# Supplementary material for: Brain FGF2 and NCAM1 contribute to FGFR1-dependent progression of estrogen receptor-positive breast cancer brain metastases
Source: Nat Commun. 2026 May 28;17:6945. doi: 10.1038/s41467-026-73726-5 (PMC13388965; doi:10.1038/s41467-026-73726-5)
Supplement: Supplementary file 5 — Supplementary Dataset 3 [file 41467_2026_73726_MOESM5_ESM.xlsx]

## Sheet: All Info
geneset	12_n_Direction	12_n_PValue	12_n_FDR	65_n_Direction	65_n_PValue	65_n_FDR	12_f_Direction	12_f_PValue	12_f_FDR	65_f_Direction	65_f_PValue	65_f_FDR
ABBUD_LIF_SIGNALING_1_DN	Down	0.0115888	0.0487031	Up	0.212418	0.314146	Down	0.346489	0.43719	Up	0.0213355	0.0317594
ABBUD_LIF_SIGNALING_1_UP	Down	0.541693	0.675522	Up	0.0918025	0.16802	Down	0.26711	0.35469	Up	0.00122817	0.00296091
ABBUD_LIF_SIGNALING_2_DN	Down	0.00507987	0.0292252	Down	0.0673236	0.134169	Down	0.110189	0.172024	Up	0.00345106	0.00671812
ABBUD_LIF_SIGNALING_2_UP	Up	0.0348164	0.101855	Up	0.0001741	0.00888797	Up	0.000282634	0.00245466	Up	3.85235e-07	6.06635e-05
GO_POSITIVE_REGULATION_OF_PEPTIDE_HORMONE_SECRETION	Down	9.91255e-05	0.00332027	Down	0.000350483	0.0103878	Up	0.305103	0.394702	Up	0.00133299	0.00315502
ABDULRAHMAN_KIDNEY_CANCER_VHL_DN	Down	0.799951	0.872054	Down	0.723901	0.793507	Up	0.483894	0.572127	Up	0.781929	0.807857
ABE_INNER_EAR	Down	0.548165	0.680838	Down	0.00738344	0.0330419	Up	0.901988	0.928063	Up	0.00295371	0.0059136
ODONNELL_TFRC_TARGETS_UP	Down	0.000609404	0.00836255	Down	0.000477508	0.0110653	Up	0.522672	0.608266	Up	7.36124e-05	0.000406783
ABE_VEGFA_TARGETS_2HR	Up	0.00368184	0.0240509	Down	0.439809	0.546785	Up	0.000359396	0.00281875	Up	0.00299912	0.00598629
ABE_VEGFA_TARGETS_30MIN	Up	0.000166802	0.00433686	Up	0.674513	0.753868	Up	1.66125e-05	0.000594291	Up	7.95059e-05	0.000426139
ABRAHAM_ALPC_VS_MULTIPLE_MYELOMA_DN	Up	0.427584	0.57553	Down	0.145285	0.235986	Up	0.0124038	0.0310057	Down	0.000925756	0.00237192
WP_CALCIUM_REGULATION_IN_THE_CARDIAC_CELL	Down	8.11671e-05	0.00303189	Down	0.00253333	0.0201222	Up	0.00269362	0.0103371	Up	0.159736	0.191778
GO_POSITIVE_REGULATION_OF_VESICLE_FUSION	Down	0.0024384	0.0186453	Down	1.02548e-05	0.00550325	Up	0.0021737	0.00891887	Up	7.39344e-06	0.000130673
ACEVEDO_LIVER_CANCER_DN	Down	0.941244	0.963372	Down	0.0506455	0.109696	Up	0.647148	0.720633	Up	0.000490375	0.00146843
ACEVEDO_LIVER_CANCER_UP	Up	0.09906	0.210361	Up	0.0247389	0.0673483	Up	0.006378	0.0190192	Up	0.000290379	0.00100813
ACEVEDO_LIVER_CANCER_WITH_H3K27ME3_DN	Up	0.0560806	0.141269	Down	0.693995	0.769184	Down	0.124969	0.190277	Down	0.888869	0.902995
ACEVEDO_LIVER_CANCER_WITH_H3K27ME3_UP	Up	0.578578	0.705186	Up	0.0483517	0.106079	Up	0.0760167	0.127615	Up	2.42766e-05	0.000222233
ACEVEDO_LIVER_CANCER_WITH_H3K9ME3_DN	Up	0.0129195	0.05233	Down	0.743639	0.809574	Up	0.129332	0.195508	Down	0.0155904	0.0241741
ACEVEDO_LIVER_CANCER_WITH_H3K9ME3_UP	Down	0.790806	0.865533	Down	0.0499429	0.108551	Up	0.632485	0.707414	Down	0.00462233	0.00854654
ACEVEDO_LIVER_TUMOR_VS_NORMAL_ADJACENT_TISSUE_DN	Up	0.395117	0.545342	Down	0.493146	0.59594	Up	0.0143253	0.0345644	Up	0.000141275	0.000617638
ACEVEDO_LIVER_TUMOR_VS_NORMAL_ADJACENT_TISSUE_UP	Up	0.595154	0.719494	Up	0.0300462	0.0766123	Up	0.0509509	0.0929211	Up	4.63831e-05	0.000311987
ACEVEDO_METHYLATED_IN_LIVER_CANCER_DN	Up	0.374958	0.526555	Up	0.00162965	0.0164821	Up	0.102686	0.162602	Up	0.000242567	0.00089081
ACEVEDO_NORMAL_TISSUE_ADJACENT_TO_LIVER_TUMOR_DN	Down	0.773508	0.853753	Up	0.933219	0.952465	Up	0.826338	0.871084	Up	0.00297688	0.00594966
ACEVEDO_NORMAL_TISSUE_ADJACENT_TO_LIVER_TUMOR_UP	Down	0.00103924	0.0113496	Up	0.0367659	0.0876954	Up	0.028238	0.0583026	Up	0.00215883	0.00460585
ACOSTA_PROLIFERATION_INDEPENDENT_MYC_TARGETS_DN	Down	0.275653	0.425516	Down	0.529449	0.629681	Up	0.0136253	0.0333033	Up	0.000100442	0.000495774
ACOSTA_PROLIFERATION_INDEPENDENT_MYC_TARGETS_UP	Up	0.104722	0.21916	Up	0.177391	0.27503	Up	0.029984	0.061163	Down	0.304314	0.344327
ADDYA_ERYTHROID_DIFFERENTIATION_BY_HEMIN	Up	0.0711826	0.167011	Down	0.592778	0.684883	Up	0.00253251	0.00990725	Up	0.0175768	0.0268327
SMID_BREAST_CANCER_RELAPSE_IN_BONE_UP	Down	0.00121529	0.0124695	Down	0.0024069	0.0197391	Up	0.0139446	0.0338752	Up	0.00408259	0.00771339
AFFAR_YY1_TARGETS_UP	Down	0.14891	0.278679	Down	0.0388445	0.09083	Up	0.0159617	0.0374429	Down	0.97323	0.976713
AGARWAL_AKT_PATHWAY_TARGETS	Up	0.0125014	0.0512491	Up	0.0959255	0.173512	Up	0.0235777	0.0507061	Up	0.0936179	0.118292
AGUIRRE_PANCREATIC_CANCER_COPY_NUMBER_DN	Up	0.388995	0.539469	Up	0.101836	0.181365	Up	0.0575139	0.102257	Up	0.00134138	0.00317237
AGUIRRE_PANCREATIC_CANCER_COPY_NUMBER_UP	Up	0.804391	0.874712	Down	0.0229841	0.064345	Up	0.517472	0.603416	Up	0.000185921	0.000742835
GO_ESTABLISHMENT_OF_PIGMENT_GRANULE_LOCALIZATION	Down	0.00601309	0.0322981	Down	0.00042885	0.0108468	Up	0.0130399	0.0322396	Up	0.283384	0.322552
AIYAR_COBRA1_TARGETS_DN	Up	0.00228175	0.0180091	Down	0.520183	0.621472	Up	0.000376243	0.00288822	Up	0.246601	0.284473
AIYAR_COBRA1_TARGETS_UP	Up	0.158372	0.290908	Up	0.0859772	0.160188	Up	0.00220011	0.00897755	Up	0.000947787	0.00241675
AKL_HTLV1_INFECTION_DN	Down	0.114228	0.232546	Up	0.00665801	0.0314658	Up	0.044237	0.0829863	Up	9.17021e-05	0.000466562
AKL_HTLV1_INFECTION_UP	Up	0.00508113	0.0292252	Up	0.0828237	0.155817	Up	0.00873379	0.0238959	Down	0.000413798	0.00129954
ALCALA_APOPTOSIS	Down	0.386596	0.537382	Down	0.851004	0.891079	Up	0.421866	0.512945	Up	0.000153922	0.000654923
ALCALAY_AML_BY_NPM1_LOCALIZATION_DN	Up	0.00173066	0.0154053	Down	0.86319	0.899721	Up	0.000219888	0.00210261	Down	0.00249819	0.00518319
ALCALAY_AML_BY_NPM1_LOCALIZATION_UP	Down	0.472071	0.615366	Down	0.708202	0.780038	Up	0.0847742	0.139642	Up	0.000178325	0.000723343
ALFANO_MYC_TARGETS	Up	0.420846	0.569668	Up	0.170328	0.266417	Up	0.0412815	0.0784205	Up	1.33726e-06	7.71391e-05
ALONSO_METASTASIS_DN	Up	0.203246	0.344681	Up	0.00111069	0.0141685	Up	0.0546229	0.0982465	Up	3.89386e-07	6.06635e-05
ALONSO_METASTASIS_EMT_DN	Down	0.40407	0.553923	Down	0.0142637	0.0478939	Down	0.0612951	0.107616	Down	0.137918	0.167864
ALONSO_METASTASIS_EMT_UP	Down	0.00751394	0.0371912	Up	0.771648	0.832013	Up	0.000198524	0.00198824	Up	1.20357e-05	0.000159716
ALONSO_METASTASIS_NEURAL_UP	Down	0.272251	0.422121	Up	0.327083	0.434699	Up	0.023691	0.0508927	Up	5.4697e-06	0.000120385
ALONSO_METASTASIS_UP	Down	0.0988604	0.210065	Up	0.0245231	0.0669514	Up	0.0486922	0.0895159	Up	5.69971e-05	0.000352266
GO_POSITIVE_REGULATION_OF_INSULIN_SECRETION	Down	0.00585398	0.0317616	Down	0.000535732	0.0115104	Up	0.19811	0.277003	Up	0.00791385	0.0134511
AMBROSINI_FLAVOPIRIDOL_TREATMENT_TP53	Up	0.0912134	0.198879	Down	0.00758123	0.033464	Up	0.000717144	0.00426736	Up	0.00166886	0.00375315
AMIT_DELAYED_EARLY_GENES	Up	0.00584858	0.0317616	Up	0.564051	0.659607	Up	4.4305e-05	0.000903748	Up	0.00152067	0.0034927
AMIT_EGF_RESPONSE_120_HELA	Up	6.22783e-05	0.00264105	Up	0.021995	0.0625078	Up	1.47953e-05	0.000561282	Up	9.36819e-07	7.14486e-05
AMIT_EGF_RESPONSE_120_MCF10A	Up	0.251163	0.400516	Up	0.00303092	0.0219373	Up	0.0182718	0.0415555	Up	1.60504e-05	0.000181784
AMIT_EGF_RESPONSE_20_HELA	Down	0.996044	0.997989	Down	3.16606e-05	0.00622508	Down	0.812548	0.860492	Down	0.00131988	0.00313102
AMIT_EGF_RESPONSE_20_MCF10A	Down	0.26291	0.411829	Up	0.0024893	0.0199914	Up	0.00179466	0.00778926	Up	1.27766e-05	0.000163664
AMIT_EGF_RESPONSE_240_HELA	Up	0.0531188	0.136439	Up	0.0307038	0.077671	Up	0.000318594	0.00262961	Up	6.83451e-07	6.74813e-05
AMIT_EGF_RESPONSE_240_MCF10A	Up	0.776509	0.855539	Up	0.182342	0.280658	Up	0.0301536	0.061424	Up	1.19296e-05	0.000158799
AMIT_EGF_RESPONSE_40_HELA	Up	0.0143059	0.0556482	Down	0.200517	0.30099	Up	2.0301e-05	0.000627183	Up	1.92687e-05	0.00019934
AMIT_EGF_RESPONSE_40_MCF10A	Up	0.428765	0.576617	Down	0.367198	0.475717	Up	0.00019711	0.00198137	Up	9.26136e-08	5.41069e-05
AMIT_EGF_RESPONSE_480_HELA	Up	0.268467	0.418106	Up	0.63104	0.717067	Up	0.0105628	0.0274919	Up	7.28715e-06	0.000129774
AMIT_EGF_RESPONSE_480_MCF10A	Up	0.21233	0.355613	Down	0.573295	0.667707	Up	0.00445139	0.0147353	Up	0.00248842	0.00516779
AMIT_EGF_RESPONSE_60_HELA	Up	0.0952201	0.204729	Up	0.00523173	0.0277018	Up	0.00986681	0.0260969	Up	0.00037984	0.00122433
AMIT_EGF_RESPONSE_60_MCF10A	Up	0.0101092	0.044813	Up	0.817655	0.866167	Up	6.82317e-05	0.00112305	Up	1.68562e-06	8.45254e-05
AMIT_SERUM_RESPONSE_120_MCF10A	Up	0.00398927	0.0252153	Down	0.512874	0.614805	Up	7.75137e-05	0.00120963	Up	0.000147709	0.000637295
AMIT_SERUM_RESPONSE_20_MCF10A	Down	0.992613	0.99531	Up	0.241847	0.346136	Up	0.0445595	0.0834871	Up	0.00466205	0.00860711
AIGNER_ZEB1_TARGETS	Down	0.00172686	0.0153913	Down	0.0057234	0.0290773	Up	0.0980699	0.156767	Up	0.000671899	0.00186086
AMIT_SERUM_RESPONSE_40_MCF10A	Down	0.34087	0.492943	Down	0.131998	0.219524	Up	0.000217458	0.00208969	Up	0.0267993	0.0387171
AMIT_SERUM_RESPONSE_480_MCF10A	Down	0.250758	0.400094	Up	0.0491478	0.107266	Up	0.218042	0.2997	Up	0.0556998	0.0740833
AMIT_SERUM_RESPONSE_60_MCF10A	Up	0.754975	0.840575	Up	0.88718	0.918852	Up	0.000702483	0.0042099	Up	6.05969e-05	0.000366018
AMUNDSON_DNA_DAMAGE_RESPONSE_TP53	Up	0.332379	0.484972	Up	0.0701968	0.138434	Down	0.611029	0.688396	Up	0.397308	0.438645
AMUNDSON_RESPONSE_TO_ARSENITE	Up	0.000524103	0.00774156	Up	0.0544788	0.115185	Up	0.000547425	0.00362909	Up	0.000352337	0.00115897
ANASTASSIOU_MULTICANCER_INVASIVENESS_SIGNATURE	Down	0.175336	0.312331	Down	0.0378387	0.0893087	Up	0.00866301	0.023749	Up	0.604024	0.641932
ANDERSEN_CHOLANGIOCARCINOMA_CLASS1	Up	0.0178167	0.0643137	Up	0.962816	0.974648	Up	0.000135556	0.00161829	Up	0.00024458	0.000895906
ANDERSEN_CHOLANGIOCARCINOMA_CLASS2	Down	0.179119	0.316445	Down	0.763074	0.824883	Up	0.0183613	0.0417274	Up	1.52678e-07	5.52211e-05
ANDERSEN_LIVER_CANCER_KRT19_DN	Down	0.0929863	0.201542	Down	0.12815	0.2146	Down	0.891582	0.920417	Down	0.000663325	0.0018444
ANDERSEN_LIVER_CANCER_KRT19_UP	Down	0.124711	0.247401	Down	0.0176869	0.0545005	Up	0.904958	0.929786	Up	0.042669	0.0583895
APPEL_IMATINIB_RESPONSE	Up	0.132359	0.257353	Up	0.564096	0.659623	Up	0.515865	0.602043	Up	0.000661934	0.00184151
APPIERTO_RESPONSE_TO_FENRETINIDE_DN	Up	0.162837	0.296393	Up	0.213838	0.315646	Up	0.135202	0.202547	Up	0.00193611	0.00422672
APPIERTO_RESPONSE_TO_FENRETINIDE_UP	Down	0.612943	0.733412	Up	0.054286	0.114927	Up	0.0847173	0.13957	Up	8.36248e-06	0.000136309
APRELIKOVA_BRCA1_TARGETS	Up	0.266778	0.416092	Up	0.0236493	0.0655303	Up	0.00145423	0.00675717	Up	6.10242e-06	0.000122833
ASGHARZADEH_NEUROBLASTOMA_POOR_SURVIVAL_DN	Down	0.376376	0.527863	Down	0.0596442	0.122869	Up	0.885473	0.9157	Down	0.0111146	0.0180554
ASTIER_INTEGRIN_SIGNALING	Up	0.171239	0.306984	Up	0.0265728	0.0705688	Up	0.0130335	0.0322274	Up	0.000346218	0.00114437
GO_CELLULAR_RESPONSE_TO_ESTRADIOL_STIMULUS	Up	0.0076697	0.0376223	Down	0.00325324	0.0225528	Down	0.926295	0.945304	Down	0.000734472	0.00199065
ASTON_MAJOR_DEPRESSIVE_DISORDER_UP	Up	0.00143995	0.0138189	Down	0.00135334	0.0152238	Up	0.00327283	0.0118289	Down	0.00256935	0.00529634
AUJLA_IL22_AND_IL17A_SIGNALING	Up	0.82269	0.886699	Up	0.43554	0.542535	Down	0.0438465	0.0823787	Down	0.848512	0.867064
AUNG_GASTRIC_CANCER	Up	0.018895	0.0671006	Up	0.0293674	0.0753825	Up	0.00398759	0.0136123	Up	0.00614246	0.0108279
AZARE_NEOPLASTIC_TRANSFORMATION_BY_STAT3_DN	Down	0.114882	0.233468	Up	0.398578	0.505798	Up	0.00132297	0.0063443	Up	3.20832e-07	5.93225e-05
GO_SYNAPTIC_TRANSMISSION_GLYCINERGIC	Up	0.00545422	0.0304954	Up	0.00116832	0.014421	Down	0.98321	0.987765	Down	0.0557402	0.0741227
AZARE_STAT3_TARGETS	Up	0.244717	0.393441	Up	0.00739645	0.0330713	Up	0.00803641	0.0225184	Up	6.5095e-05	0.000380511
BACOLOD_RESISTANCE_TO_ALKYLATING_AGENTS_DN	Up	0.000759346	0.0093788	Up	0.444475	0.551217	Up	0.00035128	0.00278102	Up	0.0134042	0.0212044
BACOLOD_RESISTANCE_TO_ALKYLATING_AGENTS_UP	Up	0.278192	0.42821	Down	0.00791578	0.0342225	Up	0.0535293	0.0966359	Up	0.00126956	0.00303413
BAE_BRCA1_TARGETS_DN	Up	0.022285	0.0751027	Up	0.0546174	0.115361	Up	0.0042378	0.0142082	Up	0.000158386	0.000667437
BAE_BRCA1_TARGETS_UP	Up	0.660792	0.770887	Up	0.227375	0.330561	Up	0.048697	0.0895168	Up	1.48208e-05	0.000174824
BAELDE_DIABETIC_NEPHROPATHY_DN	Up	0.152561	0.283453	Up	0.0100417	0.039105	Up	0.0107886	0.0279269	Up	0.00102858	0.00257999
BAELDE_DIABETIC_NEPHROPATHY_UP	Up	0.319616	0.471974	Down	0.124737	0.210527	Up	0.059441	0.104991	Up	0.312594	0.352784
BAFNA_MUC4_TARGETS_UP	Down	0.20588	0.347632	Up	0.875347	0.909283	Up	0.00114118	0.00575654	Up	0.0031752	0.00626932
BAKER_HEMATOPOESIS_STAT1_TARGETS	Up	0.0130974	0.0527951	Up	0.119828	0.204573	Up	0.647093	0.720633	Down	7.45146e-05	0.00041026
GO_ENTRAINMENT_OF_CIRCADIAN_CLOCK	Up	0.0108292	0.0467333	Down	0.0005028	0.0111673	Down	0.907707	0.93135	Down	0.000133478	0.000595595
GO_ADP_BIOSYNTHETIC_PROCESS	Down	0.0115271	0.0485446	Up	0.0103245	0.0397939	Down	0.873821	0.90671	Down	0.958091	0.964049
BAKKER_FOXO3_TARGETS_DN	Up	0.458733	0.602836	Up	0.115957	0.199651	Up	0.365822	0.456897	Up	0.000136848	0.000605426
BAKKER_FOXO3_TARGETS_UP	Down	0.274669	0.424627	Down	0.192508	0.292095	Down	0.146819	0.216604	Up	0.00074925	0.00202112
BALDWIN_PRKCI_TARGETS_UP	Up	0.789916	0.864829	Up	0.0529704	0.113017	Up	0.705186	0.770776	Up	0.00409244	0.0077271
BALLIF_DEVELOPMENTAL_DISABILITY_P16_P12_DELETION	Down	0.456602	0.601012	Down	0.469875	0.574781	Down	0.762934	0.819336	Down	0.605829	0.643622
BANDRES_RESPONSE_TO_CARMUSTIN_MGMT_24HR_DN	Up	0.914121	0.947501	Down	0.0191267	0.0571276	Up	0.141189	0.209829	Up	0.0735492	0.0952869
BANDRES_RESPONSE_TO_CARMUSTIN_MGMT_24HR_UP	Down	0.589484	0.715064	Down	0.904702	0.931314	Down	0.933399	0.95064	Up	0.00362182	0.00699423
BANDRES_RESPONSE_TO_CARMUSTIN_MGMT_48HR_DN	Up	0.844947	0.903034	Down	0.046412	0.103166	Up	0.0635508	0.110726	Up	0.000193792	0.000763836
BANDRES_RESPONSE_TO_CARMUSTIN_MGMT_48HR_UP	Up	0.0138279	0.054621	Down	0.974686	0.982628	Up	0.00255266	0.00995647	Up	0.0339799	0.0476761
BANDRES_RESPONSE_TO_CARMUSTIN_WITHOUT_MGMT_24HR_DN	Up	0.0819036	0.184075	Down	0.633917	0.71939	Up	0.080417	0.133489	Up	0.0618741	0.0814659
BANDRES_RESPONSE_TO_CARMUSTIN_WITHOUT_MGMT_24HR_UP	Down	0.11362	0.231847	Up	0.46547	0.570692	Down	0.0326846	0.0653295	Up	0.00578339	0.0102933
BANDRES_RESPONSE_TO_CARMUSTIN_WITHOUT_MGMT_48HR_DN	Up	0.332242	0.484866	Down	0.610356	0.699636	Up	0.108862	0.170494	Up	0.000312278	0.00106345
BANDRES_RESPONSE_TO_CARMUSTIN_WITHOUT_MGMT_48HR_UP	Up	0.724158	0.819146	Up	0.328632	0.436218	Down	0.252258	0.338516	Up	3.78437e-06	0.000104499
BARIS_THYROID_CANCER_DN	Up	0.361501	0.513078	Up	0.0288995	0.0745726	Up	0.00228897	0.00923269	Up	1.09832e-05	0.000152719
BARIS_THYROID_CANCER_UP	Up	0.82546	0.888973	Up	0.9415	0.958684	Up	0.244196	0.329274	Up	0.0444421	0.0605459
BARRIER_CANCER_RELAPSE_NORMAL_SAMPLE_DN	Down	0.885769	0.929604	Down	0.00382015	0.0240639	Down	0.837694	0.879901	Down	0.376832	0.418101
BARRIER_CANCER_RELAPSE_NORMAL_SAMPLE_UP	Down	0.201155	0.34221	Up	0.0277827	0.0726486	Up	0.217376	0.298973	Up	0.00270783	0.00551584
BARRIER_CANCER_RELAPSE_TUMOR_SAMPLE_DN	Down	0.485802	0.62747	Up	0.0617734	0.12606	Up	0.572623	0.654448	Up	2.01453e-05	0.000203678
BARRIER_CANCER_RELAPSE_TUMOR_SAMPLE_UP	Up	0.416005	0.565005	Up	0.1089	0.190401	Up	0.0445492	0.0834751	Up	0.019735	0.0296582
BARRIER_COLON_CANCER_RECURRENCE_DN	Down	0.0187522	0.066784	Down	0.00798922	0.0343986	Down	0.0154984	0.0365933	Down	0.0143478	0.0225146
BARRIER_COLON_CANCER_RECURRENCE_UP	Down	0.455375	0.599959	Up	0.00240014	0.0197044	Up	0.0762251	0.127943	Up	4.52581e-05	0.000308748
BASAKI_YBX1_TARGETS_DN	Up	0.199523	0.340135	Up	0.011716	0.0427373	Up	0.274551	0.362763	Up	0.00171664	0.00384103
BASAKI_YBX1_TARGETS_UP	Up	0.00256081	0.0191892	Up	0.214313	0.316149	Up	0.000120087	0.00152988	Up	5.27432e-07	6.41211e-05
BASSO_B_LYMPHOCYTE_NETWORK	Up	0.0331304	0.098469	Up	0.00455948	0.0260059	Up	0.0433603	0.0816182	Up	6.36267e-05	0.00037581
BASSO_CD40_SIGNALING_DN	Up	0.454303	0.599035	Down	0.0193817	0.0576192	Up	0.0288516	0.0593482	Up	0.000987031	0.00249427
BASSO_CD40_SIGNALING_UP	Up	0.295572	0.446982	Up	0.412758	0.519946	Up	0.0496588	0.0909986	Up	5.19799e-08	5.41069e-05
BASSO_HAIRY_CELL_LEUKEMIA_DN	Down	0.343525	0.495692	Down	0.859922	0.897649	Down	0.0914804	0.148262	Up	0.471962	0.512829
BASSO_HAIRY_CELL_LEUKEMIA_UP	Down	0.869366	0.918696	Down	0.332413	0.440113	Up	0.00257805	0.0100258	Up	0.000108062	0.000519132
BAUS_TFF2_TARGETS_DN	Up	0.604191	0.726992	Up	0.442875	0.549779	Down	0.908283	0.931759	Down	0.00347799	0.00676117
BAUS_TFF2_TARGETS_UP	Up	0.0677546	0.160979	Up	0.0766194	0.147395	Up	0.516215	0.602318	Up	0.00224106	0.00474567
BECKER_TAMOXIFEN_RESISTANCE_DN	Down	0.316911	0.469165	Up	0.00287328	0.0214	Up	0.018918	0.04267	Up	7.73801e-05	0.000419287
GO_POSITIVE_REGULATION_OF_HORMONE_SECRETION	Down	0.0070938	0.0359285	Down	0.000490803	0.0111202	Up	0.0122553	0.0307253	Up	0.00522239	0.00944837
BEGUM_TARGETS_OF_PAX3_FOXO1_FUSION_AND_PAX3	Down	0.111083	0.227998	Up	0.0894469	0.164798	Up	0.316013	0.406266	Up	5.13997e-05	0.000331302
BEGUM_TARGETS_OF_PAX3_FOXO1_FUSION_DN	Up	0.0876082	0.193282	Down	0.000873244	0.0131571	Up	0.0188685	0.0425904	Up	3.90917e-05	0.00028449
BEGUM_TARGETS_OF_PAX3_FOXO1_FUSION_UP	Up	0.775164	0.854639	Down	0.0969948	0.174875	Up	0.575902	0.657267	Down	0.00277682	0.0056302
BEIER_GLIOMA_STEM_CELL_DN	Up	0.129126	0.253314	Up	0.0136457	0.0467063	Up	0.231612	0.315316	Up	0.000243898	0.000894401
BEIER_GLIOMA_STEM_CELL_UP	Up	0.0762349	0.17503	Down	0.117081	0.201045	Up	0.360353	0.451192	Down	0.000257354	0.000927235
MALIK_REPRESSED_BY_ESTROGEN	Down	0.00866479	0.0403594	Down	5.44033e-05	0.00704774	Up	0.0228846	0.049494	Up	0.0155032	0.0240584
BENPORATH_CYCLING_GENES	Up	0.000101343	0.00334638	Up	0.45333	0.559362	Up	8.27582e-06	0.000448935	Up	0.136058	0.165841
BENPORATH_EED_TARGETS	Up	0.00331075	0.0224857	Down	0.00446187	0.0258433	Up	0.000709215	0.00423215	Down	0.000284338	0.000995042
GO_HETEROTYPIC_CELL_CELL_ADHESION	Down	0.00140931	0.0136229	Down	0.00916457	0.0371729	Up	0.00339714	0.0121487	Up	0.0194525	0.0293049
GO_PEPTIDE_HORMONE_SECRETION	Down	0.00562238	0.0310213	Down	0.00310264	0.02209	Up	0.0126316	0.0314667	Up	0.00429876	0.00805734
BENPORATH_ES_CORE_NINE	Up	0.0197156	0.069128	Down	0.673458	0.752889	Up	0.00338896	0.0121257	Up	0.00145134	0.00337028
BENPORATH_ES_CORE_NINE_CORRELATED	Up	1.13588e-05	0.0012128	Up	0.0173535	0.0539393	Up	3.16044e-06	0.000327487	Up	0.182157	0.216216
BENPORATH_ES_WITH_H3K27ME3	Up	0.112041	0.229405	Down	3.80463e-05	0.00645346	Up	0.00522762	0.0165283	Down	1.15432e-05	0.000156735
BENPORATH_MYC_MAX_TARGETS	Up	0.264418	0.413637	Up	0.024959	0.0677092	Up	0.0184024	0.0417893	Up	3.74344e-05	0.0002785
BENPORATH_MYC_TARGETS_WITH_EBOX	Up	0.36757	0.518995	Up	0.575678	0.669703	Up	0.0605847	0.1066	Up	0.000957332	0.00243583
BENPORATH_NANOG_TARGETS	Up	0.00335524	0.0226271	Up	0.0786687	0.150176	Up	0.000124135	0.00154501	Up	0.00125387	0.0030046
BENPORATH_NOS_TARGETS	Up	0.0242671	0.0794794	Up	0.101201	0.180586	Up	0.00280369	0.0106262	Up	0.0569074	0.0755223
BENPORATH_OCT4_TARGETS	Up	0.000720246	0.00915387	Up	0.167189	0.262816	Up	0.000376354	0.00288822	Up	0.0459589	0.0623739
BENPORATH_PRC2_TARGETS	Up	0.0105851	0.0460556	Down	4.75117e-07	0.00315618	Up	0.00324888	0.0117645	Down	2.94435e-05	0.000244862
GO_CALCIUM_DEPENDENT_CYSTEINE_TYPE_ENDOPEPTIDASE_ACTIVITY	Down	0.00629405	0.0333054	Down	0.00379587	0.0239856	Up	0.000849978	0.00473248	Up	0.0150117	0.0234149
BENPORATH_SOX2_TARGETS	Up	0.00192235	0.0163307	Up	0.739723	0.806272	Up	0.000207512	0.0020295	Up	0.00310168	0.00615014
BENPORATH_SUZ12_TARGETS	Up	0.453301	0.598126	Down	5.39732e-05	0.00704774	Up	0.00220846	0.00900616	Down	0.000805396	0.00213204
BERENJENO_ROCK_SIGNALING_NOT_VIA_RHOA_DN	Up	0.713748	0.811863	Up	0.0476777	0.104962	Up	0.00688569	0.0201531	Up	0.00101046	0.00254454
BERENJENO_ROCK_SIGNALING_NOT_VIA_RHOA_UP	Down	0.120537	0.241811	Down	0.0274669	0.0721329	Down	0.68484	0.75355	Up	0.00256806	0.0052942
BERENJENO_TRANSFORMED_BY_RHOA_DN	Down	0.0477535	0.126521	Down	0.00516915	0.0275096	Down	0.243171	0.328207	Up	0.276686	0.315578
BERENJENO_TRANSFORMED_BY_RHOA_FOREVER_DN	Up	0.268986	0.418418	Up	0.0289029	0.0745726	Up	0.0108069	0.0279611	Up	0.00116965	0.00285619
BERENJENO_TRANSFORMED_BY_RHOA_FOREVER_UP	Down	0.550069	0.682335	Down	0.00283038	0.0212006	Up	0.512663	0.599337	Up	0.00113118	0.00278159
BERENJENO_TRANSFORMED_BY_RHOA_REVERSIBLY_DN	Up	0.0542086	0.138221	Up	0.0286018	0.0741045	Up	0.00010469	0.00142259	Up	4.04525e-05	0.000291233
BERENJENO_TRANSFORMED_BY_RHOA_REVERSIBLY_UP	Down	0.0328654	0.0979028	Up	0.704375	0.777448	Up	0.0319187	0.0642068	Up	0.00706544	0.0122214
HP_TONIC_SEIZURE	Down	0.00448284	0.0272033	Down	0.00660002	0.0312975	Up	0.346518	0.437201	Up	0.0675743	0.0882582
BERGER_MBD2_TARGETS	Down	0.431674	0.579477	Up	0.814224	0.863489	Up	0.961895	0.972095	Up	0.0243122	0.0355735
BERNARD_PPAPDC1B_TARGETS_DN	Up	0.0158581	0.0594066	Down	0.00537775	0.028042	Up	0.00382025	0.0132039	Up	0.0221489	0.0328307
BERNARD_PPAPDC1B_TARGETS_UP	Down	0.808298	0.877645	Up	0.00387805	0.0241537	Down	0.0636064	0.110811	Up	0.00165857	0.00373641
BERTUCCI_INVASIVE_CARCINOMA_DUCTAL_VS_LOBULAR_DN	Down	0.496274	0.636462	Down	0.0968839	0.174708	Up	0.0266122	0.0558336	Up	0.268335	0.307286
BERTUCCI_INVASIVE_CARCINOMA_DUCTAL_VS_LOBULAR_UP	Down	0.139491	0.266493	Down	0.915284	0.939219	Up	0.475223	0.564063	Up	1.55603e-05	0.000179246
BERTUCCI_MEDULLARY_VS_DUCTAL_BREAST_CANCER_DN	Down	0.164902	0.298935	Down	0.00246105	0.0198835	Up	0.0598792	0.105588	Up	5.9341e-05	0.000361338
REACTOME_ENOS_ACTIVATION	Down	0.0107626	0.0465709	Down	0.000809565	0.0128396	Up	0.0692989	0.118497	Up	0.000323366	0.00108938
BHAT_ESR1_TARGETS_NOT_VIA_AKT1_DN	Down	0.991652	0.994678	Down	0.00113793	0.0142852	Down	0.349695	0.440469	Up	8.03054e-06	0.000133837
BHAT_ESR1_TARGETS_NOT_VIA_AKT1_UP	Up	0.0134362	0.0536359	Up	0.00151434	0.0160131	Up	0.00326162	0.0117999	Up	0.0208356	0.031121
BHAT_ESR1_TARGETS_VIA_AKT1_DN	Down	0.941856	0.963523	Down	6.47206e-05	0.00712181	Down	0.36516	0.45626	Up	0.0219939	0.0326217
BHAT_ESR1_TARGETS_VIA_AKT1_UP	Up	0.0380475	0.108338	Up	0.0148774	0.0491467	Up	0.0124425	0.0310842	Up	0.0315246	0.0446542
BHATI_G2M_ARREST_BY_2METHOXYESTRADIOL_DN	Up	0.191094	0.330673	Down	0.000797647	0.0128291	Down	0.33764	0.428426	Down	0.000113693	0.000537588
BHATI_G2M_ARREST_BY_2METHOXYESTRADIOL_UP	Up	0.13292	0.258132	Up	0.00871264	0.0360521	Up	0.000100768	0.00139451	Up	0.00287059	0.0057816
BHATTACHARYA_EMBRYONIC_STEM_CELL	Up	0.00565045	0.0310886	Up	0.0155769	0.0504588	Up	0.00250086	0.00981997	Up	0.00317271	0.00626579
BIDUS_METASTASIS_DN	Down	0.115094	0.233672	Down	0.0535254	0.113798	Down	0.286489	0.375636	Up	0.000121702	0.000561569
HP_RECURRENT_PANCREATITIS	Down	0.00185405	0.0159306	Up	0.000224093	0.00950475	Up	0.704097	0.769985	Up	0.00910525	0.0151757
BIERIE_INFLAMMATORY_RESPONSE_TGFB1	Up	0.00798187	0.038494	Down	0.367136	0.475666	Down	0.132537	0.199337	Down	0.0019838	0.00430581
BILANGES_RAPAMYCIN_SENSITIVE_GENES	Up	0.00333022	0.0225379	Down	0.392377	0.500143	Up	0.0369752	0.0718496	Up	0.00154686	0.0035401
BILANGES_RAPAMYCIN_SENSITIVE_VIA_TSC1_AND_TSC2	Down	0.637899	0.752992	Down	0.972039	0.981136	Up	0.0964787	0.154729	Up	6.9191e-06	0.000127651
BILANGES_SERUM_AND_RAPAMYCIN_SENSITIVE_GENES	Down	0.199123	0.339742	Down	0.000539597	0.0115526	Up	0.78782	0.840525	Up	0.266297	0.305185
BILANGES_SERUM_RESPONSE_TRANSLATION	Down	0.13212	0.257125	Down	0.000890794	0.0132268	Down	0.793895	0.84542	Up	0.00448203	0.00833438
BILANGES_SERUM_SENSITIVE_GENES	Down	0.445176	0.591076	Down	0.0218534	0.0622616	Up	0.0257148	0.0542779	Up	0.0239927	0.0351598
BILANGES_SERUM_SENSITIVE_VIA_TSC1	Down	0.923908	0.952995	Up	0.0158499	0.0510226	Up	0.000120307	0.00152988	Up	3.78119e-07	6.06635e-05
GO_PIGMENT_GRANULE_LOCALIZATION	Down	0.00607298	0.032498	Down	0.00501992	0.0271764	Up	0.102583	0.162463	Up	0.0787446	0.101238
BILBAN_B_CLL_LPL_DN	Up	0.28919	0.439923	Down	0.000435287	0.0108686	Up	0.00123214	0.00606131	Down	0.362638	0.403951
KLEIN_TARGETS_OF_BCR_ABL1_FUSION	Up	0.0111794	0.0476681	Down	0.0138393	0.0470787	Up	0.704887	0.770529	Up	0.000901	0.002322
BILD_CTNNB1_ONCOGENIC_SIGNATURE	Up	0.293863	0.4451	Up	0.0107479	0.0407244	Up	0.520962	0.606672	Up	0.00202345	0.00437291
BILD_E2F3_ONCOGENIC_SIGNATURE	Up	4.91777e-05	0.00235092	Up	0.0436716	0.0987045	Up	5.93962e-06	0.000393445	Down	0.0186046	0.0282012
GO_NEGATIVE_REGULATION_OF_JUN_KINASE_ACTIVITY	Up	0.00119174	0.0123201	Up	0.00270617	0.0207914	Down	0.348938	0.439726	Up	0.969046	0.973429
BILD_MYC_ONCOGENIC_SIGNATURE	Up	0.197959	0.338388	Up	0.00309777	0.0220716	Up	0.0359811	0.0703273	Up	9.55001e-06	0.000143837
BILD_SRC_ONCOGENIC_SIGNATURE	Up	0.0971475	0.207599	Up	0.00874901	0.0361756	Up	0.016152	0.0377971	Up	0.00175229	0.00390529
BIOCARTA_41BB_PATHWAY	Up	0.00119703	0.0123544	Up	0.124856	0.210684	Up	0.000373587	0.00287643	Up	0.000359887	0.00117729
BIOCARTA_ACE2_PATHWAY	Down	0.877123	0.923532	Up	0.0829393	0.155978	Up	0.333138	0.423699	Up	0.00142341	0.00332192
BIOCARTA_ACETAMINOPHEN_PATHWAY	Up	0.011798	0.0493065	Down	0.824436	0.871109	Up	0.672781	0.743197	Down	0.20673	0.242319
BIOCARTA_ACH_PATHWAY	Down	0.279987	0.430256	Down	0.00235099	0.0194755	Up	0.943812	0.958623	Down	0.00205963	0.00443471
BIOCARTA_ACTINY_PATHWAY	Up	0.167819	0.302555	Up	0.0444655	0.0999299	Up	0.395873	0.487169	Up	7.43274e-05	0.000409658
BIOCARTA_AGPCR_PATHWAY	Up	0.933932	0.959477	Up	0.94002	0.957733	Up	0.459071	0.548605	Down	0.266975	0.305879
BIOCARTA_AGR_PATHWAY	Down	0.0736284	0.170863	Down	0.0512712	0.110615	Up	0.594139	0.673949	Up	2.42208e-05	0.000222233
BIOCARTA_AHSP_PATHWAY	Down	0.578306	0.705001	Up	0.833687	0.877625	Down	0.181825	0.257746	Up	0.797281	0.821699
BIOCARTA_AKAP13_PATHWAY	Up	0.168858	0.303672	Up	0.623484	0.710768	Up	0.00136882	0.00647102	Up	0.00450519	0.00836894
BIOCARTA_AKAP95_PATHWAY	Up	0.266313	0.415706	Down	0.00344236	0.0230583	Up	0.00229767	0.00925714	Down	0.0013256	0.00314187
BIOCARTA_AKAPCENTROSOME_PATHWAY	Up	0.0357773	0.10387	Up	0.0140485	0.0474974	Up	0.00237733	0.00946118	Up	8.07543e-05	0.000430067
BIOCARTA_AKT_PATHWAY	Up	0.0309054	0.0936693	Down	0.0614666	0.125608	Up	3.80755e-05	0.000846637	Down	0.00730396	0.0125864
BIOCARTA_ALK_PATHWAY	Up	0.0477059	0.126426	Up	0.000973203	0.0136372	Up	0.00240281	0.00953824	Up	0.126156	0.154866
BIOCARTA_ALTERNATIVE_PATHWAY	Down	0.124285	0.246904	Down	0.245951	0.350295	Down	0.758324	0.815717	Down	0.0864832	0.11007
BIOCARTA_AMAN_PATHWAY	Up	0.0256531	0.0826446	Down	0.542798	0.64136	Up	0.712409	0.777274	Down	0.902732	0.915
BIOCARTA_AMI_PATHWAY	Down	0.219036	0.363918	Up	0.978361	0.985058	Down	0.0292039	0.0598795	Up	0.0051119	0.00928984
BIOCARTA_ARAP_PATHWAY	Up	0.540584	0.674695	Down	0.176177	0.273571	Up	0.819837	0.865781	Up	0.000587575	0.00167999
BIOCARTA_ARENRF2_PATHWAY	Up	0.26265	0.41164	Up	0.0578108	0.120152	Up	0.000457969	0.00325535	Up	6.37912e-05	0.000376058
BIOCARTA_ARF_PATHWAY	Up	0.00257608	0.0192625	Up	0.637029	0.722104	Up	0.0100478	0.0264493	Down	0.00751499	0.0128832
BIOCARTA_ASBCELL_PATHWAY	Up	0.180496	0.317956	Up	0.261729	0.367241	Down	0.0306032	0.0621369	Down	0.671926	0.706174
BIOCARTA_AT1R_PATHWAY	Down	0.068994	0.163087	Up	0.0557942	0.11717	Up	0.0404422	0.0771612	Up	6.02826e-06	0.000122772
BIOCARTA_ATM_PATHWAY	Up	2.58245e-05	0.00170069	Up	0.0290311	0.0748024	Up	0.000110896	0.00146892	Down	0.00425731	0.0079882
BIOCARTA_TFF_PATHWAY	Down	0.00703907	0.0357564	Down	0.00437714	0.0255805	Up	0.00840101	0.0232062	Up	5.3059e-06	0.000119331
BIOCARTA_BAD_PATHWAY	Up	0.0226032	0.0757429	Down	0.0180672	0.0551455	Up	6.37203e-05	0.00108093	Down	8.76058e-05	0.0004538
WANG_LSD1_TARGETS_DN	Down	0.00692615	0.0354021	Down	0.00600623	0.0297455	Up	0.000345298	0.00275335	Up	0.000462835	0.00140914
BIOCARTA_BARR_MAPK_PATHWAY	Down	0.303551	0.454829	Up	0.493343	0.59611	Up	0.0465563	0.0863514	Up	0.304042	0.344056
BIOCARTA_BARRESTIN_PATHWAY	Down	0.0763186	0.175121	Down	0.0538777	0.114272	Up	0.215182	0.296538	Down	0.133255	0.162792
BIOCARTA_BARRESTIN_SRC_PATHWAY	Down	0.38074	0.532117	Up	0.928683	0.949448	Up	0.179159	0.254721	Up	0.0345347	0.0483578
BIOCARTA_BBCELL_PATHWAY	Down	0.754218	0.840123	Up	0.0922234	0.168585	Down	0.0470254	0.0870373	Down	0.160603	0.19273
BIOCARTA_BCELLSURVIVAL_PATHWAY	Up	0.0269629	0.0853754	Down	0.458422	0.564221	Up	0.00197731	0.00835194	Up	0.00124046	0.00298095
BIOCARTA_BCR_PATHWAY	Up	0.00455071	0.0274199	Up	0.728255	0.797282	Up	3.86108e-05	0.000850003	Up	2.14287e-05	0.000209915
BIOCARTA_BIOPEPTIDES_PATHWAY	Up	0.00248355	0.0188793	Up	0.159656	0.253956	Up	0.000738067	0.00435033	Up	0.000254991	0.000920525
BIOCARTA_BLYMPHOCYTE_PATHWAY	Down	0.458322	0.602417	Up	0.22656	0.329911	Down	0.174364	0.249405	Up	0.875751	0.891174
BIOCARTA_BOTULIN_PATHWAY	Down	0.230145	0.376898	Down	0.0238379	0.0658588	Down	0.104604	0.165017	Up	0.10651	0.132939
BIOCARTA_BTG2_PATHWAY	Up	0.000284244	0.00557202	Up	0.0208156	0.0603409	Up	0.000159421	0.00176591	Up	0.0012442	0.00298791
BIOCARTA_CACAM_PATHWAY	Down	0.238609	0.386724	Down	0.0151983	0.0497612	Up	0.0429888	0.0810714	Up	0.273859	0.312777
BIOCARTA_CALCINEURIN_PATHWAY	Up	0.0603556	0.148378	Down	0.035719	0.086053	Up	0.00442955	0.0146779	Up	0.250831	0.288798
BIOCARTA_CARDIACEGF_PATHWAY	Up	0.00116894	0.0121982	Up	0.0412055	0.094775	Up	0.000178168	0.00188306	Up	5.35869e-05	0.000339551
BIOCARTA_CARM_ER_PATHWAY	Up	0.00233363	0.0182247	Down	0.00947001	0.0378729	Up	0.00425746	0.0142559	Down	0.0860836	0.109635
BIOCARTA_CARM1_PATHWAY	Up	0.267434	0.416867	Down	0.0365205	0.0873478	Up	0.576916	0.658211	Up	0.193552	0.228362
GO_NLRP3_INFLAMMASOME_COMPLEX	Up	0.00913918	0.0418256	Up	0.00537829	0.028042	Down	0.508075	0.59523	Down	0.298059	0.337794
BIOCARTA_CB1R_PATHWAY	Down	0.141262	0.268678	Down	0.00110828	0.0141685	Down	0.261272	0.348391	Down	0.0190059	0.0287061
BIOCARTA_CBL_PATHWAY	Up	0.300172	0.451245	Up	0.0243227	0.0666641	Up	0.570625	0.652555	Up	0.0296116	0.0422719
BIOCARTA_CCR3_PATHWAY	Down	0.210019	0.352854	Up	0.134677	0.222921	Up	3.36983e-06	0.00033107	Up	3.09692e-07	5.93225e-05
BIOCARTA_CCR5_PATHWAY	Up	0.019009	0.0674146	Down	0.000778942	0.0127324	Up	5.61765e-05	0.00100791	Down	0.000121953	0.000562357
BIOCARTA_CD40_PATHWAY	Up	0.00517575	0.0295028	Up	0.0905625	0.1663	Up	0.0120872	0.0303767	Up	0.256155	0.294445
BIOCARTA_CDC25_PATHWAY	Up	0.000246895	0.00524565	Down	0.162093	0.256782	Up	5.03533e-06	0.000367177	Down	0.00270842	0.00551652
BIOCARTA_CDC42RAC_PATHWAY	Down	0.271587	0.421404	Up	0.0195815	0.0579591	Up	0.0149731	0.0356773	Up	0.000246628	0.000901005
BIOCARTA_CDK5_PATHWAY	Up	0.625431	0.742987	Up	0.933646	0.952716	Up	0.0004912	0.00337881	Up	0.00590825	0.0104774
BIOCARTA_CDMAC_PATHWAY	Up	0.0443757	0.120454	Up	0.527567	0.628295	Up	0.0575103	0.102257	Down	0.39127	0.432864
BIOCARTA_CELL2CELL_PATHWAY	Up	0.335911	0.488259	Up	0.449209	0.555548	Up	0.0289621	0.0595229	Up	2.68746e-05	0.000234826
BIOCARTA_CELLCYCLE_PATHWAY	Up	0.000466701	0.00720356	Up	0.0335872	0.0824799	Up	0.000266739	0.00236931	Up	0.00141889	0.00331212
BIOCARTA_CERAMIDE_PATHWAY	Up	0.0570442	0.142948	Up	0.138252	0.2273	Up	0.0792132	0.131991	Up	0.00144977	0.00336799
BIOCARTA_CFTR_PATHWAY	Up	0.0273684	0.0862166	Up	0.000723152	0.0124164	Up	0.00357849	0.0126065	Up	2.27278e-06	9.02123e-05
BIOCARTA_CHEMICAL_PATHWAY	Up	0.000142959	0.00397752	Up	0.0891136	0.164371	Up	0.000686872	0.00415421	Up	0.0540371	0.0720952
BIOCARTA_CHREBP_PATHWAY	Down	0.73791	0.829308	Up	0.649667	0.732796	Up	0.00531603	0.0167215	Up	0.0351316	0.0490988
BIOCARTA_CIRCADIAN_PATHWAY	Up	0.235984	0.383563	Down	0.351283	0.459458	Up	0.442716	0.532936	Up	0.0817254	0.104674
BIOCARTA_CK1_PATHWAY	Up	0.699409	0.800314	Up	0.481705	0.585843	Up	0.0188579	0.0425756	Up	0.62128	0.658189
BIOCARTA_CLASSIC_PATHWAY	Up	0.308137	0.459703	Down	0.167453	0.263082	Down	0.439372	0.52971	Down	0.0351539	0.0491267
BIOCARTA_COMP_PATHWAY	Up	0.393872	0.544294	Down	0.107514	0.188461	Down	0.12624	0.191813	Down	0.0244401	0.0357359
BIOCARTA_CPSF_PATHWAY	Up	0.426663	0.574584	Up	0.0729536	0.142367	Up	0.00221894	0.00902986	Up	0.58448	0.623082
BIOCARTA_CREB_PATHWAY	Up	0.217472	0.361892	Down	0.179531	0.27749	Up	0.0326226	0.0652359	Up	0.567224	0.606601
BIOCARTA_CREM_PATHWAY	Up	0.1554	0.287029	Up	0.039509	0.0918935	Up	0.0105051	0.0273856	Down	0.539776	0.579982
BIOCARTA_CSK_PATHWAY	Up	0.779218	0.857703	Down	0.715926	0.786774	Up	0.178431	0.253962	Down	0.000876786	0.00227533
BIOCARTA_CTBP1_PATHWAY	Down	0.550478	0.682612	Down	0.0690035	0.136687	Down	0.976223	0.982575	Down	0.0705903	0.0918495
BIOCARTA_CTCF_PATHWAY	Up	0.0905254	0.19785	Up	0.0343987	0.0838557	Up	0.0151384	0.0359671	Down	0.143498	0.17397
GO_NEGATIVE_REGULATION_OF_PEPTIDE_SECRETION	Down	0.00342885	0.0229033	Down	0.0142278	0.0477966	Up	0.00165669	0.00735355	Up	0.000453123	0.00138802
BIOCARTA_CTLA4_PATHWAY	Up	0.546728	0.679461	Up	0.0173559	0.0539393	Up	0.258516	0.345482	Up	0.399876	0.441178
BIOCARTA_CXCR4_PATHWAY	Up	0.00172524	0.0153896	Down	0.0040944	0.0247222	Up	0.000563449	0.00369226	Down	0.300313	0.340165
BIOCARTA_CYTOKINE_PATHWAY	Up	0.0150562	0.0575685	Up	0.152469	0.244838	Up	0.0253162	0.0535957	Up	0.00212799	0.00454881
BIOCARTA_D4GDI_PATHWAY	Up	0.0510852	0.132776	Up	0.0266044	0.0706438	Up	0.00453361	0.0149123	Up	0.00601591	0.0106333
BIOCARTA_DC_PATHWAY	Up	0.04178	0.115708	Up	0.841507	0.883734	Down	0.123963	0.189054	Up	0.0151797	0.0236383
GO_ENSHEATHMENT_OF_NEURONS	Down	0.00920987	0.0420309	Down	0.00583109	0.0293225	Up	0.695439	0.76262	Up	0.0331122	0.046636
BIOCARTA_DICER_PATHWAY	Up	0.546417	0.679115	Up	0.161041	0.25552	Up	0.642757	0.716654	Up	0.000589234	0.00168324
BIOCARTA_DNAFRAGMENT_PATHWAY	Up	0.194567	0.334193	Down	0.0359134	0.0863473	Up	0.0485	0.0892405	Down	0.00118258	0.00287555
BIOCARTA_DREAM_PATHWAY	Up	0.237828	0.385726	Down	0.509889	0.612024	Up	0.0147355	0.0353434	Up	0.501049	0.541441
BIOCARTA_DSP_PATHWAY	Up	0.0555131	0.140372	Up	0.00108186	0.0140896	Up	0.000285977	0.00246942	Up	3.44111e-07	5.93225e-05
BIOCARTA_ECM_PATHWAY	Up	0.425451	0.57366	Up	0.00430958	0.0253882	Up	0.00150424	0.00691979	Up	6.18484e-06	0.000122833
BIOCARTA_EDG1_PATHWAY	Up	0.031572	0.0952094	Up	0.581824	0.675172	Up	5.69317e-06	0.000388626	Up	0.000478236	0.00144101
BIOCARTA_EEA1_PATHWAY	Up	0.0768896	0.176042	Up	0.00169062	0.0167415	Up	0.215073	0.296407	Up	0.00578901	0.0103007
BIOCARTA_EFP_PATHWAY	Up	0.00804947	0.0386823	Down	0.000165347	0.00871028	Up	0.00160365	0.00721404	Down	6.63184e-05	0.000383928
BIOCARTA_EGF_PATHWAY	Up	0.0537176	0.13744	Up	0.0219158	0.0623924	Up	0.0169953	0.0393459	Up	0.000754298	0.00203155
BIOCARTA_EGFR_SMRTE_PATHWAY	Up	0.299041	0.450285	Down	0.566195	0.661415	Down	0.257389	0.344216	Up	0.00442227	0.00824623
BIOCARTA_EICOSANOID_PATHWAY	Down	0.0882436	0.194236	Up	0.0950401	0.172411	Down	0.00046105	0.00326979	Up	0.000389761	0.00124581
ELVIDGE_HIF1A_AND_HIF2A_TARGETS_DN	Down	0.0111229	0.0474946	Down	0.00618768	0.0302102	Up	0.0120315	0.0302622	Up	0.0642685	0.0843193
BIOCARTA_EIF2_PATHWAY	Up	0.0186435	0.0664758	Up	0.00707311	0.0323654	Up	0.0144882	0.0348735	Up	0.0141041	0.0221802
BIOCARTA_EIF4_PATHWAY	Up	0.635048	0.750638	Up	0.26892	0.375204	Up	0.136316	0.203912	Up	0.000559911	0.00161892
BIOCARTA_EOSINOPHILS_PATHWAY	Down	0.590737	0.716171	Up	0.0515541	0.111036	Down	0.151858	0.222415	Up	0.193528	0.228347
BIOCARTA_EPHA4_PATHWAY	Up	0.0835372	0.18667	Up	0.430431	0.537349	Up	0.346381	0.43708	Up	0.0332128	0.0467683
BIOCARTA_EPO_PATHWAY	Up	0.00759142	0.0373806	Up	0.478522	0.582989	Up	0.000774408	0.00448011	Up	0.00505695	0.00920767
BIOCARTA_EPONFKB_PATHWAY	Up	0.0162839	0.0604887	Down	0.882412	0.914996	Up	0.123453	0.188367	Down	0.0498184	0.0669874
BIOCARTA_ERAD_PATHWAY	Up	0.126532	0.24981	Up	0.0297396	0.0760872	Up	0.0801832	0.133185	Up	1.49133e-05	0.000175227
BIOCARTA_ERBB3_PATHWAY	Up	0.577707	0.704556	Down	0.540044	0.638994	Down	0.61258	0.689845	Up	0.0255284	0.0371078
BIOCARTA_ERBB4_PATHWAY	Up	0.697564	0.799053	Down	0.00490417	0.0268478	Up	0.653223	0.725885	Down	0.121732	0.150031
BIOCARTA_ERK_PATHWAY	Down	0.0488403	0.128526	Down	0.671207	0.75117	Up	0.517819	0.603754	Up	0.007873	0.0133947
GO_CELLULAR_RESPONSE_TO_STEROL_DEPLETION	Up	0.00645883	0.0339213	Up	0.0137558	0.046901	Down	0.635124	0.709903	Down	0.000293438	0.0010144
BIOCARTA_ERYTH_PATHWAY	Up	0.217024	0.361316	Down	0.9269	0.948057	Up	0.000451484	0.00322782	Down	0.168736	0.201459
BIOCARTA_ETC_PATHWAY	Down	0.34902	0.500838	Up	0.200907	0.301425	Down	0.945727	0.959972	Up	0.00125124	0.0030007
BIOCARTA_ETS_PATHWAY	Up	0.00776927	0.0378635	Down	0.00155646	0.0162065	Up	0.000943142	0.00507921	Down	0.00260183	0.00534652
BIOCARTA_EXTRINSIC_PATHWAY	Up	0.382883	0.534126	Down	0.966122	0.977038	Down	0.520985	0.606672	Up	0.0222288	0.0329376
BIOCARTA_FAS_PATHWAY	Up	0.057079	0.142997	Down	0.805573	0.85643	Up	0.000431722	0.00313905	Up	0.0106281	0.0173576
REACTOME_INTRAFLAGELLAR_TRANSPORT	Down	0.00658754	0.0343159	Down	0.0139509	0.0473352	Up	0.0744387	0.125496	Up	0.00133022	0.00314916
BIOCARTA_FCER1_PATHWAY	Up	0.0760373	0.174715	Down	0.52037	0.621624	Up	0.00108422	0.00556801	Up	0.000786305	0.00209336
BIOCARTA_FIBRINOLYSIS_PATHWAY	Up	0.87398	0.921699	Up	0.49048	0.593639	Up	0.011822	0.0298866	Up	0.000615258	0.00174113
BIOCARTA_FLUMAZENIL_PATHWAY	Down	0.281696	0.432023	Up	0.436813	0.543896	Up	0.116339	0.17947	Up	0.0143542	0.0225224
BIOCARTA_FMLP_PATHWAY	Up	0.139272	0.266385	Up	0.956971	0.970631	Up	0.00479787	0.0155482	Up	0.00215315	0.00459513
BIOCARTA_FOSB_PATHWAY	Down	0.145365	0.273905	Up	0.636182	0.721493	Down	0.322855	0.413219	Down	0.00234547	0.00492561
BIOCARTA_FREE_PATHWAY	Up	0.464237	0.608397	Up	0.297964	0.405794	Up	0.0730509	0.123612	Up	0.00290231	0.00583013
BIOCARTA_FXR_PATHWAY	Down	0.201582	0.34266	Down	0.118046	0.202205	Down	0.0428354	0.0808182	Down	0.949689	0.956878
NGUYEN_NOTCH1_TARGETS_UP	Down	0.00946682	0.0427526	Down	0.0101741	0.0394298	Up	0.727245	0.78939	Up	0.00912088	0.0151955
BIOCARTA_G2_PATHWAY	Up	0.00184927	0.0159091	Down	0.00723981	0.0327402	Up	0.000120192	0.00152988	Down	0.00573411	0.0102212
BIOCARTA_GABA_PATHWAY	Down	0.39963	0.549544	Up	0.0079379	0.03429	Up	0.140711	0.209325	Up	0.00175561	0.00391115
BIOCARTA_GATA3_PATHWAY	Up	0.00597278	0.03217	Down	0.0947472	0.172017	Up	0.00287099	0.0107861	Down	0.665487	0.700071
BIOCARTA_GCR_PATHWAY	Down	0.535053	0.66994	Down	6.1877e-05	0.00709687	Up	0.000168231	0.00182222	Up	6.54051e-05	0.000381411
BIOCARTA_GH_PATHWAY	Up	0.177281	0.314292	Down	0.969612	0.979485	Up	0.0405289	0.0772775	Up	0.056643	0.0752045
BIOCARTA_GHRELIN_PATHWAY	Up	0.702204	0.802464	Down	0.534187	0.633788	Up	0.755315	0.8131	Down	0.00951337	0.0157672
BIOCARTA_GLEEVEC_PATHWAY	Up	0.00367599	0.0240201	Up	0.0585571	0.121224	Up	0.00642813	0.0191388	Up	0.0144677	0.0226807
BIOCARTA_GPCR_PATHWAY	Up	0.00316375	0.02184	Down	0.337288	0.444999	Up	0.000479173	0.00334356	Up	0.00488007	0.00894367
GO_LACTATE_DEHYDROGENASE_ACTIVITY	Down	0.00563997	0.0310716	Up	0.00352419	0.0231877	Up	0.591812	0.671999	Up	1.79312e-05	0.000192217
BIOCARTA_GSK3_PATHWAY	Up	0.0143414	0.0557462	Up	0.191354	0.290785	Up	0.00581095	0.0178183	Up	6.99308e-05	0.000395493
BIOCARTA_HBX_PATHWAY	Down	0.130208	0.254748	Up	0.00777639	0.0339577	Up	0.370664	0.462024	Up	3.55686e-05	0.00027124
BIOCARTA_HCMV_PATHWAY	Up	0.0827431	0.185467	Up	0.0558237	0.117182	Up	0.103892	0.164178	Up	0.0146849	0.0229699
BIOCARTA_HDAC_PATHWAY	Up	0.669688	0.777478	Down	0.000863772	0.013146	Up	0.0116495	0.0295951	Down	6.31836e-05	0.000374939
BIOCARTA_HER2_PATHWAY	Up	0.895361	0.934966	Down	0.000415643	0.010805	Up	0.210543	0.291232	Down	0.00540171	0.00971763
BIOCARTA_HES_PATHWAY	Up	0.125051	0.247749	Down	0.0524653	0.112395	Up	0.504575	0.591987	Down	0.757162	0.785083
HOLLERN_SOLID_NODULAR_BREAST_TUMOR_UP	Down	0.011995	0.0498524	Up	0.00118292	0.0144914	Up	0.608004	0.685867	Up	0.00351936	0.00682268
BIOCARTA_HIVNEF_PATHWAY	Up	0.00427204	0.026359	Down	0.0621035	0.126547	Up	0.00015774	0.00175931	Up	0.0447104	0.0608601
BIOCARTA_HSP27_PATHWAY	Up	0.0728175	0.169588	Down	0.0594578	0.122605	Up	0.0207018	0.0458285	Down	0.000747975	0.00201892
BIOCARTA_HSWI_SNF_PATHWAY	Up	0.583479	0.709785	Down	0.0026359	0.0205626	Up	0.655325	0.727696	Up	6.33443e-05	0.000375094
BIOCARTA_IFNA_PATHWAY	Up	0.0188371	0.0669855	Up	0.00426523	0.025245	Up	0.149013	0.219181	Up	0.00820691	0.0138709
BIOCARTA_IFNG_PATHWAY	Up	0.0358819	0.10403	Up	0.00590365	0.0294821	Up	0.0207927	0.0459716	Up	0.00165619	0.00373303
BIOCARTA_IGF1_PATHWAY	Up	0.528636	0.664317	Up	0.0534304	0.113676	Up	0.0134194	0.032934	Up	0.000347913	0.00114821
GO_REGULATION_OF_HETEROTYPIC_CELL_CELL_ADHESION	Down	5.4397e-05	0.0024368	Down	0.0031247	0.0221062	Up	0.000891319	0.00488889	Down	0.925757	0.935768
BIOCARTA_IGF1R_PATHWAY	Up	0.0159139	0.0595398	Up	0.19706	0.297179	Up	0.000165664	0.00180369	Up	0.000249357	0.000908292
BIOCARTA_IL10_PATHWAY	Up	0.00566296	0.0311128	Up	0.173499	0.270232	Up	0.0123801	0.0309612	Up	0.00879118	0.0147269
BIOCARTA_IL12_PATHWAY	Down	0.187125	0.326368	Up	0.00255632	0.0202356	Down	0.451122	0.540827	Up	0.381057	0.422477
BIOCARTA_IL17_PATHWAY	Up	0.915104	0.948192	Up	0.000518187	0.0112797	Up	0.406337	0.497601	Up	0.0358474	0.0499962
BIOCARTA_IL1R_PATHWAY	Up	0.0132362	0.0531823	Up	0.000838318	0.0130195	Up	0.000147426	0.00169165	Up	0.020843	0.0311298
BIOCARTA_IL2_PATHWAY	Up	0.639601	0.754458	Up	0.0131671	0.0458062	Up	0.0111641	0.0286403	Up	2.67729e-05	0.00023462
BIOCARTA_IL22BP_PATHWAY	Up	0.0906922	0.19808	Up	0.112639	0.195377	Up	0.768364	0.823569	Up	0.471053	0.511999
GO_PROTEIN_KINASE_B_BINDING	Down	0.00810975	0.038808	Down	0.0033551	0.0228132	Down	0.752544	0.81066	Up	0.0112558	0.0182495
BIOCARTA_IL3_PATHWAY	Up	0.537372	0.672035	Up	0.167573	0.263164	Up	0.034951	0.0687675	Up	0.0016643	0.00374531
BIOCARTA_IL4_PATHWAY	Down	0.121965	0.243884	Up	0.17556	0.272815	Down	0.160953	0.233371	Up	0.000122166	0.000563095
BIOCARTA_IL5_PATHWAY	Up	0.795199	0.86885	Up	0.63271	0.718408	Down	0.00817648	0.0228046	Up	0.0861698	0.109725
BIOCARTA_IL6_PATHWAY	Up	0.132262	0.25729	Up	0.0122733	0.0439561	Up	0.000832039	0.00467763	Up	0.000327074	0.00109871
BIOCARTA_IL7_PATHWAY	Up	0.403093	0.553049	Up	0.41158	0.518866	Up	0.939916	0.955589	Down	0.0201551	0.0302248
BIOCARTA_INFLAM_PATHWAY	Up	0.0359724	0.104218	Up	0.286032	0.393005	Up	0.00630505	0.0188658	Up	0.0334432	0.0470423
BIOCARTA_INSULIN_PATHWAY	Up	0.640082	0.754725	Down	0.862805	0.899498	Up	0.00626837	0.0187916	Up	0.0033758	0.00659912
BIOCARTA_INTEGRIN_PATHWAY	Up	0.58264	0.70897	Up	0.39655	0.503996	Up	0.093201	0.150488	Up	5.30227e-05	0.000337318
BIOCARTA_INTRINSIC_PATHWAY	Down	0.420406	0.569146	Up	0.807764	0.858196	Down	0.123425	0.188339	Up	0.0539712	0.0720118
BIOCARTA_ION_PATHWAY	Up	0.0136578	0.0541219	Up	0.229824	0.333074	Up	0.269187	0.356931	Down	0.558289	0.597767
BIOCARTA_IRES_PATHWAY	Up	0.066907	0.159796	Up	0.00119066	0.0144944	Up	0.00997303	0.02631	Up	0.000597526	0.00170217
BIOCARTA_KERATINOCYTE_PATHWAY	Up	0.021665	0.0737261	Up	0.066832	0.133442	Up	0.000684691	0.00414699	Down	0.0566908	0.0752538
BIOCARTA_LAIR_PATHWAY	Down	0.799624	0.871918	Up	0.0945123	0.171724	Up	0.0101945	0.0267484	Up	0.0955706	0.120499
BIOCARTA_LDL_PATHWAY	Up	0.317888	0.470214	Up	0.0252409	0.0681789	Down	0.995027	0.996686	Up	0.0127013	0.020265
BIOCARTA_LECTIN_PATHWAY	Up	0.756072	0.841432	Down	0.225416	0.328698	Down	0.0250199	0.0530902	Down	0.0335838	0.0472022
BIOCARTA_LEPTIN_PATHWAY	Down	0.324128	0.476796	Up	0.197477	0.29766	Up	0.759587	0.816699	Up	0.00141008	0.00329578
BIOCARTA_LIS1_PATHWAY	Up	0.355183	0.506636	Up	0.0043904	0.0256224	Up	0.00021244	0.0020573	Up	0.000418019	0.00130966
BIOCARTA_LONGEVITY_PATHWAY	Down	0.26577	0.415164	Down	0.00335234	0.0228094	Down	0.590452	0.670707	Down	1.59007e-05	0.000180888
BIOCARTA_LYM_PATHWAY	Up	0.0140714	0.0551273	Up	0.000413323	0.01078	Up	0.0116562	0.029605	Up	0.00748268	0.0128435
BIOCARTA_LYMPHOCYTE_PATHWAY	Down	0.951411	0.969742	Up	0.0226752	0.0637867	Up	0.0890265	0.145067	Up	0.00299766	0.00598394
BIOCARTA_MAL_PATHWAY	Down	0.964648	0.977996	Up	0.525702	0.626784	Up	0.224434	0.307134	Up	1.87413e-05	0.000196985
REACTOME_NONCANONICAL_ACTIVATION_OF_NOTCH3	Down	0.00221564	0.0176753	Down	0.0092979	0.0375216	Down	0.597923	0.677329	Up	0.0232629	0.0342695
BIOCARTA_MAPK_PATHWAY	Up	0.0032294	0.0221275	Up	0.0378457	0.0893087	Up	0.000490153	0.00337586	Up	2.44402e-05	0.000222631
BIOCARTA_MCALPAIN_PATHWAY	Down	0.449022	0.594787	Up	0.0257027	0.0690338	Up	9.5684e-05	0.0013481	Up	2.02822e-05	0.000204103
WP_CELL_DIFFERENTIATION_INDEX	Down	0.00348554	0.0231789	Down	0.00409509	0.0247222	Down	0.492187	0.580171	Down	0.987909	0.989462
BIOCARTA_MEF2D_PATHWAY	Down	0.00156149	0.0145795	Down	0.0494602	0.107803	Up	0.000121495	0.00152988	Up	0.000354861	0.00116471
BIOCARTA_MELANOCYTE_PATHWAY	Up	0.0679244	0.161292	Up	0.624907	0.711815	Up	0.166015	0.239449	Down	0.0090806	0.0151454
BIOCARTA_MET_PATHWAY	Up	0.319521	0.471868	Up	0.0760559	0.146693	Up	0.119808	0.183792	Up	0.0378806	0.0524839
BIOCARTA_MHC_PATHWAY	Up	0.0223389	0.0752163	Up	0.000103864	0.00830594	Down	0.540495	0.624371	Up	3.85113e-05	0.000282613
BIOCARTA_MITOCHONDRIA_PATHWAY	Up	0.328461	0.481017	Up	0.0012002	0.0145413	Up	0.0884081	0.144272	Up	0.865347	0.881835
BIOCARTA_MITR_PATHWAY	Up	0.22998	0.376657	Down	0.222978	0.325868	Up	0.0019301	0.00822023	Down	0.0216909	0.0322291
BIOCARTA_MONOCYTE_PATHWAY	Down	0.570647	0.698734	Up	0.0340475	0.0832383	Up	0.0352767	0.0692594	Up	0.00968703	0.0160096
BIOCARTA_MPR_PATHWAY	Down	0.494622	0.635002	Down	0.00140604	0.0154778	Up	0.000305753	0.00256747	Down	0.000389058	0.0012447
BIOCARTA_MRP_PATHWAY	Up	0.835516	0.896082	Up	0.000388234	0.010593	Up	0.00322952	0.0117085	Up	3.11002e-05	0.00025285
BIOCARTA_MSP_PATHWAY	Up	0.552148	0.683934	Up	0.0423333	0.0966562	Up	0.486686	0.574685	Up	1.29662e-06	7.6189e-05
BIOCARTA_MTA3_PATHWAY	Down	0.261691	0.41078	Down	0.00181643	0.0172639	Up	0.873514	0.906526	Down	0.0132841	0.0210416
BIOCARTA_MTOR_PATHWAY	Up	0.156807	0.288942	Up	0.0129402	0.0453165	Up	0.0150937	0.0358792	Up	0.000384278	0.00123354
BIOCARTA_MYOSIN_PATHWAY	Up	0.121908	0.243792	Up	0.032446	0.0806469	Up	0.0323899	0.064894	Up	0.0237617	0.0348894
BIOCARTA_NDKDYNAMIN_PATHWAY	Down	0.00414187	0.0258516	Up	0.294537	0.402246	Up	0.00499753	0.0159859	Up	0.000282237	0.000989336
BIOCARTA_NEUTROPHIL_PATHWAY	Down	0.329696	0.482188	Up	0.0398866	0.0925435	Up	0.0209942	0.0463392	Up	0.00651957	0.0114086
BIOCARTA_NFAT_PATHWAY	Up	0.453292	0.598126	Down	0.0266732	0.070763	Up	0.0126091	0.0314146	Down	0.500917	0.541326
BIOCARTA_NFKB_PATHWAY	Up	0.00115073	0.0120728	Down	0.670284	0.750377	Up	0.00562869	0.0174066	Up	0.301535	0.341457
HP_ABNORMAL_VISUAL_ELECTROPHYSIOLOGY	Down	0.00309088	0.0214992	Down	0.005904	0.0294821	Down	0.353248	0.443881	Up	0.117768	0.145657
BIOCARTA_NKCELLS_PATHWAY	Up	0.0627321	0.152741	Up	0.0245112	0.0669321	Up	0.279971	0.368697	Up	0.00040643	0.0012833
BIOCARTA_NKT_PATHWAY	Up	0.214268	0.358032	Down	0.00130328	0.0150011	Up	0.00432092	0.0144088	Up	0.000894029	0.00231048
BIOCARTA_NO1_PATHWAY	Up	0.424461	0.572806	Down	0.000234146	0.00952464	Up	0.00706555	0.0205396	Up	0.00176715	0.00393048
BIOCARTA_NO2IL12_PATHWAY	Down	0.500411	0.63974	Up	0.562058	0.657898	Down	0.300966	0.390189	Down	0.217626	0.254043
BIOCARTA_NOS1_PATHWAY	Down	0.143773	0.272076	Down	0.0442368	0.0996023	Up	0.0829729	0.137104	Down	0.909283	0.921108
BIOCARTA_NOTCH_PATHWAY	Up	0.244767	0.393473	Down	0.0816205	0.154368	Up	0.1444	0.21365	Down	0.0030249	0.00602574
REACTOME_TRAFFICKING_OF_GLUR2_CONTAINING_AMPA_RECEPTORS	Down	0.0119458	0.0497168	Down	0.0127644	0.0450234	Down	0.374955	0.46598	Up	0.000256018	0.000923364
BIOCARTA_NPP1_PATHWAY	Down	0.240948	0.389225	Up	0.222108	0.324981	Down	0.852815	0.891048	Up	0.000142723	0.000622383
BIOCARTA_NTHI_PATHWAY	Up	0.0156254	0.0588811	Down	0.389719	0.49757	Up	0.00651412	0.0193264	Up	0.0965599	0.121557
BIOCARTA_NUCLEARRS_PATHWAY	Up	0.247455	0.396447	Up	0.0193318	0.0575522	Up	0.0541658	0.0975577	Up	0.00155317	0.00355108
BIOCARTA_P27_PATHWAY	Up	0.00918593	0.0419399	Up	0.0733433	0.142969	Up	0.0102054	0.0267635	Up	0.643989	0.67987
BIOCARTA_P35ALZHEIMERS_PATHWAY	Up	0.000702007	0.0090312	Up	0.272484	0.37917	Up	0.0227661	0.0492984	Up	0.0910257	0.115287
BIOCARTA_P38MAPK_PATHWAY	Up	0.0136066	0.0539983	Up	0.0389833	0.0910333	Up	0.00186594	0.00801887	Up	0.000393776	0.00125404
BIOCARTA_P53_PATHWAY	Up	0.000157876	0.00423027	Up	0.584992	0.678213	Up	1.00849e-05	0.000475927	Down	0.0189822	0.0286786
BIOCARTA_P53HYPOXIA_PATHWAY	Up	0.0667953	0.159583	Down	0.700114	0.774019	Up	0.00462063	0.0151182	Up	0.000230928	0.000860689
BIOCARTA_PAR1_PATHWAY	Up	0.351335	0.502842	Up	0.232004	0.335585	Up	0.0272235	0.0567648	Up	0.00057737	0.00165755
BIOCARTA_PARKIN_PATHWAY	Up	0.047802	0.126569	Up	0.00800314	0.0344304	Up	0.0506118	0.0924149	Up	5.47648e-06	0.000120385
BIOCARTA_PCAF_PATHWAY	Up	0.00051345	0.00764867	Up	0.0275114	0.0722141	Up	0.000479486	0.00334356	Up	0.0700212	0.0911597
BIOCARTA_PDGF_PATHWAY	Up	0.0354824	0.103256	Up	0.0377496	0.089209	Up	0.00887151	0.0241319	Up	0.000209041	0.000804051
BIOCARTA_PDZS_PATHWAY	Down	0.238679	0.386787	Up	0.670925	0.750894	Up	0.481803	0.570264	Up	0.365693	0.406923
BIOCARTA_PELP1_PATHWAY	Up	0.452775	0.59777	Down	0.000350533	0.0103878	Up	0.659243	0.73116	Down	4.63104e-08	5.41069e-05
BIOCARTA_PEPI_PATHWAY	Down	0.772565	0.852802	Down	0.0798383	0.151885	Up	0.561772	0.644358	Up	0.513706	0.55396
BIOCARTA_PGC1A_PATHWAY	Down	0.0668614	0.15972	Down	0.00119608	0.0145165	Up	0.000150001	0.0017099	Down	0.240014	0.277712
BIOCARTA_PITX2_PATHWAY	Down	0.885326	0.929378	Down	0.00124344	0.0148236	Up	0.854968	0.892613	Down	0.130656	0.159943
BIOCARTA_PKC_PATHWAY	Up	0.0550891	0.139742	Up	0.78389	0.840901	Up	0.0996409	0.158768	Down	0.0020898	0.0044846
BIOCARTA_PLATELETAPP_PATHWAY	Up	0.000955211	0.0107731	Up	0.0217144	0.0620457	Up	0.013386	0.0328751	Up	0.000716728	0.00195186
BIOCARTA_PLC_PATHWAY	Up	0.0715741	0.167474	Down	0.0869187	0.161455	Up	0.0356212	0.0697664	Up	0.0126647	0.0202189
BIOCARTA_PLCD_PATHWAY	Down	0.782347	0.859584	Up	0.00377776	0.0239289	Down	0.505653	0.592972	Up	0.402691	0.443935
BIOCARTA_PLCE_PATHWAY	Up	0.238909	0.387091	Down	0.699751	0.773932	Up	0.0174523	0.0401431	Down	0.0043719	0.00817114
REACTOME_DEACTIVATION_OF_THE_BETA_CATENIN_TRANSACTIVATING_COMPLEX	Down	0.00269546	0.0198031	Down	0.000116103	0.00836298	Down	0.308776	0.398668	Up	0.0299309	0.0426726
BIOCARTA_PML_PATHWAY	Up	0.019565	0.0687949	Up	0.261659	0.367216	Up	0.0431672	0.0813057	Up	0.146153	0.176853
BIOCARTA_PPARA_PATHWAY	Up	0.0479614	0.126848	Down	0.162042	0.25676	Up	0.0611852	0.107521	Down	0.00659601	0.0115203
BIOCARTA_PPARG_PATHWAY	Up	0.176202	0.313142	Down	0.0593614	0.122443	Up	0.659006	0.730935	Down	0.00741603	0.0127513
BIOCARTA_PRC2_PATHWAY	Up	0.00706111	0.0358265	Down	0.313717	0.421049	Up	8.85062e-07	0.000229882	Down	0.00379047	0.00725476
BIOCARTA_PRION_PATHWAY	Up	0.199198	0.339815	Up	0.0263527	0.0702149	Up	0.0012225	0.00602798	Up	0.0020998	0.00450137
BIOCARTA_PS1_PATHWAY	Up	0.361394	0.513001	Down	0.0351727	0.0851024	Up	0.341603	0.432187	Down	0.0519992	0.0696281
BIOCARTA_PTC1_PATHWAY	Up	0.0546089	0.138865	Down	0.870231	0.905311	Up	0.00151281	0.00693748	Down	0.0112217	0.0182026
BIOCARTA_PTDINS_PATHWAY	Up	0.00486486	0.0286471	Down	0.423844	0.530891	Up	0.0181654	0.0414002	Up	0.000104398	0.000508089
BIOCARTA_PTEN_PATHWAY	Up	0.819606	0.884672	Down	0.0801932	0.152317	Up	0.178431	0.253962	Up	0.00102448	0.00257185
BIOCARTA_PYK2_PATHWAY	Up	0.299698	0.450805	Up	0.16818	0.263836	Up	0.000767179	0.00445267	Up	7.4376e-07	6.74813e-05
BIOCARTA_RAB_PATHWAY	Down	0.0178545	0.064417	Up	0.406992	0.514223	Up	0.204706	0.284551	Up	0.0261063	0.0378354
BIOCARTA_RAC1_PATHWAY	Up	0.232665	0.379871	Up	0.154816	0.24785	Up	0.297414	0.386551	Up	0.0237517	0.0348797
BIOCARTA_RACC_PATHWAY	Up	0.0762607	0.175059	Up	0.0174117	0.0540229	Up	0.034326	0.067929	Up	1.88984e-05	0.000197944
HP_THROMBOEMBOLISM	Down	0.000309436	0.00580776	Down	0.00481014	0.0266522	Down	0.297307	0.386504	Up	0.00010555	0.000510798
BIOCARTA_RAN_PATHWAY	Up	0.0570216	0.142948	Up	0.0521811	0.111952	Up	0.0148841	0.035543	Up	0.000504535	0.00149942
BIOCARTA_RANBP2_PATHWAY	Up	0.254487	0.403656	Up	0.0209277	0.060514	Up	0.00310182	0.011377	Up	0.533128	0.573366
BIOCARTA_RANKL_PATHWAY	Up	0.0115857	0.0487008	Up	0.0673941	0.134235	Up	0.0552024	0.0990431	Up	0.0196724	0.0295832
BIOCARTA_RANMS_PATHWAY	Up	0.384868	0.535906	Down	0.365202	0.473833	Up	0.00303506	0.0112104	Down	0.0625868	0.0823012
BIOCARTA_RARRXR_PATHWAY	Up	0.447503	0.593379	Down	0.0172663	0.0538031	Up	0.83365	0.877186	Up	0.248452	0.286388
BIOCARTA_RAS_PATHWAY	Up	0.1064	0.221563	Up	0.5457	0.643737	Up	0.0276907	0.0574459	Up	2.97111e-05	0.000246055
BIOCARTA_RB_PATHWAY	Up	0.000298607	0.00570419	Up	0.424156	0.531124	Up	3.01775e-05	0.000757076	Down	0.00404539	0.00765889
BIOCARTA_RECK_PATHWAY	Down	0.374639	0.526362	Down	0.00268038	0.0207419	Up	0.0361799	0.070645	Up	0.801625	0.825408
DODD_NASOPHARYNGEAL_CARCINOMA_UP	Down	0.0103267	0.0454466	Down	0.000235025	0.00952464	Down	0.265614	0.35315	Up	0.000432451	0.00134327
BIOCARTA_RELA_PATHWAY	Up	0.000326255	0.00595851	Up	0.187056	0.285957	Up	0.0020316	0.00850454	Up	0.0178882	0.0272508
BIOCARTA_RHO_PATHWAY	Down	0.405523	0.55536	Up	0.390117	0.497926	Up	0.00229164	0.0092399	Up	2.95691e-06	9.88708e-05
BIOCARTA_RHODOPSIN_PATHWAY	Down	0.400556	0.5506	Up	0.465579	0.57071	Down	0.16308	0.235928	Up	0.0258628	0.0375343
HP_LOW_PLASMA_CITRULLINE	Down	0.00496195	0.0288553	Up	0.000794429	0.0128236	Up	0.468036	0.55704	Up	0.00362455	0.0069975
BIOCARTA_RNAPOL3_PATHWAY	Up	0.971459	0.982199	Up	0.635013	0.720401	Up	0.0355904	0.0697257	Up	0.250092	0.288043
BIOCARTA_S1P_PATHWAY	Up	0.232286	0.379473	Up	0.000641648	0.0121147	Down	0.011836	0.0299028	Up	0.51455	0.554719
BIOCARTA_SALMONELLA_PATHWAY	Down	0.665028	0.774154	Up	0.774324	0.833709	Down	0.216023	0.297486	Up	0.0048649	0.00891976
BIOCARTA_SAM68_PATHWAY	Down	0.962334	0.977008	Down	0.00295752	0.0217327	Up	0.00620934	0.0186644	Down	0.000863103	0.00224663
BIOCARTA_SARS_PATHWAY	Up	0.0537302	0.137456	Up	0.00205767	0.0183072	Up	0.0417465	0.0791543	Up	0.150697	0.181818
BIOCARTA_SET_PATHWAY	Up	0.13788	0.264782	Down	0.267927	0.374165	Up	0.0676115	0.116212	Down	0.00203477	0.00439106
BIOCARTA_SHH_PATHWAY	Up	0.574171	0.701464	Down	0.0211641	0.0609371	Up	0.0690455	0.118146	Down	3.48386e-05	0.000268892
BIOCARTA_SKP2E2F_PATHWAY	Up	0.000745501	0.00931168	Up	0.0192958	0.0574614	Up	0.00097766	0.00520635	Up	0.265325	0.304154
BIOCARTA_SLRP_PATHWAY	Down	0.229498	0.37613	Down	0.322884	0.430451	Up	0.00182983	0.00790361	Down	0.206629	0.242229
BIOCARTA_SM_PATHWAY	Up	0.830729	0.892601	Up	0.131527	0.218948	Up	0.468702	0.557572	Up	0.0246278	0.0359727
BIOCARTA_SODD_PATHWAY	Up	0.018755	0.066784	Up	0.0385748	0.0904407	Up	0.0111895	0.0286827	Up	0.000563933	0.00162943
BIOCARTA_SPPA_PATHWAY	Up	0.138971	0.266059	Up	0.102907	0.182792	Up	0.011995	0.0302102	Up	3.16462e-05	0.00025564
ZHOU_PANCREATIC_BETA_CELL	Down	0.004983	0.0289377	Down	0.000716221	0.0123567	Up	0.357871	0.448672	Down	0.272008	0.310933
BIOCARTA_SRCRPTP_PATHWAY	Up	0.00563872	0.0310716	Up	0.533091	0.632938	Up	0.00127927	0.0062175	Down	0.00252752	0.00523113
BIOCARTA_STAT3_PATHWAY	Down	0.556514	0.687399	Up	0.0649398	0.130781	Down	0.806056	0.855296	Up	0.435256	0.476489
BIOCARTA_STATHMIN_PATHWAY	Up	0.27547	0.42539	Up	0.904545	0.931244	Up	0.00218801	0.00895249	Down	0.00524166	0.00947428
BIOCARTA_STEM_PATHWAY	Up	0.0337972	0.099844	Up	0.91968	0.942573	Up	0.583434	0.664247	Up	0.307658	0.347791
BIOCARTA_STRESS_PATHWAY	Up	0.0150286	0.0575059	Up	0.122992	0.208278	Up	0.0059082	0.0180114	Down	0.530102	0.570316
BIOCARTA_SUMO_PATHWAY	Down	0.647725	0.760664	Up	0.746069	0.811462	Up	0.64526	0.718869	Up	0.382952	0.424399
GO_POSITIVE_REGULATION_OF_KERATINOCYTE_PROLIFERATION	Down	0.0024164	0.0185606	Down	0.00568584	0.0289624	Up	0.154254	0.22547	Down	0.248972	0.286847
BIOCARTA_TCAPOPTOSIS_PATHWAY	Down	0.70081	0.801263	Up	0.35074	0.458919	Down	0.512506	0.59921	Up	0.0720653	0.0935488
BIOCARTA_TCR_PATHWAY	Up	0.0154328	0.0584363	Down	0.607271	0.697125	Up	0.000299415	0.00253994	Up	0.000130341	0.000588179
BIOCARTA_TCRA_PATHWAY	Down	0.0761339	0.174845	Down	0.0872949	0.161992	Down	0.00454054	0.0149305	Down	0.0289323	0.0414045
BIOCARTA_TCYTOTOXIC_PATHWAY	Down	0.746532	0.835153	Up	0.0312609	0.0787344	Up	0.124637	0.189858	Up	0.370784	0.412
BIOCARTA_TEL_PATHWAY	Up	0.0246461	0.0803357	Up	0.030018	0.0765759	Up	0.00068775	0.00415594	Up	0.0345188	0.0483387
BIOCARTA_TERC_PATHWAY	Up	0.14571	0.274359	Up	0.0894635	0.164798	Down	0.0216765	0.0475509	Down	0.261934	0.300545
BIOCARTA_TERT_PATHWAY	Up	0.0584606	0.145367	Down	0.16661	0.26224	Up	0.532777	0.617293	Down	0.000217591	0.000825509
GO_REGULATION_OF_HUMORAL_IMMUNE_RESPONSE_MEDIATED_BY_CIRCULATING_IMMUNOGLOBULIN	Down	0.00791818	0.0382876	Down	0.000404016	0.0107263	Down	0.197814	0.276737	Up	0.701114	0.733258
BIOCARTA_TGFB_PATHWAY	Up	0.387621	0.538202	Up	0.226896	0.330196	Up	0.0418691	0.0793367	Down	0.0271492	0.0391527
BIOCARTA_TH1TH2_PATHWAY	Down	0.78854	0.863807	Up	0.247346	0.351824	Down	0.21784	0.299533	Up	0.0186329	0.0282401
BIOCARTA_THELPER_PATHWAY	Up	0.721016	0.817091	Up	0.0582259	0.120763	Up	0.179616	0.2552	Up	0.39049	0.432047
BIOCARTA_TID_PATHWAY	Up	0.0213017	0.0727961	Up	0.00983529	0.0386882	Up	0.010294	0.0269501	Up	0.00111023	0.00273713
BIOCARTA_TNFR1_PATHWAY	Up	0.00269465	0.0198031	Up	0.243605	0.34788	Up	9.35103e-05	0.00133175	Up	0.000819329	0.0021605
BIOCARTA_TNFR2_PATHWAY	Up	0.000251801	0.00529109	Up	0.0172939	0.0538559	Up	0.000670394	0.00409828	Up	0.461169	0.502216
BIOCARTA_TOB1_PATHWAY	Down	0.893725	0.933892	Down	0.715293	0.786284	Up	0.00994059	0.0262425	Down	4.33179e-05	0.000301277
HP_BRADYKINESIA	Down	0.0008833	0.0103104	Up	0.00980644	0.038618	Up	0.428628	0.519456	Up	0.000404984	0.00128005
BIOCARTA_TPO_PATHWAY	Up	0.0346023	0.101455	Up	0.0411973	0.094775	Up	0.00803338	0.0225137	Up	0.000253669	0.000917137
BIOCARTA_TRKA_PATHWAY	Up	0.00806648	0.038711	Up	0.203482	0.304182	Up	0.00222621	0.00905123	Up	9.93482e-07	7.27851e-05
BIOCARTA_TSP1_PATHWAY	Up	0.225711	0.37132	Down	0.46751	0.57246	Up	0.000589055	0.00378615	Up	0.0879846	0.111792
BIOCARTA_TUBBY_PATHWAY	Down	0.302198	0.45319	Down	0.0423971	0.0967807	Up	0.843733	0.884576	Down	0.0620175	0.081624
BIOCARTA_UCALPAIN_PATHWAY	Up	0.544202	0.677282	Up	0.0154251	0.0501957	Up	0.0173688	0.0399861	Up	3.39504e-06	0.000102311
BIOCARTA_VDR_PATHWAY	Up	0.100542	0.212667	Up	0.00161406	0.0164359	Up	0.045919	0.085486	Up	0.00228866	0.00483041
GO_UDP_XYLOSYLTRANSFERASE_ACTIVITY	Up	0.00114722	0.0120532	Up	0.00397352	0.0243943	Up	0.181916	0.257858	Down	0.0147055	0.0229969
BIOCARTA_VIP_PATHWAY	Up	0.0112099	0.0477404	Down	0.996407	0.997641	Up	0.00242288	0.00959255	Down	0.0253334	0.0368716
BIOCARTA_VITCB_PATHWAY	Down	0.161165	0.294189	Up	0.00797891	0.0343754	Down	0.156917	0.228678	Up	0.000109984	0.000525005
BIOCARTA_VOBESITY_PATHWAY	Up	0.0643124	0.155381	Down	2.62317e-05	0.00612975	Up	0.400439	0.491782	Down	2.11087e-05	0.000207943
BIOCARTA_WNT_LRP6_PATHWAY	Up	0.0540984	0.138079	Down	0.0405727	0.0937661	Down	0.771427	0.826304	Down	0.177918	0.21159
BIOCARTA_WNT_PATHWAY	Up	0.000851081	0.0100518	Down	0.47304	0.577684	Up	0.00492721	0.015838	Up	0.0304565	0.0433215
BLALOCK_ALZHEIMERS_DISEASE_DN	Down	0.275283	0.425194	Up	0.0109818	0.0412023	Up	0.0152681	0.0361915	Up	5.43697e-05	0.00034256
BLALOCK_ALZHEIMERS_DISEASE_INCIPIENT_DN	Up	0.933721	0.959354	Up	0.00393153	0.0242972	Up	0.00372357	0.0129635	Up	2.26785e-05	0.000215838
BLALOCK_ALZHEIMERS_DISEASE_INCIPIENT_UP	Up	0.0127799	0.0519344	Up	0.425137	0.532098	Up	0.0110555	0.0284364	Up	0.0135297	0.0213808
BLALOCK_ALZHEIMERS_DISEASE_UP	Up	0.00455086	0.0274199	Down	0.16533	0.260771	Up	0.000321936	0.00264196	Up	0.000205023	0.000793821
BLANCO_MELO_BETA_INTERFERON_TREATED_BRONCHIAL_EPITHELIAL_CELLS_DN	Down	0.44511	0.591027	Down	0.0219153	0.0623924	Down	0.962542	0.972435	Up	0.0270573	0.0390362
HP_MULTIPLE_GLOMERULAR_CYSTS	Down	0.00827223	0.0392241	Up	0.000481405	0.0110676	Up	0.437035	0.527638	Up	0.0239534	0.035112
BLANCO_MELO_BRONCHIAL_EPITHELIAL_CELLS_INFLUENZA_A_DEL_NS1_INFECTION_DN	Up	3.98036e-07	0.000523268	Down	0.284258	0.391205	Up	1.61153e-08	0.000107078	Down	0.00144197	0.00335481
GO_ESTABLISHMENT_OF_PROTEIN_LOCALIZATION_TO_POSTSYNAPTIC_MEMBRANE	Down	0.00440933	0.0268829	Down	0.00268848	0.0207738	Down	0.166497	0.239994	Up	0.799481	0.823563
BLANCO_MELO_BRONCHIAL_EPITHELIAL_CELLS_INFLUENZA_A_INFECTION_DN	Down	0.922038	0.951767	Down	0.00239083	0.0196738	Up	0.879044	0.911006	Down	0.00779288	0.0132777
BLANCO_MELO_BRONCHIAL_EPITHELIAL_CELLS_INFLUENZA_A_INFECTION_UP	Up	0.0143603	0.0557849	Up	0.00329024	0.0225766	Up	0.0662687	0.114372	Up	0.00128469	0.00306276
GO_POSITIVE_REGULATION_OF_T_CELL_MIGRATION	Up	0.000703423	0.00903284	Up	0.00592101	0.0295321	Down	0.143675	0.212757	Up	0.168368	0.201086
REACTOME_SIGNALING_BY_NOTCH2	Down	0.00169589	0.0152311	Down	0.00953706	0.0379999	Down	0.141587	0.210346	Up	0.552108	0.592023
BLANCO_MELO_COVID19_SARS_COV_2_INFECTION_A594_ACE2_EXPRESSING_CELLS_DN	Down	0.188452	0.327894	Down	0.00284249	0.021242	Down	0.873562	0.906531	Down	0.00198791	0.00431162
BLANCO_MELO_COVID19_SARS_COV_2_INFECTION_A594_ACE2_EXPRESSING_CELLS_RUXOLITINIB_DN	Down	0.439895	0.586732	Down	0.955781	0.969791	Up	0.630718	0.705774	Up	0.000252178	0.000913996
BLANCO_MELO_COVID19_SARS_COV_2_INFECTION_A594_ACE2_EXPRESSING_CELLS_RUXOLITINIB_UP	Up	0.0542132	0.138221	Up	0.685689	0.762872	Up	0.108385	0.169907	Up	0.682562	0.716314
REACTOME_PKMTS_METHYLATE_HISTONE_LYSINES	Up	0.000398353	0.00661322	Up	0.00167524	0.0166921	Up	0.0265544	0.0557458	Down	0.000141897	0.00061955
BLANCO_MELO_COVID19_SARS_COV_2_INFECTION_A594_CELLS_DN	Up	0.988601	0.992554	Down	0.121588	0.206543	Up	0.20247	0.282051	Up	0.00693146	0.0120243
BLANCO_MELO_COVID19_SARS_COV_2_INFECTION_A594_CELLS_UP	Up	0.00435463	0.0266864	Up	0.925474	0.947134	Down	0.221648	0.303895	Down	0.197724	0.232762
BLANCO_MELO_COVID19_SARS_COV_2_INFECTION_CALU3_CELLS_DN	Up	0.667546	0.77567	Down	0.111022	0.193161	Up	0.538872	0.623049	Down	0.0131707	0.0208901
FRASOR_RESPONSE_TO_ESTRADIOL_DN	Down	0.00378754	0.0244185	Down	0.00278785	0.0210485	Down	0.0388439	0.0747716	Up	4.92518e-06	0.000115998
BLANCO_MELO_COVID19_SARS_COV_2_LOW_MOI_INFECTION_A594_ACE2_EXPRESSING_CELLS_DN	Down	0.0587231	0.145865	Up	0.149616	0.241453	Up	0.00824342	0.0229244	Up	0.000248766	0.000906827
BLANCO_MELO_COVID19_SARS_COV_2_LOW_MOI_INFECTION_A594_ACE2_EXPRESSING_CELLS_UP	Up	0.0509021	0.132444	Up	0.919057	0.94208	Up	0.00193965	0.00824588	Up	0.00408261	0.00771339
BLANCO_MELO_COVID19_SARS_COV_2_POS_PATIENT_LUNG_TISSUE_DN	Up	0.288588	0.439291	Down	0.121965	0.207082	Up	0.448273	0.538117	Up	0.0731877	0.0948594
PIONTEK_PKD1_TARGETS_UP	Down	0.00166288	0.0150604	Down	0.0063782	0.030719	Up	0.000729847	0.0043242	Down	0.0509361	0.0683279
BLANCO_MELO_HUMAN_PARAINFLUENZA_VIRUS_3_INFECTION_A594_CELLS_DN	Down	0.166146	0.300362	Down	0.00128364	0.0149413	Down	0.321736	0.412138	Down	0.00569263	0.0101602
GO_S_ADENOSYLMETHIONINE_DEPENDENT_METHYLTRANSFERASE_ACTIVITY	Up	0.00850625	0.0399465	Up	0.00170296	0.0167863	Up	0.000718177	0.00427109	Down	0.00121921	0.00294604
BLANCO_MELO_INFLUENZA_A_INFECTION_A594_CELLS_DN	Down	0.484843	0.626847	Down	0.0013362	0.0151098	Down	0.313873	0.403911	Down	0.0130251	0.0206905
BLANCO_MELO_INFLUENZA_A_INFECTION_A594_CELLS_UP	Up	0.0581337	0.144965	Up	0.0124255	0.0442884	Up	0.000837499	0.00469656	Up	0.000583008	0.00167067
BLANCO_MELO_MERS_COV_INFECTION_MCR5_CELLS_DN	Down	0.393217	0.543779	Down	0.0473399	0.104579	Up	0.0536807	0.0968453	Up	0.0255314	0.0371097
BLANCO_MELO_MERS_COV_INFECTION_MCR5_CELLS_UP	Up	0.0129689	0.0524389	Down	0.158073	0.252047	Up	0.00939504	0.0251719	Up	0.00947056	0.0157111
BLANCO_MELO_RESPIRATORY_SYNCYTIAL_VIRUS_INFECTION_A594_CELLS_DN	Down	0.0712678	0.167081	Down	0.00170304	0.0167863	Down	0.173297	0.248132	Down	0.000902078	0.00232406
REACTOME_APOPTOSIS_INDUCED_DNA_FRAGMENTATION	Up	0.00876699	0.0406537	Up	0.000476848	0.0110653	Up	0.134205	0.201355	Down	0.00196206	0.0042722
BLANCO_MELO_SARS_COV_1_INFECTION_MCR5_CELLS_DN	Down	0.510216	0.64853	Down	2.06955e-05	0.00612975	Up	0.617407	0.694146	Down	0.00456366	0.00845415
BLANCO_MELO_SARS_COV_1_INFECTION_MCR5_CELLS_UP	Up	0.179945	0.317397	Up	0.0214951	0.0615838	Up	0.075121	0.126373	Down	0.786846	0.812178
GO_REGULATION_OF_RETINAL_GANGLION_CELL_AXON_GUIDANCE	Up	3.37036e-06	0.000886152	Down	0.000603389	0.0118719	Up	0.349349	0.440139	Up	3.19106e-05	0.000256455
BLUM_RESPONSE_TO_SALIRASIB_UP	Up	0.023698	0.0783871	Up	0.157676	0.251604	Up	0.0353246	0.069326	Up	4.06791e-05	0.000291894
BOCHKIS_FOXA2_TARGETS	Up	0.261531	0.410587	Up	0.569646	0.66445	Up	0.169344	0.243333	Up	0.000116114	0.000544993
BOGNI_TREATMENT_RELATED_MYELOID_LEUKEMIA_DN	Up	0.152236	0.283024	Down	0.627221	0.713678	Up	0.278464	0.367033	Up	0.270766	0.309699
BOGNI_TREATMENT_RELATED_MYELOID_LEUKEMIA_UP	Up	0.475097	0.618085	Up	0.433466	0.54024	Up	0.0353085	0.069309	Up	2.30999e-05	0.000217962
REACTOME_METABOLISM_OF_FOLATE_AND_PTERINES	Up	4.45359e-06	0.000984339	Up	0.00449389	0.025879	Up	0.107856	0.169264	Down	0.787869	0.813154
BOHN_PRIMARY_IMMUNODEFICIENCY_SYNDROM_UP	Up	0.000618297	0.00844497	Up	0.736029	0.803326	Up	0.00208388	0.00864414	Up	0.0168172	0.0258213
BONCI_TARGETS_OF_MIR15A_AND_MIR16_1	Up	0.0288224	0.0893251	Up	0.412277	0.519526	Up	0.0172473	0.0397712	Down	0.0153741	0.0238844
BONOME_OVARIAN_CANCER_POOR_SURVIVAL_DN	Up	0.123133	0.245263	Up	0.243479	0.347735	Up	0.100499	0.159847	Down	0.0281732	0.0404187
BONOME_OVARIAN_CANCER_POOR_SURVIVAL_UP	Down	0.131452	0.256326	Up	0.00129644	0.014966	Up	0.551241	0.634319	Up	0.00108887	0.00269646
BONOME_OVARIAN_CANCER_SURVIVAL_OPTIMAL_DEBULKING	Up	0.941505	0.963372	Up	0.204745	0.305679	Up	0.110422	0.172321	Up	0.000628702	0.0017706
BONOME_OVARIAN_CANCER_SURVIVAL_SUBOPTIMAL_DEBULKING	Up	0.0138526	0.0546877	Up	0.777319	0.835889	Up	0.0112568	0.0288238	Up	0.00157492	0.0035887
BOQUEST_STEM_CELL_CULTURED_VS_FRESH_DN	Down	0.744691	0.833912	Down	0.100271	0.179428	Down	0.858846	0.895855	Down	0.00503773	0.00917823
BOQUEST_STEM_CELL_CULTURED_VS_FRESH_UP	Up	0.0108152	0.0466928	Up	0.0190508	0.0569923	Up	0.000394834	0.00298003	Up	0.00107022	0.00266157
REACTOME_MEIOTIC_SYNAPSIS	Up	0.00482736	0.0285141	Down	0.00507186	0.027269	Down	0.358888	0.449608	Down	2.03726e-05	0.000204643
BOQUEST_STEM_CELL_UP	Up	0.751361	0.838415	Down	0.0608738	0.124718	Up	0.0145935	0.0350756	Down	0.0999104	0.125343
BORCZUK_MALIGNANT_MESOTHELIOMA_DN	Up	0.0141011	0.0551512	Down	0.0770936	0.148056	Down	0.279009	0.367614	Up	0.00763563	0.0130489
BORCZUK_MALIGNANT_MESOTHELIOMA_UP	Up	0.131564	0.256495	Up	0.00321148	0.0224363	Up	0.00117094	0.00585055	Up	0.000206673	0.000798448
BORLAK_LIVER_CANCER_EGF_UP	Up	0.217836	0.362354	Up	0.272222	0.379006	Up	0.002363	0.00942646	Up	3.24033e-06	0.000101556
BOSCO_ALLERGEN_INDUCED_TH2_ASSOCIATED_MODULE	Up	0.157692	0.290073	Down	0.108535	0.189903	Down	0.239105	0.323362	Up	0.0190219	0.0287282
BOSCO_EPITHELIAL_DIFFERENTIATION_MODULE	Down	0.0583801	0.145297	Down	0.80238	0.854316	Up	0.0156601	0.0369045	Up	1.63467e-06	8.40513e-05
HP_CEREBRAL_CORTICAL_HEMIATROPHY	Down	0.00169775	0.0152413	Down	0.006517	0.0311245	Down	0.0293396	0.060105	Up	0.00428164	0.00802812
GO_GLIAL_CELL_DERIVED_NEUROTROPHIC_FACTOR_RECEPTOR_SIGNALING_PATHWAY	Up	0.00229932	0.0180644	Up	4.78605e-05	0.00704774	Up	0.000666289	0.00408136	Down	0.00131046	0.00311331
BOUDOUKHA_BOUND_BY_IGF2BP2	Down	0.329684	0.482188	Up	0.366144	0.474645	Up	0.86035	0.897113	Up	0.000191017	0.000756728
KINSEY_TARGETS_OF_EWSR1_FLII_FUSION_DN	Down	6.44325e-05	0.0026786	Down	0.000323975	0.010149	Down	0.0849166	0.139811	Up	0.00212657	0.00454625
HP_ABNORMAL_INSULIN_LEVEL	Down	0.00238176	0.0184483	Down	0.00143076	0.0155758	Down	0.000867062	0.0048047	Up	0.00034356	0.00113836
REACTOME_RESOLUTION_OF_ABASIC_SITES_AP_SITES_	Up	0.00517001	0.0294945	Up	0.00171702	0.0168349	Up	0.00104843	0.00544804	Down	0.00659041	0.0115134
BOYAULT_LIVER_CANCER_SUBCLASS_G1_UP	Up	0.504594	0.643601	Down	0.00281876	0.0211739	Up	0.0663422	0.11448	Up	0.000106259	0.000513024
HP_ULNAR_CLAW	Down	0.00422936	0.0261571	Down	0.00230158	0.0193404	Down	0.0258459	0.0544867	Up	0.0121434	0.0195036
BOYAULT_LIVER_CANCER_SUBCLASS_G12_UP	Up	0.0103958	0.0455934	Up	0.0479227	0.10538	Up	0.855599	0.893177	Up	0.000705641	0.00193067
BOYAULT_LIVER_CANCER_SUBCLASS_G123_DN	Down	0.127647	0.251268	Down	0.232097	0.335696	Down	0.0666047	0.114867	Down	3.71282e-05	0.000277597
BOYAULT_LIVER_CANCER_SUBCLASS_G123_UP	Up	0.0335116	0.0993502	Up	0.0129854	0.0454067	Up	9.74808e-05	0.00136519	Up	7.49845e-06	0.000131132
BOYAULT_LIVER_CANCER_SUBCLASS_G2	Up	0.793816	0.867879	Up	0.530389	0.630514	Up	0.000820055	0.0046408	Up	0.00349825	0.0067924
BOYAULT_LIVER_CANCER_SUBCLASS_G23_DN	Down	0.0155652	0.0587611	Down	0.0592013	0.122172	Down	0.0832968	0.137553	Down	5.41745e-06	0.000120385
GO_PROFILIN_BINDING	Down	0.00273929	0.0200202	Down	0.00335315	0.0228094	Down	0.00042272	0.00309499	Up	0.0022085	0.00469136
BOYAULT_LIVER_CANCER_SUBCLASS_G3_DN	Down	0.321225	0.473768	Down	0.000676975	0.0121901	Down	0.348117	0.438955	Down	9.95381e-05	0.000492888
GO_REPLISOME	Up	0.0066876	0.0345966	Up	0.00308151	0.0220406	Up	0.00144054	0.00671881	Down	0.0100384	0.016515
DUTERTRE_ESTRADIOL_RESPONSE_24HR_UP	Up	2.10033e-07	0.000441395	Up	0.000544369	0.0115526	Up	3.76839e-08	0.000107078	Down	4.3366e-05	0.000301331
REACTOME_G1_S_SPECIFIC_TRANSCRIPTION	Up	1.57108e-05	0.00141473	Up	0.000126962	0.00845061	Up	4.07697e-06	0.000346357	Down	0.00189522	0.00415515
BOYAULT_LIVER_CANCER_SUBCLASS_G56_UP	Up	0.0271653	0.0858225	Down	0.0270666	0.0714743	Up	0.0366178	0.0713292	Down	0.0016534	0.00372834
BOYAULT_LIVER_CANCER_SUBCLASS_G6_DN	Up	0.0374703	0.107246	Up	0.10954	0.191246	Up	0.0335227	0.06662	Up	5.45386e-05	0.000342769
BOYAULT_LIVER_CANCER_SUBCLASS_G6_UP	Down	0.0273512	0.086201	Up	0.0249535	0.0677092	Down	0.0231473	0.0499592	Up	0.000624475	0.00176138
BOYERINAS_ONCOFETAL_TARGETS_OF_LET7A1	Up	0.527871	0.663791	Up	0.769493	0.83003	Up	0.00968332	0.0257438	Up	0.00242815	0.00506434
BOYLAN_MULTIPLE_MYELOMA_C_CLUSTER_DN	Up	0.332885	0.485496	Down	0.33062	0.438187	Up	0.00232719	0.00932962	Up	0.0310051	0.0440043
BOYLAN_MULTIPLE_MYELOMA_C_CLUSTER_UP	Up	0.00060512	0.00832991	Up	0.645314	0.728941	Up	0.000442787	0.00318974	Down	0.00329879	0.00647686
BOYLAN_MULTIPLE_MYELOMA_C_D_DN	Up	0.423488	0.571956	Up	0.0467043	0.103673	Up	0.000686757	0.00415421	Up	0.000206236	0.000797195
BOYLAN_MULTIPLE_MYELOMA_C_D_UP	Up	0.0257423	0.0828169	Up	0.00347966	0.0231184	Up	0.0079764	0.0223945	Down	0.628179	0.664882
BOYLAN_MULTIPLE_MYELOMA_C_DN	Down	0.902066	0.939124	Down	0.09933	0.17823	Up	0.00927493	0.0249322	Up	1.3052e-05	0.000164535
BOYLAN_MULTIPLE_MYELOMA_C_UP	Up	0.000726895	0.00920213	Up	0.0174622	0.0541316	Up	0.00183934	0.00793163	Up	0.00512812	0.00931146
BOYLAN_MULTIPLE_MYELOMA_D_CLUSTER_DN	Down	0.0861832	0.19106	Down	0.794669	0.8486	Up	0.253323	0.339642	Up	2.00288e-05	0.000203081
BOYLAN_MULTIPLE_MYELOMA_D_CLUSTER_UP	Up	0.0133927	0.053525	Up	0.198223	0.298345	Up	0.738531	0.798673	Up	0.00206964	0.00445044
BOYLAN_MULTIPLE_MYELOMA_D_DN	Up	0.0194816	0.0686278	Down	0.296618	0.404459	Up	0.00213513	0.00879947	Up	5.60248e-05	0.000348613
BOYLAN_MULTIPLE_MYELOMA_D_UP	Up	0.0012254	0.0125304	Up	0.0163039	0.0518477	Up	0.000400815	0.00300147	Up	7.4683e-05	0.000410864
BOYLAN_MULTIPLE_MYELOMA_PCA1_DN	Up	0.857043	0.910314	Up	0.0577482	0.120045	Up	0.00381251	0.0131837	Up	9.82456e-05	0.000489065
BOYLAN_MULTIPLE_MYELOMA_PCA1_UP	Up	0.0616161	0.150754	Up	0.00521557	0.0276499	Up	0.000511934	0.00346676	Up	0.00011667	0.000546746
BOYLAN_MULTIPLE_MYELOMA_PCA3_DN	Down	0.413239	0.562557	Up	0.202272	0.302976	Up	0.000414449	0.00306614	Down	0.115272	0.142796
BOYLAN_MULTIPLE_MYELOMA_PCA3_UP	Up	0.039683	0.111605	Up	0.106712	0.187243	Up	0.0274146	0.0570167	Up	0.000315032	0.00106919
BRACHAT_RESPONSE_TO_CAMPTOTHECIN_DN	Up	0.0602401	0.148232	Up	0.0264127	0.0703392	Up	0.0339993	0.0673676	Up	0.00214044	0.00457173
BRACHAT_RESPONSE_TO_CAMPTOTHECIN_UP	Down	0.0201141	0.0699769	Down	0.000508962	0.0112094	Down	0.0448986	0.0840417	Down	5.2915e-06	0.000119331
BRACHAT_RESPONSE_TO_CISPLATIN	Down	0.0509361	0.132499	Down	0.00358538	0.023391	Up	0.0177624	0.0407062	Down	5.85449e-06	0.000121615
BRACHAT_RESPONSE_TO_METHOTREXATE_DN	Up	0.267709	0.417168	Up	0.00293574	0.0216582	Up	0.539769	0.623746	Up	0.00116205	0.00284091
HP_CALCIFIC_STIPPLING	Down	0.00715217	0.0360764	Up	0.0125846	0.0446683	Down	0.32173	0.412138	Down	0.369396	0.410649
FAELT_B_CLL_WITH_VH_REARRANGEMENTS_DN	Down	0.000518917	0.00771917	Up	0.0112227	0.0416697	Up	0.288469	0.377431	Up	0.00163093	0.00368994
BREDEMEYER_RAG_SIGNALING_NOT_VIA_ATM_UP	Up	0.0178591	0.0644225	Up	0.00856635	0.0356714	Up	0.00357985	0.0126078	Up	4.84265e-05	0.000320184
BREDEMEYER_RAG_SIGNALING_VIA_ATM_NOT_VIA_NFKB_DN	Up	0.114721	0.233279	Up	0.150586	0.242603	Down	0.419969	0.511082	Up	0.00490445	0.00897818
BREDEMEYER_RAG_SIGNALING_VIA_ATM_NOT_VIA_NFKB_UP	Down	0.543852	0.677019	Up	0.0037016	0.0237583	Up	0.208957	0.289306	Up	0.064598	0.0847076
BREUHAHN_GROWTH_FACTOR_SIGNALING_IN_LIVER_CANCER	Down	0.543694	0.67689	Down	0.00341541	0.0230039	Up	0.00416751	0.0140284	Down	0.0995741	0.124977
BRIDEAU_IMPRINTED_GENES	Up	0.449386	0.595163	Up	0.623514	0.710768	Up	0.0111428	0.0286014	Up	0.000103139	0.000503886
BROCKE_APOPTOSIS_REVERSED_BY_IL6	Up	4.51908e-05	0.00223873	Up	0.102022	0.181603	Up	0.000270243	0.00238547	Up	0.000152757	0.000651676
WP_DNA_IRDAMAGE_AND_CELLULAR_RESPONSE_VIA_ATR	Up	4.76881e-06	0.000984339	Up	5.93744e-05	0.00704774	Up	1.2609e-06	0.000241631	Up	0.990965	0.991918
BROWN_MYELOID_CELL_DEVELOPMENT_UP	Up	0.611858	0.732819	Up	0.12276	0.208025	Up	0.000822948	0.00464592	Up	2.01769e-06	8.66043e-05
BROWNE_HCMV_INFECTION_10HR_DN	Up	0.239798	0.388052	Up	0.0130782	0.0455965	Up	0.154347	0.225589	Up	0.000265174	0.000946562
GO_SYNAPSE_MATURATION	Down	0.000353423	0.00620527	Down	0.00197893	0.0180107	Up	0.00901823	0.0244394	Down	0.000986187	0.00249267
BROWNE_HCMV_INFECTION_12HR_DN	Up	0.0859251	0.190588	Up	0.0484285	0.106218	Up	0.0226098	0.049044	Up	0.0271537	0.0391564
GO_REGULATION_OF_TRANSCRIPTION_INVOLVED_IN_G1_S_TRANSITION_OF_MITOTIC_CELL_CYCLE	Up	1.58663e-05	0.00142013	Up	0.00162951	0.0164821	Up	8.21428e-06	0.000448935	Down	1.84714e-05	0.000195812
BROWNE_HCMV_INFECTION_14HR_DN	Up	0.04658	0.124492	Up	0.650318	0.733294	Up	0.00583513	0.0178756	Up	0.00084802	0.00221859
GO_PROTEIN_KINASE_A_CATALYTIC_SUBUNIT_BINDING	Down	0.00519692	0.0295598	Up	0.00092316	0.0133866	Up	0.276671	0.36506	Up	0.000255331	0.000921592
BROWNE_HCMV_INFECTION_16HR_DN	Down	0.175068	0.312039	Down	0.00823404	0.0349468	Up	0.195463	0.27394	Up	0.000101836	0.000500072
BROWNE_HCMV_INFECTION_16HR_UP	Up	0.0162387	0.0603791	Up	0.00150227	0.0159764	Up	0.0317038	0.0639212	Up	0.00192257	0.0042011
BROWNE_HCMV_INFECTION_18HR_DN	Down	0.698791	0.799824	Down	0.0315435	0.07919	Up	0.0318759	0.0641625	Up	0.000343132	0.00113761
BROWNE_HCMV_INFECTION_18HR_UP	Up	0.013959	0.0549738	Up	0.000692675	0.0122378	Up	0.00651965	0.0193357	Up	0.00796917	0.0135298
BROWNE_HCMV_INFECTION_1HR_DN	Up	0.359207	0.510753	Up	0.0353071	0.0853285	Up	0.101919	0.161667	Up	0.00333805	0.00653845
BROWNE_HCMV_INFECTION_1HR_UP	Up	0.343759	0.495962	Up	0.102549	0.182264	Up	0.724994	0.787965	Down	0.000945558	0.0024123
BROWNE_HCMV_INFECTION_20HR_DN	Up	0.862018	0.913879	Up	0.0751558	0.145462	Up	0.00298761	0.0110953	Up	5.98868e-06	0.000122523
GARGALOVIC_RESPONSE_TO_OXIDIZED_PHOSPHOLIPIDS_RED_UP	Up	6.60116e-06	0.00107047	Up	0.00153502	0.0160899	Up	8.19516e-06	0.000448935	Down	0.000111484	0.000530123
BROWNE_HCMV_INFECTION_24HR_DN	Down	0.710679	0.809554	Up	0.235791	0.339685	Up	0.00232501	0.00932962	Up	0.000425608	0.00132613
BROWNE_HCMV_INFECTION_24HR_UP	Up	0.00038915	0.00652222	Up	0.123962	0.209455	Up	0.000971452	0.00518773	Up	0.00442062	0.00824389
BROWNE_HCMV_INFECTION_2HR_DN	Up	0.0408429	0.113983	Up	0.0100091	0.0390873	Up	0.000299174	0.00253959	Up	4.93118e-05	0.000323294
BROWNE_HCMV_INFECTION_2HR_UP	Up	0.0517488	0.133918	Up	0.332025	0.439682	Up	0.0012354	0.0060745	Down	0.403468	0.444676
BROWNE_HCMV_INFECTION_30MIN_DN	Down	0.647972	0.760869	Up	0.0915154	0.167582	Up	0.00615629	0.0185462	Up	0.000638311	0.00178999
BROWNE_HCMV_INFECTION_30MIN_UP	Up	3.37294e-05	0.00195444	Down	0.17359	0.270352	Up	0.0149349	0.0356173	Up	0.0812817	0.104169
BROWNE_HCMV_INFECTION_48HR_DN	Up	0.16434	0.298303	Up	0.420582	0.527653	Up	0.00969345	0.0257614	Up	0.000309779	0.00105664
REACTOME_CHROMOSOME_MAINTENANCE	Up	0.0019965	0.0166117	Up	0.00543933	0.0282134	Up	0.000646019	0.00399803	Down	9.14623e-05	0.000465771
BROWNE_HCMV_INFECTION_4HR_DN	Up	0.0734675	0.17064	Down	0.940913	0.958234	Up	0.0212521	0.0467809	Up	0.000629973	0.00177335
BROWNE_HCMV_INFECTION_4HR_UP	Up	0.017675	0.0639891	Up	0.00394639	0.0243113	Up	0.0789633	0.131616	Up	0.00161624	0.00366341
BROWNE_HCMV_INFECTION_6HR_DN	Up	0.235379	0.382845	Down	0.217754	0.319945	Up	0.256928	0.343688	Up	0.223858	0.260768
BROWNE_HCMV_INFECTION_6HR_UP	Up	0.000200214	0.00474773	Up	0.0618522	0.126159	Up	0.000995147	0.00526482	Up	0.000114626	0.000539938
BROWNE_HCMV_INFECTION_8HR_DN	Up	0.00128242	0.0128263	Up	0.0514266	0.110848	Up	0.00220883	0.00900616	Up	0.000135262	0.000600937
BROWNE_HCMV_INFECTION_8HR_UP	Up	0.00279715	0.020288	Up	0.251688	0.356538	Up	0.00494194	0.0158708	Up	0.0114905	0.0185901
BLANCO_MELO_COVID19_SARS_COV_2_POS_PATIENT_LUNG_TISSUE_UP	Up	0.000249806	0.00527023	Up	0.000133614	0.0085419	Up	0.972312	0.979488	Up	6.68828e-05	0.000385494
BRUECKNER_TARGETS_OF_MIRLET7A3_DN	Up	0.185882	0.325007	Up	0.486057	0.589573	Up	1.89719e-06	0.000284197	Up	1.54145e-05	0.000178621
BRUECKNER_TARGETS_OF_MIRLET7A3_UP	Down	0.787226	0.863187	Up	0.12867	0.215248	Up	0.00163222	0.00729273	Up	0.000138011	0.000609039
BRUINS_UVC_RESPONSE_EARLY_LATE	Up	0.00319211	0.0219896	Up	0.0261556	0.0699112	Up	4.43818e-05	0.000903748	Up	0.000250056	0.000909419
BRUINS_UVC_RESPONSE_LATE	Up	0.181413	0.319184	Up	0.0856816	0.159793	Up	0.00855508	0.0235268	Up	8.8617e-05	0.000457068
BRUINS_UVC_RESPONSE_MIDDLE	Down	0.437163	0.584365	Up	0.973561	0.982111	Down	0.250491	0.336553	Down	0.0752084	0.097185
BRUINS_UVC_RESPONSE_VIA_TP53_GROUP_A	Down	0.190919	0.330518	Down	0.0362318	0.0868251	Up	0.000767632	0.00445315	Up	0.325308	0.365817
BRUINS_UVC_RESPONSE_VIA_TP53_GROUP_B	Up	0.576378	0.703344	Down	0.591726	0.684134	Up	0.00913007	0.0246504	Up	0.000175561	0.000714989
BRUINS_UVC_RESPONSE_VIA_TP53_GROUP_C	Up	0.0429652	0.11775	Up	0.0195672	0.0579555	Up	0.00140513	0.00659716	Down	0.295562	0.335234
BRUINS_UVC_RESPONSE_VIA_TP53_GROUP_D	Down	0.908208	0.943277	Up	0.0286488	0.0741899	Up	0.030789	0.0624056	Up	6.48768e-05	0.000379966
BRUNEAU_HEART_GREAT_VESSELS_AND_VALVULOGENESIS	Up	0.118342	0.238658	Up	0.093842	0.170772	Up	0.260949	0.348004	Up	0.000543827	0.00158484
BRUNEAU_SEPTATION_ATRIAL	Up	0.437089	0.584365	Up	0.501744	0.604282	Up	0.610122	0.687715	Up	0.752987	0.781025
BRUNEAU_SEPTATION_VENTRICULAR	Up	0.317099	0.469279	Up	0.0335462	0.0824229	Up	0.617056	0.693883	Up	0.00509728	0.00926986
BRUNO_HEMATOPOIESIS	Up	0.0994664	0.211067	Up	0.00847749	0.0355052	Up	0.00133013	0.00636183	Up	0.0010528	0.00262819
BUCKANOVICH_T_LYMPHOCYTE_HOMING_ON_TUMOR_DN	Up	0.000632848	0.00855484	Up	0.199053	0.299263	Up	0.000304665	0.00256448	Up	0.00617282	0.0108751
BUCKANOVICH_T_LYMPHOCYTE_HOMING_ON_TUMOR_UP	Down	0.981418	0.98842	Down	0.0100928	0.0392315	Down	0.426691	0.517645	Down	0.000232282	0.000864206
BUFFA_HYPOXIA_METAGENE	Down	0.834362	0.895337	Up	0.24741	0.351891	Up	0.0274721	0.0571022	Up	2.32681e-05	0.00021847
BURTON_ADIPOGENESIS_1	Up	0.0208256	0.0717809	Down	0.495618	0.598275	Up	0.000184655	0.00191405	Up	0.000607464	0.00172372
WP_DNA_IRDOUBLE_STRAND_BREAKS_DSBS_AND_CELLULAR_RESPONSE_VIA_ATM	Up	7.95422e-06	0.00111773	Up	0.000340702	0.0102812	Up	3.38742e-05	0.000795495	Up	0.990681	0.991813
BURTON_ADIPOGENESIS_11	Up	0.685611	0.790224	Up	0.306372	0.413868	Up	0.83926	0.881062	Up	0.653069	0.688523
BURTON_ADIPOGENESIS_12	Up	0.365334	0.516949	Up	0.0345782	0.0842034	Up	0.218422	0.300099	Up	0.143786	0.17424
BURTON_ADIPOGENESIS_2	Up	0.0327549	0.0976566	Up	0.105355	0.185775	Up	0.000548944	0.00363612	Up	1.80782e-06	8.53914e-05
GO_HEMATOPOIETIC_STEM_CELL_PROLIFERATION	Up	0.000346711	0.00615104	Up	0.00159645	0.0163318	Up	0.000285607	0.00246724	Down	0.00298026	0.0059543
BURTON_ADIPOGENESIS_4	Up	0.185148	0.324048	Up	0.254684	0.359926	Up	0.00871053	0.0238451	Up	0.000517658	0.00153149
BURTON_ADIPOGENESIS_5	Down	0.800961	0.872646	Up	0.114663	0.197908	Up	0.905419	0.930059	Up	0.000204477	0.000792001
BURTON_ADIPOGENESIS_6	Down	0.247967	0.397058	Down	0.794697	0.8486	Up	0.179988	0.255555	Up	0.00447839	0.00832971
BURTON_ADIPOGENESIS_7	Up	0.396775	0.546976	Up	0.199638	0.299883	Up	0.000238832	0.0022064	Up	1.05918e-05	0.000149842
BURTON_ADIPOGENESIS_8	Up	0.344161	0.496507	Down	0.648637	0.731769	Up	0.00915568	0.0246878	Up	1.40082e-05	0.000170167
BURTON_ADIPOGENESIS_9	Down	0.109463	0.22577	Down	0.194312	0.294027	Up	0.504909	0.59228	Up	0.00274691	0.00558032
BURTON_ADIPOGENESIS_PEAK_AT_0HR	Down	0.7814	0.859055	Down	0.0015666	0.0162444	Up	0.463446	0.552578	Down	0.0145372	0.0227768
REACTOME_PCNA_DEPENDENT_LONG_PATCH_BASE_EXCISION_REPAIR	Up	0.00112893	0.0119447	Up	0.0023146	0.0193493	Up	0.000205237	0.00201548	Down	0.00517322	0.00937473
BURTON_ADIPOGENESIS_PEAK_AT_24HR	Up	0.145057	0.273655	Down	0.00010738	0.00831871	Up	0.00154675	0.00703328	Down	7.25873e-06	0.000129707
BURTON_ADIPOGENESIS_PEAK_AT_2HR	Up	0.521658	0.658388	Up	0.67694	0.755656	Up	0.00947628	0.0253083	Up	9.29105e-05	0.000470866
BURTON_ADIPOGENESIS_PEAK_AT_8HR	Up	0.00906257	0.0416114	Up	0.0757508	0.146238	Up	0.000192828	0.00195477	Up	3.73529e-05	0.000278319
BUYTAERT_PHOTODYNAMIC_THERAPY_STRESS_DN	Up	0.0376891	0.107667	Up	0.00132367	0.0150675	Up	0.00263537	0.0101775	Up	4.10733e-06	0.000107346
BUYTAERT_PHOTODYNAMIC_THERAPY_STRESS_UP	Up	0.153415	0.284416	Down	0.573798	0.668108	Up	0.201206	0.280568	Up	0.00821144	0.0138762
BYSTROEM_CORRELATED_WITH_IL5_DN	Up	0.0857429	0.190336	Up	0.00593696	0.0295905	Up	0.029676	0.0606641	Up	0.00387085	0.00738094
BYSTROEM_CORRELATED_WITH_IL5_UP	Up	0.0823701	0.184847	Down	0.748941	0.813577	Up	0.0452715	0.0845424	Up	8.46085e-06	0.000136526
BYSTRYKH_HEMATOPOIESIS_STEM_CELL_AND_BRAIN_QTL_CIS	Down	0.00681373	0.0350677	Up	0.0633993	0.128516	Down	0.24778	0.333379	Up	0.00599493	0.0106026
BYSTRYKH_HEMATOPOIESIS_STEM_CELL_AND_BRAIN_QTL_TRANS	Up	0.106067	0.221025	Up	0.580785	0.674376	Up	0.0118214	0.0298866	Up	0.000532871	0.00156178
BYSTRYKH_HEMATOPOIESIS_STEM_CELL_FGF3	Up	0.707907	0.807402	Down	0.0946658	0.171899	Down	0.143458	0.212569	Down	0.0869495	0.11061
HP_CENTROCECAL_SCOTOMA	Down	0.00200835	0.016668	Up	0.00112307	0.0142287	Up	0.231203	0.31482	Up	0.0369002	0.0512775
BYSTRYKH_HEMATOPOIESIS_STEM_CELL_IL3RA	Down	0.569928	0.698227	Up	0.483134	0.586943	Up	0.16802	0.241811	Up	0.000166882	0.000690645
BYSTRYKH_HEMATOPOIESIS_STEM_CELL_QTL_CIS	Down	0.00674249	0.0348022	Up	0.162927	0.257794	Down	0.384837	0.475967	Up	0.000356754	0.00116924
BYSTRYKH_HEMATOPOIESIS_STEM_CELL_QTL_TRANS	Up	0.220757	0.365709	Up	0.589309	0.68194	Up	0.00170354	0.00749822	Up	0.000234681	0.000869898
BYSTRYKH_HEMATOPOIESIS_STEM_CELL_RUNX1	Down	0.10458	0.218988	Up	0.0542823	0.114927	Down	0.0454731	0.0848059	Down	0.00163001	0.0036886
BYSTRYKH_HEMATOPOIESIS_STEM_CELL_SCP2_QTL_TRANS	Down	0.176431	0.313357	Down	0.0215623	0.0617202	Down	0.260632	0.347691	Up	0.336536	0.377233
BYSTRYKH_SCP2_QTL	Down	0.00673774	0.0347868	Up	0.108954	0.190477	Down	0.271354	0.359401	Up	0.00216251	0.00461184
CADWELL_ATG16L1_TARGETS_DN	Up	0.244784	0.393473	Up	0.16832	0.264003	Up	0.26285	0.350029	Down	0.399501	0.440835
CADWELL_ATG16L1_TARGETS_UP	Up	0.362574	0.51415	Down	0.744262	0.810043	Down	0.065837	0.113739	Down	0.0195407	0.0294187
CAFFAREL_RESPONSE_TO_THC_24HR_3_DN	Up	0.262076	0.411136	Down	0.0868194	0.161328	Up	0.0267045	0.0559657	Down	0.000132291	0.000593375
CAFFAREL_RESPONSE_TO_THC_24HR_3_UP	Up	0.923737	0.952865	Up	0.00979704	0.0385882	Up	0.747546	0.806557	Up	5.9183e-06	0.000122033
CAFFAREL_RESPONSE_TO_THC_24HR_5_DN	Up	0.080847	0.182402	Up	0.398837	0.505924	Up	0.0329083	0.0656507	Up	0.00859624	0.0144429
CAFFAREL_RESPONSE_TO_THC_24HR_5_UP	Up	0.000596898	0.00831653	Up	0.0340949	0.0832987	Up	0.00150502	0.00691979	Up	0.00119049	0.00288993
CAFFAREL_RESPONSE_TO_THC_8HR_3_DN	Up	0.437137	0.584365	Up	0.026936	0.0712187	Up	0.0859529	0.141185	Up	9.67599e-06	0.000144433
CAFFAREL_RESPONSE_TO_THC_8HR_3_UP	Up	0.742189	0.832198	Down	0.793398	0.847567	Up	0.0346121	0.0682988	Up	0.0112974	0.0183042
CAFFAREL_RESPONSE_TO_THC_8HR_5_DN	Up	0.342997	0.495187	Up	0.012748	0.0449881	Up	0.00448737	0.0148158	Up	0.00012817	0.00058272
CAFFAREL_RESPONSE_TO_THC_8HR_5_UP	Up	0.191477	0.331033	Down	0.232225	0.335789	Down	0.210688	0.291356	Up	0.399568	0.440886
ODONNELL_TARGETS_OF_MYC_AND_TFRC_DN	Up	0.000107569	0.00350248	Up	0.000225086	0.00950475	Up	1.33103e-05	0.000530269	Down	0.00751805	0.0128847
CAFFAREL_RESPONSE_TO_THC_UP	Up	0.0338242	0.09991	Up	0.0204809	0.059689	Up	0.551089	0.634179	Up	0.00284618	0.0057448
CAIRO_HEPATOBLASTOMA_CLASSES_DN	Up	0.0013346	0.0131732	Down	0.209766	0.311297	Up	0.00130404	0.00630005	Down	0.245315	0.28316
CAIRO_HEPATOBLASTOMA_CLASSES_UP	Up	0.0239813	0.0789147	Up	0.0138104	0.0470402	Up	0.0024763	0.00974718	Up	7.28257e-05	0.000403836
CAIRO_HEPATOBLASTOMA_DN	Down	0.0381448	0.108555	Down	0.122153	0.207264	Up	0.665967	0.737295	Up	0.000332041	0.00111008
CAIRO_HEPATOBLASTOMA_POOR_SURVIVAL	Down	0.913914	0.947425	Down	0.00125169	0.014826	Up	0.0224932	0.0488537	Down	0.000221955	0.000837481
CAIRO_HEPATOBLASTOMA_UP	Up	0.276885	0.426778	Up	0.0201651	0.0591126	Up	0.115878	0.178911	Up	0.00343545	0.00669334
CAIRO_LIVER_DEVELOPMENT_DN	Down	0.422136	0.570863	Down	0.327162	0.434776	Up	0.00909484	0.0245859	Up	0.345763	0.386669
CAIRO_LIVER_DEVELOPMENT_UP	Down	0.663421	0.773011	Down	0.717724	0.788403	Up	0.0078305	0.0220896	Up	0.640236	0.676214
CAIRO_PML_TARGETS_BOUND_BY_MYC_DN	Up	0.0431211	0.118039	Down	0.199242	0.299482	Up	0.0212447	0.0467744	Up	0.00134814	0.00318622
CAIRO_PML_TARGETS_BOUND_BY_MYC_UP	Up	0.00347226	0.0231124	Up	0.101935	0.181504	Up	0.000761107	0.00443979	Up	0.000169286	0.00069706
CALVET_IRINOTECAN_SENSITIVE_VS_RESISTANT_UP	Up	0.0898729	0.196957	Up	0.16318	0.258136	Up	0.0651355	0.11279	Down	0.0173604	0.0265274
CALVET_IRINOTECAN_SENSITIVE_VS_REVERTED_DN	Down	0.173711	0.310357	Down	0.0788184	0.150377	Up	0.288107	0.377121	Down	0.00231749	0.00487951
CALVET_IRINOTECAN_SENSITIVE_VS_REVERTED_UP	Up	0.218514	0.363229	Up	0.181979	0.280202	Up	0.00815338	0.0227522	Up	0.000518127	0.00153199
CAMPS_COLON_CANCER_COPY_NUMBER_DN	Up	0.018827	0.0669609	Up	0.100641	0.179922	Down	0.00163224	0.00729273	Up	0.0204006	0.0305493
CAMPS_COLON_CANCER_COPY_NUMBER_UP	Up	0.0699443	0.164823	Down	0.362377	0.470922	Up	0.044037	0.0826479	Up	0.000743959	0.00201066
CARD_MIR302A_TARGETS	Up	0.0861654	0.191041	Up	0.338454	0.446118	Up	0.0348248	0.068577	Up	0.0032191	0.00634291
CARDOSO_RESPONSE_TO_GAMMA_RADIATION_AND_3AB	Up	0.113123	0.231231	Down	0.0140905	0.0475554	Up	0.00909568	0.0245859	Up	0.0322212	0.0455182
CASORELLI_ACUTE_PROMYELOCYTIC_LEUKEMIA_DN	Up	0.0154303	0.0584363	Up	0.00184473	0.0174148	Up	0.00085102	0.00473702	Up	1.17796e-05	0.000157701
CASORELLI_ACUTE_PROMYELOCYTIC_LEUKEMIA_UP	Down	0.258955	0.408157	Down	0.481755	0.585843	Up	0.140078	0.208561	Up	0.00153051	0.00350994
CASORELLI_APL_SECONDARY_VS_DE_NOVO_UP	Down	0.00110093	0.0117251	Down	0.184623	0.283216	Down	0.00987207	0.0261075	Up	4.98801e-05	0.000325419
CASTELLANO_HRAS_AND_NRAS_TARGETS_DN	Up	0.920971	0.951459	Down	0.2478	0.352351	Up	0.0185071	0.0419908	Down	0.0856421	0.109106
CASTELLANO_HRAS_AND_NRAS_TARGETS_UP	Down	0.626585	0.743727	Up	0.184183	0.282742	Down	0.358603	0.449375	Down	0.0129943	0.0206479
CASTELLANO_HRAS_TARGETS_DN	Up	0.563764	0.693387	Up	0.00794508	0.0342999	Up	0.583291	0.664247	Up	0.0401969	0.0553793
CASTELLANO_HRAS_TARGETS_UP	Down	0.0643922	0.155481	Down	0.565986	0.661244	Up	0.706317	0.771772	Up	0.00728757	0.0125629
CASTELLANO_NRAS_TARGETS_DN	Down	0.139422	0.266493	Down	0.40986	0.517224	Down	0.027687	0.0574459	Up	0.736396	0.766461
CASTELLANO_NRAS_TARGETS_UP	Up	0.02866	0.089032	Up	0.0145089	0.0483775	Up	0.0224047	0.0487196	Up	6.45129e-05	0.000378658
CAVARD_LIVER_CANCER_MALIGNANT_VS_BENIGN	Down	0.753515	0.839772	Down	0.186161	0.284889	Up	0.161932	0.234605	Up	0.0002036	0.000790058
CEBALLOS_TARGETS_OF_TP53_AND_MYC_DN	Down	0.540045	0.674383	Up	0.29143	0.399014	Up	0.787436	0.8402	Up	0.0112157	0.0181953
CEBALLOS_TARGETS_OF_TP53_AND_MYC_UP	Up	4.77871e-06	0.000984339	Up	0.0367612	0.0876954	Up	0.00113729	0.00574517	Up	1.40876e-05	0.00017033
CERIBELLI_GENES_INACTIVE_AND_BOUND_BY_NFY	Up	0.277555	0.427417	Up	0.365523	0.474118	Down	0.785489	0.838634	Up	0.00163161	0.0036911
CERIBELLI_PROMOTERS_INACTIVE_AND_BOUND_BY_NFY	Up	0.265099	0.414365	Up	0.0963131	0.174034	Up	0.14458	0.213885	Up	0.00535326	0.00964315
CERVERA_SDHB_TARGETS_1_DN	Down	0.00104921	0.0114028	Up	0.0196486	0.0580922	Down	6.26957e-05	0.00106958	Up	0.000252034	0.00091386
CERVERA_SDHB_TARGETS_1_UP	Down	0.0210596	0.0723083	Up	0.000595539	0.011787	Up	0.00160079	0.00720579	Up	1.00752e-06	7.27851e-05
CERVERA_SDHB_TARGETS_2	Up	0.0791154	0.179787	Up	0.0239566	0.0660545	Up	0.000150375	0.00171073	Up	0.000324491	0.00109213
CHANDRAN_METASTASIS_DN	Down	0.000134004	0.00385696	Down	0.183389	0.281778	Down	0.0181856	0.0414221	Up	0.000944427	0.00241085
CHANDRAN_METASTASIS_TOP50_DN	Down	0.0685069	0.162272	Down	0.000936463	0.0134471	Down	0.266997	0.354578	Up	0.00110923	0.00273587
CHANDRAN_METASTASIS_TOP50_UP	Down	0.519404	0.656421	Up	0.0549111	0.115796	Up	0.109417	0.171121	Down	0.387785	0.429214
CHANDRAN_METASTASIS_UP	Up	0.0618881	0.151191	Up	0.135492	0.223847	Up	0.188983	0.266313	Up	0.240994	0.278739
GO_TRANSFERASE_ACTIVITY_TRANSFERRING_ONE_CARBON_GROUPS	Up	0.00682893	0.0351283	Up	0.012734	0.0449802	Up	0.00181042	0.00783906	Down	0.000661178	0.00184062
CHANG_IMMORTALIZED_BY_HPV31_UP	Up	0.317257	0.46948	Up	0.582745	0.676167	Up	0.0206009	0.0456581	Up	0.728247	0.759069
CHANG_POU5F1_TARGETS_DN	Down	0.405263	0.555075	Down	0.0715197	0.140416	Down	0.647109	0.720633	Up	0.000100969	0.000497575
CHANG_POU5F1_TARGETS_UP	Up	0.115062	0.233656	Up	0.00459531	0.0261013	Up	0.000658277	0.00404899	Up	0.000174824	0.000713406
CHANGOLKAR_H2AFY_TARGETS_DN	Up	0.036194	0.104575	Up	0.0565279	0.118221	Up	0.00879075	0.0239989	Up	0.108864	0.135633
CHANGOLKAR_H2AFY_TARGETS_UP	Down	0.714162	0.811994	Up	0.00999248	0.039077	Up	0.154624	0.225901	Up	0.000701851	0.00192255
CHARAFE_BREAST_CANCER_BASAL_VS_MESENCHYMAL_DN	Down	0.939947	0.962797	Down	0.000213948	0.0093167	Up	0.00262481	0.0101514	Down	0.0028843	0.00580114
CHARAFE_BREAST_CANCER_BASAL_VS_MESENCHYMAL_UP	Down	0.635606	0.751086	Down	0.00179808	0.017214	Up	0.159118	0.231229	Up	0.000322408	0.0010872
CHARAFE_BREAST_CANCER_LUMINAL_VS_BASAL_DN	Up	0.00225233	0.0178641	Up	0.030862	0.0780193	Up	0.00059864	0.00381356	Up	1.31505e-05	0.000164927
CHARAFE_BREAST_CANCER_LUMINAL_VS_BASAL_UP	Up	0.986355	0.991208	Down	0.00114499	0.0142852	Up	0.81969	0.865772	Down	0.00557067	0.0099789
CHARAFE_BREAST_CANCER_LUMINAL_VS_MESENCHYMAL_DN	Up	0.063572	0.154141	Up	0.0292103	0.0751443	Up	0.000646034	0.00399803	Up	6.94202e-06	0.000127962
CHARAFE_BREAST_CANCER_LUMINAL_VS_MESENCHYMAL_UP	Down	0.118993	0.239627	Down	0.000811526	0.0128396	Down	0.152448	0.223125	Up	0.565599	0.605039
CHASSOT_SKIN_WOUND	Up	0.332524	0.485109	Up	0.704619	0.777598	Up	5.23239e-05	0.00097085	Up	4.18761e-05	0.000295828
CHAUHAN_RESPONSE_TO_METHOXYESTRADIOL_DN	Down	0.226164	0.371884	Down	0.0611527	0.125143	Down	0.705722	0.771242	Up	0.000906822	0.00233386
CHAUHAN_RESPONSE_TO_METHOXYESTRADIOL_UP	Up	0.673645	0.780835	Up	0.171694	0.268136	Up	0.193244	0.271373	Up	0.000150963	0.000646649
CHEBOTAEV_GR_TARGETS_DN	Down	0.177296	0.314292	Up	0.448957	0.5554	Up	0.379562	0.470344	Up	0.0116189	0.0187701
CHEBOTAEV_GR_TARGETS_UP	Up	0.0955132	0.205107	Down	0.904316	0.93119	Up	0.0129522	0.0320793	Down	0.0434736	0.0593803
CHEMELLO_SOLEUS_VS_EDL_MYOFIBERS_DN	Down	0.190682	0.33038	Down	0.0170738	0.0534177	Down	0.200745	0.280018	Down	0.00763918	0.0130539
CHEMELLO_SOLEUS_VS_EDL_MYOFIBERS_UP	Up	0.924889	0.953633	Down	0.0266346	0.0707061	Down	0.800144	0.850481	Down	0.230269	0.267614
CHEMNITZ_RESPONSE_TO_PROSTAGLANDIN_E2_DN	Down	0.240579	0.388868	Down	0.553208	0.650435	Up	0.355487	0.446268	Up	5.20825e-07	6.4002e-05
CHEMNITZ_RESPONSE_TO_PROSTAGLANDIN_E2_UP	Up	5.23905e-05	0.00241662	Down	0.0376658	0.0891142	Up	5.84938e-06	0.000391852	Down	0.00156388	0.00356935
CHEN_ETV5_TARGETS_SERTOLI	Up	0.0173875	0.0633087	Up	1.45656e-05	0.00612975	Up	0.0101074	0.0265739	Up	0.000132516	0.0005935
REACTOME_TRANSCRIPTION_OF_E2F_TARGETS_UNDER_NEGATIVE_CONTROL_BY_DREAM_COMPLEX	Up	1.95746e-05	0.00154787	Up	0.00214953	0.0187132	Up	1.79836e-05	0.000609879	Down	0.00192389	0.00420355
WP_ATM_SIGNALING_PATHWAY	Up	8.6017e-07	0.000723712	Up	1.04659e-05	0.00550325	Up	2.46539e-05	0.0006885	Down	0.0102782	0.016869
CHEN_HOXA5_TARGETS_6HR_UP	Up	0.508987	0.647545	Down	0.0057946	0.0292694	Up	0.0001035	0.00141097	Up	0.96229	0.967609
CHEN_HOXA5_TARGETS_9HR_DN	Up	0.945222	0.965824	Down	0.0825338	0.155424	Up	0.47224	0.561123	Down	0.206416	0.242006
CHEN_HOXA5_TARGETS_9HR_UP	Up	0.0445877	0.120871	Up	0.0522206	0.111997	Up	0.0660627	0.114091	Up	0.0435107	0.059427
CHEN_LIVER_METABOLISM_QTL_CIS	Down	0.944608	0.965493	Down	0.0267224	0.0708067	Up	0.0244382	0.0521726	Down	0.0534511	0.0713813
CHEN_LUNG_CANCER_SURVIVAL	Down	0.163091	0.296702	Up	0.066099	0.132455	Up	0.133611	0.200662	Up	1.62967e-05	0.000183123
CHEN_LVAD_SUPPORT_OF_FAILING_HEART_DN	Up	0.257305	0.406308	Up	0.000832472	0.0129935	Up	0.3241	0.414435	Up	0.000127936	0.000582218
CHEN_LVAD_SUPPORT_OF_FAILING_HEART_UP	Up	0.00864467	0.0403246	Down	0.0199452	0.0586559	Up	0.00195257	0.00828573	Down	0.00430529	0.008066
CHEN_METABOLIC_SYNDROM_NETWORK	Up	0.204376	0.345811	Down	0.827166	0.873032	Up	0.0107389	0.0278194	Up	3.93157e-05	0.000285429
CHEN_NEUROBLASTOMA_COPY_NUMBER_GAINS	Up	0.456041	0.600536	Up	0.00295665	0.0217327	Up	0.00112043	0.00568455	Up	0.002418	0.00504518
CHEN_PDGF_TARGETS	Up	0.290323	0.441297	Up	0.0166587	0.0525547	Up	0.00754132	0.0215045	Up	9.48689e-05	0.000476998
CHENG_IMPRINTED_BY_ESTRADIOL	Up	0.0362278	0.10464	Down	0.010129	0.039303	Up	0.00184967	0.00796802	Down	0.000135565	0.000601773
CHENG_RESPONSE_TO_NICKEL_ACETATE	Up	0.0181034	0.0650816	Up	0.00685263	0.031858	Up	0.00524815	0.0165708	Up	0.000478673	0.00144171
CHENG_TAF7L_TARGETS	Up	0.66148	0.771391	Down	0.0207859	0.0603104	Up	0.0824683	0.136367	Up	0.531571	0.571858
CHEOK_RESPONSE_TO_HD_MTX_DN	Down	0.00138283	0.0134999	Down	0.241124	0.345332	Down	0.00022585	0.00212847	Up	0.00743359	0.0127752
CHEOK_RESPONSE_TO_HD_MTX_UP	Up	0.000321592	0.00595664	Up	0.307928	0.415277	Up	0.000178841	0.00188662	Up	8.16185e-05	0.00043272
CHEOK_RESPONSE_TO_MERCAPTOPURINE_AND_HD_MTX_DN	Up	0.0531317	0.136456	Up	0.000875937	0.0131571	Up	0.0067256	0.0197911	Up	0.157021	0.188842
CHEOK_RESPONSE_TO_MERCAPTOPURINE_AND_HD_MTX_UP	Up	0.749988	0.837505	Up	0.776398	0.835342	Up	0.237155	0.321201	Up	0.00014091	0.000616503
CHEOK_RESPONSE_TO_MERCAPTOPURINE_AND_LD_MTX_DN	Down	0.014298	0.0556419	Up	0.165386	0.260829	Up	0.106073	0.166992	Down	0.474336	0.515035
CHEOK_RESPONSE_TO_MERCAPTOPURINE_AND_LD_MTX_UP	Down	0.681245	0.786944	Up	0.0373457	0.0885761	Up	0.0378732	0.0732644	Down	0.110088	0.136989
CHEOK_RESPONSE_TO_MERCAPTOPURINE_DN	Up	0.011042	0.0472835	Up	0.441567	0.548613	Up	0.000662563	0.00406327	Up	0.0197583	0.0296847
CHEOK_RESPONSE_TO_MERCAPTOPURINE_UP	Down	0.853568	0.908125	Down	0.146913	0.238116	Up	0.619138	0.695762	Down	0.00120535	0.00291926
CHESLER_BRAIN_D6MIT150_QTL_CIS	Up	0.395054	0.545342	Up	0.730945	0.799484	Up	3.38011e-06	0.00033107	Up	0.641971	0.677978
CHESLER_BRAIN_D6MIT150_QTL_TRANS	Up	0.658532	0.768806	Up	0.113527	0.196528	Up	0.05636	0.100674	Up	0.00572868	0.0102132
CHESLER_BRAIN_HIGHEST_EXPRESSION	Down	0.55013	0.682335	Up	0.00603969	0.0298479	Up	0.00189125	0.00810204	Up	0.0014776	0.00342068
CHESLER_BRAIN_HIGHEST_GENETIC_VARIANCE	Down	0.915481	0.948302	Up	0.00937664	0.037695	Up	0.0101505	0.0266594	Up	3.26042e-05	0.000259747
CHESLER_BRAIN_QTL_CIS	Down	0.121647	0.24348	Up	0.0251944	0.0681134	Up	0.00194153	0.00825185	Up	0.000270311	0.000960334
CHESLER_BRAIN_QTL_TRANS	Down	0.408384	0.558049	Up	0.00423535	0.0251431	Up	0.00316596	0.0115437	Up	0.000256028	0.000923364
CHIANG_LIVER_CANCER_SUBCLASS_CTNNB1_DN	Down	0.787702	0.863349	Up	0.0984098	0.176895	Up	2.02279e-05	0.000627183	Up	0.000516639	0.00152912
CHIANG_LIVER_CANCER_SUBCLASS_CTNNB1_UP	Down	0.0540775	0.138042	Down	0.0586558	0.121389	Down	0.00188538	0.00808048	Down	0.000713338	0.00194515
CHIANG_LIVER_CANCER_SUBCLASS_INTERFERON_DN	Down	0.348773	0.500688	Down	0.00663736	0.0314177	Down	0.25066	0.336759	Down	0.000616522	0.00174377
SONG_TARGETS_OF_IE86_CMV_PROTEIN	Up	0.00017374	0.00441359	Up	0.00394728	0.0243113	Up	3.7872e-05	0.000846637	Down	0.000758936	0.00204039
CHIANG_LIVER_CANCER_SUBCLASS_POLYSOMY7_DN	Up	0.00234485	0.0182876	Up	0.063836	0.129102	Up	0.353615	0.444289	Up	0.00355098	0.00687258
CHIANG_LIVER_CANCER_SUBCLASS_POLYSOMY7_UP	Down	0.273437	0.423307	Down	0.0141013	0.0475843	Up	0.0516988	0.094016	Up	0.00397503	0.00754742
REACTOME_POLB_DEPENDENT_LONG_PATCH_BASE_EXCISION_REPAIR	Up	0.00443094	0.0269755	Up	0.00824159	0.0349487	Up	0.00445224	0.0147353	Down	0.000644083	0.0018045
CHIANG_LIVER_CANCER_SUBCLASS_PROLIFERATION_UP	Up	1.40916e-05	0.00135965	Down	0.0346232	0.0842469	Up	1.48617e-06	0.000260514	Down	0.0020913	0.00448727
CHIANG_LIVER_CANCER_SUBCLASS_UNANNOTATED_DN	Up	0.725962	0.820555	Up	0.0535485	0.113835	Up	0.0292018	0.0598795	Up	0.000601962	0.00171157
CHIANG_LIVER_CANCER_SUBCLASS_UNANNOTATED_UP	Up	0.347802	0.499862	Up	0.352551	0.460611	Up	0.0047527	0.0154493	Up	0.00117155	0.0028588
CHIARADONNA_NEOPLASTIC_TRANSFORMATION_CDC25_DN	Down	0.204126	0.345505	Down	0.0559602	0.117326	Down	0.970137	0.977947	Up	0.00525149	0.00948869
CHIARADONNA_NEOPLASTIC_TRANSFORMATION_CDC25_UP	Up	0.652901	0.764735	Up	0.0350234	0.0848673	Up	1.6461e-05	0.000589874	Up	0.000498265	0.00148498
CHIARADONNA_NEOPLASTIC_TRANSFORMATION_KRAS_CDC25_DN	Down	0.944991	0.965685	Up	0.725794	0.795168	Up	0.130723	0.197186	Up	0.000181583	0.00073218
CHIARADONNA_NEOPLASTIC_TRANSFORMATION_KRAS_CDC25_UP	Down	0.367399	0.518822	Up	0.310025	0.417328	Up	0.00841222	0.0232219	Up	2.91765e-05	0.000243832
CHIARADONNA_NEOPLASTIC_TRANSFORMATION_KRAS_DN	Up	0.862089	0.913879	Down	0.0419325	0.0959493	Up	0.282779	0.37172	Up	0.000542372	0.00158279
PUJANA_BREAST_CANCER_WITH_BRCA1_MUTATED_UP	Up	1.27879e-06	0.000776817	Up	0.000791229	0.0128038	Up	3.77447e-07	0.000172842	Down	0.00747409	0.0128302
CHIARETTI_ACUTE_LYMPHOBLASTIC_LEUKEMIA_ZAP70	Up	0.134473	0.260141	Up	0.237394	0.341387	Up	0.00434101	0.014462	Up	0.00125401	0.0030046
CHIARETTI_T_ALL_REFRACTORY_TO_THERAPY	Up	0.000599115	0.00831653	Up	0.114721	0.197967	Up	0.000294568	0.00251573	Up	9.42667e-05	0.000474992
CHIARETTI_T_ALL_RELAPSE_PROGNOSIS	Up	0.0016876	0.0151932	Down	0.534869	0.634441	Up	0.00282259	0.010669	Down	0.000277634	0.000977926
CHIBA_RESPONSE_TO_TSA	Up	0.171993	0.307889	Up	0.0892128	0.164468	Up	0.457896	0.547357	Up	1.39172e-05	0.000170167
CHIBA_RESPONSE_TO_TSA_DN	Up	0.256145	0.405177	Up	0.821448	0.868948	Up	0.20295	0.28257	Down	0.807179	0.830638
CHIBA_RESPONSE_TO_TSA_UP	Down	0.4395	0.586317	Down	0.00337874	0.0229168	Up	0.393011	0.484185	Up	0.000277425	0.000977518
CHICAS_RB1_TARGETS_CONFLUENT	Up	0.0040564	0.0254998	Up	0.0210406	0.0606744	Up	3.34278e-05	0.00079006	Up	1.65299e-05	0.000184709
CHICAS_RB1_TARGETS_GROWING	Up	0.000202741	0.00476048	Up	0.0257249	0.0690761	Up	3.38847e-05	0.000795495	Down	0.182482	0.216541
CHICAS_RB1_TARGETS_LOW_SERUM	Up	0.00584666	0.0317616	Up	0.134781	0.223011	Up	0.0020358	0.00851439	Up	0.0120111	0.0193221
GO_CONDENSED_CHROMOSOME_INNER_KINETOCHORE	Up	0.000382049	0.00645463	Up	0.00630902	0.0305755	Up	4.28556e-05	0.000890779	Down	1.27853e-05	0.000163664
CHIN_BREAST_CANCER_COPY_NUMBER_DN	Up	0.00918809	0.0419406	Down	0.00252573	0.0200867	Up	0.006295	0.0188496	Down	0.0949288	0.119769
CHIN_BREAST_CANCER_COPY_NUMBER_UP	Up	0.0107665	0.0465779	Up	0.0156947	0.0507192	Up	0.00129875	0.0062803	Up	0.000397928	0.00126309
CHNG_MULTIPLE_MYELOMA_HYPERPLOID_DN	Down	0.014046	0.0550687	Up	0.33492	0.442625	Up	0.032871	0.0655892	Up	0.000174033	0.000711144
CHNG_MULTIPLE_MYELOMA_HYPERPLOID_UP	Down	0.550682	0.682761	Down	0.000877404	0.0131571	Down	0.800521	0.850754	Up	0.0500929	0.0673241
CHO_NR4A1_TARGETS	Up	0.000503442	0.00754769	Down	0.787718	0.843469	Down	0.17648	0.251832	Down	0.886617	0.901037
CHOI_ATL_ACUTE_STAGE	Up	0.348334	0.500301	Down	0.854747	0.894111	Up	0.000400781	0.00300147	Up	0.655548	0.690686
CHOI_ATL_CHRONIC_VS_ACUTE_DN	Up	0.389723	0.540113	Up	0.181608	0.279795	Up	0.0769536	0.128879	Up	0.0722121	0.0937336
CHOI_ATL_STAGE_PREDICTOR	Up	0.422421	0.571119	Up	0.0233421	0.0649496	Up	0.00095352	0.00511596	Up	0.00071062	0.00194126
CHOW_RASSF1_TARGETS_DN	Up	0.423311	0.57179	Up	0.0147321	0.0488355	Down	0.32084	0.41129	Up	0.0015011	0.00345993
REACTOME_PROCESSIVE_SYNTHESIS_ON_THE_LAGGING_STRAND	Up	0.00353939	0.0234333	Up	0.010057	0.0391574	Up	0.00114434	0.00576576	Down	0.00175725	0.0039126
CHUANG_OXIDATIVE_STRESS_RESPONSE_DN	Up	0.000344927	0.00614681	Down	0.000127656	0.00846998	Up	0.000139364	0.00164729	Down	0.0912861	0.115603
CHUANG_OXIDATIVE_STRESS_RESPONSE_UP	Down	0.598646	0.722428	Up	0.0844827	0.158202	Up	9.35615e-06	0.000467283	Up	7.50587e-06	0.000131132
CHUNG_BLISTER_CYTOTOXICITY_DN	Up	0.384898	0.535907	Down	0.834883	0.878356	Up	0.90329	0.928812	Up	0.00164998	0.00372304
CHUNG_BLISTER_CYTOTOXICITY_UP	Up	0.660762	0.770887	Up	0.148603	0.240169	Up	0.16639	0.239858	Up	2.87574e-05	0.000242085
CHYLA_CBFA2T3_TARGETS_DN	Up	0.00107031	0.0115102	Up	0.494034	0.596739	Up	8.79631e-05	0.00127431	Up	0.0560754	0.0745074
CHYLA_CBFA2T3_TARGETS_UP	Up	0.56845	0.697001	Down	0.0388587	0.0908428	Up	0.0247993	0.0527402	Up	2.32692e-05	0.00021847
CLASPER_LYMPHATIC_VESSELS_DURING_METASTASIS_DN	Up	0.0133216	0.0533624	Down	0.466754	0.5718	Up	0.000912384	0.00496736	Up	0.000148667	0.000640598
CLASPER_LYMPHATIC_VESSELS_DURING_METASTASIS_UP	Up	0.253437	0.402658	Up	0.0457552	0.102064	Up	0.000470389	0.00331035	Up	0.000853208	0.00222915
CLAUS_PGR_POSITIVE_MENINGIOMA_DN	Up	0.245864	0.39444	Up	0.321896	0.429542	Up	0.0423707	0.0800995	Up	0.00302539	0.00602614
CLAUS_PGR_POSITIVE_MENINGIOMA_UP	Down	0.00365849	0.023943	Up	0.689087	0.765543	Down	0.00335241	0.012043	Down	0.247167	0.285032
CLIMENT_BREAST_CANCER_COPY_NUMBER_DN	Up	0.144109	0.272394	Up	0.034421	0.0839003	Up	0.116413	0.17954	Up	0.00120928	0.00292643
CLIMENT_BREAST_CANCER_COPY_NUMBER_UP	Up	0.0287284	0.0891525	Down	0.467167	0.572136	Up	0.0358088	0.0700622	Up	0.00254704	0.00526481
COATES_MACROPHAGE_M1_VS_M2_DN	Up	0.078342	0.178454	Up	0.0291033	0.0749424	Up	0.00355116	0.0125354	Up	3.72442e-05	0.000278168
GO_ANNEALING_HELICASE_ACTIVITY	Up	0.000389035	0.00652222	Up	0.00259321	0.0203671	Up	0.00080394	0.00457844	Down	0.00390175	0.00742975
COLDREN_GEFITINIB_RESISTANCE_DN	Down	0.358836	0.510571	Down	0.0417602	0.0956753	Up	0.117959	0.181472	Up	5.94039e-05	0.000361616
COLDREN_GEFITINIB_RESISTANCE_UP	Up	0.0012094	0.0124333	Up	0.0163411	0.0518717	Up	0.00323875	0.0117299	Up	0.000317685	0.00107559
COLIN_PILOCYTIC_ASTROCYTOMA_VS_GLIOBLASTOMA_DN	Down	0.339446	0.491536	Down	0.00541967	0.028156	Up	1.05713e-05	0.000491964	Down	0.37675	0.418054
COLIN_PILOCYTIC_ASTROCYTOMA_VS_GLIOBLASTOMA_UP	Up	0.636525	0.751918	Up	0.0512569	0.110603	Up	0.00125833	0.00614843	Up	3.77734e-05	0.000279387
REACTOME_RESOLUTION_OF_AP_SITES_VIA_THE_MULTIPLE_NUCLEOTIDE_PATCH_REPLACEMENT_PATHWAY	Up	0.0007164	0.00913258	Up	0.00122607	0.0147024	Up	0.000196609	0.00197879	Down	0.0115011	0.0186013
COLLER_MYC_TARGETS_DN	Up	0.504831	0.643787	Up	0.0134349	0.0462935	Up	1.46359e-07	0.000139939	Up	0.00126548	0.00302666
COLLER_MYC_TARGETS_UP	Up	0.114401	0.232786	Up	0.00842457	0.0353957	Up	0.0182468	0.0415257	Up	0.00138058	0.00324139
COLLIS_PRKDC_REGULATORS	Up	0.346792	0.4989	Up	0.00525375	0.0277504	Up	0.000253335	0.00230091	Up	2.39327e-05	0.000221034
COLLIS_PRKDC_SUBSTRATES	Up	0.000698361	0.00901146	Up	0.184771	0.283361	Up	8.56832e-05	0.00125703	Up	0.0195996	0.0294926
CONCANNON_APOPTOSIS_BY_EPOXOMICIN_DN	Up	0.623102	0.741601	Down	0.00528507	0.0278041	Up	0.0419004	0.0793698	Down	0.241173	0.278931
CONCANNON_APOPTOSIS_BY_EPOXOMICIN_UP	Up	0.00552471	0.0306857	Up	0.0610419	0.124965	Up	5.44411e-05	0.000992055	Up	8.74561e-06	0.000138532
CONRAD_GERMLINE_STEM_CELL	Down	0.185899	0.325011	Down	0.0332414	0.0819298	Down	0.860685	0.897329	Down	0.00010162	0.000499809
GO_DNA_STRAND_RENATURATION	Up	0.000220008	0.00495957	Up	0.00355266	0.0232695	Up	0.00029381	0.00251327	Down	0.00362274	0.00699537
CORRE_MULTIPLE_MYELOMA_DN	Up	0.00258243	0.0192894	Up	0.034092	0.0832987	Up	2.71859e-06	0.000312489	Up	0.215989	0.252287
CORRE_MULTIPLE_MYELOMA_UP	Up	0.0159593	0.0596179	Up	0.21807	0.320321	Up	0.0127085	0.0316059	Up	0.000167638	0.000692005
COULOUARN_TEMPORAL_TGFB1_SIGNATURE_DN	Up	0.694309	0.796515	Up	0.0212329	0.0610849	Up	0.0514468	0.0936544	Up	0.000357893	0.0011721
COULOUARN_TEMPORAL_TGFB1_SIGNATURE_UP	Up	0.000821069	0.00980714	Up	0.0289526	0.0746549	Up	0.0014685	0.00680619	Up	4.59617e-05	0.000311216
COWLING_MYCN_TARGETS	Down	0.0270684	0.0856048	Down	0.285156	0.392057	Up	0.768347	0.823569	Up	0.0408193	0.0561273
CREIGHTON_AKT1_SIGNALING_VIA_MTOR_DN	Down	0.580412	0.706872	Down	0.215797	0.317758	Down	0.920882	0.941608	Up	0.00138213	0.00324394
CREIGHTON_AKT1_SIGNALING_VIA_MTOR_UP	Down	0.733517	0.82635	Down	0.0143073	0.0479639	Down	0.921475	0.941936	Up	0.0716301	0.0930126
CREIGHTON_ENDOCRINE_THERAPY_RESISTANCE_1	Up	0.0333144	0.0989179	Down	0.0441422	0.0994369	Up	0.00221286	0.00901561	Down	5.3266e-05	0.000338036
CREIGHTON_ENDOCRINE_THERAPY_RESISTANCE_2	Up	0.692764	0.795714	Up	0.0119186	0.0431933	Up	0.00227729	0.00920671	Up	0.0426832	0.058403
CREIGHTON_ENDOCRINE_THERAPY_RESISTANCE_3	Up	0.220535	0.365543	Up	0.00373471	0.0238026	Up	0.00875067	0.0239214	Up	8.07933e-05	0.000430067
CREIGHTON_ENDOCRINE_THERAPY_RESISTANCE_4	Up	0.281152	0.431535	Down	0.0291958	0.0751254	Up	0.000369431	0.00285791	Down	2.64436e-06	9.45929e-05
CREIGHTON_ENDOCRINE_THERAPY_RESISTANCE_5	Up	0.882947	0.927755	Up	0.458376	0.564199	Up	0.0545942	0.098231	Up	6.57467e-05	0.000382263
CROMER_METASTASIS_DN	Down	0.921959	0.951767	Down	0.00635964	0.0306971	Up	0.124588	0.189823	Up	0.000177274	0.000720193
CROMER_METASTASIS_UP	Up	0.0792584	0.180054	Up	0.0202991	0.0593234	Up	0.0512753	0.0934075	Up	0.0023902	0.00499808
CROMER_TUMORIGENESIS_DN	Down	0.00592663	0.032054	Down	0.442435	0.549433	Up	0.0316707	0.0638605	Up	8.692e-05	0.000451495
CROMER_TUMORIGENESIS_UP	Up	0.0262936	0.0838986	Up	0.0132219	0.0458738	Up	0.000127583	0.00156736	Up	4.69868e-05	0.000314999
CROONQUIST_IL6_DEPRIVATION_DN	Up	0.000216973	0.00493919	Down	0.20465	0.30558	Up	1.08189e-05	0.000493891	Down	3.04522e-05	0.000249405
CROONQUIST_IL6_DEPRIVATION_UP	Up	0.14992	0.279955	Down	0.580335	0.674003	Up	0.958054	0.969484	Up	0.897295	0.910191
CROONQUIST_NRAS_SIGNALING_DN	Up	0.000647251	0.00866953	Down	0.00563122	0.0288249	Up	3.52098e-05	0.000811174	Down	1.91276e-05	0.000198859
CROONQUIST_NRAS_SIGNALING_UP	Down	0.432262	0.579971	Up	0.257126	0.362451	Up	0.00152807	0.00698081	Up	0.00144233	0.00335512
CROONQUIST_NRAS_VS_STROMAL_STIMULATION_DN	Up	0.0271658	0.0858225	Down	0.00483428	0.0267366	Up	0.00192237	0.00819557	Down	1.77714e-05	0.000191284
CROONQUIST_NRAS_VS_STROMAL_STIMULATION_UP	Up	0.0945914	0.203794	Up	0.00831804	0.0351594	Up	0.0113835	0.0290738	Up	6.37479e-06	0.000124258
WAKASUGI_HAVE_ZNF143_BINDING_SITES	Up	4.77364e-05	0.00231357	Up	0.00100845	0.013834	Up	0.000283972	0.00246083	Up	0.982513	0.984573
CROONQUIST_STROMAL_STIMULATION_UP	Up	0.914384	0.947726	Down	0.411867	0.519135	Up	0.193398	0.271552	Up	0.00037205	0.00120551
CROSBY_E2F4_TARGETS	Up	0.000139953	0.00393552	Up	0.459798	0.565375	Up	3.22435e-07	0.000169561	Up	0.749072	0.777922
CUI_GLUCOSE_DEPRIVATION	Up	0.00500507	0.0290258	Up	0.0789446	0.150498	Up	0.00204491	0.00854403	Up	0.258112	0.296532
CUI_TCF21_TARGETS_2_DN	Up	0.609213	0.730777	Up	0.0578724	0.120211	Up	0.232895	0.316612	Up	0.00297452	0.00594646
CUI_TCF21_TARGETS_2_UP	Up	0.037732	0.107751	Down	0.0117548	0.0427824	Up	0.00789044	0.0222189	Down	0.00163822	0.00370215
CUI_TCF21_TARGETS_DN	Down	0.132357	0.257353	Up	0.0755552	0.145928	Down	0.656812	0.729002	Up	0.349787	0.390692
CUI_TCF21_TARGETS_UP	Up	0.791084	0.865747	Down	0.000119675	0.00837963	Up	0.0935622	0.15095	Down	0.000189229	0.000752317
DACOSTA_ERCC3_ALLELE_XPCS_VS_TTD_DN	Up	0.00196485	0.0164853	Down	1.65928e-05	0.00612975	Up	0.00033122	0.002681	Down	0.358993	0.40023
DACOSTA_ERCC3_ALLELE_XPCS_VS_TTD_UP	Down	0.137264	0.264106	Down	0.0291875	0.0751133	Up	0.160049	0.232342	Down	0.00590159	0.0104665
DACOSTA_LOW_DOSE_UV_RESPONSE_VIA_ERCC3_XPCS_DN	Up	0.0427955	0.117453	Up	0.0633855	0.1285	Up	0.000912474	0.00496736	Up	3.34664e-07	5.93225e-05
DACOSTA_LOW_DOSE_UV_RESPONSE_VIA_ERCC3_XPCS_UP	Up	0.00914586	0.0418256	Down	0.245091	0.349396	Up	0.888132	0.91758	Up	0.411362	0.452521
DACOSTA_UV_RESPONSE_VIA_ERCC3_COMMON_DN	Up	0.224718	0.370334	Up	0.014488	0.0483463	Up	0.178304	0.253868	Up	0.00807104	0.0136746
DACOSTA_UV_RESPONSE_VIA_ERCC3_COMMON_UP	Down	0.807111	0.876764	Down	0.034708	0.0843751	Up	0.408527	0.49976	Down	0.00917002	0.0152606
DACOSTA_UV_RESPONSE_VIA_ERCC3_DN	Up	0.204087	0.345494	Up	0.0138396	0.0470787	Up	0.167244	0.240858	Up	0.0100138	0.0164823
DACOSTA_UV_RESPONSE_VIA_ERCC3_TTD_DN	Up	0.293888	0.445106	Up	0.00664539	0.0314307	Up	0.298961	0.388116	Up	0.000852745	0.00222822
DACOSTA_UV_RESPONSE_VIA_ERCC3_TTD_UP	Up	0.743758	0.83323	Down	0.0425714	0.0970206	Up	0.157822	0.22979	Up	0.000114351	0.000539242
DACOSTA_UV_RESPONSE_VIA_ERCC3_UP	Up	0.636774	0.752038	Down	0.0826501	0.155588	Up	0.223663	0.306179	Up	0.0195104	0.0293774
DACOSTA_UV_RESPONSE_VIA_ERCC3_XPCS_DN	Up	0.297916	0.449363	Up	0.0849421	0.158794	Up	0.395294	0.486485	Up	0.0411056	0.0564822
DACOSTA_UV_RESPONSE_VIA_ERCC3_XPCS_UP	Up	0.0214655	0.0732231	Up	0.75658	0.820181	Up	0.0530147	0.0958868	Down	0.0833847	0.106533
HP_MENINGITIS	Up	0.000582758	0.00821563	Down	0.0143925	0.0481346	Down	0.13808	0.206125	Down	0.473867	0.514605
DAIRKEE_CANCER_PRONE_RESPONSE_BPA_E2	Up	0.266979	0.416312	Up	0.00648033	0.0310198	Up	0.0285541	0.0587937	Up	6.83544e-05	0.000389496
DAIRKEE_CANCER_PRONE_RESPONSE_E2	Up	0.532283	0.667806	Up	0.727638	0.796773	Up	0.0172354	0.0397529	Down	0.548199	0.588101
DALESSIO_TSA_RESPONSE	Down	0.0458294	0.123114	Down	0.496086	0.598633	Up	0.0707556	0.120426	Up	9.09517e-05	0.00046407
DANG_BOUND_BY_MYC	Up	0.237233	0.384879	Up	0.0582595	0.120796	Up	0.0264768	0.0555995	Up	1.81047e-05	0.000193237
DANG_MYC_TARGETS_DN	Up	0.299108	0.45031	Down	0.550612	0.648233	Up	0.07666	0.12849	Up	0.000228177	0.000853613
DANG_MYC_TARGETS_UP	Up	0.156399	0.288367	Up	0.0859204	0.16011	Up	0.0269516	0.0563771	Up	5.35439e-06	0.000119879
DANG_REGULATED_BY_MYC_DN	Up	0.223656	0.369173	Up	0.431486	0.538347	Up	0.000200182	0.00199453	Up	5.67493e-05	0.000351664
DANG_REGULATED_BY_MYC_UP	Up	0.015611	0.0588673	Up	0.00491296	0.026868	Up	0.00758756	0.0216032	Up	0.000190047	0.00075445
DARWICHE_PAPILLOMA_PROGRESSION_RISK	Up	0.00899016	0.0413784	Down	0.731443	0.799774	Up	0.00210245	0.00869885	Up	1.39717e-05	0.000170167
DARWICHE_PAPILLOMA_RISK_HIGH_DN	Up	0.35378	0.505325	Down	0.171102	0.267479	Up	0.129987	0.19627	Up	0.0479951	0.0647989
DARWICHE_PAPILLOMA_RISK_HIGH_UP	Up	0.213632	0.357143	Up	0.422489	0.529382	Up	0.015337	0.0362976	Up	4.16645e-05	0.000295068
DARWICHE_PAPILLOMA_RISK_LOW_DN	Down	0.960149	0.975736	Down	0.0473796	0.104634	Down	0.523489	0.60898	Down	0.6146	0.651887
DARWICHE_PAPILLOMA_RISK_LOW_UP	Up	0.0539022	0.137795	Up	0.0352068	0.0851448	Up	0.00241942	0.00958245	Up	4.71939e-05	0.000315606
DARWICHE_SKIN_TUMOR_PROMOTER_DN	Up	0.234917	0.382272	Down	0.459461	0.565186	Up	0.727032	0.789309	Up	0.000861651	0.00224502
DARWICHE_SKIN_TUMOR_PROMOTER_UP	Up	0.322574	0.475208	Up	0.66986	0.750262	Up	0.00378237	0.0131161	Up	4.18119e-05	0.000295692
DARWICHE_SQUAMOUS_CELL_CARCINOMA_DN	Up	0.373593	0.525243	Down	0.230056	0.333363	Up	0.60754	0.685491	Up	0.35388	0.394865
DARWICHE_SQUAMOUS_CELL_CARCINOMA_UP	Up	0.196708	0.336962	Up	0.541682	0.640572	Up	0.00490993	0.0157993	Up	7.7425e-06	0.000132068
DASU_IL6_SIGNALING_DN	Up	0.000972555	0.0109044	Up	0.0187501	0.056395	Up	8.46544e-05	0.00125314	Up	0.10329	0.1292
DASU_IL6_SIGNALING_SCAR_DN	Up	0.0987107	0.209831	Up	0.0457517	0.102064	Up	0.00329126	0.0118755	Up	0.000361405	0.00118048
DASU_IL6_SIGNALING_SCAR_UP	Down	0.495173	0.635439	Down	0.0162787	0.0518332	Up	0.00993549	0.0262323	Up	0.000454034	0.00138959
DASU_IL6_SIGNALING_UP	Up	0.381168	0.532546	Up	0.428353	0.535326	Up	0.408092	0.499314	Up	0.00177226	0.00394019
REACTOME_TRANSCRIPTION_OF_E2F_TARGETS_UNDER_NEGATIVE_CONTROL_BY_P107_RBL1_AND_P130_RBL2_IN_COMPLEX_WITH_HDAC1	Up	0.000130572	0.00379868	Up	0.00450555	0.0259063	Up	3.09148e-05	0.000762359	Down	0.00343877	0.00669792
DAUER_STAT3_TARGETS_UP	Up	0.00911977	0.0417896	Down	0.258368	0.363787	Up	0.0028478	0.0107352	Up	0.00614941	0.0108393
DAVICIONI_MOLECULAR_ARMS_VS_ERMS_DN	Up	0.240277	0.388588	Down	0.0369826	0.0880624	Up	0.0274748	0.0571024	Up	9.65877e-05	0.000483559
DAVICIONI_MOLECULAR_ARMS_VS_ERMS_UP	Down	0.822684	0.886699	Up	0.766136	0.827469	Up	0.31981	0.41027	Up	0.00953114	0.0157929
KALMA_E2F1_TARGETS	Up	0.000224066	0.00499873	Up	0.00622106	0.0302767	Up	2.84936e-05	0.00073093	Down	0.00190514	0.00417124
DAVICIONI_PAX_FOXO1_SIGNATURE_IN_ARMS_UP	Up	0.0200119	0.069826	Down	0.118481	0.202774	Up	0.00170155	0.00749496	Up	6.79329e-05	0.00038804
DAVICIONI_RHABDOMYOSARCOMA_PAX_FOXO1_FUSION_DN	Up	0.00262266	0.0195104	Up	0.829535	0.874609	Up	0.00111437	0.00566834	Up	6.11648e-05	0.000368288
DAVICIONI_RHABDOMYOSARCOMA_PAX_FOXO1_FUSION_UP	Up	0.021274	0.0727606	Down	6.85539e-05	0.00728229	Up	0.000919696	0.00499375	Down	0.00521235	0.00943264
DAVICIONI_TARGETS_OF_PAX_FOXO1_FUSIONS_DN	Up	0.14748	0.276899	Up	0.00160723	0.0164022	Up	0.00458881	0.0150492	Up	6.16878e-05	0.000370356
DAVICIONI_TARGETS_OF_PAX_FOXO1_FUSIONS_UP	Up	0.747068	0.835531	Down	0.00973489	0.0384154	Up	0.00080223	0.00457187	Up	1.8998e-05	0.000198215
DAVIES_MULTIPLE_MYELOMA_VS_MGUS_DN	Down	0.0198277	0.0694051	Down	0.0504261	0.109312	Up	0.150504	0.221001	Up	1.26052e-06	7.6189e-05
DAVIES_MULTIPLE_MYELOMA_VS_MGUS_UP	Up	0.184032	0.32266	Up	0.186067	0.284843	Up	0.22102	0.303153	Up	2.57421e-05	0.000229272
DAWSON_METHYLATED_IN_LYMPHOMA_TCL1	Up	0.591925	0.716703	Up	0.791482	0.846111	Up	0.483626	0.571906	Down	0.00273351	0.00555953
DAZARD_RESPONSE_TO_UV_NHEK_DN	Up	0.187123	0.326368	Up	0.0517952	0.111403	Up	0.372105	0.463314	Up	0.109741	0.136608
DAZARD_RESPONSE_TO_UV_NHEK_UP	Down	0.323286	0.475978	Down	0.0794843	0.151335	Up	0.977691	0.983789	Up	0.000841573	0.00220643
DAZARD_RESPONSE_TO_UV_SCC_DN	Up	0.0131948	0.0530263	Up	0.0929422	0.169574	Up	0.017053	0.0394448	Up	0.00206837	0.0044488
DAZARD_RESPONSE_TO_UV_SCC_UP	Down	0.555718	0.686779	Up	0.0111723	0.0416054	Up	0.00658162	0.0194745	Up	0.00213555	0.00456313
DAZARD_UV_RESPONSE_CLUSTER_G1	Down	0.121846	0.243702	Up	0.384677	0.493379	Down	0.511601	0.598408	Up	6.1725e-05	0.000370356
DAZARD_UV_RESPONSE_CLUSTER_G2	Down	0.772044	0.852271	Up	0.954253	0.968575	Up	0.677449	0.747097	Down	0.00154647	0.00353986
DAZARD_UV_RESPONSE_CLUSTER_G24	Up	0.00200399	0.0166585	Down	0.10625	0.186802	Up	0.928495	0.946723	Up	0.000109895	0.000524942
DAZARD_UV_RESPONSE_CLUSTER_G28	Up	0.644636	0.758391	Down	0.105401	0.18581	Up	0.0681907	0.116972	Up	0.0216937	0.032231
DAZARD_UV_RESPONSE_CLUSTER_G3	Up	0.306017	0.457425	Down	0.0474374	0.104729	Up	0.141773	0.210517	Up	0.00136084	0.00320578
DAZARD_UV_RESPONSE_CLUSTER_G4	Down	0.236183	0.383787	Down	0.0223645	0.0632503	Down	0.940297	0.955745	Up	0.0249314	0.0363488
DAZARD_UV_RESPONSE_CLUSTER_G5	Down	0.185969	0.325016	Down	0.00221998	0.0190739	Down	0.32272	0.413072	Down	0.0481501	0.0649871
DAZARD_UV_RESPONSE_CLUSTER_G6	Up	0.190614	0.330316	Up	0.047313	0.104575	Up	0.333664	0.424189	Up	0.107255	0.133755
DE_YY1_TARGETS_DN	Up	0.168156	0.302929	Up	0.0142605	0.0478908	Up	0.0549991	0.0987626	Up	0.00395977	0.00752321
DE_YY1_TARGETS_UP	Down	0.000605897	0.00833514	Up	0.0685956	0.136046	Down	0.00173619	0.00760533	Up	0.962677	0.967923
DEBIASI_APOPTOSIS_BY_REOVIRUS_INFECTION_DN	Up	0.00535315	0.0301467	Down	0.0434456	0.0983718	Up	0.00141758	0.00663675	Up	0.00236259	0.00495287
GO_ENDOPLASMIC_RETICULUM_TO_GOLGI_VESICLE_MEDIATED_TRANSPORT	Down	0.0118384	0.0494262	Up	0.00584393	0.0293634	Up	0.166158	0.239606	Up	6.98749e-06	0.000128126
DEBOSSCHER_NFKB_TARGETS_REPRESSED_BY_GLUCOCORTICOIDS	Up	0.00809594	0.0387904	Up	0.942909	0.959654	Up	0.000382807	0.00291013	Up	0.257613	0.296008
DELACROIX_RAR_BOUND_ES	Up	0.258091	0.40704	Down	0.379398	0.488006	Up	0.0187188	0.0423614	Up	0.000453543	0.00138863
DELACROIX_RAR_TARGETS_DN	Up	0.347	0.499132	Down	0.0128537	0.0451564	Up	0.0292566	0.0599642	Up	0.00135895	0.00320292
DELACROIX_RAR_TARGETS_UP	Up	0.49784	0.63746	Up	0.481287	0.58558	Up	0.0193727	0.0434949	Up	0.000451956	0.00138646
DELACROIX_RARG_BOUND_MEF	Up	0.693728	0.796111	Down	0.0155652	0.0504567	Up	0.164283	0.237374	Up	0.000142151	0.000620531
DELASERNA_MYOD_TARGETS_DN	Up	0.0643403	0.155431	Up	0.18887	0.287946	Up	0.000509792	0.00345918	Up	0.0194496	0.0293026
DELASERNA_MYOD_TARGETS_UP	Up	0.00866977	0.0403594	Down	0.0512601	0.110603	Up	0.00296194	0.0110252	Up	0.620974	0.657918
DELASERNA_TARGETS_OF_MYOD_AND_SMARCA4	Down	0.470403	0.614028	Down	0.0301401	0.0767943	Down	0.560721	0.643433	Up	0.594634	0.632944
DELLA_RESPONSE_TO_TSA_AND_BUTYRATE	Up	0.947307	0.967124	Down	0.00189812	0.0176262	Up	0.155634	0.227108	Down	0.00587898	0.0104352
DELPUECH_FOXO3_TARGETS_DN	Up	0.00101503	0.0111749	Up	0.605178	0.695178	Up	0.000464797	0.00328198	Down	0.0163183	0.0251416
DELPUECH_FOXO3_TARGETS_UP	Down	0.024454	0.0798581	Down	0.0225681	0.0635865	Up	0.00464829	0.0151922	Up	0.000149752	0.000643164
DELYS_THYROID_CANCER_DN	Down	0.0217583	0.0739241	Down	0.00801296	0.0344374	Up	0.287934	0.377011	Down	0.0112126	0.0181934
DELYS_THYROID_CANCER_UP	Up	0.134154	0.259768	Up	0.041304	0.0949242	Up	0.000295783	0.00252053	Up	2.63509e-07	5.93225e-05
DEMAGALHAES_AGING_DN	Down	0.86316	0.914554	Up	0.00295989	0.0217327	Up	0.0512053	0.0932879	Up	4.62035e-05	0.000311759
DEMAGALHAES_AGING_UP	Down	0.188191	0.327614	Up	0.430873	0.537773	Up	0.105734	0.166538	Up	0.000423048	0.0013205
DEN_INTERACT_WITH_LCA5	Up	0.622487	0.741079	Up	0.0148272	0.0490577	Up	0.00346457	0.0123187	Up	3.05563e-05	0.000249965
DER_IFN_ALPHA_RESPONSE_DN	Up	0.0200799	0.0699368	Up	0.819203	0.86735	Up	0.00318603	0.0115948	Up	0.00569107	0.0101582
REACTOME_LAGGING_STRAND_SYNTHESIS	Up	0.000204543	0.00477471	Up	0.000929657	0.0134118	Up	3.84021e-05	0.000849075	Down	0.0139302	0.0219379
DER_IFN_BETA_RESPONSE_DN	Up	0.201657	0.342759	Down	0.379004	0.487648	Up	0.00307724	0.0113155	Down	0.00187673	0.00412192
GO_MDM2_MDM4_FAMILY_PROTEIN_BINDING	Up	0.00087728	0.0102504	Up	0.00413991	0.024843	Up	0.00059639	0.00381193	Down	0.0082948	0.0140047
DER_IFN_GAMMA_RESPONSE_DN	Down	0.794756	0.868621	Up	0.568366	0.663361	Up	0.33774	0.428516	Up	0.00512639	0.00930912
GOBERT_OLIGODENDROCYTE_DIFFERENTIATION_UP	Up	2.20691e-06	0.000814389	Up	0.00621517	0.0302741	Up	1.57255e-06	0.000262528	Down	0.00113207	0.00278313
DESERT_EXTRACELLULAR_MATRIX_HEPATOCELLULAR_CARCINOMA_SUBCLASS_UP	Up	0.157255	0.289475	Up	0.00499536	0.0271072	Up	5.39423e-05	0.000988394	Up	5.72637e-05	0.000353395
HP_MILD_GLOBAL_DEVELOPMENTAL_DELAY	Up	0.000180191	0.00448066	Up	0.00825452	0.0349789	Up	2.39679e-05	0.000677781	Down	0.00167152	0.00375754
DESERT_PERIVENOUS_HEPATOCELLULAR_CARCINOMA_SUBCLASS_UP	Down	0.0111912	0.047693	Up	0.107895	0.189034	Down	0.00814322	0.0227299	Up	0.0759661	0.0980737
DESERT_STEM_CELL_HEPATOCELLULAR_CARCINOMA_SUBCLASS_UP	Up	4.40116e-05	0.00221653	Up	0.0571998	0.119176	Up	1.1554e-05	0.000505597	Up	3.09461e-05	0.000252076
DEURIG_T_CELL_PROLYMPHOCYTIC_LEUKEMIA_DN	Up	0.283563	0.434063	Up	0.00321445	0.0224363	Up	0.0264353	0.0555234	Up	0.000277584	0.000977915
DEURIG_T_CELL_PROLYMPHOCYTIC_LEUKEMIA_UP	Up	0.0676964	0.160896	Down	0.183994	0.282519	Up	0.0536671	0.096842	Up	7.7919e-05	0.000421029
DIAZ_CHRONIC_MEYLOGENOUS_LEUKEMIA_DN	Up	0.0689325	0.163023	Down	0.0155691	0.0504567	Up	0.359977	0.450802	Up	0.00303187	0.00603733
DIAZ_CHRONIC_MEYLOGENOUS_LEUKEMIA_UP	Up	0.106422	0.221567	Up	0.00874487	0.0361712	Up	0.000716066	0.00426215	Up	0.00030079	0.00103353
DIERICK_SEROTONIN_FUNCTION_GENES	Down	0.754706	0.840365	Down	0.129884	0.216761	Up	0.238515	0.322667	Down	0.310354	0.350575
DING_LUNG_CANCER_BY_MUTATION_RATE	Up	0.072552	0.169205	Down	0.00019639	0.00915891	Up	0.426774	0.517716	Up	0.0211768	0.0315678
DING_LUNG_CANCER_EXPRESSION_BY_COPY_NUMBER	Up	0.138534	0.265577	Up	0.0293422	0.0753567	Up	0.129626	0.195855	Up	0.0194959	0.0293576
DING_LUNG_CANCER_MUTATED_FREQUENTLY	Up	0.00327317	0.0222881	Down	0.121024	0.206013	Up	0.0564789	0.100821	Down	0.171278	0.204283
DING_LUNG_CANCER_MUTATED_RECURRENTLY	Up	0.0591352	0.146577	Up	0.554491	0.651681	Up	0.0524849	0.0951474	Up	0.0166431	0.0255894
DING_LUNG_CANCER_MUTATED_SIGNIFICANTLY	Up	0.752954	0.839436	Down	0.016048	0.0514046	Down	0.962613	0.97246	Up	0.954354	0.960787
DIRMEIER_LMP1_RESPONSE_EARLY	Up	0.785638	0.862222	Down	0.0687715	0.136311	Up	0.101139	0.160647	Up	0.00511095	0.00928984
DIRMEIER_LMP1_RESPONSE_LATE_DN	Up	0.457656	0.601759	Down	0.26235	0.368015	Down	0.527166	0.612547	Up	0.0614349	0.0809434
GO_ANTIGEN_PROCESSING_AND_PRESENTATION_OF_ENDOGENOUS_ANTIGEN	Up	0.00337643	0.0227091	Up	0.000277429	0.00993919	Up	0.969393	0.977526	Up	0.000102758	0.00050319
DISTECHE_ESCAPED_FROM_X_INACTIVATION	Up	0.358819	0.510571	Up	0.420866	0.527883	Up	0.124005	0.189078	Up	0.00119154	0.00289182
HP_APLASIA_HYPOPLASIA_OF_THE_UVULA	Up	0.00182008	0.0158049	Up	0.0016608	0.0166511	Up	0.000428725	0.00312266	Up	0.962747	0.967947
DITTMER_PTHLH_TARGETS_UP	Up	0.110542	0.227325	Down	0.149944	0.241873	Up	0.00123011	0.00605413	Up	3.13731e-05	0.000254567
DOANE_BREAST_CANCER_CLASSES_DN	Up	0.0832344	0.186171	Up	0.0284579	0.073841	Up	0.00142395	0.00666062	Down	0.479994	0.520454
REACTOME_ACTIVATION_OF_NOXA_AND_TRANSLOCATION_TO_MITOCHONDRIA	Up	0.00098562	0.0109808	Up	0.00875146	0.0361756	Up	0.00293242	0.0109515	Down	0.000134319	0.000598264
REACTOME_G0_AND_EARLY_G1	Up	7.75136e-06	0.00111695	Up	0.00765871	0.033714	Up	3.40681e-06	0.00033107	Down	0.00191215	0.00418485
DOANE_BREAST_CANCER_ESR1_UP	Up	0.045817	0.123111	Down	0.000471821	0.0110653	Up	0.00546982	0.0170557	Down	6.69688e-05	0.000385494
DOANE_RESPONSE_TO_ANDROGEN_DN	Up	6.50811e-06	0.00107047	Down	0.858897	0.897337	Up	5.75305e-06	0.000388626	Up	0.00115976	0.00283729
DOANE_RESPONSE_TO_ANDROGEN_UP	Down	0.0531545	0.136468	Down	0.752467	0.816521	Down	0.581163	0.662302	Up	0.122757	0.151161
REACTOME_PTK6_REGULATES_PROTEINS_INVOLVED_IN_RNA_PROCESSING	Down	0.00615002	0.0327991	Up	0.000207233	0.00921509	Up	0.131416	0.198047	Up	1.88101e-05	0.000197511
GO_FOUR_WAY_JUNCTION_DNA_BINDING	Up	0.000429148	0.00685919	Up	0.00749043	0.0332868	Up	0.000181522	0.00189872	Down	0.00544059	0.00977717
DONATO_CELL_CYCLE_TRETINOIN	Down	0.0384101	0.109121	Down	0.640613	0.725072	Down	0.0967112	0.155019	Down	2.8147e-05	0.000239952
DORMOY_ELAVL1_TARGETS	Up	0.00422303	0.0261257	Down	0.803802	0.855239	Up	0.000146906	0.00168824	Up	0.000503158	0.00149596
GO_POSITIVE_REGULATION_OF_INSULIN_SECRETION_INVOLVED_IN_CELLULAR_RESPONSE_TO_GLUCOSE_STIMULUS	Down	0.0102832	0.0453148	Down	0.0106143	0.0404148	Down	0.0183015	0.0416141	Up	0.000463586	0.00141041
DORN_ADENOVIRUS_INFECTION_12HR_UP	Up	0.397065	0.547164	Up	0.0905917	0.166333	Up	0.0283811	0.0585486	Up	4.29919e-05	0.000299902
DORN_ADENOVIRUS_INFECTION_24HR_DN	Up	0.129876	0.254297	Up	0.00271928	0.0208359	Up	0.0019437	0.00825474	Up	4.65032e-08	5.41069e-05
DORN_ADENOVIRUS_INFECTION_24HR_UP	Up	0.263969	0.413119	Down	0.113349	0.196364	Down	0.0673381	0.115847	Down	0.0005555	0.00160927
DORN_ADENOVIRUS_INFECTION_32HR_DN	Up	0.254468	0.403656	Up	0.00523269	0.0277018	Up	0.000960414	0.00514274	Up	7.14517e-07	6.74813e-05
DORN_ADENOVIRUS_INFECTION_32HR_UP	Up	0.115961	0.23504	Down	0.069184	0.136942	Down	0.202669	0.282215	Down	3.57884e-05	0.000272066
DORN_ADENOVIRUS_INFECTION_48HR_DN	Up	0.18377	0.322333	Up	0.00344646	0.0230711	Up	0.000691925	0.0041654	Up	5.43932e-07	6.42696e-05
DORN_ADENOVIRUS_INFECTION_48HR_UP	Up	0.0781171	0.178135	Down	0.18448	0.283099	Down	0.0995365	0.158629	Down	3.77765e-05	0.000279387
DORSAM_HOXA9_TARGETS_DN	Up	0.13616	0.262607	Down	0.44252	0.549476	Down	0.400704	0.492049	Up	0.00439264	0.0082048
DORSAM_HOXA9_TARGETS_UP	Up	0.386971	0.537689	Up	0.971048	0.980436	Up	0.00238964	0.00949313	Down	0.0682003	0.0889875
DORSEY_GAB2_TARGETS	Up	0.777501	0.856452	Down	0.0823886	0.155276	Up	0.00293273	0.0109515	Up	5.07082e-05	0.0003283
DOUGLAS_BMI1_TARGETS_DN	Up	0.0641255	0.15509	Up	0.00842283	0.0353957	Up	0.237152	0.321201	Up	0.000211594	0.000810018
DOUGLAS_BMI1_TARGETS_UP	Up	0.0188076	0.0669146	Down	0.0954479	0.172976	Up	0.000250867	0.00228441	Up	6.72447e-05	0.00038638
DUAN_PRDM5_TARGETS	Up	7.73505e-05	0.00296355	Up	0.317056	0.424511	Up	3.13462e-05	0.000768492	Up	0.045727	0.0621072
DUNNE_TARGETS_OF_AML1_MTG8_FUSION_DN	Up	0.251079	0.400516	Up	0.00265192	0.0206521	Up	0.00480711	0.0155709	Up	3.53231e-05	0.000270575
GO_EMBRYONIC_NEUROCRANIUM_MORPHOGENESIS	Up	0.000947551	0.0107185	Up	0.011585	0.0424212	Up	5.24959e-05	0.00097085	Down	0.00331014	0.00649491
DURAND_STROMA_NS_UP	Up	0.14359	0.271827	Up	0.119939	0.204713	Up	0.000618045	0.00388657	Up	0.000419256	0.00131295
DURAND_STROMA_S_UP	Up	0.00180375	0.0157298	Down	0.0277553	0.0726218	Up	0.000187852	0.00192849	Down	0.630234	0.666788
DURCHDEWALD_SKIN_CARCINOGENESIS_DN	Up	0.323856	0.476529	Up	0.0400238	0.0928137	Up	0.0715727	0.1216	Up	0.000136636	0.000604844
DURCHDEWALD_SKIN_CARCINOGENESIS_UP	Up	0.540147	0.67447	Up	0.483408	0.587175	Up	0.0575793	0.102356	Up	0.418267	0.459613
DUTERTRE_ESTRADIOL_RESPONSE_24HR_DN	Up	0.8145	0.88183	Down	0.888319	0.91976	Up	0.0459022	0.0854623	Up	6.36421e-05	0.00037581
GO_DNA_PACKAGING	Up	0.000119922	0.00364409	Up	0.0109269	0.0410771	Up	9.28883e-06	0.000467283	Down	0.000857992	0.00223887
DUTERTRE_ESTRADIOL_RESPONSE_6HR_DN	Up	0.750768	0.838013	Down	0.00577866	0.0292029	Up	0.806173	0.855377	Up	0.00823594	0.0139109
SA_PROGRAMMED_CELL_DEATH	Up	0.00859082	0.0402001	Down	0.0134176	0.0462568	Up	0.124981	0.190277	Up	0.000299708	0.00103082
AFFAR_YY1_TARGETS_DN	Up	2.2521e-05	0.00161833	Up	0.0044538	0.0258134	Up	4.8047e-06	0.000365639	Down	0.00945092	0.0156822
EBAUER_MYOGENIC_TARGETS_OF_PAX3_FOXO1_FUSION	Down	0.114891	0.233468	Down	0.012618	0.044751	Down	0.0818045	0.13545	Up	0.000103484	0.000505144
EBAUER_TARGETS_OF_PAX3_FOXO1_FUSION_DN	Down	0.331386	0.483953	Up	0.94618	0.962376	Down	0.836948	0.879268	Up	0.0470098	0.0636523
EBAUER_TARGETS_OF_PAX3_FOXO1_FUSION_UP	Down	0.285124	0.435645	Up	0.158429	0.252437	Up	0.217216	0.298801	Up	0.190306	0.224936
EGUCHI_CELL_CYCLE_RB1_TARGETS	Up	0.000105244	0.00344814	Up	0.105444	0.185855	Up	7.82091e-06	0.000442735	Down	0.617101	0.654144
EHLERS_ANEUPLOIDY_DN	Up	0.571794	0.699535	Up	0.00528273	0.0278041	Up	0.0464469	0.0862169	Up	0.00597488	0.0105742
EHLERS_ANEUPLOIDY_UP	Up	0.517706	0.654847	Up	0.0490433	0.107138	Up	0.0366217	0.0713292	Up	0.0761484	0.0982669
EHRLICH_ICF_SYNDROM_DN	Up	0.776468	0.855538	Up	2.16576e-05	0.00612975	Down	0.200466	0.279685	Up	4.76564e-05	0.000317387
EHRLICH_ICF_SYNDROM_UP	Up	0.552337	0.684128	Up	0.00390776	0.0242522	Up	0.0260264	0.0547903	Up	2.70578e-05	0.000235255
HP_NEOPLASM_OF_THE_LARYNX	Up	0.000291553	0.00566452	Up	0.0136731	0.0467468	Up	0.00399289	0.013626	Down	0.000590358	0.00168434
ELLWOOD_MYC_TARGETS_DN	Down	0.0830072	0.185821	Up	0.485479	0.589048	Up	0.228028	0.311225	Up	0.000263615	0.000942276
ELLWOOD_MYC_TARGETS_UP	Up	0.280593	0.430868	Up	0.339323	0.447067	Up	0.021968	0.04802	Up	0.0406343	0.055905
BIOCARTA_PLK3_PATHWAY	Up	0.000383818	0.00647201	Up	0.000815317	0.0128605	Up	1.3034e-05	0.000524476	Down	0.0229402	0.033851
REACTOME_PERK_REGULATES_GENE_EXPRESSION	Up	0.00684682	0.0351687	Up	0.01295	0.0453432	Up	0.0111638	0.0286403	Up	0.997015	0.997394
ELVIDGE_HIF1A_TARGETS_DN	Down	0.01464	0.0564919	Down	0.0110203	0.0412791	Up	0.819715	0.865772	Up	7.03049e-05	0.000395931
CHEN_ETV5_TARGETS_TESTIS	Up	2.08801e-05	0.00156854	Up	0.000265271	0.00991021	Up	1.5963e-05	0.000580837	Down	0.0219591	0.0325793
GO_NITRIC_OXIDE_SYNTHASE_REGULATOR_ACTIVITY	Down	0.00762298	0.0374806	Down	4.25743e-06	0.00438843	Up	0.00295555	0.0110074	Down	0.00546218	0.00980879
HP_BICORNUATE_UTERUS	Up	0.00752781	0.0372272	Up	0.00119599	0.0145165	Up	0.00134044	0.00640094	Down	0.0437834	0.0597409
ELVIDGE_HYPOXIA_BY_DMOG_UP	Up	0.735925	0.828018	Down	0.0257233	0.0690761	Up	0.00307269	0.0113056	Up	0.0992487	0.124636
ELVIDGE_HYPOXIA_DN	Up	0.0356222	0.103506	Up	0.0132628	0.0459415	Up	0.00532047	0.0167289	Up	1.26284e-06	7.6189e-05
ELVIDGE_HYPOXIA_UP	Down	0.243347	0.391986	Down	0.011018	0.0412791	Up	0.0201864	0.0449429	Up	0.00575831	0.010258
ENGELMANN_CANCER_PROGENITORS_DN	Down	0.192783	0.332378	Down	0.0040679	0.0246529	Up	0.0995354	0.158629	Down	0.048332	0.0651823
ENGELMANN_CANCER_PROGENITORS_UP	Up	0.00332036	0.0225147	Up	0.0420378	0.0961276	Up	0.000595469	0.00380916	Up	2.58407e-05	0.000229705
ENK_UV_RESPONSE_EPIDERMIS_DN	Up	0.143199	0.271333	Up	0.176234	0.27364	Up	0.000362345	0.00283027	Up	0.000266369	0.000949859
ENK_UV_RESPONSE_EPIDERMIS_UP	Up	0.0518434	0.134047	Up	0.0604419	0.12416	Up	0.0109522	0.0282467	Up	3.3575e-05	0.000263405
ENK_UV_RESPONSE_KERATINOCYTE_DN	Up	0.0185574	0.0662444	Up	0.00150621	0.016	Up	0.0126715	0.0315325	Up	0.00252706	0.00523113
ENK_UV_RESPONSE_KERATINOCYTE_UP	Down	0.717173	0.814191	Down	0.186195	0.2849	Up	0.664678	0.736169	Up	0.000684142	0.00188583
EPPERT_CE_HSC_LSC	Up	0.492892	0.633287	Up	0.0134156	0.0462568	Down	0.245418	0.330688	Up	0.00687355	0.0119356
EPPERT_HSC_R	Up	0.258796	0.407967	Up	0.00146953	0.0157536	Up	0.292303	0.38126	Up	0.00192458	0.0042046
EPPERT_LSC_R	Up	0.223911	0.369479	Up	0.20948	0.310937	Up	0.228826	0.312149	Up	0.0667055	0.0872428
HP_ABNORMAL_CIRCULATING_CITRULLINE_CONCENTRATION	Down	0.0102179	0.0451166	Up	0.00596488	0.0296519	Up	0.119066	0.182841	Up	0.00489156	0.00896083
BURTON_ADIPOGENESIS_3	Up	3.74702e-05	0.00202253	Up	0.0146692	0.0486574	Up	3.11694e-06	0.000326193	Down	0.000590354	0.00168434
FAELT_B_CLL_WITH_VH_REARRANGEMENTS_UP	Up	0.0221592	0.0748149	Up	0.431166	0.538043	Up	0.000121253	0.00152988	Up	0.00419054	0.00788331
FAELT_B_CLL_WITH_VH3_21_DN	Up	0.07582	0.17439	Down	0.319514	0.427203	Down	0.0334718	0.0665482	Up	0.186753	0.221084
FAELT_B_CLL_WITH_VH3_21_UP	Up	0.226861	0.372845	Down	0.748373	0.81317	Up	0.147127	0.216952	Up	0.000584207	0.00167303
FALVELLA_SMOKERS_WITH_LUNG_CANCER	Up	0.0172534	0.0629938	Up	0.00248622	0.0199914	Up	0.00644013	0.0191654	Up	6.13754e-05	0.00036913
PAPASPYRIDONOS_UNSTABLE_ATEROSCLEROTIC_PLAQUE_DN	Down	0.00485266	0.0286153	Up	0.0123306	0.0440771	Up	0.101649	0.161335	Up	0.00258907	0.00532655
FARDIN_HYPOXIA_9	Up	0.0103504	0.0454986	Up	0.953521	0.968019	Down	0.0468133	0.0867364	Down	0.00163707	0.00370104
FARMER_BREAST_CANCER_APOCRINE_VS_BASAL	Up	0.0431091	0.118021	Up	0.104017	0.184189	Up	0.00410396	0.0138856	Up	5.42756e-05	0.00034244
FARMER_BREAST_CANCER_APOCRINE_VS_LUMINAL	Up	0.0450801	0.121832	Up	0.0188844	0.0567099	Up	0.0351619	0.0690792	Up	0.000338287	0.00112559
FARMER_BREAST_CANCER_BASAL_VS_LULMINAL	Up	0.119747	0.240775	Up	0.391283	0.498991	Up	0.00547072	0.017056	Down	0.205829	0.241388
GO_MANGANESE_ION_TRANSPORT	Up	0.000931183	0.0106045	Up	0.00827256	0.0350305	Up	0.109326	0.171005	Down	0.0303402	0.0431888
FARMER_BREAST_CANCER_CLUSTER_2	Up	0.00857787	0.0401762	Down	0.0945548	0.171786	Up	0.000688533	0.00415945	Down	0.0347888	0.048662
FARMER_BREAST_CANCER_CLUSTER_3	Down	0.0154852	0.0585609	Up	0.00550872	0.0284261	Down	0.0663782	0.114533	Up	0.015883	0.0245661
FARMER_BREAST_CANCER_CLUSTER_4	Up	0.529274	0.66492	Down	0.212945	0.314749	Up	0.96322	0.972825	Down	0.0964956	0.12149
FARMER_BREAST_CANCER_CLUSTER_5	Up	0.0361193	0.104445	Up	0.00537795	0.028042	Up	0.0177863	0.0407289	Up	0.00212519	0.00454421
WP_ECTODERM_DIFFERENTIATION	Up	0.00958833	0.0431127	Down	2.62687e-05	0.00612975	Down	0.11059	0.172521	Down	0.000498578	0.00148549
FARMER_BREAST_CANCER_CLUSTER_7	Down	0.431788	0.579594	Down	0.757831	0.820945	Down	0.00229218	0.00924031	Down	4.54583e-06	0.000111909
FARMER_BREAST_CANCER_CLUSTER_8	Down	0.0299746	0.0918006	Down	0.00584264	0.0293634	Down	0.00494814	0.0158834	Down	0.0842271	0.107459
FERNANDEZ_BOUND_BY_MYC	Up	0.219935	0.364836	Up	0.254975	0.360264	Up	0.0392193	0.0753405	Up	0.000229663	0.000857016
FERRANDO_HOX11_NEIGHBORS	Up	0.00323988	0.0221474	Up	0.525159	0.626279	Up	0.000589115	0.00378615	Down	0.0044235	0.00824778
FERRANDO_LYL1_NEIGHBORS	Up	0.0498542	0.130427	Up	0.00028672	0.00993919	Up	0.137687	0.205597	Up	0.074266	0.0961149
FERRANDO_T_ALL_WITH_MLL_ENL_FUSION_DN	Up	0.0279135	0.087409	Down	0.799989	0.852605	Up	0.00328957	0.011873	Down	0.0147148	0.023008
FERRANDO_T_ALL_WITH_MLL_ENL_FUSION_UP	Up	0.307393	0.459049	Up	0.129598	0.216404	Up	0.0777455	0.130009	Up	6.90505e-06	0.000127582
FERRANDO_TAL1_NEIGHBORS	Up	0.675626	0.782163	Up	0.000504999	0.0112021	Up	0.0013092	0.00631195	Up	0.00316844	0.00626068
FERRARI_RESPONSE_TO_FENRETINIDE_DN	Up	0.00448388	0.0272033	Up	0.053666	0.114016	Up	0.0354773	0.0695558	Up	0.875719	0.891174
FERRARI_RESPONSE_TO_FENRETINIDE_UP	Up	0.00138518	0.0134999	Up	0.0668293	0.133442	Up	0.627758	0.703381	Up	2.51422e-06	9.29011e-05
FERREIRA_EWINGS_SARCOMA_UNSTABLE_VS_STABLE_DN	Down	0.162884	0.296421	Down	0.0210709	0.0607434	Down	0.376916	0.467837	Up	0.866825	0.883117
FERREIRA_EWINGS_SARCOMA_UNSTABLE_VS_STABLE_UP	Up	3.88474e-05	0.00206551	Up	0.0154265	0.0501957	Up	2.68162e-06	0.000312489	Down	0.521912	0.562137
REACTOME_DNA_DOUBLE_STRAND_BREAK_REPAIR	Up	5.40163e-06	0.00101377	Up	0.000109074	0.00833416	Up	6.89672e-06	0.000423965	Down	0.029953	0.0426985
FEVR_CTNNB1_TARGETS_UP	Up	0.0780412	0.178039	Up	0.0802017	0.152317	Up	0.00634835	0.0189523	Up	6.73234e-07	6.74813e-05
FIGUEROA_AML_METHYLATION_CLUSTER_1_DN	Down	0.56901	0.697431	Down	0.00279213	0.0210566	Down	0.10116	0.160669	Down	0.00131031	0.00311331
FIGUEROA_AML_METHYLATION_CLUSTER_1_UP	Down	0.109615	0.226002	Up	0.00961988	0.0381548	Up	0.0150099	0.0357317	Up	0.00231742	0.00487951
FIGUEROA_AML_METHYLATION_CLUSTER_2_DN	Up	0.962805	0.97716	Up	0.540672	0.639592	Up	0.00520089	0.0164562	Up	0.000308103	0.00105298
FIGUEROA_AML_METHYLATION_CLUSTER_2_UP	Down	0.445789	0.59168	Up	0.134333	0.222492	Up	0.0783149	0.130794	Up	0.00479658	0.00880678
FIGUEROA_AML_METHYLATION_CLUSTER_3_DN	Down	0.388636	0.539125	Down	0.000227304	0.00950475	Down	0.00407272	0.013815	Up	0.000122583	0.000564275
FIGUEROA_AML_METHYLATION_CLUSTER_3_UP	Down	0.557924	0.688656	Up	0.0444076	0.0998423	Up	0.00070989	0.00423378	Up	0.00165552	0.00373233
FIGUEROA_AML_METHYLATION_CLUSTER_4_DN	Up	0.0362475	0.104657	Up	0.706142	0.778503	Up	0.0070101	0.0204291	Up	0.700853	0.733022
FIGUEROA_AML_METHYLATION_CLUSTER_4_UP	Up	0.0900511	0.197122	Up	0.398782	0.505886	Up	0.000425522	0.00310362	Up	0.0146022	0.0228576
FIGUEROA_AML_METHYLATION_CLUSTER_5_DN	Down	0.384053	0.535201	Up	0.0031759	0.0223332	Up	0.0700314	0.119459	Up	0.000146286	0.000632931
FIGUEROA_AML_METHYLATION_CLUSTER_5_UP	Down	0.15894	0.291622	Up	0.193846	0.293447	Up	0.184359	0.26088	Up	0.000785187	0.00209171
FIGUEROA_AML_METHYLATION_CLUSTER_6_DN	Down	0.95508	0.972652	Down	0.00398028	0.0244216	Up	0.43356	0.524016	Up	0.00516629	0.00936541
FIGUEROA_AML_METHYLATION_CLUSTER_6_UP	Down	0.335611	0.48809	Up	0.080634	0.152915	Up	1.05643e-05	0.000491964	Up	0.0112967	0.0183042
FIGUEROA_AML_METHYLATION_CLUSTER_7_DN	Down	0.00196771	0.0164961	Down	0.301764	0.409411	Down	0.00991526	0.0261954	Down	0.199615	0.234787
REACTOME_HOMOLOGY_DIRECTED_REPAIR	Up	5.16339e-06	0.00101036	Up	0.000148315	0.0085419	Up	2.62043e-06	0.000312489	Down	0.0312985	0.0443727
FINAK_BREAST_CANCER_SDPP_SIGNATURE	Down	0.394178	0.544574	Up	0.0153776	0.0501303	Down	0.0539614	0.0972562	Up	0.0133666	0.0211611
FINETTI_BREAST_CANCER_KINOME_GREEN	Down	0.748312	0.836567	Up	0.56492	0.660292	Up	0.187191	0.26423	Up	0.141323	0.171601
FINETTI_BREAST_CANCER_KINOME_RED	Up	0.000512256	0.00763629	Up	0.0267337	0.0708264	Up	1.83664e-05	0.000610989	Down	0.00186727	0.00410627
FINETTI_BREAST_CANCERS_KINOME_BLUE	Up	0.0222054	0.0749106	Up	0.309132	0.416472	Up	0.0830279	0.137184	Down	0.00503177	0.00917056
FINETTI_BREAST_CANCERS_KINOME_GRAY	Up	0.180084	0.317431	Up	0.00716711	0.0325801	Up	0.176912	0.252277	Up	0.0158587	0.0245322
FIRESTEIN_CTNNB1_PATHWAY	Up	0.0553996	0.140259	Up	0.967629	0.978045	Up	0.00392648	0.0134649	Up	0.337337	0.37797
FIRESTEIN_CTNNB1_PATHWAY_AND_PROLIFERATION	Up	0.00556737	0.0308493	Up	0.102151	0.181711	Up	0.000686572	0.00415421	Up	0.00867849	0.0145578
FIRESTEIN_PROLIFERATION	Up	0.00744376	0.0369961	Up	0.104703	0.185045	Up	0.0167078	0.0388085	Up	8.16219e-05	0.00043272
FISCHER_DIRECT_P53_TARGETS_META_ANALYSIS	Up	0.0726037	0.16925	Up	0.638442	0.723319	Up	0.044611	0.0835686	Up	4.3383e-05	0.000301331
REACTOME_PROCESSING_OF_DNA_DOUBLE_STRAND_BREAK_ENDS	Up	5.19486e-06	0.00101036	Up	0.00806693	0.0345085	Up	8.45109e-07	0.000229882	Down	0.012131	0.0194894
GO_REGULATION_OF_SYNAPTIC_VESICLE_FUSION_TO_PRESYNAPTIC_ACTIVE_ZONE_MEMBRANE	Down	0.00184604	0.0159007	Down	0.00276238	0.0209452	Down	0.927227	0.945858	Down	0.00187773	0.00412368
FISCHER_G2_M_CELL_CYCLE	Up	0.015066	0.0575864	Down	0.00349013	0.0231206	Up	0.000348921	0.00277069	Down	0.0132326	0.0209754
FLECHNER_BIOPSY_KIDNEY_TRANSPLANT_OK_VS_DONOR_DN	Up	0.114753	0.233299	Up	0.923528	0.945556	Up	0.0295464	0.0604462	Up	0.000279149	0.000981882
FLECHNER_BIOPSY_KIDNEY_TRANSPLANT_OK_VS_DONOR_UP	Down	0.820494	0.885322	Up	0.013645	0.0467063	Up	0.0151348	0.0359647	Up	0.00272331	0.00554153
FLECHNER_BIOPSY_KIDNEY_TRANSPLANT_REJECTED_VS_OK_DN	Down	0.00263423	0.0195309	Up	0.114934	0.198259	Up	0.0270621	0.0565477	Up	0.00674988	0.0117519
GO_RESPONSE_TO_CISPLATIN	Up	2.34093e-05	0.00163585	Up	0.0143359	0.0480523	Up	0.000100297	0.00139074	Down	0.0053202	0.00959314
FLECHNER_PBL_KIDNEY_TRANSPLANT_OK_VS_DONOR_DN	Down	0.0882022	0.194204	Up	0.00200853	0.0181129	Up	0.0282822	0.0583823	Up	1.63724e-05	0.000183455
FLECHNER_PBL_KIDNEY_TRANSPLANT_OK_VS_DONOR_UP	Down	0.437307	0.584365	Up	0.190601	0.289871	Up	0.530179	0.615096	Up	0.000119061	0.00055349
FLECHNER_PBL_KIDNEY_TRANSPLANT_REJECTED_VS_OK_DN	Up	0.043351	0.118514	Up	0.106342	0.186857	Up	0.00955072	0.0254755	Up	1.7302e-05	0.000188201
FLECHNER_PBL_KIDNEY_TRANSPLANT_REJECTED_VS_OK_UP	Up	0.145902	0.274672	Up	0.0192552	0.0574053	Up	0.00119363	0.00592869	Up	0.000288157	0.0010029
FLORIO_HUMAN_NEOCORTEX	Up	0.342155	0.49436	Up	0.00621315	0.0302741	Down	0.515441	0.601748	Up	0.0108485	0.0176832
FLORIO_NEOCORTEX_BASAL_RADIAL_GLIA_DN	Up	0.000412004	0.00673055	Down	0.00656698	0.0312458	Up	6.01351e-06	0.000396534	Down	0.000204022	0.000791041
FLORIO_NEOCORTEX_BASAL_RADIAL_GLIA_UP	Up	0.970025	0.981079	Up	0.0265387	0.0705229	Up	0.263262	0.350533	Up	0.0134086	0.0212084
FLOTHO_PEDIATRIC_ALL_THERAPY_RESPONSE_DN	Up	2.55882e-06	0.000841248	Down	0.0162632	0.0518044	Up	8.25642e-06	0.000448935	Down	0.000701988	0.00192267
FLOTHO_PEDIATRIC_ALL_THERAPY_RESPONSE_UP	Down	0.00730659	0.0365312	Down	0.0302239	0.0769518	Up	0.592649	0.672658	Up	0.000518657	0.00153251
FONTAINE_FOLLICULAR_THYROID_ADENOMA_DN	Up	0.385842	0.536688	Up	0.386656	0.49521	Up	0.194427	0.272761	Up	0.00478185	0.00878281
FONTAINE_FOLLICULAR_THYROID_ADENOMA_UP	Up	0.0138222	0.0546166	Down	0.320399	0.427977	Up	0.0669783	0.11535	Up	0.00400625	0.00759641
FONTAINE_PAPILLARY_THYROID_CARCINOMA_DN	Up	0.710434	0.809406	Down	0.0325131	0.0807376	Down	0.377037	0.467876	Up	0.626063	0.662976
FONTAINE_PAPILLARY_THYROID_CARCINOMA_UP	Up	0.15149	0.28215	Up	0.0421522	0.0963473	Up	0.0320168	0.0643486	Up	6.25124e-06	0.000123378
FONTAINE_THYROID_TUMOR_UNCERTAIN_MALIGNANCY_DN	Up	0.143519	0.271767	Down	0.781208	0.838879	Down	0.838607	0.880552	Up	0.163617	0.195935
FONTAINE_THYROID_TUMOR_UNCERTAIN_MALIGNANCY_UP	Up	0.00500078	0.029009	Down	0.0487624	0.106691	Up	0.00765111	0.0217253	Down	0.00217828	0.0046393
FORTSCHEGGER_PHF8_TARGETS_DN	Up	0.0682307	0.1618	Up	0.00257433	0.0203022	Up	3.96382e-05	0.000859988	Up	1.23622e-05	0.000161325
FORTSCHEGGER_PHF8_TARGETS_UP	Up	0.0514556	0.133427	Up	0.0117746	0.0428207	Up	0.00626931	0.0187916	Up	0.607015	0.644753
FOSTER_KDM1A_TARGETS_DN	Down	0.622564	0.741129	Down	0.0278509	0.0727326	Down	0.98796	0.991306	Up	0.00678056	0.011797
FOSTER_KDM1A_TARGETS_UP	Up	0.252691	0.401807	Up	0.103045	0.182959	Down	0.0325411	0.065141	Down	0.888207	0.902409
FOSTER_TOLERANT_MACROPHAGE_DN	Up	0.0119036	0.0496198	Up	0.0304389	0.0773494	Up	0.00218092	0.00893293	Up	0.000184088	0.000738037
FARDIN_HYPOXIA_11	Down	0.00563531	0.0310622	Down	0.00528018	0.0278041	Down	0.927279	0.945858	Down	5.06703e-05	0.0003283
SPIRA_SMOKERS_LUNG_CANCER_UP	Down	0.00048974	0.00741626	Up	0.00176704	0.01706	Up	0.0723739	0.122704	Up	0.00108804	0.00269506
FOURNIER_ACINAR_DEVELOPMENT_EARLY_UP	Down	0.0808681	0.18243	Down	0.382407	0.491006	Up	1.81257e-05	0.00061004	Up	0.0234685	0.0345289
HP_MITOCHONDRIAL_RESPIRATORY_CHAIN_DEFECTS	Down	0.00798113	0.038494	Up	0.00129357	0.0149493	Up	0.0953658	0.153295	Up	0.0100234	0.0164942
PUJANA_XPRSS_INT_NETWORK	Up	1.69432e-05	0.00147606	Up	0.0118533	0.0430365	Up	1.06511e-05	0.000493494	Down	0.0102217	0.0167903
FOURNIER_ACINAR_DEVELOPMENT_LATE_UP	Down	0.0654426	0.157173	Up	0.0365615	0.0874258	Up	0.00131534	0.0063274	Up	0.0609551	0.0803766
MIKKELSEN_MEF_HCP_WITH_H3K27ME3	Down	0.00654339	0.0341843	Down	0.000101888	0.00828207	Up	0.0125037	0.031211	Down	0.00081763	0.00215737
FRASOR_RESPONSE_TO_ESTRADIOL_UP	Up	0.348316	0.500301	Up	0.000102599	0.00828207	Up	0.000610868	0.00385527	Up	0.764166	0.791598
FRASOR_RESPONSE_TO_SERM_OR_FULVESTRANT_DN	Up	6.9651e-05	0.00279588	Up	0.838864	0.881663	Up	2.07982e-05	0.000635502	Down	0.0851874	0.108586
FRASOR_RESPONSE_TO_SERM_OR_FULVESTRANT_UP	Up	0.950096	0.968834	Down	0.961913	0.974094	Down	0.479394	0.567924	Down	0.0301897	0.0429949
FRASOR_TAMOXIFEN_RESPONSE_DN	Up	0.0824059	0.184878	Up	0.0330699	0.0816682	Up	0.249762	0.335762	Up	0.00513997	0.00932815
FRASOR_TAMOXIFEN_RESPONSE_UP	Down	0.0283452	0.0883672	Down	0.29393	0.401617	Up	0.0321012	0.0644422	Down	0.00118794	0.00288503
FREDERICK_PRKCI_TARGETS	Up	0.39432	0.544662	Up	0.211188	0.312658	Up	0.0126975	0.0315825	Up	0.000131421	0.000591115
FRIDMAN_IMMORTALIZATION_DN	Up	0.471904	0.615187	Up	0.272691	0.379314	Up	0.0669658	0.115338	Up	0.000673539	0.00186442
FRIDMAN_SENESCENCE_DN	Down	0.1073	0.222908	Down	0.181736	0.279931	Up	0.000220719	0.00210384	Up	0.0062866	0.0110468
FRIDMAN_SENESCENCE_UP	Up	0.60573	0.728174	Up	0.597502	0.688754	Up	0.0100162	0.0263924	Up	1.22918e-05	0.000160772
FU_INTERACT_WITH_ALKBH8	Down	0.636235	0.751702	Up	0.0153896	0.0501612	Up	0.0388874	0.0748423	Up	4.54118e-05	0.000309244
PUJANA_BRCA_CENTERED_NETWORK	Up	6.03723e-06	0.00105823	Up	0.00450179	0.0258989	Up	4.45902e-06	0.000363268	Down	0.023757	0.0348849
FUJII_YBX1_TARGETS_UP	Up	0.0562662	0.141567	Up	0.00852097	0.0355663	Up	0.850472	0.888959	Up	8.32862e-05	0.000439567
FUJIWARA_PARK2_HEPATOCYTE_PROLIFERATION_DN	Up	0.336597	0.488814	Up	0.122618	0.207852	Up	0.0573915	0.102125	Up	0.00248015	0.0051539
FUJIWARA_PARK2_HEPATOCYTE_PROLIFERATION_UP	Up	0.19896	0.33952	Down	0.856258	0.895068	Down	0.85288	0.891048	Up	0.947024	0.954375
FUJIWARA_PARK2_IN_LIVER_CANCER_DN	Up	0.00181343	0.0157814	Up	0.0715561	0.140461	Up	0.229131	0.312496	Up	0.81976	0.841608
FUJIWARA_PARK2_IN_LIVER_CANCER_UP	Up	0.384647	0.535755	Up	0.0519048	0.111582	Up	0.00460518	0.0150888	Up	0.00257676	0.00530658
FUKUSHIMA_TNFSF11_TARGETS	Up	0.00811857	0.038808	Down	0.0526454	0.11269	Up	0.00432524	0.0144209	Down	0.22838	0.26561
REACTOME_TELOMERE_C_STRAND_LAGGING_STRAND_SYNTHESIS	Up	0.000331401	0.00600345	Up	0.000546465	0.0115526	Up	6.58532e-05	0.00110025	Down	0.0393691	0.0543528
FULCHER_INFLAMMATORY_RESPONSE_LECTIN_VS_LPS_UP	Up	0.280844	0.431188	Up	0.0473695	0.104623	Up	0.00437921	0.0145509	Up	3.0006e-06	9.92533e-05
FUNG_IL2_SIGNALING_1	Down	0.365438	0.517026	Down	0.0176167	0.0543503	Down	9.98231e-06	0.000475927	Down	0.0250027	0.0364394
FUNG_IL2_SIGNALING_2	Up	0.139222	0.266346	Up	0.00906449	0.0369197	Down	0.0349861	0.0688173	Down	0.043387	0.0592812
FUNG_IL2_TARGETS_WITH_STAT5_BINDING_SITES	Down	0.029109	0.0898561	Down	0.00110687	0.0141685	Down	3.33912e-05	0.00079006	Down	0.00181179	0.00401026
FUNG_IL2_TARGETS_WITH_STAT5_BINDING_SITES_T1	Up	0.337275	0.489373	Up	0.188848	0.287943	Down	0.0351291	0.069047	Down	0.00108163	0.00268455
FURUKAWA_DUSP6_TARGETS_PCI35_DN	Up	3.28461e-06	0.000884546	Up	0.0203668	0.059447	Up	1.94307e-07	0.000147813	Up	0.000463303	0.00140995
HP_CARDIAC_CONDUCTION_ABNORMALITY	Down	0.00507701	0.0292252	Up	0.00155584	0.0162065	Up	0.084215	0.138862	Up	0.000709923	0.00193991
GABRIELY_MIR21_TARGETS	Up	0.383394	0.534662	Up	0.0244944	0.0669321	Up	0.33218	0.422759	Up	0.296591	0.336221
GAJATE_RESPONSE_TO_TRABECTEDIN_DN	Up	0.00318784	0.0219702	Up	0.440106	0.547122	Up	0.0118286	0.0298912	Up	0.0210247	0.0313744
GAJATE_RESPONSE_TO_TRABECTEDIN_UP	Down	0.446241	0.592191	Down	0.0242243	0.0665102	Up	0.507381	0.5946	Up	0.000311872	0.00106241
GAL_LEUKEMIC_STEM_CELL_DN	Up	0.00105796	0.0114269	Down	0.0452866	0.101258	Up	7.28655e-05	0.0011715	Down	0.0512056	0.0686615
GAL_LEUKEMIC_STEM_CELL_UP	Up	0.14508	0.273663	Up	0.248502	0.353134	Up	0.0393013	0.0754636	Up	0.0020046	0.00434117
GALE_APL_WITH_FLT3_MUTATED_DN	Up	0.218886	0.363697	Up	0.00867554	0.035941	Up	0.286632	0.375775	Up	5.41313e-05	0.000341889
GALE_APL_WITH_FLT3_MUTATED_UP	Up	0.0551915	0.139918	Up	0.00198862	0.0180257	Up	0.0734977	0.124189	Up	0.0170768	0.0261663
GALI_TP53_TARGETS_APOPTOTIC_DN	Up	0.000342944	0.00612871	Up	0.0958771	0.173455	Up	1.70835e-05	0.000600241	Up	0.0395989	0.0546307
GALI_TP53_TARGETS_APOPTOTIC_UP	Up	0.00357832	0.0235608	Up	0.0478722	0.105291	Up	0.0331844	0.0661092	Up	0.00159104	0.00361798
GALIE_TUMOR_ANGIOGENESIS	Up	0.470039	0.613668	Up	0.168094	0.263766	Up	0.0645232	0.11199	Up	0.0386585	0.0534701
GALIE_TUMOR_STEMNESS_GENES	Down	0.217366	0.361743	Up	0.20448	0.30537	Up	0.0746977	0.125809	Up	0.0141966	0.0223056
GALINDO_IMMUNE_RESPONSE_TO_ENTEROTOXIN	Up	0.32506	0.477688	Down	0.0408977	0.0942819	Up	0.00500874	0.0160193	Up	0.0573873	0.0761207
GALLUZZI_PERMEABILIZE_MITOCHONDRIA	Down	0.112991	0.231013	Down	0.747416	0.812424	Up	0.127393	0.19316	Up	0.00794415	0.0134956
GALLUZZI_PREVENT_MITOCHONDIAL_PERMEABILIZATION	Down	0.497964	0.637512	Up	0.308243	0.415462	Down	0.813383	0.861116	Up	0.0172942	0.0264427
GRAHAM_NORMAL_QUIESCENT_VS_NORMAL_DIVIDING_DN	Up	3.00786e-05	0.00182853	Up	0.00319668	0.0224119	Up	3.13589e-06	0.000326552	Down	0.0286609	0.041054
GARCIA_TARGETS_OF_FLI1_AND_DAX1_UP	Down	0.0375377	0.107388	Down	0.0017125	0.0168313	Down	0.00772104	0.021859	Down	0.000427527	0.00133113
GARGALOVIC_RESPONSE_TO_OXIDIZED_PHOSPHOLIPIDS_BLACK_DN	Up	0.0105853	0.0460556	Down	0.204156	0.305008	Up	0.00474314	0.0154326	Down	0.043786	0.0597409
HP_HYPOCHOLESTEROLEMIA	Up	0.00144025	0.0138189	Up	0.00127183	0.0148755	Down	0.0312163	0.0631199	Up	0.000272332	0.000965872
GARGALOVIC_RESPONSE_TO_OXIDIZED_PHOSPHOLIPIDS_BLUE_DN	Up	0.996848	0.99837	Down	0.788855	0.844255	Down	0.0918729	0.148829	Down	0.00137535	0.00323091
GARGALOVIC_RESPONSE_TO_OXIDIZED_PHOSPHOLIPIDS_BLUE_UP	Up	0.00752383	0.0372193	Up	0.143306	0.233619	Up	0.00592443	0.0180479	Up	0.000948293	0.00241751
GO_MISMATCH_REPAIR	Up	0.00235227	0.018325	Up	0.0112951	0.0418299	Up	2.67249e-05	0.000709703	Down	0.0276517	0.039771
GARGALOVIC_RESPONSE_TO_OXIDIZED_PHOSPHOLIPIDS_CYAN_UP	Up	0.589465	0.715064	Up	0.456044	0.561822	Up	0.0604748	0.106469	Up	0.027727	0.0398711
GARGALOVIC_RESPONSE_TO_OXIDIZED_PHOSPHOLIPIDS_GREEN_DN	Up	0.398244	0.548499	Down	0.00239633	0.0197036	Down	0.0165831	0.0385997	Down	0.000875923	0.00227354
GARGALOVIC_RESPONSE_TO_OXIDIZED_PHOSPHOLIPIDS_GREEN_UP	Up	0.0418259	0.115789	Up	2.12455e-05	0.00612975	Up	0.0113994	0.0291073	Up	9.97235e-05	0.000493154
GARGALOVIC_RESPONSE_TO_OXIDIZED_PHOSPHOLIPIDS_GREY_DN	Up	0.000849269	0.0100413	Down	0.0693305	0.137168	Up	0.0803013	0.133334	Down	0.00583729	0.0103702
GARGALOVIC_RESPONSE_TO_OXIDIZED_PHOSPHOLIPIDS_GREY_UP	Up	0.590956	0.71618	Down	0.0146028	0.0485446	Up	0.171322	0.245856	Up	0.000107811	0.000518283
GARGALOVIC_RESPONSE_TO_OXIDIZED_PHOSPHOLIPIDS_LIGHTGREEN_DN	Down	0.0952713	0.204789	Down	0.396903	0.504353	Down	0.206522	0.286601	Down	0.00491316	0.00899022
REACTOME_SUMOYLATION_OF_DNA_METHYLATION_PROTEINS	Up	0.00575268	0.0314046	Down	0.0128705	0.0451703	Up	0.0804151	0.133489	Up	0.0444552	0.0605558
GARGALOVIC_RESPONSE_TO_OXIDIZED_PHOSPHOLIPIDS_MAGENTA_DN	Up	0.251152	0.400516	Up	0.0377339	0.089195	Up	0.873237	0.906283	Up	0.0548689	0.0730798
GARGALOVIC_RESPONSE_TO_OXIDIZED_PHOSPHOLIPIDS_MAGENTA_UP	Up	0.432525	0.580213	Up	0.0252626	0.0682001	Up	0.00543898	0.0169948	Up	2.05527e-05	0.000205168
GARGALOVIC_RESPONSE_TO_OXIDIZED_PHOSPHOLIPIDS_PINK_DN	Up	0.327101	0.479593	Down	0.171751	0.268204	Up	0.46413	0.553174	Up	0.000882102	0.00228618
GARGALOVIC_RESPONSE_TO_OXIDIZED_PHOSPHOLIPIDS_PURPLE_DN	Up	0.647538	0.760529	Up	2.85746e-05	0.00619553	Down	0.726183	0.788686	Up	0.0204886	0.03067
GARGALOVIC_RESPONSE_TO_OXIDIZED_PHOSPHOLIPIDS_RED_DN	Down	0.622984	0.741546	Down	0.00351495	0.023161	Down	0.110985	0.17297	Down	0.000709095	0.0019381
GO_INTERSTRAND_CROSS_LINK_REPAIR	Up	1.66062e-05	0.00146763	Up	0.00375818	0.0238737	Up	1.1471e-07	0.000136519	Down	0.0293859	0.0419923
GARGALOVIC_RESPONSE_TO_OXIDIZED_PHOSPHOLIPIDS_SALMON_DN	Down	0.0632206	0.153577	Up	0.336872	0.444589	Down	0.01818	0.041414	Up	0.000119686	0.000555189
GARGALOVIC_RESPONSE_TO_OXIDIZED_PHOSPHOLIPIDS_TAN_DN	Down	0.255372	0.404363	Down	0.360723	0.469382	Down	0.710281	0.775379	Up	0.0260117	0.0377116
GARGALOVIC_RESPONSE_TO_OXIDIZED_PHOSPHOLIPIDS_TURQUOISE_DN	Up	0.00449684	0.0272427	Down	0.00103769	0.013902	Up	0.000272285	0.00239845	Down	2.22375e-05	0.000213463
GARGALOVIC_RESPONSE_TO_OXIDIZED_PHOSPHOLIPIDS_TURQUOISE_UP	Up	0.0598939	0.147743	Up	0.0727281	0.142072	Up	0.00759967	0.0216172	Up	0.000232375	0.000864245
GARGALOVIC_RESPONSE_TO_OXIDIZED_PHOSPHOLIPIDS_YELLOW_DN	Up	0.0923539	0.200534	Up	0.00642703	0.0308725	Down	0.00489667	0.0157712	Up	8.06839e-05	0.000430067
GARGALOVIC_RESPONSE_TO_OXIDIZED_PHOSPHOLIPIDS_YELLOW_UP	Up	0.0356283	0.103509	Up	0.0133974	0.0462173	Up	0.00915095	0.0246812	Up	0.00105051	0.00262371
REACTOME_HDR_THROUGH_SINGLE_STRAND_ANNEALING_SSA_	Up	1.14424e-05	0.00121555	Up	0.000826467	0.0129628	Up	2.94259e-05	0.000748725	Down	0.0383945	0.0531328
GARY_CD5_TARGETS_UP	Up	0.0394135	0.111084	Down	0.816559	0.865398	Up	0.226277	0.309295	Up	0.0107275	0.0175062
GAURNIER_PSMD4_TARGETS	Up	0.03685	0.10599	Up	0.0243296	0.066672	Up	0.629593	0.704928	Up	0.00193169	0.00421838
GAUSSMANN_MLL_AF4_FUSION_TARGETS_A_DN	Up	0.376435	0.527863	Up	0.137432	0.226324	Up	0.244318	0.329354	Up	0.00416679	0.00784777
GAUSSMANN_MLL_AF4_FUSION_TARGETS_A_UP	Up	0.150503	0.280843	Up	0.0101874	0.0394298	Up	0.0147642	0.0354	Up	0.00914435	0.0152239
GAUSSMANN_MLL_AF4_FUSION_TARGETS_B_DN	Up	0.416681	0.565778	Down	0.0899384	0.165414	Up	0.53715	0.621333	Down	0.00148162	0.00342772
GAUSSMANN_MLL_AF4_FUSION_TARGETS_B_UP	Up	0.00963464	0.0432218	Up	0.163759	0.258778	Up	0.414723	0.505781	Up	0.004213	0.0079206
GAUSSMANN_MLL_AF4_FUSION_TARGETS_C_DN	Up	0.01898	0.0673231	Up	0.000551383	0.0115972	Up	0.00550551	0.0171298	Up	0.00023297	0.000865544
GAUSSMANN_MLL_AF4_FUSION_TARGETS_C_UP	Up	0.0337928	0.099844	Up	0.412867	0.520022	Up	0.0124279	0.0310587	Up	0.00525904	0.00949916
GAUSSMANN_MLL_AF4_FUSION_TARGETS_D_DN	Up	0.216436	0.360739	Up	0.307581	0.414941	Up	0.00341845	0.0122042	Up	6.71523e-07	6.74813e-05
GAUSSMANN_MLL_AF4_FUSION_TARGETS_D_UP	Down	0.236915	0.38462	Down	0.966673	0.977454	Up	0.000241822	0.00222711	Up	4.61692e-05	0.000311662
GAUSSMANN_MLL_AF4_FUSION_TARGETS_E_DN	Up	0.000783636	0.00956738	Up	0.0155753	0.0504588	Up	0.00265601	0.0102362	Down	0.423028	0.464287
GAUSSMANN_MLL_AF4_FUSION_TARGETS_E_UP	Down	0.467344	0.611183	Down	0.241556	0.345834	Up	0.00314027	0.0114799	Up	0.000385923	0.00123768
GAUSSMANN_MLL_AF4_FUSION_TARGETS_F_DN	Down	0.15107	0.281553	Up	0.15682	0.250523	Up	0.443649	0.533724	Up	0.00021444	0.000817492
GAUSSMANN_MLL_AF4_FUSION_TARGETS_F_UP	Up	0.65431	0.765703	Up	0.0574544	0.119524	Up	0.00012522	0.00155307	Up	0.000835504	0.00219407
GAUSSMANN_MLL_AF4_FUSION_TARGETS_G_DN	Up	0.0298686	0.0915426	Up	0.72506	0.794529	Up	0.118037	0.181552	Down	0.886642	0.901037
GAUSSMANN_MLL_AF4_FUSION_TARGETS_G_UP	Down	0.935291	0.960169	Down	0.445382	0.552049	Up	0.00142646	0.00666938	Up	0.0140812	0.0221508
GAUTSCHI_SRC_SIGNALING	Up	0.437106	0.584365	Down	0.872967	0.90743	Up	0.0216381	0.0475063	Up	0.7142	0.745794
GAVIN_FOXP3_TARGETS_CLUSTER_P2	Down	0.500161	0.639519	Up	0.138093	0.227092	Up	0.12769	0.193498	Down	0.799783	0.823793
GAVIN_FOXP3_TARGETS_CLUSTER_P3	Down	0.849723	0.906067	Down	0.738807	0.805605	Up	0.00064751	0.00400481	Up	0.0113154	0.0183306
GAVIN_FOXP3_TARGETS_CLUSTER_P4	Up	0.519602	0.656533	Up	0.0691485	0.136898	Up	0.0191676	0.0431497	Up	0.00114409	0.00280797
GAVIN_FOXP3_TARGETS_CLUSTER_P6	Up	0.000537821	0.00783201	Down	0.0433692	0.0982851	Up	7.81893e-06	0.000442735	Down	0.000198897	0.000776823
GAVIN_FOXP3_TARGETS_CLUSTER_P7	Up	0.053346	0.136806	Up	0.584541	0.677839	Up	0.179395	0.255001	Up	0.000699184	0.00191774
GAVIN_FOXP3_TARGETS_CLUSTER_T4	Down	0.17677	0.31377	Up	0.042745	0.0972899	Down	0.193398	0.271552	Up	0.00127489	0.00304319
GAVIN_FOXP3_TARGETS_CLUSTER_T7	Down	0.796324	0.869627	Down	0.0258386	0.0693103	Up	0.391773	0.482887	Up	5.02051e-05	0.000326403
GAVIN_IL2_RESPONSIVE_FOXP3_TARGETS_DN	Down	0.786218	0.862621	Up	0.0357904	0.0861502	Up	0.053119	0.0960415	Up	0.000907917	0.0023361
GAVIN_IL2_RESPONSIVE_FOXP3_TARGETS_UP	Down	0.37699	0.528323	Up	0.0108531	0.0409377	Up	0.00296295	0.0110252	Up	0.0106084	0.0173334
GAVIN_PDE3B_TARGETS	Up	0.109071	0.225187	Up	0.00812805	0.0346488	Up	0.00809236	0.022633	Up	0.000193229	0.000762189
GAZDA_DIAMOND_BLACKFAN_ANEMIA_ERYTHROID_DN	Up	0.124227	0.246835	Down	0.42441	0.531409	Down	0.740575	0.800488	Up	0.0649807	0.0851564
GO_NEURON_CELL_CELL_ADHESION	Up	0.0042869	0.0264085	Up	0.00395786	0.0243345	Up	0.0401407	0.0767112	Down	0.0708506	0.0921426
GAZDA_DIAMOND_BLACKFAN_ANEMIA_MYELOID_DN	Down	0.0880216	0.193889	Up	0.574686	0.668845	Down	0.658629	0.730671	Up	6.12153e-05	0.000368396
GAZDA_DIAMOND_BLACKFAN_ANEMIA_MYELOID_UP	Up	0.0339862	0.100142	Up	0.000798881	0.0128364	Up	0.00743977	0.0212906	Up	0.00253547	0.00524294
GAZDA_DIAMOND_BLACKFAN_ANEMIA_PROGENITOR_DN	Up	0.0341017	0.100405	Up	0.00660234	0.0312975	Up	0.269431	0.357187	Up	0.00101703	0.00255772
GAZDA_DIAMOND_BLACKFAN_ANEMIA_PROGENITOR_UP	Down	0.593767	0.718436	Up	0.0288401	0.0745158	Up	0.296385	0.385414	Up	0.000793355	0.0021084
GAZIN_EPIGENETIC_SILENCING_BY_KRAS	Up	0.000109346	0.00352789	Up	0.0349551	0.0848039	Up	0.000109235	0.00145705	Up	0.00468217	0.00863592
GEISS_RESPONSE_TO_DSRNA_DN	Up	0.0232136	0.0772568	Down	0.0224924	0.0634532	Up	4.11772e-05	0.000874028	Down	0.00123427	0.00297066
GEISS_RESPONSE_TO_DSRNA_UP	Up	0.000389539	0.00652353	Up	0.0273881	0.0719858	Up	0.00137165	0.00647859	Up	0.0188722	0.0285431
GENTILE_RESPONSE_CLUSTER_D3	Up	0.00666224	0.0345326	Up	0.10988	0.191618	Up	0.0037454	0.0130161	Up	0.0177884	0.0271204
GENTILE_UV_HIGH_DOSE_DN	Up	0.0139957	0.0550253	Up	0.0721035	0.14118	Up	0.00606296	0.0183607	Up	0.0278719	0.0400466
GENTILE_UV_HIGH_DOSE_UP	Up	0.0687029	0.16259	Down	0.0205926	0.0599155	Down	0.433295	0.523874	Down	0.000851802	0.00222603
GENTILE_UV_LOW_DOSE_DN	Up	0.828707	0.891157	Up	0.0320508	0.0800432	Up	0.139796	0.208273	Up	0.00430769	0.00806906
GENTILE_UV_LOW_DOSE_UP	Down	0.867672	0.917669	Up	0.54971	0.647444	Down	0.978153	0.984047	Up	0.00332493	0.00651724
WP_DISORDERS_OF_FOLATE_METABOLISM_AND_TRANSPORT	Up	8.18097e-05	0.00303345	Up	0.0117921	0.0428514	Up	0.00314195	0.0114828	Down	0.021757	0.0323182
GENTILE_UV_RESPONSE_CLUSTER_D2	Up	0.101306	0.213901	Up	0.00701336	0.032229	Up	0.0430651	0.0811788	Up	0.00521955	0.00944404
GENTILE_UV_RESPONSE_CLUSTER_D4	Up	0.0853538	0.189761	Up	0.260414	0.365957	Up	0.0157574	0.0370674	Up	0.260993	0.299564
GENTILE_UV_RESPONSE_CLUSTER_D5	Up	0.0105579	0.0460163	Up	0.391115	0.498897	Up	0.00221811	0.00902823	Up	0.000220699	0.000834395
GENTILE_UV_RESPONSE_CLUSTER_D6	Up	0.53535	0.670197	Up	0.0682129	0.135405	Up	0.849348	0.888063	Down	0.243955	0.281776
GENTILE_UV_RESPONSE_CLUSTER_D7	Down	0.123166	0.245306	Up	0.248045	0.352628	Up	0.0573629	0.102092	Up	0.0470446	0.0636829
GENTILE_UV_RESPONSE_CLUSTER_D8	Up	0.0155717	0.0587611	Up	3.30447e-05	0.00623942	Up	0.00944912	0.0252621	Up	0.00172776	0.00386056
GENTILE_UV_RESPONSE_CLUSTER_D9	Down	0.71761	0.814514	Up	0.0239167	0.0659953	Up	0.729367	0.791286	Down	0.701259	0.733301
GENTLES_LEUKEMIC_STEM_CELL_DN	Up	0.00414879	0.0258668	Up	0.12968	0.216524	Up	0.000749518	0.00439903	Down	0.699066	0.731517
GENTLES_LEUKEMIC_STEM_CELL_UP	Up	0.315751	0.468041	Up	0.000695506	0.0122378	Up	0.594463	0.674098	Up	0.000287435	0.00100187
GO_MHC_CLASS_I_PROTEIN_COMPLEX	Up	0.00243015	0.0186305	Up	0.00100542	0.0138307	Up	0.918341	0.939603	Up	0.00114528	0.0028097
GEORGES_TARGETS_OF_MIR192_AND_MIR215	Up	0.0437368	0.119212	Up	0.00653841	0.031163	Up	0.0117937	0.0298495	Up	0.0313397	0.0444222
GERHOLD_ADIPOGENESIS_DN	Up	0.573365	0.700927	Up	0.127706	0.214095	Up	0.0107974	0.0279399	Up	5.40109e-07	6.41784e-05
GERHOLD_ADIPOGENESIS_UP	Up	0.0120888	0.0501529	Up	0.00382975	0.0240883	Up	0.0216546	0.0475233	Up	7.32344e-05	0.000405269
GERHOLD_RESPONSE_TO_TZD_DN	Down	0.0488956	0.128607	Down	0.30547	0.412914	Down	0.0728022	0.123271	Down	0.00026097	0.000935682
GO_REGULATION_OF_MEMBRANE_DEPOLARIZATION	Up	0.000353245	0.00620527	Up	0.015014	0.0494106	Up	8.00153e-05	0.00122131	Down	0.0162145	0.0250017
GERY_CEBP_TARGETS	Up	0.378932	0.530445	Up	0.0689529	0.1366	Up	0.00801459	0.0224753	Up	2.32652e-05	0.00021847
GESERICK_TERT_TARGETS_DN	Up	0.095163	0.204648	Down	0.618693	0.706689	Up	9.43609e-05	0.00133933	Up	0.048725	0.065645
GHANDHI_BYSTANDER_IRRADIATION_DN	Up	0.631071	0.747576	Down	0.447302	0.553841	Up	0.0786	0.131158	Down	0.0554195	0.0737431
GHANDHI_BYSTANDER_IRRADIATION_UP	Up	0.14185	0.269479	Up	0.0443354	0.099744	Up	0.00626358	0.0187893	Up	0.00026722	0.000951625
GHANDHI_DIRECT_IRRADIATION_DN	Down	0.176116	0.313142	Down	0.014076	0.0475293	Down	0.0129854	0.0321387	Up	0.0182126	0.0276828
WP_INTRAFLAGELLAR_TRANSPORT_PROTEINS_BINDING_TO_DYNEIN	Down	0.00081742	0.00978482	Down	0.0106535	0.0404974	Down	0.11288	0.17531	Up	0.0197104	0.0296339
GHO_ATF5_TARGETS_DN	Down	0.741127	0.831362	Down	0.411576	0.518866	Up	0.122036	0.18657	Up	2.05696e-05	0.000205228
GHO_ATF5_TARGETS_UP	Up	0.0246805	0.080382	Up	0.0106553	0.0404974	Up	0.102404	0.162228	Up	0.0268203	0.0387395
KEGG_ONE_CARBON_POOL_BY_FOLATE	Up	2.60353e-05	0.0017007	Up	0.00104189	0.013902	Up	0.00212489	0.00876584	Down	0.0502697	0.0675444
GILMORE_CORE_NFKB_PATHWAY	Up	0.201388	0.342496	Up	0.171623	0.268084	Up	0.330886	0.42142	Up	0.130053	0.159267
GINESTIER_BREAST_CANCER_20Q13_AMPLIFICATION_DN	Up	5.83456e-05	0.0025431	Up	0.434124	0.540996	Up	3.36648e-07	0.000172717	Up	0.0095963	0.0158833
GINESTIER_BREAST_CANCER_20Q13_AMPLIFICATION_UP	Down	0.769944	0.850848	Down	0.595413	0.686996	Up	0.551835	0.634829	Up	0.713429	0.745115
GINESTIER_BREAST_CANCER_ZNF217_AMPLIFIED_DN	Up	0.120698	0.242041	Down	0.12467	0.210466	Up	0.203246	0.282906	Up	0.0644629	0.0845463
GINESTIER_BREAST_CANCER_ZNF217_AMPLIFIED_UP	Up	0.984753	0.990635	Up	0.0448356	0.100557	Up	0.952456	0.965232	Up	0.347479	0.388382
GLINSKY_CANCER_DEATH_UP	Up	0.36529	0.51692	Down	0.00106553	0.0140171	Up	0.0149066	0.0355636	Down	0.00237718	0.00497728
GNATENKO_PLATELET_SIGNATURE	Up	0.753918	0.84002	Up	0.623585	0.710809	Up	0.139761	0.208236	Up	9.40704e-05	0.000474458
GO_1_4_ALPHA_OLIGOGLUCAN_PHOSPHORYLASE_ACTIVITY	Down	0.180741	0.318255	Down	0.783169	0.840386	Up	0.000300003	0.00254253	Up	0.0044068	0.00822248
GO_1_ACYL_2_LYSOPHOSPHATIDYLSERINE_ACYLHYDROLASE_ACTIVITY	Down	0.709365	0.808558	Down	0.272576	0.379243	Down	0.405763	0.497043	Down	0.792989	0.817677
GO_1_ACYLGLYCEROL_3_PHOSPHATE_O_ACYLTRANSFERASE_ACTIVITY	Up	0.00814064	0.0388598	Up	0.0217741	0.0621123	Up	4.22204e-05	0.000887915	Up	0.000247324	0.000902918
GO_1_ACYLGLYCEROPHOSPHOCHOLINE_O_ACYLTRANSFERASE_ACTIVITY	Up	0.503861	0.642985	Up	0.00326443	0.0225542	Up	0.0259668	0.0546964	Down	0.00447034	0.00831963
GO_1_ALKYL_2_ACETYLGLYCEROPHOSPHOCHOLINE_ESTERASE_ACTIVITY	Down	0.0115122	0.0485264	Down	0.237714	0.341682	Down	0.0539145	0.0972051	Down	0.0272721	0.0393064
GO_1_PHOSPHATIDYLINOSITOL_3_KINASE_ACTIVITY	Up	0.855043	0.90911	Up	0.109938	0.191691	Up	0.483777	0.572053	Up	0.00607832	0.0107275
HP_RETINAL_ARTERIAL_TORTUOSITY	Down	0.00201702	0.0166981	Up	0.000656326	0.0121283	Up	0.0622491	0.109018	Up	0.0497804	0.0669425
GO_1_PHOSPHATIDYLINOSITOL_4_KINASE_ACTIVITY	Up	0.199231	0.339845	Up	0.0911312	0.167007	Up	0.0535167	0.0966286	Up	0.000156344	0.000661587
GO_1_PHOSPHATIDYLINOSITOL_4_PHOSPHATE_3_KINASE_ACTIVITY	Up	0.573243	0.70086	Up	0.349444	0.457663	Up	0.177781	0.253267	Up	0.134212	0.163847
GO_1_PHOSPHATIDYLINOSITOL_4_PHOSPHATE_5_KINASE_ACTIVITY	Up	0.0521815	0.134805	Down	0.860028	0.897716	Down	0.821779	0.867385	Up	0.199746	0.23488
GO_1_PHOSPHATIDYLINOSITOL_BINDING	Down	0.067543	0.160775	Up	0.173941	0.270716	Down	0.0707524	0.120426	Down	0.0845938	0.107888
GO_10_FORMYLTETRAHYDROFOLATE_METABOLIC_PROCESS	Up	0.0053183	0.0300148	Up	0.0360516	0.0865707	Up	0.569553	0.651506	Up	0.058258	0.0771307
GO_11_CIS_RETINAL_BINDING	Up	0.538122	0.672518	Up	0.0379825	0.0895311	Down	0.879238	0.911162	Up	0.384193	0.42564
GO_14_3_3_PROTEIN_BINDING	Up	0.0025563	0.0191691	Down	0.0264263	0.0703575	Up	0.00704864	0.020509	Up	0.0809952	0.103852
GO_2_ACYLGLYCEROL_O_ACYLTRANSFERASE_ACTIVITY	Up	0.720066	0.816445	Down	0.440361	0.547374	Up	0.63934	0.713639	Down	0.0731019	0.0947599
GO_2_IRON_2_SULFUR_CLUSTER_BINDING	Down	0.574891	0.702058	Up	0.375337	0.483659	Up	0.925859	0.945134	Up	0.645568	0.681298
GO_2_OXOGLUTARATE_DEPENDENT_DIOXYGENASE_ACTIVITY	Up	0.375688	0.527237	Up	0.00344366	0.0230597	Up	0.219676	0.301565	Up	2.63683e-05	0.000232333
GO_2_OXOGLUTARATE_METABOLIC_PROCESS	Up	0.450528	0.596091	Up	0.0777757	0.148976	Down	0.724202	0.787266	Up	0.241408	0.27911
GO_2FE_2S_CLUSTER_ASSEMBLY	Down	0.692931	0.79578	Up	0.00111776	0.014199	Down	0.92325	0.943067	Up	0.00036537	0.00119084
GO_3_5_CYCLIC_AMP_PHOSPHODIESTERASE_ACTIVITY	Down	0.100673	0.212777	Up	0.0110729	0.0413966	Up	0.654829	0.727262	Up	0.00701057	0.0121383
GO_3_5_CYCLIC_GMP_PHOSPHODIESTERASE_ACTIVITY	Down	0.884179	0.928452	Up	0.0030325	0.0219373	Up	0.234456	0.318385	Up	1.95407e-06	8.63854e-05
GO_FOLIC_ACID_METABOLIC_PROCESS	Up	1.78244e-05	0.00147606	Up	0.0122004	0.0437963	Up	0.0262715	0.0552345	Up	0.898826	0.911612
GO_3_5_EXODEOXYRIBONUCLEASE_ACTIVITY	Up	0.0239194	0.0787663	Up	0.613343	0.701951	Up	0.0115727	0.029439	Up	0.422619	0.463935
BOQUEST_STEM_CELL_DN	Up	0.00105926	0.0114269	Up	0.000983454	0.0136987	Up	0.890001	0.919011	Up	9.52004e-07	7.17654e-05
GO_3_BETA_HYDROXY_DELTA5_STEROID_DEHYDROGENASE_ACTIVITY	Up	0.963259	0.9774	Down	0.0112349	0.0416888	Up	0.468186	0.557156	Down	0.0391023	0.0540235
GO_3_CHLOROALLYL_ALDEHYDE_DEHYDROGENASE_ACTIVITY	Down	0.032513	0.0971832	Down	0.923499	0.945556	Down	0.451262	0.540964	Down	0.0373397	0.0517924
GO_3_HYDROXYACYL_COA_DEHYDRATASE_ACTIVITY	Down	0.0626156	0.152561	Up	0.0467505	0.10373	Up	0.00311324	0.0114069	Down	0.554077	0.593891
GO_3_HYDROXYACYL_COA_DEHYDROGENASE_ACTIVITY	Down	0.0286236	0.0889844	Up	0.0401629	0.0930337	Up	0.621135	0.697426	Down	0.0481738	0.0650035
GO_3_KETO_STEROL_REDUCTASE_ACTIVITY	Up	0.930466	0.957265	Down	0.319297	0.426995	Up	0.352369	0.443068	Up	0.798803	0.822946
GO_3_OXO_ARACHIDOYL_COA_SYNTHASE_ACTIVITY	Up	0.147828	0.277181	Up	0.0356003	0.0858595	Up	0.000477394	0.0033351	Up	0.00455525	0.00844106
GO_3_PHOSPHOADENOSINE_5_PHOSPHOSULFATE_BINDING	Down	0.219617	0.364567	Down	0.00193322	0.0178261	Down	0.0900189	0.146344	Up	0.547737	0.587666
GO_3_PHOSPHOADENOSINE_5_PHOSPHOSULFATE_BIOSYNTHETIC_PROCESS	Down	0.0151245	0.0576979	Up	0.495046	0.597755	Down	0.00125224	0.00612347	Up	6.32691e-05	0.000374944
GO_3_PHOSPHOADENOSINE_5_PHOSPHOSULFATE_METABOLIC_PROCESS	Down	0.259806	0.408776	Up	0.50893	0.611186	Up	0.814115	0.861591	Up	3.50644e-05	0.000269447
GO_3_UTR_MEDIATED_MRNA_DESTABILIZATION	Up	0.00275781	0.0200997	Up	0.20329	0.303996	Up	0.000418857	0.00307957	Up	0.00463795	0.00857165
GO_3_UTR_MEDIATED_MRNA_STABILIZATION	Up	0.0747242	0.172587	Up	0.382159	0.490778	Up	0.0163199	0.0381052	Up	0.0196042	0.0294963
GO_3M_COMPLEX	Down	0.0253346	0.0819013	Down	0.00120751	0.0145771	Down	0.0144631	0.0348249	Down	0.00698375	0.012104
GO_4_GALACTOSYL_N_ACETYLGLUCOSAMINIDE_3_ALPHA_L_FUCOSYLTRANSFERASE_ACTIVITY	Up	0.0525894	0.135609	Down	0.721236	0.791204	Down	0.98397	0.988293	Down	0.440104	0.481245
GO_4_IRON_4_SULFUR_CLUSTER_BINDING	Up	0.0459572	0.123316	Up	0.016037	0.0513872	Up	0.0280307	0.0580076	Up	0.0592493	0.0783238
GO_5_3_DNA_HELICASE_ACTIVITY	Down	0.998491	0.999109	Up	0.0574433	0.119524	Up	0.575697	0.657176	Up	0.0124385	0.0199092
GO_5_3_EXODEOXYRIBONUCLEASE_ACTIVITY	Up	0.00175507	0.0155044	Up	0.0226768	0.0637867	Up	0.0025416	0.00992621	Up	0.0545434	0.0726692
GO_G2_DNA_DAMAGE_CHECKPOINT	Up	1.27167e-05	0.00127373	Up	0.00330171	0.0226131	Up	7.30019e-05	0.0011715	Down	0.0419612	0.0575349
GO_5_DEOXYRIBOSE_5_PHOSPHATE_LYASE_ACTIVITY	Down	0.414639	0.563851	Up	0.0002023	0.00916931	Up	0.00098828	0.00524696	Up	0.0102066	0.0167681
GO_5_PHOSPHORIBOSE_1_DIPHOSPHATE_METABOLIC_PROCESS	Down	0.243638	0.392306	Up	0.481734	0.585843	Up	0.00178948	0.00777722	Up	0.371007	0.412204
GO_5S_CLASS_RRNA_TRANSCRIPTION_BY_RNA_POLYMERASE_III	Up	0.387396	0.538103	Up	0.066889	0.133518	Up	0.022056	0.0481537	Up	0.00176205	0.00392121
GO_5S_RRNA_BINDING	Down	0.423945	0.572316	Down	0.000803557	0.0128396	Down	0.609812	0.687502	Down	0.783075	0.808842
GO_7S_RNA_BINDING	Down	0.093021	0.201545	Up	0.000107578	0.00831871	Up	0.175283	0.250583	Up	0.000123896	0.000568577
GO_7SK_SNRNA_BINDING	Down	0.0683008	0.161948	Up	0.00164912	0.0165961	Down	0.42786	0.518704	Up	0.138266	0.16823
GO_90S_PRERIBOSOME	Up	0.0139123	0.0548409	Up	0.000552927	0.0116065	Up	0.00821748	0.0228886	Up	4.4851e-06	0.000111502
GO_9PLUS0_NON_MOTILE_CILIUM	Down	0.280625	0.430884	Down	0.507485	0.609698	Down	0.035001	0.0688338	Up	1.04915e-06	7.35072e-05
GO_9PLUS2_MOTILE_CILIUM	Down	0.0203411	0.0705333	Down	0.0173024	0.0538743	Down	0.137004	0.204767	Down	0.849338	0.867613
GO_A_BAND	Up	0.933804	0.959392	Down	0.4656	0.57071	Up	0.838214	0.880228	Up	0.0182336	0.0277108
GO_ABSCISSION	Up	0.981452	0.98842	Up	0.822961	0.870065	Down	0.444618	0.534523	Down	0.00638288	0.0111983
GO_ACETATE_ESTER_TRANSPORT	Up	0.670017	0.777767	Down	0.0770133	0.147969	Down	0.0496287	0.0909672	Down	0.0915685	0.115918
GO_ACETYL_COA_BIOSYNTHETIC_PROCESS	Down	0.232689	0.379881	Up	0.000137033	0.0085419	Down	0.0485293	0.0892788	Up	3.621e-05	0.000273749
GO_ACETYL_COA_BIOSYNTHETIC_PROCESS_FROM_PYRUVATE	Down	0.038434	0.109172	Up	0.0203194	0.0593663	Down	0.356943	0.447696	Up	0.000526422	0.00154938
GO_ACETYL_COA_C_ACYLTRANSFERASE_ACTIVITY	Down	0.221976	0.367236	Up	0.0264529	0.0704017	Down	0.647627	0.721013	Up	0.823008	0.844613
GO_ACETYL_COA_HYDROLASE_ACTIVITY	Down	0.0980023	0.208769	Up	0.220303	0.323036	Down	0.199653	0.278698	Up	0.0506551	0.0679927
GO_ACETYL_COA_METABOLIC_PROCESS	Down	0.074565	0.172352	Up	8.49278e-05	0.00782985	Down	0.00971439	0.0257943	Up	4.99146e-05	0.000325419
GO_ACETYLCHOLINE_BINDING	Down	0.451525	0.596827	Up	0.389542	0.497475	Down	0.255527	0.342139	Up	0.0768638	0.0990564
GO_ACETYLCHOLINE_GATED_CATION_SELECTIVE_CHANNEL_ACTIVITY	Down	0.628546	0.745505	Down	0.819196	0.86735	Down	0.697826	0.76473	Down	0.384988	0.426409
GO_ACETYLCHOLINE_GATED_CHANNEL_COMPLEX	Down	0.968156	0.97999	Up	0.859175	0.897401	Down	0.806981	0.855975	Up	0.443535	0.484694
GO_ACETYLCHOLINE_METABOLIC_PROCESS	Down	0.208954	0.35157	Down	0.0923778	0.168808	Down	0.999878	0.999878	Up	0.061989	0.0815919
GO_ACETYLCHOLINE_RECEPTOR_ACTIVITY	Down	0.425647	0.573767	Down	0.559078	0.655565	Down	0.31342	0.403402	Down	0.00861339	0.0144671
GO_ACETYLCHOLINE_RECEPTOR_BINDING	Down	0.288291	0.439008	Down	0.789289	0.844591	Up	0.982222	0.987244	Down	0.0103428	0.01696
GO_ACETYLCHOLINE_RECEPTOR_INHIBITOR_ACTIVITY	Up	0.179546	0.316933	Up	0.0306767	0.0776394	Up	0.141169	0.209813	Up	0.650974	0.686509
GO_ACETYLESTERASE_ACTIVITY	Down	0.00490855	0.028778	Down	0.0173896	0.053991	Down	0.144293	0.213551	Down	0.32483	0.365339
GO_ACETYLGALACTOSAMINYLTRANSFERASE_ACTIVITY	Up	0.284821	0.435292	Up	0.000282133	0.00993919	Up	0.00153331	0.00698876	Up	3.14443e-06	9.98003e-05
GO_ACETYLGLUCOSAMINYLTRANSFERASE_ACTIVITY	Up	0.0504347	0.13152	Up	0.731899	0.800106	Up	0.00162173	0.00726892	Up	0.00235573	0.00494122
GO_ACETYLTRANSFERASE_ACTIVITY	Up	0.00412362	0.025776	Up	0.115811	0.199496	Up	0.000804029	0.00457844	Down	0.574572	0.613826
GO_ACID_AMINO_ACID_LIGASE_ACTIVITY	Up	0.471347	0.614726	Up	0.017905	0.0548852	Up	0.017509	0.0402472	Up	0.243183	0.281008
GO_ACID_PHOSPHATASE_ACTIVITY	Down	0.837096	0.897334	Down	0.871255	0.906152	Up	0.164824	0.238057	Up	0.00439254	0.0082048
GO_ACID_SECRETION	Up	0.0373993	0.107159	Down	0.191443	0.290878	Up	0.0202817	0.0450935	Up	0.000182965	0.000735022
GO_ACID_THIOL_LIGASE_ACTIVITY	Down	0.652785	0.764685	Up	0.197861	0.297939	Down	0.142028	0.210792	Up	0.00323628	0.0063712
GO_NEGATIVE_REGULATION_OF_VIRAL_ENTRY_INTO_HOST_CELL	Up	0.00180307	0.0157298	Up	0.000140732	0.0085419	Up	0.898291	0.925325	Up	8.46472e-06	0.000136526
GO_ACIDIC_AMINO_ACID_TRANSPORT	Up	0.101827	0.214677	Up	0.0229538	0.0642858	Up	0.00352934	0.0124878	Up	3.73571e-05	0.000278319
GO_ACROSIN_BINDING	Down	0.0419868	0.116097	Up	0.0529143	0.112944	Down	0.921387	0.941936	Down	7.33056e-07	6.74813e-05
GO_ACROSOMAL_MEMBRANE	Down	0.680772	0.786562	Down	0.284226	0.391187	Up	0.168247	0.242071	Down	0.127278	0.156115
GO_ACROSOMAL_VESICLE	Down	0.0415562	0.115346	Up	0.356431	0.464631	Up	0.439343	0.52971	Up	0.000193512	0.000762876
GO_ACROSOMAL_VESICLE_EXOCYTOSIS	Down	0.326266	0.479003	Up	0.0334706	0.0823262	Up	0.774773	0.829081	Up	0.0300295	0.0427958
GO_ACROSOME_ASSEMBLY	Up	0.340398	0.492541	Up	0.103826	0.184037	Up	0.42875	0.519573	Up	0.466969	0.507928
GO_ACROSOME_REACTION	Up	0.205038	0.346685	Up	0.0111031	0.0414785	Up	0.00319705	0.0116269	Up	9.91746e-05	0.000491943
GO_ACTIN_BASED_CELL_PROJECTION	Up	0.0656107	0.157472	Down	0.744915	0.810574	Up	0.00169901	0.0074908	Up	6.39101e-05	0.000376503
GO_ACTIN_BINDING	Up	0.692823	0.795721	Down	0.106345	0.186857	Up	0.000186924	0.00192459	Up	1.78775e-05	0.000191916
GO_ACTIN_CROSSLINK_FORMATION	Up	0.116091	0.235246	Down	0.163526	0.258527	Up	5.92809e-05	0.00103569	Up	3.00658e-05	0.000247784
GO_ACTIN_CYTOSKELETON	Down	0.60223	0.725421	Down	0.759938	0.822464	Up	7.36182e-05	0.00117404	Up	9.63816e-06	0.000144268
GO_ACTIN_CYTOSKELETON_REORGANIZATION	Up	0.353499	0.505093	Up	0.0946142	0.171835	Up	8.12481e-05	0.00122954	Up	4.61147e-06	0.000112594
GO_ACTIN_DEPENDENT_ATPASE_ACTIVITY	Up	0.120524	0.241811	Down	0.0878132	0.162586	Up	0.0207833	0.0459606	Up	0.0011263	0.00277155
GO_ACTIN_FILAMENT	Down	0.203957	0.345385	Down	0.00880195	0.0362434	Up	0.00105456	0.00547202	Up	0.000263687	0.00094231
GO_ACTIN_FILAMENT_BASED_MOVEMENT	Up	0.444988	0.590976	Down	0.042477	0.0969107	Up	0.0193111	0.0433798	Up	0.0021635	0.00461301
GO_ACTIN_FILAMENT_BASED_PROCESS	Up	0.704591	0.80458	Down	0.0445741	0.10011	Up	0.000222487	0.00211196	Up	3.99806e-06	0.000106674
GO_ACTIN_FILAMENT_BASED_TRANSPORT	Up	0.0731043	0.170022	Down	0.0504341	0.109312	Up	0.0504958	0.092227	Up	0.0342499	0.0480165
GO_ACTIN_FILAMENT_BINDING	Down	0.363885	0.515418	Down	0.0261854	0.0699336	Up	0.00114366	0.00576491	Up	8.35601e-06	0.000136309
GO_ACTIN_FILAMENT_BUNDLE	Down	0.278512	0.428515	Down	0.259611	0.365108	Up	3.64359e-05	0.000828572	Up	1.03819e-05	0.000147635
GO_ACTIN_FILAMENT_BUNDLE_ORGANIZATION	Down	0.897277	0.935949	Down	0.0538606	0.114268	Up	1.37318e-05	0.000541929	Up	1.18001e-06	7.60293e-05
GO_ACTIN_FILAMENT_DEPOLYMERIZATION	Down	0.13636	0.262847	Down	0.314795	0.422063	Up	0.00542765	0.016972	Up	0.000462158	0.0014083
GO_ACTIN_FILAMENT_NETWORK_FORMATION	Down	0.184815	0.323707	Down	0.512591	0.614622	Up	0.011881	0.0299904	Up	0.0214855	0.0319624
GO_ACTIN_FILAMENT_ORGANIZATION	Down	0.595681	0.719841	Down	0.0681026	0.135285	Up	0.000146953	0.00168824	Up	1.90612e-06	8.63854e-05
GO_ACTIN_FILAMENT_REORGANIZATION	Up	0.0188652	0.0670289	Down	0.0101017	0.039251	Up	0.00295023	0.0109935	Up	0.000166526	0.000689986
GO_ACTIN_FILAMENT_SEVERING	Down	0.0306647	0.0931544	Up	0.394387	0.502067	Down	0.0312811	0.0632326	Up	7.02776e-05	0.000395931
GO_ACTIN_MEDIATED_CELL_CONTRACTION	Up	0.955955	0.972977	Down	0.0558219	0.117182	Up	0.014162	0.034245	Up	0.00560742	0.0100328
GO_ACTIN_MODIFICATION	Up	0.405609	0.555405	Down	0.450954	0.55715	Up	0.226942	0.310042	Down	0.0492648	0.0662835
GO_ACTIN_MONOMER_BINDING	Down	0.0715631	0.167474	Up	0.564616	0.660084	Up	0.0256169	0.0541234	Up	1.81697e-06	8.53914e-05
GO_ACTIN_NUCLEATION	Down	0.000694691	0.00899542	Up	0.857383	0.896067	Down	0.449351	0.539134	Up	0.000453322	0.00138822
GO_ACTIN_POLYMERIZATION_DEPENDENT_CELL_MOTILITY	Down	0.0137523	0.0543937	Up	0.514755	0.616528	Up	0.0266427	0.0558809	Up	1.70501e-05	0.000187255
GO_ACTIN_POLYMERIZATION_OR_DEPOLYMERIZATION	Down	0.00357722	0.0235608	Down	0.789893	0.845143	Up	0.0241337	0.0516485	Up	1.71289e-05	0.000187537
GO_ACTININ_BINDING	Up	0.0620747	0.151594	Up	0.918711	0.941863	Up	0.00769863	0.0218102	Up	0.029582	0.0422325
GO_ACTION_POTENTIAL	Up	0.549136	0.681688	Down	0.130687	0.217854	Up	0.167966	0.241782	Up	0.799891	0.823864
GO_ACTIVATED_T_CELL_PROLIFERATION	Down	0.430287	0.578058	Down	0.44125	0.548284	Up	0.789651	0.842009	Up	0.0126747	0.0202302
GO_ACTIVATING_TRANSCRIPTION_FACTOR_BINDING	Up	3.68529e-05	0.00201341	Down	0.000360493	0.0104968	Up	0.0131403	0.0324191	Down	5.82901e-06	0.000121615
GO_ACTIVATION_INDUCED_CELL_DEATH_OF_T_CELLS	Up	0.612011	0.732838	Down	0.0205219	0.0597504	Down	0.152776	0.223542	Down	0.338375	0.379032
GO_ACTIVATION_OF_ADENYLATE_CYCLASE_ACTIVITY	Up	0.00850447	0.0399465	Up	0.0658021	0.13203	Up	0.000110078	0.00146117	Up	0.00209459	0.00449295
GO_ACTIVATION_OF_CYSTEINE_TYPE_ENDOPEPTIDASE_ACTIVITY	Down	0.194975	0.334811	Up	0.0112006	0.0416516	Up	0.454857	0.544312	Up	6.30873e-05	0.000374939
GO_ACTIVATION_OF_CYSTEINE_TYPE_ENDOPEPTIDASE_ACTIVITY_INVOLVED_IN_APOPTOTIC_PROCESS	Up	0.038747	0.109704	Up	0.0218928	0.0623606	Up	0.00302043	0.0111837	Up	0.000228924	0.000855497
GO_ACTIVATION_OF_CYSTEINE_TYPE_ENDOPEPTIDASE_ACTIVITY_INVOLVED_IN_APOPTOTIC_PROCESS_BY_CYTOCHROME_C	Down	0.548067	0.680804	Down	0.180147	0.278176	Up	0.487608	0.575536	Up	0.136897	0.166756
GO_ACTIVATION_OF_GTPASE_ACTIVITY	Up	0.0140586	0.0551078	Down	0.120286	0.205138	Up	0.0121589	0.0305243	Up	0.00038506	0.00123586
GO_ACTIVATION_OF_IMMUNE_RESPONSE	Up	0.0282962	0.0882435	Up	0.025879	0.069348	Up	0.000270829	0.00238963	Up	6.58613e-08	5.41069e-05
GO_ACTIVATION_OF_INNATE_IMMUNE_RESPONSE	Up	0.166686	0.301131	Up	0.00382537	0.0240818	Up	0.000862565	0.00478776	Up	1.93647e-05	0.000199842
GO_ACTIVATION_OF_JANUS_KINASE_ACTIVITY	Up	0.39565	0.545927	Up	0.94128	0.958553	Down	0.864142	0.899818	Down	0.00254613	0.00526343
GO_ACTIVATION_OF_JNKK_ACTIVITY	Up	0.0117847	0.0492605	Down	0.419645	0.526669	Up	0.021501	0.0472578	Up	0.0460139	0.0624404
GO_ACTIVATION_OF_JUN_KINASE_ACTIVITY	Up	0.000413332	0.00673055	Down	0.294657	0.402357	Up	0.00165248	0.00734572	Up	0.00178727	0.00396685
GO_ACTIVATION_OF_MAPK_ACTIVITY	Up	0.000141099	0.00394704	Up	0.352894	0.460876	Up	0.000280793	0.00244697	Up	0.000182559	0.000734596
GO_ACTIVATION_OF_MAPKK_ACTIVITY	Up	0.0178061	0.0642867	Up	0.0293591	0.0753795	Up	0.00550285	0.0171257	Up	0.000540689	0.00157941
GO_ACTIVATION_OF_MAPKKK_ACTIVITY	Up	0.137211	0.264052	Down	0.105021	0.185419	Up	0.127175	0.192899	Up	0.103255	0.129173
LI_WILMS_TUMOR_VS_FETAL_KIDNEY_1_DN	Up	7.78619e-06	0.00111695	Up	0.0145471	0.0484281	Up	1.08719e-06	0.000232203	Down	0.0248624	0.0362575
GO_ACTIVATION_OF_PHOSPHOLIPASE_C_ACTIVITY	Down	0.220722	0.365708	Up	0.549868	0.647593	Down	0.316982	0.407239	Down	0.064394	0.0844612
GO_ACTIVATION_OF_PHOSPHOLIPASE_D_ACTIVITY	Down	0.0688198	0.162813	Up	0.243938	0.348249	Down	0.0114816	0.0292639	Up	0.0162226	0.0250101
GO_ACTIVATION_OF_PROTEIN_KINASE_A_ACTIVITY	Up	0.0261104	0.0834632	Up	0.5826	0.676036	Up	0.0116059	0.0295036	Down	0.00619856	0.0109131
GO_ACTIVATION_OF_PROTEIN_KINASE_ACTIVITY	Up	2.91771e-05	0.00180503	Up	0.245849	0.350192	Up	1.80691e-05	0.000609879	Up	5.0053e-08	5.41069e-05
GO_ACTIVATION_OF_PROTEIN_KINASE_B_ACTIVITY	Down	0.120838	0.242276	Down	0.177483	0.275098	Up	0.433355	0.523917	Up	0.0408878	0.0562097
GO_ACTIVATION_OF_PROTEIN_KINASE_C_ACTIVITY	Up	0.338445	0.490448	Down	0.394869	0.502388	Up	0.751972	0.81021	Up	0.801982	0.825613
GO_ACTIVATION_OF_STORE_OPERATED_CALCIUM_CHANNEL_ACTIVITY	Up	0.522197	0.658744	Up	0.998736	0.999116	Up	0.330932	0.421454	Up	0.451825	0.492857
GO_ACTIVATION_OF_TRANSMEMBRANE_RECEPTOR_PROTEIN_TYROSINE_KINASE_ACTIVITY	Up	0.775848	0.855169	Down	0.859188	0.897401	Down	0.704241	0.770104	Down	0.0512917	0.0687551
GO_ACTIVE_ION_TRANSMEMBRANE_TRANSPORTER_ACTIVITY	Up	0.0179352	0.0646528	Up	0.0146667	0.0486569	Down	0.766352	0.822167	Up	2.82562e-05	0.00024065
GO_DNA_DOUBLE_STRAND_BREAK_PROCESSING	Up	0.00171437	0.0153317	Up	0.00806579	0.0345085	Up	0.00436081	0.0145091	Down	0.036706	0.0510346
GO_ACTIVIN_ACTIVATED_RECEPTOR_ACTIVITY	Up	0.688714	0.792299	Down	0.584257	0.677547	Up	0.521969	0.607615	Down	0.468033	0.50898
GO_ACTIVIN_BINDING	Up	0.553424	0.68512	Down	0.114856	0.198176	Up	0.0379171	0.0733406	Up	0.825223	0.846597
GO_ACTIVIN_RECEPTOR_ACTIVITY_TYPE_I	Up	0.54121	0.675196	Down	0.141524	0.231306	Up	0.664962	0.736415	Down	0.121853	0.150151
GO_ACTIVIN_RECEPTOR_BINDING	Up	0.840744	0.899696	Up	0.824474	0.871109	Down	0.583402	0.664247	Down	0.804301	0.827879
GO_ACTIVIN_RECEPTOR_COMPLEX	Up	0.4854	0.627144	Down	0.0728815	0.142292	Up	0.980946	0.986286	Down	0.0102941	0.0168907
GO_ACTIVIN_RECEPTOR_SIGNALING_PATHWAY	Up	0.631506	0.747769	Down	0.0279182	0.0728477	Up	0.00687435	0.020131	Down	0.00890369	0.0148952
GO_ACTOMYOSIN	Down	0.640039	0.754725	Up	0.997255	0.998346	Up	0.000258792	0.00232616	Up	1.32834e-05	0.000165605
GO_ACTOMYOSIN_CONTRACTILE_RING_ORGANIZATION	Up	0.0209125	0.0719887	Down	0.328117	0.435743	Up	0.00169638	0.00748394	Up	0.0303744	0.0432316
GO_ACTOMYOSIN_STRUCTURE_ORGANIZATION	Down	0.8206	0.885322	Down	0.227648	0.330817	Up	0.00165582	0.00735355	Up	6.44441e-06	0.000124825
GO_ACUTE_INFLAMMATORY_RESPONSE	Up	0.058333	0.145239	Up	0.155837	0.249199	Up	0.00148676	0.00686727	Up	0.000384048	0.00123336
GO_ACUTE_INFLAMMATORY_RESPONSE_TO_ANTIGENIC_STIMULUS	Down	0.958085	0.974403	Up	0.288602	0.39594	Up	0.53644	0.620683	Up	0.0476835	0.0644234
GO_ACUTE_PHASE_RESPONSE	Up	0.0205906	0.0711557	Up	0.109484	0.191182	Up	0.000147492	0.00169165	Up	0.0211113	0.0314925
GO_ACYL_CARNITINE_TRANSPORT	Down	0.0068354	0.035153	Down	0.0492156	0.107359	Down	0.00723972	0.0209157	Down	0.0307975	0.0437491
GO_ACYL_COA_BINDING	Down	0.00113642	0.0119937	Up	0.289491	0.396954	Down	0.00807604	0.0225968	Down	5.50354e-06	0.000120573
GO_ACYL_COA_DEHYDROGENASE_ACTIVITY	Down	0.00382403	0.0245505	Down	0.0225863	0.0636125	Down	0.00529411	0.0166709	Down	0.00487122	0.00892901
GO_ACYL_COA_LIGASE_ACTIVITY	Up	0.0529164	0.136149	Up	0.0521943	0.111952	Up	0.11448	0.177274	Up	0.000714679	0.00194754
GO_ACYL_COA_OXIDASE_ACTIVITY	Down	0.0515067	0.133521	Down	0.0286368	0.0741678	Down	0.00320041	0.0116311	Down	0.00707902	0.0122399
GO_ACYLGLYCEROL_ACYL_CHAIN_REMODELING	Down	0.705121	0.804879	Down	0.00185878	0.0174823	Down	0.915099	0.937198	Up	0.073991	0.095812
GO_ACYLGLYCEROL_HOMEOSTASIS	Up	0.85612	0.909798	Down	0.0645482	0.13013	Up	0.021933	0.0479734	Down	0.0014394	0.00335068
GO_ACYLGLYCEROL_LIPASE_ACTIVITY	Down	0.047416	0.125857	Down	0.0562119	0.117724	Down	0.747507	0.806556	Up	0.298998	0.338767
GO_ACYLGLYCEROL_O_ACYLTRANSFERASE_ACTIVITY	Up	0.10523	0.21995	Up	0.143097	0.233369	Up	0.0122539	0.0307253	Up	0.00263283	0.00539416
GO_ACYLGLYCEROL_TRANSPORT	Down	0.100089	0.212139	Down	0.437587	0.54473	Down	0.0999417	0.159147	Down	0.00279181	0.0056546
GO_ADA2_GCN5_ADA3_TRANSCRIPTION_ACTIVATOR_COMPLEX	Up	0.00207214	0.0169534	Up	0.0489019	0.106874	Up	0.00404887	0.0137632	Up	0.113828	0.141174
GO_ADAPTATION_OF_SIGNALING_PATHWAY	Down	0.0239908	0.0789336	Down	0.014846	0.0490891	Down	0.0833087	0.137562	Down	0.150627	0.181765
GO_ADAPTIVE_IMMUNE_RESPONSE	Up	0.0313901	0.094822	Up	0.0208961	0.0604665	Up	0.00853348	0.0234888	Up	0.00204637	0.00441156
GO_ADAPTIVE_IMMUNE_RESPONSE_BASED_ON_SOMATIC_RECOMBINATION_OF_IMMUNE_RECEPTORS_BUILT_FROM_IMMUNOGLOBULIN_SUPERFAMILY_DOMAINS	Up	0.0822559	0.18465	Up	0.0154839	0.0503203	Up	0.019925	0.0444455	Up	0.000425561	0.00132613
GO_ADAPTIVE_THERMOGENESIS	Up	0.118509	0.238904	Down	0.00236813	0.0195483	Up	0.628314	0.703871	Down	9.7716e-05	0.000487005
GO_ADENOHYPOPHYSIS_DEVELOPMENT	Up	0.780952	0.858814	Down	0.184477	0.283099	Down	0.0638965	0.111208	Down	0.0761099	0.0982292
GO_ADENOSINE_DEAMINASE_ACTIVITY	Up	0.676332	0.782635	Up	0.158016	0.251994	Down	0.628263	0.703852	Up	0.00265473	0.00542819
GO_ADENOSINE_METABOLIC_PROCESS	Up	0.720224	0.816492	Up	0.0956635	0.173202	Up	0.138304	0.206416	Up	0.480774	0.521192
GO_ADENOSINE_RECEPTOR_BINDING	Down	0.119693	0.240715	Up	0.59004	0.682597	Up	0.0224013	0.0487192	Down	0.933944	0.942639
GO_ADENOSINE_TO_INOSINE_EDITING	Down	0.878719	0.924503	Down	0.527318	0.62812	Down	0.054377	0.097913	Up	0.816379	0.838834
GO_MITOTIC_G2_DNA_DAMAGE_CHECKPOINT	Up	5.29164e-05	0.00241966	Up	0.00126828	0.0148694	Up	0.000151599	0.00171927	Down	0.0555497	0.073907
GO_ADENYL_NUCLEOTIDE_EXCHANGE_FACTOR_ACTIVITY	Up	0.176818	0.313795	Up	0.000202207	0.00916931	Up	0.00484886	0.0156748	Up	1.22012e-06	7.61473e-05
GO_ADENYLATE_CYCLASE_ACTIVATING_ADRENERGIC_RECEPTOR_SIGNALING_PATHWAY_INVOLVED_IN_HEART_PROCESS	Down	0.185694	0.324754	Down	0.954683	0.968871	Up	0.112432	0.174771	Up	0.123002	0.151436
GO_ADENYLATE_CYCLASE_ACTIVATING_DOPAMINE_RECEPTOR_SIGNALING_PATHWAY	Down	0.270042	0.419565	Down	0.383762	0.492445	Up	0.727062	0.789309	Up	0.00089864	0.0023179
GO_ADENYLATE_CYCLASE_ACTIVATING_G_PROTEIN_COUPLED_RECEPTOR_SIGNALING_PATHWAY	Up	0.0664454	0.158946	Up	0.0664271	0.132877	Up	0.045699	0.0851357	Up	0.00126473	0.00302615
GO_ADENYLATE_CYCLASE_ACTIVATOR_ACTIVITY	Down	0.345334	0.497562	Down	0.363547	0.472179	Up	0.0616109	0.108098	Up	0.0544212	0.0725203
GO_ADENYLATE_CYCLASE_ACTIVITY	Up	0.0201706	0.0700924	Up	0.552591	0.649927	Up	0.00744134	0.0212906	Down	0.0120036	0.019316
GO_ADENYLATE_CYCLASE_BINDING	Down	0.445777	0.59168	Up	0.028064	0.0731074	Up	0.0181549	0.0413881	Up	0.000289653	0.00100661
GO_ADENYLATE_CYCLASE_INHIBITING_ADRENERGIC_RECEPTOR_SIGNALING_PATHWAY	Up	0.887654	0.930728	Down	0.0864207	0.160857	Down	0.76927	0.824415	Down	0.106508	0.132939
GO_ADENYLATE_CYCLASE_INHIBITING_DOPAMINE_RECEPTOR_SIGNALING_PATHWAY	Up	0.285758	0.436217	Up	0.00723486	0.0327402	Up	0.00181416	0.00785203	Up	8.44065e-06	0.000136452
GO_ADENYLATE_CYCLASE_INHIBITING_G_PROTEIN_COUPLED_ACETYLCHOLINE_RECEPTOR_SIGNALING_PATHWAY	Down	0.445828	0.59168	Down	0.207314	0.30859	Down	0.781579	0.835264	Down	0.0998444	0.125279
GO_ADENYLATE_CYCLASE_INHIBITING_G_PROTEIN_COUPLED_GLUTAMATE_RECEPTOR_SIGNALING_PATHWAY	Down	0.0498775	0.130455	Down	0.00521764	0.0276499	Down	0.470467	0.559396	Down	0.00349197	0.00678188
GO_ADENYLATE_CYCLASE_INHIBITING_G_PROTEIN_COUPLED_RECEPTOR_SIGNALING_PATHWAY	Up	0.000705845	0.00905289	Down	0.0293412	0.0753567	Up	0.00028204	0.00245201	Down	0.840091	0.859586
GO_ADENYLATE_CYCLASE_INHIBITING_SEROTONIN_RECEPTOR_SIGNALING_PATHWAY	Up	0.246293	0.394918	Down	0.703025	0.776369	Up	0.0153273	0.0362909	Down	0.0401315	0.0553001
GO_ADENYLATE_KINASE_ACTIVITY	Down	0.139448	0.266493	Up	0.0373312	0.0885617	Down	0.870608	0.904337	Down	0.2994	0.339186
GO_POSITIVE_REGULATION_OF_RESPIRATORY_BURST	Up	0.0116189	0.0487807	Down	0.0116944	0.042688	Down	0.0750682	0.126295	Down	4.9946e-06	0.00011646
GO_ADHERENS_JUNCTION	Down	0.688927	0.792502	Down	0.0112233	0.0416697	Up	0.000486011	0.00336302	Up	5.13812e-07	6.4002e-05
GO_ADHERENS_JUNCTION_ASSEMBLY	Down	0.0122629	0.0506754	Down	0.0174748	0.0541321	Down	0.806965	0.855975	Up	0.0123192	0.0197452
GO_ADHERENS_JUNCTION_MAINTENANCE	Up	7.59987e-05	0.00293852	Down	0.410396	0.517715	Up	0.00233518	0.00935093	Up	0.606889	0.644656
GO_ADHERENS_JUNCTION_ORGANIZATION	Up	0.0702869	0.165426	Down	0.0296512	0.0758981	Up	0.000607941	0.00384342	Up	0.336289	0.376976
GO_ADHESION_OF_SYMBIONT_TO_HOST	Up	0.491329	0.632086	Down	0.100068	0.179157	Up	0.00831893	0.0230559	Up	0.000362815	0.00118379
GO_ADHESION_OF_SYMBIONT_TO_HOST_CELL	Up	0.645023	0.758549	Down	0.0995489	0.178531	Up	0.00815247	0.0227522	Up	0.000131211	0.000590927
GO_ADIPONECTIN_ACTIVATED_SIGNALING_PATHWAY	Up	0.0482758	0.127375	Up	0.0667019	0.133262	Up	0.978872	0.98463	Up	7.01959e-05	0.000395807
GO_ADIPOSE_TISSUE_DEVELOPMENT	Down	0.090103	0.197145	Down	0.00165006	0.0165976	Down	0.0796862	0.132537	Down	0.00358663	0.00693454
GO_K63_LINKED_POLYUBIQUITIN_MODIFICATION_DEPENDENT_PROTEIN_BINDING	Up	0.00371456	0.0241521	Up	0.000802742	0.0128396	Up	0.0158565	0.0372593	Up	0.894523	0.907818
GO_CONDENSED_CHROMOSOME	Up	5.06467e-05	0.00238323	Up	0.0120646	0.0434945	Up	4.71527e-06	0.000365639	Down	0.0365521	0.0508576
GO_ADP_RIBOSE_DIPHOSPHATASE_ACTIVITY	Up	0.558047	0.688726	Up	0.00111523	0.0141904	Up	0.609113	0.686824	Up	0.0019481	0.00424717
GO_ADP_RIBOSYLATION_FACTOR_BINDING	Down	0.464371	0.608458	Down	0.00198482	0.0180257	Down	0.000380154	0.00290466	Down	0.0200964	0.030141
LANDIS_ERBB2_BREAST_TUMORS_65_UP	Down	2.84968e-05	0.00177947	Up	0.0102797	0.0396786	Up	0.0410633	0.0780841	Up	8.2885e-05	0.00043767
GO_ADRENERGIC_RECEPTOR_ACTIVITY	Up	0.797536	0.870568	Down	0.0869419	0.16147	Down	0.0222056	0.048367	Down	0.00867346	0.0145517
GO_ADRENERGIC_RECEPTOR_BINDING	Up	0.648124	0.76092	Down	0.595618	0.687085	Up	0.219715	0.3016	Down	0.048838	0.0657804
GO_ADRENERGIC_RECEPTOR_SIGNALING_PATHWAY	Down	0.667229	0.775601	Down	0.161538	0.256077	Down	0.216295	0.297778	Down	0.0842822	0.10751
GO_ADULT_BEHAVIOR	Up	0.443004	0.589419	Up	0.0241824	0.0664529	Up	0.231785	0.315491	Up	0.00865971	0.0145343
GO_ADULT_FEEDING_BEHAVIOR	Down	0.38473	0.535795	Down	0.0870298	0.161619	Up	0.83988	0.881449	Up	0.977343	0.980279
GO_ADULT_HEART_DEVELOPMENT	Down	0.144376	0.272705	Down	0.988201	0.991926	Down	0.0747251	0.125838	Down	0.0986533	0.123947
GO_ADULT_LOCOMOTORY_BEHAVIOR	Up	0.0351766	0.10261	Up	0.0634511	0.128596	Down	0.851746	0.890171	Down	0.863828	0.880533
GO_AEROBIC_ELECTRON_TRANSPORT_CHAIN	Down	0.128448	0.252313	Up	0.150495	0.242482	Down	0.590628	0.670871	Up	0.00308108	0.00611732
GO_AEROBIC_RESPIRATION	Down	0.268956	0.41841	Up	0.299735	0.407467	Up	0.425427	0.51635	Up	0.00041027	0.00129193
GO_AGGREPHAGY	Down	0.491293	0.632079	Up	0.0125838	0.0446683	Up	0.00545841	0.0170403	Up	0.00305042	0.00606836
GO_AGGRESOME	Up	0.27327	0.423143	Down	0.0479894	0.10547	Up	0.590789	0.671017	Up	0.0053082	0.00957725
GO_AGGRESOME_ASSEMBLY	Down	0.142935	0.270978	Up	0.184555	0.283163	Down	0.033398	0.0664328	Up	6.62268e-06	0.000125711
GO_AGGRESSIVE_BEHAVIOR	Up	0.911757	0.945889	Down	0.00217135	0.018833	Down	0.806284	0.855452	Down	0.406697	0.447906
GO_PYRIMIDINE_DEOXYRIBONUCLEOSIDE_TRIPHOSPHATE_METABOLIC_PROCESS	Up	0.00287878	0.020617	Up	0.00636859	0.0307085	Up	0.020435	0.045362	Down	0.0692514	0.0902358
GO_AIM2_INFLAMMASOME_COMPLEX	Up	0.403607	0.553564	Up	0.479109	0.583537	Down	0.126628	0.192277	Up	0.563833	0.603365
GO_ALANINE_TRANSMEMBRANE_TRANSPORTER_ACTIVITY	Up	0.000491107	0.00742628	Up	0.0191192	0.0571276	Up	3.31024e-05	0.000788572	Up	0.00415157	0.00782276
GO_FLAP_ENDONUCLEASE_ACTIVITY	Up	0.000291655	0.00566452	Up	0.00268365	0.0207534	Up	0.000331381	0.002681	Down	0.0610723	0.080516
GO_ALCOHOL_BINDING	Down	0.0703291	0.165489	Down	0.351679	0.459804	Up	0.528961	0.614128	Down	0.0129458	0.0205801
GO_ALCOHOL_BIOSYNTHETIC_PROCESS	Up	0.0587695	0.145928	Up	0.00044947	0.0109418	Up	0.299557	0.388698	Up	0.000887352	0.00229668
GO_ALCOHOL_CATABOLIC_PROCESS	Down	0.263558	0.412599	Down	0.0261465	0.0698958	Down	0.753246	0.81125	Down	0.000444419	0.00136933
GO_ALCOHOL_DEHYDROGENASE_ACTIVITY_ZINC_DEPENDENT	Down	0.0422721	0.116571	Down	0.0968278	0.174664	Down	0.162681	0.235477	Up	0.0383928	0.0531328
GO_ALCOHOL_DEHYDROGENASE_NAD_P_PLUS_ACTIVITY	Down	0.124652	0.247351	Down	0.0586384	0.12138	Down	0.0784411	0.130945	Down	0.0135879	0.0214615
GO_ALCOHOL_DEHYDROGENASE_NADPPLUS_ACTIVITY	Up	0.599095	0.722804	Up	0.00737121	0.0330388	Up	0.0342974	0.067888	Up	0.0486993	0.0656145
GO_ALCOHOL_METABOLIC_PROCESS	Up	0.195125	0.334987	Up	0.00248522	0.0199914	Up	0.693639	0.761121	Up	0.00195909	0.00426716
GO_ALDEHYDE_BIOSYNTHETIC_PROCESS	Down	0.617549	0.736744	Up	0.423701	0.530743	Down	0.679343	0.748715	Up	0.0161631	0.0249371
GO_ALDEHYDE_CATABOLIC_PROCESS	Down	0.289842	0.440724	Down	0.62447	0.711587	Down	0.359608	0.450394	Up	0.96924	0.973545
GO_ALDEHYDE_DEHYDROGENASE_NAD_P_PLUS_ACTIVITY	Down	0.0437218	0.119202	Down	0.100521	0.179753	Down	0.776554	0.830866	Down	0.000692296	0.00190378
GO_ALDEHYDE_LYASE_ACTIVITY	Up	0.316747	0.468995	Up	0.513301	0.615066	Down	0.639641	0.713899	Up	0.94239	0.950343
GO_ALDITOL_BIOSYNTHETIC_PROCESS	Up	0.921435	0.951648	Down	0.70023	0.774049	Up	0.734513	0.795637	Down	0.579182	0.618123
GO_ALDITOL_CATABOLIC_PROCESS	Down	0.00157423	0.0146132	Down	0.0976929	0.175907	Down	0.0910092	0.147623	Down	0.000239398	0.000882563
GO_ALDITOL_METABOLIC_PROCESS	Down	0.257165	0.406219	Down	0.132562	0.220218	Up	0.518883	0.604693	Down	0.715778	0.747234
GO_ALDITOL_NADPPLUS_1_OXIDOREDUCTASE_ACTIVITY	Down	0.699915	0.800587	Up	0.330314	0.437909	Up	0.0400677	0.0765995	Up	0.611609	0.649009
GO_ALDITOL_PHOSPHATE_METABOLIC_PROCESS	Down	0.244485	0.393278	Up	0.207399	0.308655	Up	0.884304	0.914786	Up	0.12695	0.155758
GO_ALDO_KETO_REDUCTASE_NADP_ACTIVITY	Up	0.564191	0.693702	Up	0.0391568	0.091266	Up	0.072074	0.122268	Up	0.0441652	0.0602076
GO_ALDOSTERONE_METABOLIC_PROCESS	Down	0.190874	0.330518	Up	0.523909	0.625	Up	0.251737	0.33799	Down	0.0146383	0.0229039
GO_ALKALI_METAL_ION_BINDING	Up	0.00859048	0.0402001	Down	0.625028	0.711915	Up	0.000122484	0.00154002	Up	0.000398762	0.00126478
GO_ALKALOID_METABOLIC_PROCESS	Down	0.640628	0.754985	Down	0.454823	0.560711	Down	0.0694143	0.118633	Down	0.155079	0.186731
GO_ALKANE_1_MONOOXYGENASE_ACTIVITY	Up	0.0263646	0.0840742	Down	0.232651	0.33625	Up	0.00223652	0.00907835	Down	0.0540573	0.0721084
GO_ALPHA_1_3_FUCOSYLTRANSFERASE_ACTIVITY	Up	0.0120105	0.0498776	Up	0.934219	0.953116	Up	0.659536	0.731369	Down	0.0958688	0.120788
GO_ALPHA_2A_ADRENERGIC_RECEPTOR_BINDING	Up	0.919877	0.950966	Down	0.226606	0.329934	Down	0.986114	0.98969	Down	0.00187442	0.00411812
GO_ALPHA_ACTININ_BINDING	Down	0.962564	0.977104	Down	0.0484393	0.106227	Up	0.116872	0.180142	Down	0.0197054	0.0296285
GO_ALPHA_ADRENERGIC_RECEPTOR_ACTIVITY	Up	0.46235	0.606528	Down	0.0710523	0.139694	Down	0.3343	0.424894	Down	0.00341935	0.00667123
GO_ALPHA_AMINO_ACID_BIOSYNTHETIC_PROCESS	Up	0.0148434	0.0571091	Down	0.119788	0.204539	Down	0.68595	0.754459	Down	0.725982	0.75712
GO_ALPHA_AMINO_ACID_CATABOLIC_PROCESS	Down	0.0254555	0.0822095	Down	0.0487099	0.106613	Down	0.0459941	0.0855728	Down	0.197272	0.232321
GO_ALPHA_AMINO_ACID_METABOLIC_PROCESS	Down	0.797989	0.870857	Down	0.977983	0.984866	Down	0.338432	0.429243	Up	0.0581617	0.0770215
GO_ALPHA_AMYLASE_ACTIVITY_RELEASING_MALTOHEXAOSE	Up	0.591854	0.716703	Up	0.974136	0.982497	Down	0.761467	0.818136	Down	0.0172902	0.0264413
GO_ALPHA_BETA_T_CELL_ACTIVATION	Up	0.30464	0.455876	Up	0.522166	0.623374	Up	0.0372006	0.0721944	Up	0.000463899	0.00141095
GO_ALPHA_BETA_T_CELL_ACTIVATION_INVOLVED_IN_IMMUNE_RESPONSE	Down	0.0729001	0.169678	Down	0.624886	0.711815	Up	0.703236	0.769205	Up	0.0032056	0.00631985
GO_ALPHA_BETA_T_CELL_DIFFERENTIATION	Up	0.356875	0.508429	Up	0.581402	0.674944	Up	0.0279551	0.0578717	Up	0.000104529	0.000508433
GO_ALPHA_BETA_T_CELL_PROLIFERATION	Up	0.109683	0.226073	Up	0.0781577	0.149524	Up	0.172998	0.247805	Up	0.00010456	0.000508463
GO_ALPHA_BETA_T_CELL_RECEPTOR_COMPLEX	Down	0.300726	0.451722	Down	0.00199922	0.0180703	Down	0.434885	0.525435	Down	0.437409	0.478721
GO_ALPHA_CATENIN_BINDING	Up	0.448292	0.594108	Down	0.535615	0.635039	Up	0.0424857	0.0803024	Up	6.60972e-05	0.000383386
REACTOME_SYNTHESIS_SECRETION_AND_INACTIVATION_OF_GLUCAGON_LIKE_PEPTIDE_1_GLP_1_	Down	0.00761014	0.0374262	Up	0.00504931	0.0272034	Up	0.0650008	0.112608	Up	0.00899518	0.0150232
GO_ALPHA_GLUCOSIDASE_ACTIVITY	Down	0.096824	0.207099	Up	0.760147	0.822581	Down	0.00424145	0.0142182	Down	0.776952	0.803345
GO_ALPHA_LINOLENIC_ACID_METABOLIC_PROCESS	Up	0.958282	0.974403	Up	0.017205	0.0536822	Down	0.0159924	0.0374862	Up	0.00591064	0.0104799
GO_ALPHA_N_ACETYLGALACTOSAMINIDE_ALPHA_2_6_SIALYLTRANSFERASE_ACTIVITY	Up	0.0654613	0.1572	Down	0.0129875	0.0454067	Up	0.710595	0.77556	Down	0.0382255	0.0529198
GO_ALPHA_N_ACETYLNEURAMINATE_ALPHA_2_8_SIALYLTRANSFERASE_ACTIVITY	Up	0.315544	0.467866	Up	0.248934	0.353653	Up	0.673712	0.743952	Up	0.19333	0.228126
GO_ALPHA_TUBULIN_BINDING	Up	0.654096	0.765496	Up	0.720318	0.790569	Up	0.51404	0.600479	Up	0.0547462	0.072921
GO_ALTERNATIVE_MRNA_SPLICING_VIA_SPLICEOSOME	Up	0.0277683	0.0871107	Up	0.0112982	0.0418299	Up	0.0140453	0.0340606	Up	0.0309874	0.0439851
GO_ALVEOLAR_LAMELLAR_BODY	Up	0.336694	0.488834	Down	0.16739	0.26307	Down	0.110172	0.172021	Down	0.00863378	0.0144967
GO_AMACRINE_CELL_DIFFERENTIATION	Down	0.0583839	0.145297	Down	0.00140719	0.0154778	Down	0.00313386	0.0114625	Up	0.134	0.163642
GO_AMEBOIDAL_TYPE_CELL_MIGRATION	Up	0.0158585	0.0594066	Down	0.195061	0.294948	Up	0.000255715	0.00231155	Up	2.19058e-06	8.98004e-05
GO_AMELOGENESIS	Down	0.255238	0.404299	Down	0.0878574	0.162639	Down	0.255929	0.342568	Down	0.751638	0.780051
GO_AMIDE_BINDING	Up	0.0294482	0.0906032	Up	0.00142159	0.0155511	Up	0.00419784	0.0141079	Up	0.000681762	0.00188075
GO_AMIDE_BIOSYNTHETIC_PROCESS	Up	0.821459	0.885898	Up	0.197372	0.297586	Up	0.231467	0.31514	Up	2.07778e-05	0.000205968
GO_AMIDE_TRANSMEMBRANE_TRANSPORTER_ACTIVITY	Up	0.747838	0.83617	Up	0.0116713	0.0426443	Down	0.530068	0.615054	Up	9.9313e-06	0.000145501
GO_AMIDINE_LYASE_ACTIVITY	Up	0.0469658	0.125089	Up	0.0110067	0.0412515	Up	0.0891332	0.145219	Up	5.24569e-05	0.000334731
GO_AMINE_BINDING	Up	0.76115	0.844517	Down	0.549302	0.647072	Up	0.0624705	0.109287	Down	0.23406	0.27154
GO_AMINE_BIOSYNTHETIC_PROCESS	Down	0.795464	0.868994	Down	0.120347	0.205225	Up	0.223197	0.305581	Up	0.517007	0.557197
GO_AMINE_CATABOLIC_PROCESS	Up	0.144052	0.272334	Down	0.00500504	0.0271373	Down	0.703169	0.769205	Down	0.00114444	0.00280797
GO_AMINE_METABOLIC_PROCESS	Up	0.76636	0.848163	Up	0.00472019	0.0263761	Up	0.11891	0.182654	Up	2.40757e-05	0.000221796
GO_AMINE_TRANSPORT	Down	0.525012	0.661234	Down	0.762496	0.824384	Up	0.00316948	0.0115526	Up	0.166954	0.199544
GO_AMINO_ACID_ACTIVATION	Up	0.059922	0.147743	Up	0.00065687	0.0121283	Up	0.19979	0.278834	Up	8.02332e-05	0.000428696
GO_AMINO_ACID_BETAINE_BIOSYNTHETIC_PROCESS	Up	0.0517615	0.133934	Up	0.185575	0.28422	Up	0.7622	0.818714	Down	0.000279325	0.000981908
GO_AMINO_ACID_BETAINE_METABOLIC_PROCESS	Up	0.607568	0.729595	Down	0.670684	0.750665	Up	0.689474	0.757578	Up	0.730911	0.761431
GO_AMINO_ACID_BETAINE_TRANSPORT	Up	0.625635	0.743123	Up	0.0300806	0.0766705	Down	0.144342	0.213593	Up	0.0073336	0.0126323
GO_AMINO_ACID_BINDING	Up	0.0389484	0.110098	Down	0.22709	0.330363	Up	0.978762	0.984566	Up	0.00156825	0.00357815
GO_AMINO_ACID_CATION_SYMPORTER_ACTIVITY	Up	0.276263	0.426075	Up	1.97219e-05	0.00612975	Down	0.064026	0.111388	Up	9.95753e-06	0.000145739
GO_AMINO_ACID_HOMEOSTASIS	Up	0.186272	0.325311	Up	0.00782937	0.0340378	Up	0.000530514	0.00354942	Up	1.86935e-05	0.000196677
GO_AMINO_ACID_IMPORT	Up	0.0131433	0.0528599	Up	0.0372908	0.0885237	Up	0.00089779	0.00490903	Up	3.40557e-05	0.00026532
GO_AMINO_ACID_SALVAGE	Down	0.0326185	0.0973878	Down	0.366514	0.475036	Down	0.316947	0.407234	Down	0.969938	0.974153
GO_AMINO_ACID_SODIUM_SYMPORTER_ACTIVITY	Up	0.233019	0.380361	Up	3.74232e-05	0.00645346	Down	0.0233564	0.0502971	Up	8.08564e-06	0.00013422
GO_AMINO_ACID_TRANSMEMBRANE_TRANSPORT	Up	0.0212102	0.0726605	Up	0.0108424	0.0409377	Up	0.00721284	0.020861	Up	0.00019774	0.000773686
GO_CHROMOSOMAL_REGION	Up	9.78615e-07	0.000762378	Up	0.00186352	0.0174823	Up	2.18205e-06	0.000298048	Up	0.906086	0.918179
GO_AMINO_ACID_TRANSPORT	Up	0.00858438	0.0401878	Up	0.0154251	0.0501957	Up	0.00128816	0.00624438	Up	0.000590451	0.00168434
GO_AMINO_SUGAR_BIOSYNTHETIC_PROCESS	Up	0.0621609	0.151769	Up	0.20211	0.30282	Down	0.145258	0.214632	Down	0.758957	0.786712
GO_AMINO_SUGAR_CATABOLIC_PROCESS	Down	0.671757	0.779399	Down	0.232672	0.33625	Down	0.961562	0.971912	Up	0.945127	0.952738
GO_AMINO_SUGAR_METABOLIC_PROCESS	Up	0.00444242	0.0270297	Up	0.0181891	0.0553408	Up	0.00177049	0.0077231	Up	0.000516579	0.00152912
GO_AMINOACYL_TRNA_EDITING_ACTIVITY	Up	0.0133531	0.0534173	Up	0.000570465	0.0117079	Up	0.215902	0.297394	Up	0.000313871	0.00106697
GO_AMINOACYL_TRNA_METABOLISM_INVOLVED_IN_TRANSLATIONAL_FIDELITY	Up	0.0133531	0.0534173	Up	0.000570465	0.0117079	Up	0.215902	0.297394	Up	0.000313871	0.00106697
GO_AMINOACYL_TRNA_SYNTHETASE_MULTIENZYME_COMPLEX	Up	0.0228851	0.0764679	Up	0.00798465	0.034393	Up	0.289213	0.378131	Up	0.000350117	0.00115382
GO_AMINOACYLASE_ACTIVITY	Down	0.0968559	0.207145	Down	0.032786	0.0811758	Down	0.904064	0.929424	Down	7.24978e-05	0.00040274
GO_AMINOGLYCAN_BIOSYNTHETIC_PROCESS	Up	0.0789264	0.179466	Up	0.0248156	0.0674435	Up	0.00010948	0.00145754	Up	4.13561e-05	0.000293941
GO_AMINOGLYCAN_CATABOLIC_PROCESS	Down	0.73646	0.828105	Up	0.0092009	0.0372617	Up	8.1894e-05	0.00123575	Up	2.19872e-05	0.000213006
GO_AMINOGLYCAN_METABOLIC_PROCESS	Up	0.255135	0.404214	Up	0.00354223	0.0232385	Up	9.51395e-05	0.00134493	Up	9.82765e-07	7.278e-05
GO_AMINOGLYCOSIDE_ANTIBIOTIC_METABOLIC_PROCESS	Down	0.869024	0.918499	Up	0.17828	0.276092	Up	0.00754445	0.0215096	Up	0.229333	0.266616
GO_AMINOPEPTIDASE_ACTIVITY	Down	0.502646	0.641856	Down	0.146556	0.237683	Up	0.959782	0.970672	Down	0.884255	0.898915
GO_AMMONIA_LYASE_ACTIVITY	Down	0.399345	0.549332	Up	0.250269	0.355046	Down	0.764786	0.820904	Up	0.0977501	0.122901
GO_AMMONIUM_ION_METABOLIC_PROCESS	Up	0.816811	0.883331	Down	0.0855515	0.159649	Down	0.104297	0.164669	Down	0.00833036	0.0140625
GO_AMMONIUM_TRANSMEMBRANE_TRANSPORTER_ACTIVITY	Up	0.0527608	0.135868	Down	0.0571651	0.119156	Up	0.0828687	0.136975	Up	0.0481447	0.0649871
GO_AMMONIUM_TRANSPORT	Up	0.0527608	0.135868	Down	0.0571651	0.119156	Up	0.0828687	0.136975	Up	0.0481447	0.0649871
GO_AMP_ACTIVATED_PROTEIN_KINASE_ACTIVITY	Down	0.161769	0.295087	Up	0.30092	0.408655	Up	0.141102	0.209745	Up	0.00652765	0.0114199
GO_AMP_BINDING	Down	0.0174149	0.0633504	Down	0.0037368	0.0238026	Down	0.431022	0.521485	Up	0.0171853	0.0263076
GO_AMP_BIOSYNTHETIC_PROCESS	Down	0.174282	0.311114	Up	0.078745	0.150267	Up	0.664397	0.735945	Up	0.00451228	0.00838064
GO_AMP_METABOLIC_PROCESS	Down	0.121686	0.243526	Up	0.0246473	0.0672012	Up	0.880988	0.912162	Up	0.576898	0.615967
GO_AMPA_GLUTAMATE_RECEPTOR_CLUSTERING	Up	0.0107883	0.0466053	Down	0.270701	0.377263	Up	0.00732483	0.0210863	Up	0.0315072	0.0446326
GO_AMPA_GLUTAMATE_RECEPTOR_COMPLEX	Up	0.834909	0.895756	Down	0.246411	0.350731	Up	0.725133	0.788074	Down	0.172521	0.20566
GO_AMYGDALA_DEVELOPMENT	Up	0.195959	0.335926	Up	0.029201	0.0751295	Up	0.171893	0.246574	Up	0.000463574	0.00141041
GO_AMYLASE_ACTIVITY	Down	0.215798	0.359931	Down	0.962638	0.974546	Down	0.0388281	0.0747664	Down	0.00263979	0.00540288
GO_AMYLOID_BETA_BINDING	Down	0.300854	0.451786	Down	0.00343715	0.0230455	Up	0.0774883	0.12964	Up	0.243275	0.281068
GO_AMYLOID_BETA_CLEARANCE	Down	0.0756733	0.174224	Down	0.744499	0.810258	Up	0.135588	0.203019	Up	0.00255238	0.00527258
GO_AMYLOID_BETA_CLEARANCE_BY_CELLULAR_CATABOLIC_PROCESS	Down	0.120669	0.242029	Up	0.00658336	0.0312958	Down	0.721614	0.784899	Up	0.141966	0.172273
GO_AMYLOID_BETA_CLEARANCE_BY_TRANSCYTOSIS	Down	0.0387516	0.109704	Up	0.306522	0.413991	Up	0.341223	0.431921	Up	0.000382867	0.00123089
GO_AMYLOID_BETA_FORMATION	Up	0.00055765	0.00802848	Down	0.295402	0.403221	Up	0.00163632	0.00730475	Up	0.00319152	0.00629682
GO_AMYLOID_BETA_METABOLIC_PROCESS	Up	0.000219647	0.00495957	Up	0.0953449	0.172834	Up	0.000262776	0.00234813	Up	0.00108335	0.00268787
GO_AMYLOID_FIBRIL_FORMATION	Up	0.00174839	0.0155044	Up	0.242055	0.346342	Up	0.0485697	0.0893374	Up	0.000100137	0.000494503
GO_AMYLOID_PRECURSOR_PROTEIN_BIOSYNTHETIC_PROCESS	Up	0.973715	0.983723	Down	0.384289	0.49296	Up	0.0753539	0.126694	Down	0.0215999	0.0321172
GO_AMYLOID_PRECURSOR_PROTEIN_CATABOLIC_PROCESS	Up	0.000212099	0.00487572	Down	0.522341	0.623483	Up	0.000305635	0.00256747	Up	0.00385591	0.00735778
GO_AMYLOID_PRECURSOR_PROTEIN_METABOLIC_PROCESS	Up	0.00187805	0.016058	Down	0.994785	0.996586	Up	0.000973465	0.00519458	Up	0.00208033	0.00446888
GO_ANAGEN	Down	0.13094	0.255585	Down	0.621244	0.708939	Down	0.515632	0.601895	Down	0.840673	0.860056
GO_ANAPHASE_PROMOTING_COMPLEX	Down	0.274371	0.424378	Down	0.000382908	0.010593	Up	0.997922	0.998396	Down	0.00160756	0.00364648
GO_ANAPHASE_PROMOTING_COMPLEX_BINDING	Up	0.098386	0.209395	Down	0.000790987	0.0128038	Up	0.00283947	0.01071	Down	0.000208293	0.000802642
GO_ANAPHASE_PROMOTING_COMPLEX_DEPENDENT_CATABOLIC_PROCESS	Up	0.813214	0.880981	Up	0.0370178	0.0880964	Up	0.103326	0.163461	Up	0.000396068	0.00125892
GO_ANATOMICAL_STRUCTURE_ARRANGEMENT	Down	0.0714	0.167241	Down	0.122597	0.207839	Up	0.561894	0.644463	Up	0.000756677	0.00203634
GO_ANATOMICAL_STRUCTURE_FORMATION_INVOLVED_IN_MORPHOGENESIS	Up	0.0360347	0.104286	Down	0.162275	0.257012	Up	0.000250511	0.00228215	Up	3.78811e-06	0.000104499
GO_NEGATIVE_REGULATION_OF_TRANSFORMING_GROWTH_FACTOR_BETA_PRODUCTION	Down	0.000787217	0.0095675	Down	0.000751917	0.0125916	Down	0.034677	0.0683979	Up	0.118677	0.146625
GO_ANATOMICAL_STRUCTURE_MATURATION	Up	0.00221138	0.0176753	Up	0.265142	0.371077	Up	0.00026132	0.00233821	Up	0.00286086	0.00576502
GO_ANATOMICAL_STRUCTURE_REGRESSION	Up	0.0225528	0.07567	Down	0.559633	0.655972	Up	0.00387422	0.0133291	Down	0.896478	0.909538
GO_ANCHORED_COMPONENT_OF_EXTERNAL_SIDE_OF_PLASMA_MEMBRANE	Down	0.0051296	0.0293645	Down	0.0287453	0.0743326	Down	0.413681	0.504685	Down	0.0134927	0.0213304
GO_ANCHORED_COMPONENT_OF_MEMBRANE	Down	0.145972	0.274755	Down	0.105086	0.185504	Up	0.767586	0.823112	Down	0.0109306	0.0178004
GO_ANCHORED_COMPONENT_OF_PLASMA_MEMBRANE	Down	0.129881	0.254297	Down	0.0151799	0.0497163	Down	0.0391551	0.0752584	Down	0.00977791	0.0161395
GO_ANCHORED_COMPONENT_OF_POSTSYNAPTIC_MEMBRANE	Down	0.00194318	0.016375	Down	0.734398	0.801879	Down	0.00075064	0.0044007	Down	0.976576	0.97965
GO_ANCHORED_COMPONENT_OF_PRESYNAPTIC_MEMBRANE	Up	0.751836	0.838767	Up	0.132136	0.219701	Up	0.557753	0.640488	Up	0.170385	0.203299
GO_ANCHORED_COMPONENT_OF_SYNAPTIC_MEMBRANE	Down	0.41435	0.563631	Up	0.63776	0.722853	Down	0.132531	0.199337	Up	0.391881	0.433381
GO_ANCHORED_COMPONENT_OF_SYNAPTIC_VESICLE_MEMBRANE	Down	0.0988492	0.210065	Down	0.0721272	0.1412	Down	0.0489763	0.0899202	Up	0.996785	0.997211
GO_ANCHORING_JUNCTION	Down	0.583991	0.710326	Down	0.11489	0.198202	Up	5.94797e-06	0.000393445	Up	9.88137e-07	7.27851e-05
GO_ANDROGEN_BIOSYNTHETIC_PROCESS	Down	0.732499	0.82547	Down	0.0126515	0.0447901	Down	0.627683	0.703351	Down	0.00077795	0.00207796
GO_ANDROGEN_CATABOLIC_PROCESS	Up	0.0117229	0.049061	Down	0.612204	0.700991	Up	0.00126818	0.0061799	Down	0.395676	0.437073
GO_ANDROGEN_METABOLIC_PROCESS	Down	0.64341	0.757542	Down	0.00719612	0.032648	Up	0.376688	0.467582	Down	0.00019515	0.000768038
GO_ANDROGEN_RECEPTOR_BINDING	Down	0.0151479	0.0577421	Up	0.205845	0.307016	Down	0.29872	0.387899	Up	0.00484875	0.00889481
GO_ANDROGEN_RECEPTOR_SIGNALING_PATHWAY	Down	0.0129656	0.0524389	Down	0.315271	0.422632	Up	0.044434	0.0832964	Up	0.0124037	0.0198655
GO_ANDROSTERONE_DEHYDROGENASE_ACTIVITY	Up	0.833205	0.894439	Up	0.586508	0.679259	Up	0.00130724	0.00630681	Down	0.0882906	0.112138
WP_MICRORNA_NETWORK_ASSOCIATED_WITH_CHRONIC_LYMPHOCYTIC_LEUKEMIA	Up	0.00347334	0.0231124	Up	0.0142057	0.0477602	Up	0.00428404	0.014313	Down	0.045626	0.0619919
GO_ANGIOTENSIN_ACTIVATED_SIGNALING_PATHWAY	Up	0.6549	0.766053	Up	0.140238	0.229667	Up	0.0183836	0.0417557	Up	0.039835	0.0549283
GO_ANGIOTENSIN_RECEPTOR_BINDING	Up	0.72111	0.817091	Down	0.317962	0.425507	Down	0.889592	0.918692	Down	0.0490947	0.066088
GO_ANIMAL_ORGAN_FORMATION	Up	0.175282	0.312262	Down	0.00864253	0.0358608	Up	0.0355827	0.069717	Down	0.000178578	0.000723908
HP_ABNORMALITY_OF_CARPAL_BONE_OSSIFICATION	Up	0.000590101	0.00829137	Up	0.00038303	0.010593	Up	0.0277771	0.0575657	Down	0.11823	0.146169
GO_ANIMAL_ORGAN_MORPHOGENESIS	Up	0.0126506	0.0515991	Down	0.296999	0.40482	Up	8.14918e-05	0.00123079	Up	4.06333e-05	0.000291772
GO_POSITIVE_REGULATION_OF_HUMORAL_IMMUNE_RESPONSE_MEDIATED_BY_CIRCULATING_IMMUNOGLOBULIN	Down	0.00700267	0.0356386	Down	0.00580921	0.0293102	Down	0.0181681	0.0414002	Up	0.0661281	0.0865575
GO_ANION_CATION_SYMPORTER_ACTIVITY	Up	0.0266435	0.0846811	Down	0.134696	0.222936	Up	0.0694351	0.118658	Up	0.162707	0.195
GO_ANION_CHANNEL_ACTIVITY	Up	0.00547798	0.0305634	Down	0.188045	0.287104	Up	0.000872773	0.00482618	Down	0.926772	0.936614
GO_ANION_HOMEOSTASIS	Up	0.00160433	0.0147667	Up	0.406518	0.513809	Up	6.54141e-05	0.0010964	Up	0.000407988	0.00128648
GO_ANION_SODIUM_SYMPORTER_ACTIVITY	Up	0.817366	0.883705	Down	0.454786	0.560711	Up	0.734742	0.795763	Up	0.0339442	0.0476387
GO_ANION_TRANSMEMBRANE_TRANSPORT	Up	0.324857	0.477635	Up	0.0346397	0.0842585	Up	0.00237755	0.00946118	Up	0.00225359	0.00476671
WP_GENES_INVOLVED_IN_MALE_INFERTILITY	Up	0.0001699	0.00438488	Up	0.00913837	0.0371142	Up	0.00113914	0.00574897	Up	0.911678	0.923268
GO_ANION_TRANSPORT	Up	0.00432119	0.0265224	Up	0.0784896	0.149972	Up	3.79767e-05	0.000846637	Up	6.34294e-05	0.000375365
GO_ANKYRIN_BINDING	Up	0.0929905	0.201542	Down	0.000891511	0.0132268	Up	0.0553576	0.09923	Down	0.540676	0.580801
GO_ANKYRIN_REPEAT_BINDING	Down	0.447691	0.593484	Down	0.0255319	0.0687243	Up	0.0639353	0.111267	Up	0.00870832	0.0146009
REACTOME_MISMATCH_REPAIR	Up	0.00117465	0.0122376	Up	0.00321603	0.0224363	Up	0.000282037	0.00245201	Down	0.0779933	0.100371
GO_HISTONE_BINDING	Up	0.00164013	0.0149344	Up	0.0151359	0.0496573	Up	0.00580736	0.0178124	Up	0.922712	0.933003
GO_ANNULATE_LAMELLAE	Up	0.367649	0.519037	Up	0.302211	0.409852	Up	0.0157391	0.0370368	Up	0.165375	0.197848
GO_ANOIKIS	Up	0.00452341	0.0273171	Down	0.895273	0.924231	Up	0.00396097	0.0135478	Up	0.0149123	0.0232875
GO_ANTERIOR_COMMISSURE_MORPHOGENESIS	Up	0.232257	0.37947	Up	0.543642	0.642075	Up	0.00534517	0.0167735	Up	0.29838	0.33814
GO_ANTERIOR_HEAD_DEVELOPMENT	Down	0.584077	0.710336	Down	0.147768	0.239188	Up	0.960909	0.971485	Down	0.223653	0.260545
GO_ANTERIOR_POSTERIOR_AXIS_SPECIFICATION	Down	0.0720741	0.168314	Down	0.0174804	0.0541321	Up	0.00442582	0.0146679	Down	0.000241458	0.000888349
GO_ANTERIOR_POSTERIOR_AXON_GUIDANCE	Up	0.0734494	0.170636	Down	0.00385348	0.0241143	Up	0.0137406	0.0335033	Down	3.35768e-05	0.000263405
GO_ANTERIOR_POSTERIOR_PATTERN_SPECIFICATION	Up	0.145291	0.273865	Down	0.0584521	0.121078	Up	0.018136	0.0413763	Down	3.95413e-06	0.000106674
GO_ANTEROGRADE_AXONAL_PROTEIN_TRANSPORT	Up	0.081636	0.183749	Down	0.359682	0.468172	Up	0.0192542	0.0432844	Up	0.00308679	0.00612524
GO_ANTEROGRADE_AXONAL_TRANSPORT	Down	0.244812	0.393473	Up	0.936355	0.954924	Up	0.283511	0.372495	Up	0.00193051	0.00421625
GO_ANTEROGRADE_AXONAL_TRANSPORT_OF_MITOCHONDRION	Down	0.449611	0.595288	Down	0.82767	0.873345	Down	0.100509	0.159847	Down	0.0279844	0.0401863
GO_ANTEROGRADE_DENDRITIC_TRANSPORT	Down	0.171424	0.307184	Down	0.639687	0.724453	Up	0.204482	0.284345	Up	0.02589	0.037566
GO_ANTEROGRADE_NEURONAL_DENSE_CORE_VESICLE_TRANSPORT	Down	0.574547	0.701749	Up	0.0514238	0.110848	Down	0.706214	0.771699	Up	6.55782e-06	0.00012515
GO_ANTIBACTERIAL_HUMORAL_RESPONSE	Up	0.158922	0.291614	Up	0.0251473	0.0680516	Down	0.33337	0.423892	Down	0.00111786	0.00275335
GO_ANTIFUNGAL_HUMORAL_RESPONSE	Up	0.764838	0.847117	Down	0.200761	0.301248	Up	0.134705	0.201961	Up	0.374517	0.41584
GO_ANTIFUNGAL_INNATE_IMMUNE_RESPONSE	Down	0.454595	0.599195	Down	0.054026	0.114503	Down	0.600621	0.679617	Up	0.841535	0.860854
GO_ANTIGEN_BINDING	Up	0.0142466	0.0555352	Up	0.0294887	0.0755893	Up	0.0785851	0.131152	Up	0.225864	0.262945
GO_ANTIGEN_PROCESSING_AND_PRESENTATION	Up	0.255184	0.404243	Up	0.0017687	0.0170627	Up	0.0400332	0.0765544	Up	5.45858e-06	0.000120385
HP_T_CELL_LYMPHOMA	Up	0.00069878	0.00901146	Up	0.00722421	0.032726	Up	0.00296458	0.0110284	Down	0.0641613	0.0841979
HP_CHROMOSOMAL_BREAKAGE_INDUCED_BY_CROSSLINKING_AGENTS	Up	0.00101758	0.0111886	Up	0.000623522	0.0120329	Up	0.000677592	0.0041215	Down	0.0893157	0.113312
HP_OSTEOPETROSIS	Up	0.0112275	0.0478053	Up	0.00384719	0.0241143	Up	0.000453672	0.00323601	Down	0.113425	0.140691
GO_ANTIGEN_PROCESSING_AND_PRESENTATION_OF_ENDOGENOUS_PEPTIDE_ANTIGEN_VIA_MHC_CLASS_I_VIA_ER_PATHWAY	Up	0.0167253	0.0616422	Up	0.00127225	0.0148755	Up	0.643798	0.71751	Up	0.000845374	0.00221391
GO_ANTIGEN_PROCESSING_AND_PRESENTATION_OF_EXOGENOUS_PEPTIDE_ANTIGEN_VIA_MHC_CLASS_I	Up	0.23949	0.387763	Up	0.000982951	0.0136987	Up	0.206527	0.286601	Up	1.70107e-06	8.45254e-05
GO_ENDOCRINE_SYSTEM_DEVELOPMENT	Down	0.00918541	0.0419399	Down	0.000629927	0.0120329	Up	0.0457025	0.0851357	Down	0.00331513	0.00650287
GO_ANTIGEN_PROCESSING_AND_PRESENTATION_OF_LIPID_ANTIGEN_VIA_MHC_CLASS_IB	Up	0.0742331	0.171811	Up	0.0105729	0.0403342	Up	0.0939514	0.151427	Up	8.51336e-06	0.000136891
GO_ANTIGEN_PROCESSING_AND_PRESENTATION_OF_PEPTIDE_ANTIGEN	Up	0.297219	0.448601	Up	0.000810854	0.0128396	Up	0.0557551	0.0998219	Up	2.51315e-06	9.29011e-05
GO_ANTIGEN_PROCESSING_AND_PRESENTATION_OF_PEPTIDE_ANTIGEN_VIA_MHC_CLASS_I	Up	0.161989	0.295379	Up	0.000584854	0.0117773	Up	0.115708	0.178675	Up	3.97551e-07	6.10653e-05
HP_ABNORMALITY_OF_CHROMOSOME_STABILITY	Up	0.000445984	0.00703738	Up	0.000188464	0.0089999	Up	0.000312865	0.00260535	Up	0.86148	0.878352
GO_ANTIGEN_PROCESSING_AND_PRESENTATION_OF_PEPTIDE_OR_POLYSACCHARIDE_ANTIGEN_VIA_MHC_CLASS_II	Up	0.409933	0.559614	Up	0.00151531	0.0160131	Up	0.00129058	0.00625084	Up	2.14069e-05	0.0002098
HP_ABNORMAL_FALLOPIAN_TUBE_MORPHOLOGY	Up	0.000696335	0.00899542	Up	0.00077452	0.0127269	Up	0.00962116	0.0256235	Down	0.105996	0.132366
GO_ANTIGEN_RECEPTOR_MEDIATED_SIGNALING_PATHWAY	Up	0.037418	0.107183	Up	0.0057406	0.0291266	Up	0.00904493	0.024487	Up	1.15761e-06	7.51881e-05
GO_ANTIMICROBIAL_HUMORAL_IMMUNE_RESPONSE_MEDIATED_BY_ANTIMICROBIAL_PEPTIDE	Up	0.037957	0.108186	Up	0.313888	0.421181	Up	0.834922	0.877975	Down	0.241253	0.278977
GO_ANTIMICROBIAL_HUMORAL_RESPONSE	Up	0.194894	0.334699	Up	0.754437	0.818254	Down	0.883406	0.914039	Up	0.873966	0.88966
GO_ANTIMICROBIAL_PEPTIDE_PRODUCTION	Up	0.888848	0.931309	Up	0.339494	0.447212	Up	0.149237	0.219464	Up	0.829943	0.850527
GO_ANTIOXIDANT_ACTIVITY	Down	0.271512	0.42135	Down	0.168189	0.263836	Down	0.69682	0.763974	Up	0.181089	0.215028
GO_ANTIPORTER_ACTIVITY	Down	0.665501	0.774405	Down	0.280031	0.386806	Up	0.821514	0.867192	Up	0.00677638	0.0117922
GO_ANTRAL_OVARIAN_FOLLICLE_GROWTH	Down	0.532507	0.667905	Down	0.00064747	0.0121283	Down	0.00135619	0.00643811	Down	6.72354e-06	0.000125907
GO_AORTA_DEVELOPMENT	Up	0.214836	0.358699	Down	0.291939	0.399477	Up	0.00883029	0.0240665	Up	0.535946	0.576132
GO_AORTA_MORPHOGENESIS	Up	0.818524	0.884185	Down	0.0710163	0.139649	Up	0.479829	0.56828	Up	0.318287	0.358554
GO_AORTA_SMOOTH_MUSCLE_TISSUE_MORPHOGENESIS	Up	0.575207	0.702404	Up	0.0624032	0.127025	Up	0.0782804	0.130768	Up	0.100634	0.126202
GO_AORTIC_VALVE_DEVELOPMENT	Up	0.0265801	0.0845485	Down	0.00365835	0.0236174	Up	0.0129061	0.0319953	Up	0.0772837	0.0995487
GO_AP_1_ADAPTOR_COMPLEX	Down	0.308526	0.459962	Up	0.535813	0.635172	Down	0.127839	0.193697	Up	0.0504167	0.0677203
GO_AP_1_ADAPTOR_COMPLEX_BINDING	Down	0.73968	0.830341	Down	0.123369	0.208789	Down	0.0109686	0.0282785	Down	0.00083016	0.00218358
GO_AP_2_ADAPTOR_COMPLEX_BINDING	Down	0.25909	0.408235	Down	0.183504	0.281869	Down	0.369865	0.461208	Up	0.13097	0.160298
GO_AP_3_ADAPTOR_COMPLEX	Down	0.0679971	0.161391	Up	0.390959	0.49879	Down	0.0269826	0.0564194	Up	0.00139669	0.00327117
GO_AP_4_ADAPTOR_COMPLEX	Down	0.417177	0.56616	Up	0.766526	0.827636	Up	0.944663	0.959256	Up	0.075232	0.0972095
GO_AP_TYPE_MEMBRANE_COAT_ADAPTOR_COMPLEX	Down	0.0929002	0.201408	Up	0.261729	0.367241	Up	0.546506	0.629958	Up	1.1482e-05	0.000156608
GO_APICAL_CORTEX	Up	0.123597	0.245978	Down	0.000388074	0.010593	Up	0.0580085	0.102928	Up	0.998269	0.998553
GO_APICAL_DENDRITE	Down	0.0182877	0.0655415	Up	0.131165	0.218438	Down	0.880498	0.911974	Up	8.93849e-06	0.000139877
GO_APICAL_JUNCTION_ASSEMBLY	Up	0.0870045	0.192333	Up	0.045858	0.102197	Up	0.00224021	0.00908481	Up	0.000198951	0.000776892
GO_APICAL_JUNCTION_COMPLEX	Up	0.0917184	0.199628	Down	0.0131233	0.0456916	Up	0.00586033	0.0179335	Up	0.000749278	0.00202112
GO_APICAL_PART_OF_CELL	Up	0.200669	0.341677	Up	0.0429727	0.0976602	Up	0.0152182	0.0360856	Up	2.45274e-05	0.00022322
GO_APICAL_PLASMA_MEMBRANE	Up	0.475707	0.618726	Up	0.109418	0.191095	Up	0.0270656	0.056548	Up	5.96505e-05	0.000362537
GO_APICAL_PROTEIN_LOCALIZATION	Up	0.117777	0.237929	Up	0.491126	0.594148	Up	0.500274	0.587957	Up	0.00323681	0.00637123
GO_APICOLATERAL_PLASMA_MEMBRANE	Down	0.0357981	0.10387	Down	0.0909152	0.166744	Up	0.232604	0.316398	Up	4.77406e-05	0.000317827
GO_APOLIPOPROTEIN_A_I_BINDING	Up	0.333121	0.485665	Up	0.00104578	0.013902	Up	0.0845401	0.139311	Up	0.000144431	0.000626656
GO_APOLIPOPROTEIN_A_I_MEDIATED_SIGNALING_PATHWAY	Down	0.025614	0.0825441	Up	0.13474	0.222972	Down	0.74187	0.801543	Up	4.17856e-06	0.000107807
GO_APOLIPOPROTEIN_BINDING	Up	0.0664817	0.159015	Up	0.00290645	0.0215555	Up	0.00056139	0.00368566	Up	0.0226812	0.0335158
GO_APOLIPOPROTEIN_RECEPTOR_BINDING	Down	0.822762	0.886713	Down	0.291146	0.398677	Down	0.0560186	0.100191	Down	0.13322	0.162759
GO_APOPTOTIC_CELL_CLEARANCE	Down	0.352365	0.503919	Up	0.181903	0.280127	Up	0.0361946	0.0706607	Up	0.000558917	0.00161694
GO_APOPTOTIC_CHROMOSOME_CONDENSATION	Up	0.19773	0.338134	Up	0.939654	0.957452	Up	0.480213	0.568701	Down	0.0535628	0.0715259
GO_APOPTOTIC_DNA_FRAGMENTATION	Up	0.107871	0.223742	Up	0.00223632	0.019113	Up	0.0295607	0.0604598	Down	0.00975605	0.0161097
GO_APOPTOTIC_MITOCHONDRIAL_CHANGES	Up	0.41936	0.568045	Up	0.304015	0.411476	Up	0.129027	0.195127	Up	1.48123e-05	0.000174821
GO_APOPTOTIC_PROCESS	Up	0.00738243	0.0367532	Up	0.583095	0.676498	Up	0.000750347	0.00440054	Up	1.77616e-06	8.51062e-05
GO_APOPTOTIC_PROCESS_IN_BONE_MARROW_CELL	Up	0.137186	0.264029	Up	0.526749	0.627676	Up	0.00458227	0.0150325	Up	5.76106e-06	0.000121615
GO_APOPTOTIC_PROCESS_INVOLVED_IN_BLOOD_VESSEL_MORPHOGENESIS	Up	0.00354969	0.0234498	Up	0.0711643	0.139888	Up	0.0525023	0.0951565	Up	0.00477486	0.00877609
GO_APOPTOTIC_PROCESS_INVOLVED_IN_DEVELOPMENT	Up	0.0479121	0.126781	Down	0.0667493	0.133327	Up	0.0228171	0.0493784	Up	0.168494	0.201213
GO_APOPTOTIC_PROCESS_INVOLVED_IN_HEART_MORPHOGENESIS	Down	0.444884	0.590875	Up	0.119992	0.204771	Up	0.452593	0.542178	Up	0.0018368	0.00405198
GO_APOPTOTIC_PROCESS_INVOLVED_IN_MORPHOGENESIS	Up	0.047409	0.125857	Down	0.650084	0.733148	Up	0.0301631	0.0614331	Up	0.0761311	0.0982506
GO_APOPTOTIC_SIGNALING_PATHWAY	Up	0.0523251	0.135077	Up	0.17602	0.273388	Up	0.0140284	0.0340314	Up	4.39918e-05	0.000303256
GO_APPENDAGE_DEVELOPMENT	Up	0.092068	0.20012	Down	0.110932	0.193068	Up	0.0304025	0.061813	Up	0.029633	0.0422938
GO_APPENDAGE_MORPHOGENESIS	Up	0.121053	0.242614	Down	0.179191	0.277014	Up	0.0511315	0.0931697	Down	0.00967435	0.0159949
GO_ARACHIDONATE_COA_LIGASE_ACTIVITY	Up	0.0801614	0.181498	Up	0.106776	0.187338	Up	0.0640423	0.111407	Up	0.496973	0.53745
GO_ARACHIDONIC_ACID_EPOXYGENASE_ACTIVITY	Down	0.0837876	0.18711	Up	0.746107	0.811462	Down	0.000874814	0.00483619	Down	0.178849	0.212625
GO_ARACHIDONIC_ACID_METABOLIC_PROCESS	Down	0.0123481	0.0508577	Up	0.80637	0.857061	Down	0.0106711	0.0277051	Up	0.0179553	0.0273273
GO_ARACHIDONIC_ACID_MONOOXYGENASE_ACTIVITY	Down	0.535355	0.670197	Up	0.47891	0.583362	Down	0.00738245	0.0211971	Down	0.180938	0.214875
GO_ARACHIDONIC_ACID_SECRETION	Down	0.0667914	0.159583	Up	0.303244	0.410803	Up	0.00699783	0.0204031	Up	0.000113303	0.000536108
GO_ARF_GUANYL_NUCLEOTIDE_EXCHANGE_FACTOR_ACTIVITY	Down	0.0776282	0.177366	Down	0.249645	0.354328	Down	0.10678	0.167822	Up	0.018843	0.0285051
GO_ARF_PROTEIN_SIGNAL_TRANSDUCTION	Down	0.802776	0.873589	Down	0.00685387	0.031858	Down	0.647501	0.720911	Up	0.0526824	0.0704621
GO_ARGININE_BINDING	Down	0.136741	0.263437	Down	0.0223212	0.0631702	Down	0.22777	0.311004	Up	0.00132818	0.00314645
GO_ARGININE_BIOSYNTHETIC_PROCESS	Down	0.822649	0.886699	Down	0.266112	0.37215	Down	0.0831967	0.137409	Down	0.0882322	0.112079
GO_ARGININE_CATABOLIC_PROCESS	Up	0.590955	0.71618	Down	0.0080779	0.03454	Up	0.0525943	0.0952412	Up	0.0037254	0.0071581
GO_ARGININE_METABOLIC_PROCESS	Up	0.506301	0.645114	Down	0.0117579	0.042786	Up	0.750558	0.809142	Up	0.0234056	0.0344484
GO_ARGININE_TRANSMEMBRANE_TRANSPORT	Down	0.200513	0.341478	Up	0.449967	0.55629	Down	0.158563	0.230615	Down	0.441653	0.482738
GO_ARGININE_TRANSMEMBRANE_TRANSPORTER_ACTIVITY	Down	0.0843497	0.188	Up	0.821014	0.868625	Down	0.153084	0.223884	Down	0.411428	0.452571
GO_ARGININE_TRANSPORT	Down	0.154841	0.286273	Down	0.368973	0.477517	Down	0.0537188	0.0968905	Down	0.14683	0.17757
GO_ARMADILLO_REPEAT_DOMAIN_BINDING	Down	0.279774	0.430048	Down	0.0802353	0.152327	Down	0.399983	0.491336	Down	0.149503	0.180549
GO_AROMATASE_ACTIVITY	Up	0.496466	0.636593	Up	0.784465	0.841261	Up	0.575886	0.657267	Up	0.9912	0.992097
GO_AROMATIC_AMINO_ACID_FAMILY_CATABOLIC_PROCESS	Down	0.904352	0.940712	Down	0.758839	0.821697	Down	0.512936	0.59958	Up	0.0170386	0.0261174
GO_AROMATIC_AMINO_ACID_FAMILY_METABOLIC_PROCESS	Down	0.888532	0.931276	Up	0.211061	0.312632	Down	0.314388	0.404449	Up	0.00125993	0.00301567
GO_AROMATIC_AMINO_ACID_TRANSMEMBRANE_TRANSPORTER_ACTIVITY	Up	0.00574093	0.0313603	Up	0.295156	0.403013	Up	0.151771	0.222335	Down	0.0151754	0.0236334
GO_AROMATIC_AMINO_ACID_TRANSPORT	Up	0.0175946	0.0637968	Up	0.679394	0.757753	Up	0.0822832	0.136157	Down	0.0187375	0.0283658
GO_ARP2_3_COMPLEX_BINDING	Up	0.0389875	0.110179	Down	0.358064	0.466507	Down	0.0631177	0.110135	Up	0.0156311	0.0242196
GO_ARP2_3_COMPLEX_MEDIATED_ACTIN_NUCLEATION	Down	0.0552853	0.140088	Up	0.399525	0.506695	Up	0.0577497	0.102572	Up	5.11527e-05	0.000330343
GO_ARP2_3_PROTEIN_COMPLEX	Down	0.011022	0.047227	Up	0.0799053	0.151978	Up	0.0562766	0.10057	Up	4.21625e-06	0.00010801
GO_ARRESTIN_FAMILY_PROTEIN_BINDING	Up	0.434261	0.581947	Down	0.362858	0.471401	Up	0.759521	0.81667	Up	0.0143022	0.0224521
GO_ARTERIAL_ENDOTHELIAL_CELL_DIFFERENTIATION	Up	0.441366	0.587911	Down	0.00688097	0.0319288	Up	0.673956	0.744182	Down	0.00280536	0.00567602
GO_ARTERY_DEVELOPMENT	Up	0.497584	0.637405	Down	0.145234	0.235939	Up	0.0837431	0.138159	Up	0.0767348	0.0989265
GO_ARTERY_MORPHOGENESIS	Down	0.919407	0.950735	Down	0.0157282	0.0507656	Down	0.952225	0.965072	Up	0.0167195	0.0256919
GO_ARTERY_SMOOTH_MUSCLE_CONTRACTION	Down	0.0227777	0.0761936	Down	0.00580091	0.0292872	Up	0.000132188	0.00159987	Up	0.919932	0.93064
GO_ARYL_HYDROCARBON_RECEPTOR_BINDING	Up	0.00699814	0.0356386	Down	0.00124903	0.014826	Up	0.00824093	0.0229205	Down	0.00147698	0.0034197
GO_ARYL_SULFOTRANSFERASE_ACTIVITY	Down	0.590913	0.71618	Down	0.422401	0.529304	Up	0.452238	0.541939	Down	0.0039573	0.00751935
GO_ARYLESTERASE_ACTIVITY	Down	0.84848	0.905226	Down	0.134426	0.222611	Up	0.0370237	0.0719108	Up	0.000578292	0.00165952
GO_ARYLSULFATASE_ACTIVITY	Down	0.0938836	0.202705	Down	0.329869	0.437405	Down	0.068908	0.117949	Down	0.111622	0.138684
GO_ASCENDING_AORTA_DEVELOPMENT	Down	0.0103062	0.0453801	Down	0.19151	0.290916	Down	0.00739296	0.0212128	Down	0.191915	0.226672
GO_ASPARAGINE_METABOLIC_PROCESS	Up	0.266614	0.41599	Down	0.256423	0.361727	Down	0.965831	0.974634	Down	0.00119342	0.00289537
GO_ASPARTATE_FAMILY_AMINO_ACID_BIOSYNTHETIC_PROCESS	Up	0.721683	0.817353	Up	0.610697	0.699912	Down	0.207453	0.28762	Up	0.916685	0.927668
GO_ASPARTATE_FAMILY_AMINO_ACID_CATABOLIC_PROCESS	Down	0.033923	0.100048	Up	0.122219	0.207311	Down	0.0738393	0.124706	Up	0.143708	0.174168
GO_ASPARTATE_FAMILY_AMINO_ACID_METABOLIC_PROCESS	Down	0.530482	0.666039	Up	0.187658	0.286722	Down	0.0786043	0.131158	Up	0.874658	0.890278
GO_ASPARTATE_METABOLIC_PROCESS	Down	0.454535	0.59919	Down	0.066494	0.132982	Down	0.695013	0.762271	Up	0.479437	0.519956
GO_ASPARTATE_TRANSMEMBRANE_TRANSPORT	Up	0.122953	0.245122	Up	0.141017	0.230639	Up	0.000298857	0.00253862	Up	0.00140522	0.00328823
GO_ASPARTIC_ENDOPEPTIDASE_ACTIVITY_INTRAMEMBRANE_CLEAVING	Down	0.0194856	0.0686301	Down	0.0666796	0.133239	Up	0.3327	0.423295	Up	0.000232721	0.000864923
GO_ASPARTIC_TYPE_ENDOPEPTIDASE_INHIBITOR_ACTIVITY	Up	0.812988	0.880919	Up	0.0158108	0.0509516	Up	0.115407	0.178276	Up	0.00136341	0.00320971
GO_ASPARTIC_TYPE_PEPTIDASE_ACTIVITY	Up	0.2926	0.443708	Down	0.132585	0.220239	Up	0.00863181	0.0236882	Up	0.00942324	0.0156449
GO_ASSOCIATIVE_LEARNING	Up	0.00399695	0.0252544	Up	0.0159601	0.0512503	Up	0.000514568	0.00347925	Up	0.000523408	0.00154286
GO_ASTER	Up	0.0371406	0.106651	Up	0.0655025	0.131587	Up	0.0084651	0.0233504	Up	0.000412706	0.00129669
GO_ASTRAL_MICROTUBULE_ORGANIZATION	Up	0.0421678	0.116414	Up	0.00540704	0.0281335	Up	0.0187957	0.0424716	Up	4.70918e-05	0.00031551
GO_ASTROCYTE_ACTIVATION	Up	0.000574097	0.00814066	Up	0.989148	0.992735	Up	0.00667216	0.019676	Up	0.00637936	0.011193
GO_ASTROCYTE_CELL_MIGRATION	Down	0.97727	0.985849	Up	0.551333	0.648883	Down	0.191941	0.269793	Up	0.000394952	0.00125668
GO_ASTROCYTE_DEVELOPMENT	Up	0.00876064	0.0406461	Up	0.270449	0.376962	Up	0.000627771	0.0039222	Up	0.00168068	0.00377287
GO_ASTROCYTE_DIFFERENTIATION	Up	0.000156477	0.00421425	Up	0.994289	0.99623	Up	0.0174987	0.0402322	Up	0.0232975	0.0343181
GO_ASTROCYTE_END_FOOT	Up	0.00384234	0.0245962	Up	0.0836451	0.157025	Up	0.0287703	0.0591982	Up	0.0034505	0.00671767
HP_ABSENT_EARLOBE	Up	0.00564489	0.0310742	Up	0.00143651	0.0155858	Up	0.00415528	0.013994	Up	0.851732	0.869763
GO_ASYMMETRIC_CELL_DIVISION	Up	0.725255	0.819985	Up	0.000322553	0.010149	Up	0.00136612	0.00646488	Up	0.000486805	0.00146014
GO_ASYMMETRIC_GLUTAMATERGIC_EXCITATORY_SYNAPSE	Up	0.883869	0.928285	Down	0.202522	0.303308	Up	0.370333	0.461736	Down	0.243071	0.280894
GO_ASYMMETRIC_NEUROBLAST_DIVISION	Down	0.972732	0.983112	Down	0.121334	0.206273	Up	0.236111	0.320178	Down	0.0575175	0.0762597
GO_ASYMMETRIC_STEM_CELL_DIVISION	Up	0.697963	0.799349	Up	0.00118919	0.0144941	Up	0.027349	0.0569591	Up	0.00438601	0.00819386
GO_ATF6_MEDIATED_UNFOLDED_PROTEIN_RESPONSE	Down	0.730601	0.824081	Down	0.28186	0.388669	Up	0.352304	0.443039	Down	0.00221631	0.00470557
GO_ATG1_ULK1_KINASE_COMPLEX	Up	0.56934	0.697713	Down	0.115904	0.199608	Down	0.187127	0.264157	Down	0.0299531	0.0426985
GO_ATP_ACTIVATED_INWARD_RECTIFIER_POTASSIUM_CHANNEL_ACTIVITY	Down	0.997763	0.998855	Down	0.0630021	0.127895	Down	0.0319024	0.0641985	Down	0.00185033	0.00407755
GO_ATP_BINDING_CASSETTE_ABC_TRANSPORTER_COMPLEX	Up	0.276576	0.426472	Down	0.101612	0.181118	Up	0.806775	0.855843	Down	0.188299	0.222777
GO_ATP_BIOSYNTHETIC_PROCESS	Down	0.646762	0.759915	Up	0.044672	0.100287	Up	0.693394	0.760972	Up	1.37509e-05	0.000169327
GO_ATP_DEPENDENT_CHROMATIN_REMODELING	Up	8.44997e-05	0.00305323	Up	0.0740776	0.14392	Up	8.57338e-07	0.000229882	Down	0.0287987	0.0412346
GO_ATP_DEPENDENT_MICROTUBULE_MOTOR_ACTIVITY	Up	0.481081	0.623863	Up	0.0093246	0.0375933	Up	0.222235	0.304506	Up	0.00133523	0.0031596
GO_ATP_DEPENDENT_MICROTUBULE_MOTOR_ACTIVITY_MINUS_END_DIRECTED	Down	0.143538	0.271777	Up	0.34258	0.450281	Down	0.614095	0.691218	Down	0.981554	0.983749
GO_ATP_DEPENDENT_MICROTUBULE_MOTOR_ACTIVITY_PLUS_END_DIRECTED	Up	0.0816481	0.183756	Up	0.00329341	0.0225783	Up	0.0417321	0.0791341	Up	0.000597991	0.00170327
GO_ATP_DEPENDENT_PEPTIDASE_ACTIVITY	Up	0.0279209	0.087409	Up	0.02373	0.0656554	Up	0.00398562	0.0136078	Up	0.00403112	0.007636
GO_ATP_DEPENDENT_PROTEIN_BINDING	Up	0.153293	0.28426	Up	0.561446	0.657375	Up	0.00721536	0.0208625	Up	3.08455e-06	9.96533e-05
GO_ATP_GATED_ION_CHANNEL_ACTIVITY	Down	0.992533	0.995277	Down	0.0902797	0.165885	Down	0.143497	0.212602	Down	0.141712	0.172014
GO_ATP_METABOLIC_PROCESS	Up	0.905331	0.941262	Up	0.00667535	0.0314663	Up	0.162533	0.235327	Up	5.796e-06	0.000121615
GO_ATP_SYNTHESIS_COUPLED_ELECTRON_TRANSPORT	Down	0.186586	0.325779	Up	0.0755364	0.145918	Down	0.863145	0.899003	Up	0.00548773	0.00984879
GO_ATP_SYNTHESIS_COUPLED_PROTON_TRANSPORT	Down	0.175202	0.312226	Up	0.395962	0.50334	Down	0.648924	0.721885	Up	0.00466023	0.00860451
GO_ATP_TRANSMEMBRANE_TRANSPORTER_ACTIVITY	Down	0.0663972	0.158849	Up	0.0576316	0.119862	Down	0.480447	0.568882	Down	0.06539	0.085682
GO_ATP_TRANSPORT	Down	0.0292717	0.0902517	Up	0.018611	0.0561373	Down	0.463297	0.552464	Down	0.00454822	0.00843391
GO_ATPASE_ACTIVATOR_ACTIVITY	Up	0.809982	0.878747	Up	0.0623831	0.127006	Up	0.00259391	0.0100688	Up	0.000154057	0.000655256
HP_POOR_APPETITE	Up	0.00105059	0.0114028	Up	0.00125919	0.014829	Up	0.000356973	0.00280498	Down	0.0979179	0.123075
GO_ATPASE_ACTIVITY_COUPLED_TO_TRANSMEMBRANE_MOVEMENT_OF_IONS_ROTATIONAL_MECHANISM	Down	0.101451	0.214135	Up	0.204191	0.305008	Down	0.0928198	0.149993	Up	0.000894673	0.00231064
GO_ATPASE_BINDING	Down	0.167538	0.302255	Up	0.0616356	0.125838	Up	0.128131	0.194059	Up	0.0088134	0.0147594
GO_REGULATION_OF_DNA_DEPENDENT_DNA_REPLICATION	Up	6.68047e-06	0.00107047	Up	0.000628193	0.0120329	Up	4.28609e-06	0.000354952	Down	0.100927	0.126531
RIZ_ERYTHROID_DIFFERENTIATION	Up	1.08802e-05	0.00119195	Up	0.00195583	0.0178934	Up	5.76426e-06	0.000388626	Down	0.100606	0.126174
GO_ATPASE_COUPLED_INTRAMEMBRANE_LIPID_TRANSPORTER_ACTIVITY	Down	0.794453	0.868466	Down	0.000568849	0.0117079	Down	0.0354468	0.069509	Down	3.54524e-05	0.00027118
GO_ATPASE_COUPLED_ION_TRANSMEMBRANE_TRANSPORTER_ACTIVITY	Up	0.504831	0.643787	Up	0.321305	0.428953	Down	0.18041	0.256016	Up	0.00235494	0.00494006
GO_ATPASE_COUPLED_LIPID_TRANSMEMBRANE_TRANSPORTER_ACTIVITY	Up	0.0658243	0.157819	Up	0.000242688	0.00960879	Up	0.000598083	0.00381307	Up	2.30035e-05	0.000217345
GO_ATPASE_COUPLED_XENOBIOTIC_TRANSMEMBRANE_TRANSPORTER_ACTIVITY	Up	0.0953947	0.204957	Up	4.38383e-06	0.00438843	Up	0.000415535	0.00306735	Up	6.18207e-07	6.63374e-05
GO_ATPASE_DEPENDENT_TRANSMEMBRANE_TRANSPORT_COMPLEX	Up	0.076076	0.17475	Down	0.00017613	0.00892387	Up	0.112694	0.175115	Down	0.204246	0.239694
GO_ATPASE_INHIBITOR_ACTIVITY	Up	0.0499526	0.130547	Up	0.483683	0.587407	Up	0.290027	0.378904	Down	0.276073	0.314998
GO_ATPASE_REGULATOR_ACTIVITY	Up	0.077731	0.177524	Up	0.00634823	0.0306877	Up	0.000659135	0.00405069	Up	9.49157e-05	0.000477119
GO_ATRIAL_CARDIAC_MUSCLE_CELL_MEMBRANE_REPOLARIZATION	Up	0.0112518	0.0478568	Up	0.150168	0.242159	Up	0.00920011	0.0247761	Up	0.00024418	0.000895012
GO_ATRIAL_CARDIAC_MUSCLE_CELL_TO_AV_NODE_CELL_SIGNALING	Down	0.506927	0.645705	Up	0.1226	0.207839	Up	0.0572675	0.10194	Up	0.0096553	0.0159671
GO_ATRIAL_CARDIAC_MUSCLE_TISSUE_DEVELOPMENT	Up	0.475286	0.618264	Up	0.0824745	0.155354	Up	0.924026	0.943645	Up	0.039891	0.0550012
GO_ATRIAL_SEPTUM_DEVELOPMENT	Down	0.957216	0.973696	Up	0.783879	0.840901	Up	0.676537	0.746405	Down	0.019269	0.0290555
GO_ATRIAL_SEPTUM_MORPHOGENESIS	Down	0.741829	0.831973	Down	0.281997	0.388824	Up	0.747627	0.806603	Down	0.0228076	0.0336836
GO_ATRIAL_SEPTUM_PRIMUM_MORPHOGENESIS	Down	0.986149	0.991144	Up	0.804046	0.855369	Up	0.204535	0.284398	Down	0.432281	0.473478
GO_ATRIOVENTRICULAR_CANAL_DEVELOPMENT	Down	0.370216	0.52189	Up	0.0220164	0.0625518	Down	0.166039	0.239468	Up	0.0541914	0.0722644
GO_ATRIOVENTRICULAR_VALVE_DEVELOPMENT	Up	0.591635	0.716598	Up	0.879753	0.912823	Up	0.371989	0.463224	Down	0.0678314	0.08855
GO_ATRIOVENTRICULAR_VALVE_FORMATION	Up	0.777759	0.856602	Down	0.0731535	0.142678	Up	0.000711138	0.00424002	Down	0.00426723	0.00800396
GO_ATTACHMENT_OF_GPI_ANCHOR_TO_PROTEIN	Up	0.564787	0.694234	Up	0.0656044	0.131754	Up	0.0470009	0.0869997	Down	0.32219	0.362699
GO_ATTACHMENT_OF_MITOTIC_SPINDLE_MICROTUBULES_TO_KINETOCHORE	Up	0.00312924	0.0216926	Up	0.0840484	0.157613	Up	0.000902987	0.00493103	Down	0.000546665	0.00159112
GO_ATTACHMENT_OF_SPINDLE_MICROTUBULES_TO_KINETOCHORE	Up	0.0359719	0.104218	Up	0.266199	0.372222	Up	0.00228162	0.00921732	Down	0.00125815	0.00301246
GO_AU_RICH_ELEMENT_BINDING	Up	0.00403174	0.0253751	Up	0.138502	0.227604	Up	0.000307937	0.00258168	Down	0.691245	0.724379
GO_AUDITORY_RECEPTOR_CELL_DEVELOPMENT	Down	0.933642	0.959354	Down	0.0751047	0.145405	Up	0.0462143	0.0858914	Up	0.00959028	0.0158746
GO_AUDITORY_RECEPTOR_CELL_FATE_COMMITMENT	Up	0.0210627	0.0723083	Down	0.734299	0.801854	Up	0.0130308	0.032226	Up	0.834224	0.854415
GO_AUDITORY_RECEPTOR_CELL_MORPHOGENESIS	Down	0.448209	0.594054	Down	0.0738525	0.143588	Up	0.817261	0.864047	Up	0.0360141	0.0501821
GO_AUTOCRINE_SIGNALING	Up	0.174536	0.311434	Down	0.573488	0.667894	Up	0.533408	0.617786	Up	0.0691462	0.090121
GO_AUTOLYSOSOME	Up	0.0600803	0.14801	Down	0.00140503	0.0154778	Up	0.641675	0.715713	Down	9.76854e-05	0.000486968
GO_AUTONOMIC_NERVOUS_SYSTEM_DEVELOPMENT	Up	0.274471	0.424502	Down	0.150315	0.242262	Up	0.0624028	0.109187	Up	0.00129075	0.0030758
GO_AUTOPHAGIC_CELL_DEATH	Down	0.425791	0.573888	Down	0.702079	0.775635	Down	0.211283	0.291949	Up	0.982118	0.984224
GO_AUTOPHAGOSOME	Down	0.102537	0.215763	Up	0.0659432	0.132218	Down	0.0552267	0.0990712	Up	0.000180062	0.000728144
GO_AUTOPHAGOSOME_MATURATION	Down	0.00469749	0.0279753	Up	0.067356	0.134191	Down	0.00104013	0.00541964	Up	8.14506e-05	0.000432484
GO_AUTOPHAGOSOME_MEMBRANE	Down	0.00658423	0.0343144	Up	0.00529342	0.0278324	Down	0.00983534	0.0260365	Up	3.96932e-05	0.000287277
GO_AUTOPHAGOSOME_ORGANIZATION	Down	0.0110028	0.0471926	Up	0.25842	0.363836	Down	0.00371122	0.0129419	Up	8.21783e-05	0.000434728
GO_AUTOPHAGY_OF_MITOCHONDRION	Down	0.160078	0.293018	Up	0.102088	0.181676	Down	0.0452878	0.0845579	Up	0.00102984	0.0025822
GO_AUTOPHAGY_OF_NUCLEUS	Down	0.0190625	0.0675269	Up	0.770948	0.831343	Down	0.00418053	0.0140655	Up	0.0797811	0.102464
GO_AUTOPHAGY_OF_PEROXISOME	Up	0.749033	0.836957	Down	0.671278	0.751191	Down	0.803611	0.853261	Up	0.267423	0.306359
GO_AV_NODE_CELL_TO_BUNDLE_OF_HIS_CELL_COMMUNICATION	Up	0.887114	0.930419	Up	0.0934884	0.170246	Up	0.0720184	0.122208	Up	0.00252116	0.0052226
GO_AXIAL_MESODERM_DEVELOPMENT	Down	0.549998	0.682335	Up	0.0744845	0.144474	Up	0.183953	0.260358	Up	0.0155717	0.0241487
GO_AXIS_ELONGATION	Up	0.00157024	0.0146079	Down	0.000735293	0.0124923	Up	0.0073696	0.0211688	Down	0.000238339	0.000879893
GO_AXIS_ELONGATION_INVOLVED_IN_SOMITOGENESIS	Up	0.0989494	0.210211	Down	0.0585515	0.121224	Up	0.0979588	0.156661	Down	0.78603	0.811416
GO_AXIS_SPECIFICATION	Down	0.351891	0.503412	Down	0.043067	0.0978217	Up	0.0519825	0.0944177	Down	0.000470304	0.00142466
GO_AXO_DENDRITIC_PROTEIN_TRANSPORT	Up	0.983183	0.989439	Down	0.474073	0.578711	Up	0.370309	0.461734	Up	0.0225416	0.0333354
GO_AXO_DENDRITIC_TRANSPORT	Up	0.397035	0.547164	Up	0.301006	0.408719	Up	0.268381	0.356019	Up	0.00166709	0.0037497
GO_AXOLEMMA	Down	0.0326467	0.0974324	Down	0.0903828	0.165999	Down	0.168362	0.242186	Down	0.000139527	0.000613275
GO_AXON	Up	0.515811	0.653352	Up	0.176792	0.274264	Up	0.00399644	0.0136336	Up	5.69853e-05	0.000352266
GO_AXON_CHOICE_POINT_RECOGNITION	Up	0.000340015	0.00610228	Down	0.260556	0.366059	Up	0.235373	0.319424	Down	0.126064	0.154772
GO_AXON_CYTOPLASM	Down	0.52991	0.665441	Up	0.225773	0.329085	Up	0.151218	0.221783	Up	0.00135109	0.0031903
GO_AXON_DEVELOPMENT	Up	0.0962499	0.206268	Down	0.000198989	0.00916931	Up	0.00145043	0.00674549	Up	1.81891e-06	8.53914e-05
GO_AXON_ENSHEATHMENT_IN_CENTRAL_NERVOUS_SYSTEM	Down	0.353709	0.505257	Up	0.0855939	0.159672	Up	0.221761	0.304031	Up	1.66844e-06	8.45254e-05
GO_AXON_EXTENSION	Down	0.995132	0.997383	Down	0.00438658	0.0256175	Up	0.0225848	0.0489966	Up	0.000488903	0.00146497
GO_AXON_GUIDANCE_RECEPTOR_ACTIVITY	Up	0.618912	0.737951	Down	0.090877	0.166732	Up	0.0469164	0.0868891	Down	0.0521353	0.069788
GO_AXON_HILLOCK	Down	0.079572	0.180552	Down	0.00466784	0.026237	Up	0.140207	0.208723	Down	7.37509e-05	0.000407121
GO_AXON_INITIAL_SEGMENT	Up	0.774835	0.854413	Down	0.190569	0.289864	Up	0.156373	0.22798	Down	0.0689459	0.0898655
GO_AXON_MIDLINE_CHOICE_POINT_RECOGNITION	Up	0.0013894	0.0135237	Up	0.226521	0.329876	Up	0.05524	0.0990853	Up	0.638277	0.674449
GO_AXONAL_FASCICULATION	Up	0.197585	0.337915	Up	0.195281	0.295174	Up	0.0677112	0.116336	Up	0.000272309	0.000965872
GO_AXONAL_GROWTH_CONE	Down	0.207956	0.350324	Up	0.335426	0.4431	Up	0.00124327	0.00609661	Up	5.46786e-05	0.000343284
GO_AXONAL_TRANSPORT	Down	0.227878	0.374029	Up	0.304245	0.411734	Up	0.304662	0.394276	Up	0.00234802	0.004928
GO_AXONAL_TRANSPORT_OF_MITOCHONDRION	Down	0.280059	0.430265	Up	0.626001	0.712598	Down	0.529674	0.614772	Down	0.4846	0.524961
GO_AXONEMAL_DYNEIN_COMPLEX	Down	0.135596	0.261831	Down	0.712375	0.783936	Down	0.065332	0.113052	Down	0.0678572	0.0885782
GO_AXONEMAL_DYNEIN_COMPLEX_ASSEMBLY	Down	0.288032	0.438808	Up	0.103775	0.183977	Up	0.176673	0.252021	Up	0.4542	0.495217
GO_AXONEMAL_MICROTUBULE	Up	0.778453	0.857173	Up	0.826173	0.872334	Down	0.736242	0.796731	Down	0.000579281	0.00166191
GO_AXONEME_ASSEMBLY	Down	0.00202003	0.0167084	Up	0.608513	0.698056	Down	0.266428	0.353964	Down	0.715338	0.746871
GO_AXONOGENESIS_INVOLVED_IN_INNERVATION	Up	0.304383	0.455656	Up	0.191422	0.290866	Down	0.180401	0.256016	Up	0.00117249	0.00285946
GO_AZOLE_TRANSMEMBRANE_TRANSPORT	Up	0.00804363	0.0386631	Down	0.0180836	0.0551796	Down	0.00613385	0.0185089	Down	9.87303e-05	0.000490549
GO_AZOLE_TRANSMEMBRANE_TRANSPORTER_ACTIVITY	Up	0.00122269	0.0125149	Down	0.148397	0.23991	Down	0.777001	0.831217	Down	4.53941e-05	0.000309244
GO_AZUROPHIL_GRANULE	Down	0.141586	0.269112	Up	0.370251	0.4788	Up	0.444669	0.53454	Up	2.72676e-05	0.000235908
GO_AZUROPHIL_GRANULE_LUMEN	Down	0.151701	0.282328	Up	0.885073	0.917077	Up	0.29963	0.388744	Up	0.000329895	0.00110483
GO_AZUROPHIL_GRANULE_MEMBRANE	Down	0.139086	0.266176	Up	0.16065	0.255112	Down	0.74905	0.807806	Up	5.2189e-05	0.000334035
GO_B_1_B_CELL_DIFFERENTIATION	Up	0.96069	0.976004	Up	0.0429617	0.0976563	Up	0.394555	0.485747	Up	0.197313	0.232357
GO_B_CELL_ACTIVATION	Up	0.00383886	0.0245953	Up	0.0172667	0.0538031	Up	0.000783341	0.00451688	Up	0.000122242	0.000563199
GO_DAMAGED_DNA_BINDING	Up	2.67653e-05	0.00172096	Up	0.00869662	0.0360142	Up	1.2613e-05	0.000523643	Down	0.085868	0.109374
GO_B_CELL_APOPTOTIC_PROCESS	Up	0.00462805	0.0277373	Up	0.785198	0.841791	Up	0.000879862	0.00485582	Up	0.0143549	0.0225224
GO_B_CELL_CHEMOTAXIS	Down	0.867665	0.917669	Down	0.00532125	0.0279037	Down	0.577468	0.658697	Down	0.0221008	0.0327664
GO_B_CELL_DIFFERENTIATION	Up	0.0049682	0.0288757	Down	0.976286	0.983958	Up	0.00280863	0.0106373	Up	0.122858	0.151276
GO_B_CELL_HOMEOSTASIS	Up	0.0252761	0.0817685	Down	0.0217427	0.0620761	Up	0.0003521	0.00278323	Down	0.101093	0.12671
GO_B_CELL_LINEAGE_COMMITMENT	Up	0.000134959	0.00385696	Down	0.720929	0.79095	Up	0.00141259	0.00662072	Down	0.00249183	0.00517356
GO_B_CELL_MEDIATED_IMMUNITY	Up	0.16327	0.296923	Up	0.00596387	0.0296519	Up	0.0358195	0.0700765	Up	0.000235513	0.000872062
GO_B_CELL_PROLIFERATION	Up	0.0196066	0.0688719	Up	0.0883635	0.163383	Up	0.092114	0.149139	Up	0.013668	0.0215718
GO_B_CELL_PROLIFERATION_INVOLVED_IN_IMMUNE_RESPONSE	Down	0.410789	0.560472	Up	0.745743	0.811193	Down	0.920759	0.941528	Up	0.394458	0.435841
GO_B_CELL_RECEPTOR_SIGNALING_PATHWAY	Up	0.105276	0.219985	Up	0.595502	0.686996	Up	0.0614738	0.107893	Up	0.00384788	0.00734647
GO_BARBED_END_ACTIN_FILAMENT_CAPPING	Down	0.0155447	0.0587153	Down	0.311617	0.418962	Down	0.00164786	0.00733449	Up	0.00117507	0.00286408
GO_BARR_BODY	Up	0.532539	0.667905	Up	0.0437643	0.0988398	Up	0.126997	0.192671	Up	0.00423048	0.00794566
GO_BASAL_CORTEX	Up	0.200317	0.341218	Down	0.236648	0.340499	Up	0.186992	0.263985	Down	0.0347483	0.0486218
GO_BASAL_DENDRITE	Down	0.219149	0.364049	Down	0.531095	0.631143	Down	0.00745224	0.021316	Up	0.00657512	0.0114914
GO_BASAL_PART_OF_CELL	Up	0.0105719	0.0460556	Up	0.117794	0.201904	Up	0.0179294	0.0410057	Up	0.000825122	0.00217371
GO_BASAL_PLASMA_MEMBRANE	Up	0.000420967	0.00678515	Up	0.0681501	0.135342	Up	0.00401074	0.0136647	Up	0.00052855	0.00155323
GO_BASAL_TRANSCRIPTION_MACHINERY_BINDING	Up	0.00574284	0.0313603	Up	0.687238	0.764069	Up	0.0365895	0.0712912	Down	0.064046	0.0840677
GO_BASE_CONVERSION_OR_SUBSTITUTION_EDITING	Down	0.500765	0.640115	Down	0.00343245	0.0230433	Down	0.0448995	0.0840417	Down	0.00377563	0.00723541
GO_BASE_EXCISION_REPAIR	Up	0.00757876	0.0373417	Up	0.123675	0.209121	Up	0.00291541	0.0109062	Down	0.0121496	0.0195091
GO_BASE_EXCISION_REPAIR_AP_SITE_FORMATION	Up	0.489718	0.630902	Down	0.0258765	0.069348	Up	0.13671	0.204413	Down	0.0131621	0.0208799
GO_BASE_EXCISION_REPAIR_GAP_FILLING	Up	0.00100951	0.0111464	Up	0.120523	0.205393	Up	0.000374348	0.00288018	Down	0.14371	0.174168
GO_BASEMENT_MEMBRANE	Down	0.787335	0.863217	Down	0.0506523	0.109696	Up	0.000759445	0.00443378	Up	3.85889e-05	0.000282672
GO_BASEMENT_MEMBRANE_ASSEMBLY	Up	0.181553	0.319324	Up	0.00307476	0.0220406	Up	0.0366226	0.0713292	Up	1.39114e-05	0.000170167
GO_BASEMENT_MEMBRANE_COLLAGEN_TRIMER	Down	0.137686	0.26465	Down	0.912096	0.936954	Down	0.385558	0.476679	Up	0.00586122	0.0104081
GO_BASEMENT_MEMBRANE_ORGANIZATION	Up	0.469877	0.613494	Up	0.0119259	0.0432032	Up	0.098493	0.157348	Up	3.83749e-05	0.000281814
GO_BASIC_AMINO_ACID_TRANSMEMBRANE_TRANSPORT	Down	0.890909	0.932469	Up	0.0215671	0.0617255	Down	0.852428	0.890751	Down	0.354571	0.39553
GO_BASIC_AMINO_ACID_TRANSMEMBRANE_TRANSPORTER_ACTIVITY	Up	0.307545	0.459146	Down	0.684725	0.762202	Up	0.754123	0.811987	Down	0.0130582	0.020737
GO_BASIC_AMINO_ACID_TRANSPORT	Up	0.1686	0.303366	Up	0.825406	0.871875	Down	0.714504	0.778857	Down	0.0974743	0.12259
GO_BASOLATERAL_PLASMA_MEMBRANE	Up	0.0870295	0.192368	Up	0.0419074	0.0959127	Up	0.000648249	0.00400703	Up	2.27926e-05	0.000216377
GO_BBSOME	Down	0.111601	0.228728	Down	0.680525	0.758853	Down	0.542719	0.626409	Down	0.900229	0.91286
GO_BCL_2_FAMILY_PROTEIN_COMPLEX	Up	0.545704	0.678549	Down	0.00823752	0.0349468	Up	0.554164	0.637151	Up	0.0161853	0.024964
GO_BEHAVIOR	Up	0.0446039	0.120871	Down	0.918841	0.941904	Up	0.00158071	0.00714333	Up	0.000892835	0.00230881
GO_BEHAVIORAL_RESPONSE_TO_COCAINE	Up	0.308273	0.459808	Up	0.113024	0.195932	Up	0.00138627	0.00652936	Up	0.0287216	0.0411354
GO_BEHAVIORAL_RESPONSE_TO_ETHANOL	Down	0.576227	0.703314	Down	0.0100382	0.0390988	Down	0.400686	0.492049	Down	0.0861525	0.109716
GO_BEHAVIORAL_RESPONSE_TO_NICOTINE	Up	0.919234	0.950735	Down	0.693198	0.768757	Down	0.808312	0.857084	Down	0.00502958	0.00916814
GO_BEHAVIORAL_RESPONSE_TO_PAIN	Down	0.0414987	0.115249	Down	0.00406018	0.0246302	Up	0.00486026	0.0156875	Up	0.234976	0.272483
GO_BENZENE_CONTAINING_COMPOUND_METABOLIC_PROCESS	Down	0.848151	0.905101	Down	0.184066	0.282609	Down	0.834984	0.877975	Down	0.00124859	0.00299536
GO_BENZODIAZEPINE_RECEPTOR_ACTIVITY	Up	0.426293	0.574367	Down	0.0357323	0.086053	Up	0.309401	0.399279	Down	0.241859	0.279585
GO_BENZODIAZEPINE_RECEPTOR_BINDING	Down	0.0735354	0.17076	Down	0.00643102	0.0308821	Down	0.0106942	0.0277446	Down	0.000414269	0.00130048
GO_BERGMANN_GLIAL_CELL_DIFFERENTIATION	Down	0.84419	0.902317	Up	0.188854	0.287943	Down	0.796704	0.847768	Up	0.123442	0.151898
GO_BETA_1_3_GALACTOSYLTRANSFERASE_ACTIVITY	Down	0.268641	0.418237	Up	0.555465	0.652447	Up	0.57324	0.65487	Up	0.00903818	0.0150794
GO_BETA_1_ADRENERGIC_RECEPTOR_BINDING	Up	0.189094	0.32863	Down	0.371805	0.480532	Up	0.0177395	0.0406793	Down	0.200389	0.235544
GO_BETA_2_ADRENERGIC_RECEPTOR_BINDING	Down	0.969153	0.980621	Up	0.00863586	0.0358543	Up	0.401405	0.492724	Up	0.00226902	0.00479426
GO_BETA_2_MICROGLOBULIN_BINDING	Up	0.0920496	0.2001	Up	0.0102147	0.039508	Down	0.271439	0.359486	Up	0.00366365	0.00705492
GO_BETA_CATENIN_BINDING	Up	0.793046	0.867218	Down	0.00222473	0.0190913	Up	0.660863	0.732686	Down	0.0021463	0.00458284
GO_BETA_CATENIN_DESTRUCTION_COMPLEX	Up	0.434945	0.582567	Down	0.063481	0.128617	Up	0.137544	0.205413	Up	0.316353	0.356567
GO_BETA_CATENIN_DESTRUCTION_COMPLEX_ASSEMBLY	Up	0.295652	0.447071	Down	0.600076	0.690973	Up	0.357591	0.448391	Down	0.198982	0.234152
GO_BETA_CATENIN_DESTRUCTION_COMPLEX_DISASSEMBLY	Up	0.0384811	0.109214	Down	0.00102701	0.0138896	Up	0.396539	0.487894	Down	0.00134891	0.00318695
GO_BETA_CATENIN_TCF_COMPLEX	Down	0.423863	0.572279	Down	0.0247767	0.067404	Down	0.263823	0.351191	Up	0.00960191	0.0158914
GO_BETA_CATENIN_TCF_COMPLEX_ASSEMBLY	Up	0.0180068	0.0648444	Down	0.28691	0.393902	Up	0.44905	0.538834	Up	0.352529	0.393461
GO_BETA_GALACTOSIDASE_ACTIVITY	Down	0.517674	0.654847	Down	0.623766	0.710882	Down	0.154748	0.226062	Down	0.00287363	0.00578578
GO_BETA_GLUCOSIDASE_ACTIVITY	Up	0.00911387	0.0417832	Up	0.438467	0.545632	Up	0.0430157	0.0811148	Up	0.00854024	0.0143568
GO_BETA_N_ACETYLGLUCOSAMINYLGLYCOPEPTIDE_BETA_1_4_GALACTOSYLTRANSFERASE_ACTIVITY	Up	0.64602	0.759254	Up	0.10963	0.191341	Up	0.00687274	0.0201292	Up	8.70867e-06	0.000138532
GO_BETA_N_ACETYLHEXOSAMINIDASE_ACTIVITY	Down	0.348744	0.500688	Down	0.00192554	0.0177787	Down	0.414077	0.50508	Up	4.95499e-06	0.00011618
GO_BETA_TUBULIN_BINDING	Down	0.202616	0.343973	Up	0.509524	0.611725	Down	0.108475	0.170014	Up	0.00542739	0.00975881
GO_BH_DOMAIN_BINDING	Up	0.0672381	0.160332	Up	0.850066	0.890455	Up	0.0367792	0.0715813	Up	0.000945224	0.00241174
GO_BH3_DOMAIN_BINDING	Up	0.00542396	0.0303748	Down	0.00336557	0.0228718	Up	0.0544915	0.098094	Down	0.00836638	0.0141085
GO_BHLH_TRANSCRIPTION_FACTOR_BINDING	Up	9.56303e-05	0.00328675	Down	0.0116747	0.0426443	Up	0.00240502	0.00954413	Down	0.000132753	0.000594153
GO_BICARBONATE_TRANSMEMBRANE_TRANSPORTER_ACTIVITY	Down	0.278114	0.428121	Up	0.689273	0.765644	Down	0.261594	0.348731	Up	0.00896281	0.014975
GO_BICARBONATE_TRANSPORT	Down	0.282623	0.433003	Up	0.604818	0.694916	Up	0.0597453	0.105414	Up	0.4008	0.442059
GO_BILE_ACID_AND_BILE_SALT_TRANSPORT	Up	0.0144132	0.0559349	Up	0.0058949	0.0294577	Up	0.0332891	0.0662447	Up	6.40172e-05	0.000376713
GO_BILE_ACID_BINDING	Up	0.490943	0.631899	Up	0.00662486	0.031383	Up	3.0585e-05	0.000761369	Up	0.00899649	0.0150242
GO_BILE_ACID_BIOSYNTHETIC_PROCESS	Up	0.67256	0.780073	Down	0.540364	0.6393	Up	0.196235	0.274912	Up	0.000128977	0.000585127
GO_BILE_ACID_METABOLIC_PROCESS	Up	0.508887	0.647507	Down	0.417543	0.524873	Up	0.00884411	0.0240886	Up	0.000589289	0.00168324
GO_BILE_ACID_SECRETION	Up	0.0347992	0.101846	Up	0.583894	0.677239	Up	0.450333	0.540127	Up	3.54963e-05	0.00027118
GO_BILE_ACID_SODIUM_SYMPORTER_ACTIVITY	Up	0.0993362	0.210863	Down	0.69719	0.772114	Up	0.880468	0.911974	Down	0.708976	0.740855
GO_BILE_ACID_TRANSMEMBRANE_TRANSPORTER_ACTIVITY	Up	0.00733026	0.0365887	Up	0.0179682	0.0549789	Up	0.00860004	0.0236288	Up	6.28149e-05	0.000374574
GO_BINDING_OF_SPERM_TO_ZONA_PELLUCIDA	Down	0.712014	0.810768	Up	0.0177057	0.0545247	Up	0.7608	0.817628	Up	2.70499e-06	9.47213e-05
GO_BIOACTIVE_LIPID_RECEPTOR_ACTIVITY	Up	0.96713	0.979328	Up	0.17586	0.273181	Up	0.332458	0.423013	Up	0.00559369	0.0100116
GO_BIOLOGICAL_ADHESION	Up	0.152345	0.283126	Down	0.0931096	0.169806	Up	0.000423706	0.00309898	Up	6.29621e-06	0.000123739
GO_BIOLOGICAL_PHASE	Down	0.0560684	0.141269	Down	0.210091	0.311582	Up	0.101078	0.160575	Down	0.000116763	0.000546797
GO_BIOMINERALIZATION	Up	0.129511	0.253904	Down	0.0357275	0.086053	Up	0.000996623	0.00526998	Up	0.0144376	0.0226386
GO_BIOTIN_BINDING	Up	0.345705	0.497922	Up	0.124116	0.209674	Up	0.563422	0.645862	Down	0.00193449	0.00422363
GO_BIOTIN_METABOLIC_PROCESS	Up	0.946629	0.966684	Up	0.0104737	0.0401116	Down	0.498069	0.585693	Up	0.271635	0.310525
GO_BITTER_TASTE_RECEPTOR_ACTIVITY	Up	0.72083	0.81704	Up	0.802886	0.854668	Down	0.799051	0.849749	Down	0.246254	0.284135
GO_REGULATION_OF_NUCLEAR_CELL_CYCLE_DNA_REPLICATION	Up	0.000596332	0.00831653	Up	0.000846751	0.0130283	Up	0.00040567	0.00302598	Down	0.111729	0.138808
GO_BLASTOCYST_FORMATION	Up	0.556134	0.68705	Up	0.0158021	0.0509372	Up	0.00271736	0.0103963	Up	0.000102811	0.000503324
GO_BLASTOCYST_GROWTH	Up	0.0237613	0.0784485	Up	0.00130978	0.0150245	Up	0.00421758	0.0141584	Up	0.0442338	0.0602933
GO_BLASTODERM_SEGMENTATION	Down	0.488856	0.630254	Down	0.934053	0.952993	Down	0.0280813	0.0580701	Up	0.338088	0.378751
GO_BLEB	Up	0.339246	0.491393	Up	0.0227493	0.0639174	Up	0.00255059	0.00995082	Up	1.81073e-05	0.000193237
GO_BLEB_ASSEMBLY	Up	0.965447	0.978472	Up	0.0165589	0.052342	Up	0.178709	0.254254	Up	0.000286547	0.00100027
GO_BLOC_1_COMPLEX	Down	0.0632701	0.153657	Down	0.216458	0.318511	Down	0.844692	0.885392	Up	0.0106213	0.0173477
GO_BLOC_COMPLEX	Down	0.127792	0.251353	Down	0.279412	0.386153	Down	0.949798	0.963308	Up	0.00108804	0.00269506
GO_BLOOD_COAGULATION_INTRINSIC_PATHWAY	Down	0.0163772	0.0607759	Up	0.404355	0.511643	Up	3.0958e-05	0.000762531	Up	0.0175695	0.0268254
GO_BLOOD_MICROPARTICLE	Down	0.720138	0.816463	Down	0.139654	0.229014	Up	0.00694716	0.0202907	Up	7.96604e-05	0.000426532
GO_BLOOD_VESSEL_ENDOTHELIAL_CELL_DIFFERENTIATION	Up	0.22118	0.366237	Down	0.214833	0.316671	Up	0.10117	0.160673	Up	0.00224425	0.00475051
GO_BLOOD_VESSEL_ENDOTHELIAL_CELL_MIGRATION	Up	0.00194615	0.0163807	Down	0.135784	0.224225	Up	0.000133624	0.00160341	Up	5.75266e-06	0.000121615
GO_BLOOD_VESSEL_ENDOTHELIAL_CELL_PROLIFERATION_INVOLVED_IN_SPROUTING_ANGIOGENESIS	Up	0.014035	0.0550678	Down	0.686509	0.763461	Up	0.00467688	0.0152671	Up	0.0402311	0.0554083
GO_BLOOD_VESSEL_MATURATION	Up	0.140486	0.267711	Up	0.176079	0.27344	Up	0.131754	0.198457	Up	0.0968957	0.121936
GO_BLOOD_VESSEL_MORPHOGENESIS	Up	0.0553361	0.140166	Down	0.13544	0.223779	Up	0.00205236	0.00855898	Up	6.9779e-06	0.000128126
GO_BLOOD_VESSEL_REMODELING	Up	0.0289544	0.0896441	Up	0.00532083	0.0279037	Up	0.00151681	0.00694821	Up	0.000163605	0.000681483
GO_BMP_BINDING	Up	0.380571	0.532016	Up	0.171298	0.267656	Up	0.634301	0.709143	Up	0.071736	0.0931443
GO_BMP_RECEPTOR_ACTIVITY	Up	0.202282	0.343598	Up	0.0527794	0.112798	Up	0.75641	0.813908	Down	0.451622	0.492661
GO_BMP_RECEPTOR_BINDING	Up	0.236936	0.38462	Up	0.0154226	0.0501957	Up	0.00525984	0.0165953	Down	0.829723	0.850384
GO_BMP_SIGNALING_PATHWAY_INVOLVED_IN_HEART_DEVELOPMENT	Up	0.931294	0.957514	Up	0.00311353	0.0220996	Up	0.0977211	0.156317	Up	0.0836773	0.106861
GO_BODY_FLUID_SECRETION	Down	0.547313	0.680068	Up	0.115559	0.199179	Down	0.985254	0.989157	Up	1.20364e-05	0.000159716
GO_BODY_MORPHOGENESIS	Up	0.281057	0.43142	Up	0.00429278	0.0253624	Up	0.0304333	0.0618516	Up	2.25543e-07	5.91251e-05
GO_BONE_CELL_DEVELOPMENT	Down	0.0267775	0.0849528	Up	0.801926	0.853977	Up	0.0370172	0.0719052	Up	3.5621e-05	0.000271344
GO_BONE_DEVELOPMENT	Up	0.112321	0.229886	Up	0.0234654	0.0651892	Up	0.00424605	0.0142286	Up	4.97062e-05	0.000324967
GO_BONE_GROWTH	Down	0.955514	0.972887	Up	0.804209	0.855483	Up	0.171138	0.245609	Up	0.00893068	0.0149309
GO_DNA_SECONDARY_STRUCTURE_BINDING	Up	0.000137134	0.00389094	Up	0.00347613	0.0231184	Up	0.000363857	0.00283717	Down	0.101997	0.127759
GO_BONE_MATURATION	Up	0.115866	0.234892	Up	0.0529133	0.112944	Up	0.00309126	0.0113533	Up	0.0256174	0.0372166
GO_BONE_MINERALIZATION	Up	0.121219	0.242876	Down	0.0330445	0.0816427	Up	0.00811156	0.0226746	Up	0.0105748	0.0172879
GO_BONE_MINERALIZATION_INVOLVED_IN_BONE_MATURATION	Up	0.0630698	0.153419	Down	0.10139	0.180801	Up	0.0602578	0.106122	Down	0.0277056	0.0398431
GO_BONE_MORPHOGENESIS	Up	0.292086	0.443239	Up	0.271017	0.377679	Up	0.00491654	0.0158158	Up	0.00342649	0.00668121
GO_BONE_REMODELING	Up	0.965724	0.978564	Down	0.0149481	0.0492951	Up	0.114581	0.177391	Down	0.0132264	0.0209693
GO_BONE_RESORPTION	Up	0.940589	0.962921	Down	0.00694482	0.0320462	Down	0.833804	0.877193	Down	0.0411075	0.0564822
GO_BONE_TRABECULA_FORMATION	Up	0.013057	0.0527075	Down	0.0839446	0.157489	Up	0.996866	0.998005	Down	0.0182792	0.0277681
GO_BONE_TRABECULA_MORPHOGENESIS	Up	0.00760839	0.0374262	Down	0.0738449	0.143587	Down	0.841555	0.882898	Down	0.358259	0.399433
GO_BORC_COMPLEX	Down	0.228664	0.374923	Down	0.0241071	0.0663274	Up	0.965079	0.974179	Down	0.215608	0.251898
GO_BOX_C_D_SNORNP_ASSEMBLY	Down	0.350475	0.502104	Up	0.217542	0.319791	Down	0.298883	0.388063	Up	0.0029592	0.00592326
GO_BOX_C_D_SNORNP_COMPLEX	Up	0.21977	0.364791	Up	0.0100807	0.0392095	Up	0.406657	0.497933	Up	0.0712423	0.092589
GO_BOX_H_ACA_RNP_COMPLEX	Up	0.0289829	0.0896605	Up	0.00740623	0.0330773	Up	0.325387	0.415802	Up	0.0342978	0.0480677
GO_BOX_H_ACA_SNORNA_BINDING	Up	0.0289829	0.0896605	Up	0.00385683	0.0241143	Up	0.407503	0.498768	Up	0.0342978	0.0480677
GO_BOX_H_ACA_SNORNP_COMPLEX	Up	0.0289829	0.0896605	Up	0.00385683	0.0241143	Up	0.407503	0.498768	Up	0.0342978	0.0480677
GO_BOX_H_ACA_TELOMERASE_RNP_COMPLEX	Up	0.705857	0.805458	Up	0.0727704	0.142116	Down	0.897882	0.925015	Up	0.454616	0.495619
GO_BRADYKININ_CATABOLIC_PROCESS	Down	0.681405	0.786979	Up	0.00385598	0.0241143	Down	0.292565	0.381532	Up	0.000355699	0.00116709
GO_BRAIN_DERIVED_NEUROTROPHIC_FACTOR_RECEPTOR_SIGNALING_PATHWAY	Up	0.251751	0.40095	Down	0.66849	0.749206	Down	0.151496	0.222024	Down	0.000381129	0.00122661
GO_BRAIN_MORPHOGENESIS	Up	0.130358	0.254899	Up	0.203417	0.304137	Up	0.755427	0.8131	Up	0.0269658	0.0389219
GO_BRAINSTEM_DEVELOPMENT	Up	0.00177807	0.0155786	Up	0.0997776	0.178804	Up	0.00193356	0.00822996	Up	0.0906443	0.11488
GO_BRANCH_ELONGATION_INVOLVED_IN_URETERIC_BUD_BRANCHING	Up	0.0105001	0.0458689	Down	0.181203	0.279336	Up	0.295541	0.384507	Down	8.75375e-06	0.000138532
GO_BRANCH_ELONGATION_OF_AN_EPITHELIUM	Up	0.00964778	0.0432505	Down	0.0103096	0.0397437	Up	0.0363064	0.0708249	Down	0.0005704	0.00164383
GO_BRANCHED_CHAIN_AMINO_ACID_BIOSYNTHETIC_PROCESS	Down	0.130422	0.254929	Down	0.74304	0.809047	Down	0.078017	0.1304	Up	0.777979	0.80417
GO_BRANCHED_CHAIN_AMINO_ACID_METABOLIC_PROCESS	Down	0.000328774	0.00598221	Up	0.84355	0.885253	Down	0.000528188	0.00354061	Down	0.00821449	0.0138802
GO_BRANCHED_CHAIN_AMINO_ACID_TRANSMEMBRANE_TRANSPORTER_ACTIVITY	Up	0.000272896	0.00548216	Up	0.11557	0.199179	Up	0.00477572	0.015505	Down	0.29022	0.329763
GO_BRANCHED_CHAIN_AMINO_ACID_TRANSPORT	Up	0.00326222	0.0222567	Up	0.355597	0.463687	Up	0.0396969	0.0760427	Down	0.929545	0.938923
GO_BRANCHING_INVOLVED_IN_BLOOD_VESSEL_MORPHOGENESIS	Up	0.00466036	0.0278641	Down	0.0302815	0.0770331	Up	7.05999e-05	0.00114688	Up	0.0404113	0.0556346
GO_BRANCHING_INVOLVED_IN_LABYRINTHINE_LAYER_MORPHOGENESIS	Up	0.185474	0.32451	Down	0.22722	0.330506	Up	0.0136298	0.0333105	Up	0.000995022	0.00251108
GO_BRANCHING_INVOLVED_IN_MAMMARY_GLAND_DUCT_MORPHOGENESIS	Up	0.0883669	0.194426	Down	0.102121	0.181686	Up	0.00403375	0.0137186	Down	0.00913603	0.0152161
GO_BRANCHING_INVOLVED_IN_PROSTATE_GLAND_MORPHOGENESIS	Up	0.101603	0.214312	Down	0.000743959	0.0125369	Up	0.00490366	0.0157864	Down	1.18643e-05	0.000158533
GO_BRANCHING_INVOLVED_IN_SALIVARY_GLAND_MORPHOGENESIS	Up	0.00713458	0.0360395	Up	0.765037	0.826621	Up	8.5478e-05	0.00125703	Up	0.00284157	0.00573661
GO_BRANCHING_MORPHOGENESIS_OF_A_NERVE	Up	0.328027	0.480515	Down	0.0319684	0.079881	Up	0.0437873	0.0822821	Up	0.0331922	0.0467424
GO_BRANCHING_MORPHOGENESIS_OF_AN_EPITHELIAL_TUBE	Up	0.00928389	0.0422313	Down	0.000297887	0.00997685	Up	0.000166586	0.00180921	Down	0.00124509	0.00298935
GO_BRANCHIOMOTOR_NEURON_AXON_GUIDANCE	Down	0.259273	0.408407	Up	0.589075	0.681782	Down	0.552204	0.635122	Up	0.000116914	0.000547038
GO_BRCA1_A_COMPLEX	Up	0.00338411	0.0227344	Up	0.0525261	0.112492	Up	0.00608942	0.0184118	Up	0.0904735	0.114684
GO_BRISC_COMPLEX	Up	0.047493	0.126005	Up	0.0207699	0.0602876	Up	0.060031	0.105799	Up	0.290721	0.330278
GO_BRONCHUS_DEVELOPMENT	Up	0.554466	0.685877	Up	0.983604	0.988899	Up	0.019628	0.0439378	Up	4.0212e-06	0.000106674
GO_BROWN_FAT_CELL_DIFFERENTIATION	Down	0.0417678	0.115689	Down	0.23219	0.335789	Up	0.502987	0.590486	Down	0.261552	0.300173
GO_BRUSH_BORDER	Up	0.455535	0.600096	Up	0.339836	0.447419	Up	0.00183834	0.00792893	Up	4.60311e-05	0.000311238
GO_BRUSH_BORDER_ASSEMBLY	Up	0.851861	0.907151	Down	0.00447644	0.0258644	Down	0.525233	0.610671	Down	0.0980342	0.123199
GO_BRUSH_BORDER_MEMBRANE	Up	0.576852	0.703759	Up	0.0561566	0.117655	Up	0.392466	0.483628	Up	4.63568e-05	0.000311987
GO_BUBBLE_DNA_BINDING	Up	3.05556e-05	0.00184686	Up	0.492542	0.595416	Up	0.00158498	0.00715607	Down	0.159237	0.191249
GO_BUD_ELONGATION_INVOLVED_IN_LUNG_BRANCHING	Up	0.000877061	0.0102504	Up	0.0950462	0.172411	Up	0.00765865	0.0217379	Up	0.0179156	0.0272788
GO_BUNDLE_OF_HIS_CELL_TO_PURKINJE_MYOCYTE_COMMUNICATION	Down	0.92104	0.951465	Down	0.00666696	0.0314658	Up	0.248602	0.3344	Up	0.0158786	0.0245612
GO_BUNDLE_OF_HIS_CELL_TO_PURKINJE_MYOCYTE_SIGNALING	Up	0.675786	0.782305	Down	0.1213	0.206273	Up	0.175745	0.250953	Down	0.14506	0.175622
GO_BUTYRATE_COA_LIGASE_ACTIVITY	Down	0.26741	0.41686	Down	0.428538	0.535526	Down	0.00896605	0.0243356	Up	0.0109371	0.0178097
GO_C_ACETYLTRANSFERASE_ACTIVITY	Down	0.542191	0.675819	Up	0.0186947	0.0563169	Up	0.871139	0.90473	Down	0.389465	0.430935
GO_C_ACYLTRANSFERASE_ACTIVITY	Down	0.0317665	0.0956039	Up	0.105927	0.186457	Up	0.823457	0.868676	Up	0.0201627	0.0302318
GO_C_C_CHEMOKINE_BINDING	Up	0.254917	0.404027	Down	0.00113793	0.0142852	Up	0.0572588	0.101933	Up	0.0155636	0.0241396
GO_C_METHYLTRANSFERASE_ACTIVITY	Up	0.987637	0.991882	Up	0.442522	0.549476	Up	0.075008	0.126223	Up	0.0263163	0.0381083
GO_C_PALMITOYLTRANSFERASE_ACTIVITY	Down	0.0319581	0.0959608	Up	0.029905	0.0763989	Up	0.0161518	0.0377971	Up	0.00177004	0.00393567
GO_C_TERMINAL_PROTEIN_AMINO_ACID_MODIFICATION	Up	0.51534	0.653052	Up	0.00242388	0.0197833	Up	0.0629334	0.109919	Up	0.234545	0.272043
GO_C_TERMINAL_PROTEIN_DEGLUTAMYLATION	Down	0.886191	0.929792	Up	0.271587	0.378285	Down	0.208319	0.288612	Down	0.0376202	0.0521505
GO_C_TERMINAL_PROTEIN_LIPIDATION	Down	0.0270634	0.0856048	Down	0.221147	0.323958	Down	0.0061568	0.0185462	Down	0.00365143	0.00703719
GO_C_X_C_CHEMOKINE_BINDING	Up	0.256307	0.405258	Up	0.0963987	0.174144	Up	7.85004e-06	0.000442735	Up	3.7987e-05	0.000280245
GO_C_X_C_CHEMOKINE_RECEPTOR_ACTIVITY	Up	0.201424	0.342503	Down	0.000376327	0.010542	Up	0.599806	0.67884	Down	0.00728181	0.0125561
GO_C_X3_C_CHEMOKINE_BINDING	Up	0.405157	0.554966	Up	0.657671	0.740148	Up	0.00342678	0.0122262	Down	0.142431	0.172807
GO_C21_STEROID_HORMONE_BIOSYNTHETIC_PROCESS	Down	0.559654	0.689978	Down	0.0531251	0.113267	Up	0.0206218	0.0456954	Down	0.00742469	0.0127641
GO_C21_STEROID_HORMONE_METABOLIC_PROCESS	Up	0.820862	0.885391	Down	0.021782	0.0621123	Up	0.00793259	0.0223078	Down	0.000319248	0.00108001
GO_C2H2_ZINC_FINGER_DOMAIN_BINDING	Up	0.0615675	0.15067	Down	0.000117757	0.0083718	Up	0.767847	0.823266	Down	0.00318996	0.00629492
GO_C3HC4_TYPE_RING_FINGER_DOMAIN_BINDING	Down	0.255315	0.404363	Down	0.950276	0.965516	Up	0.584111	0.66466	Up	2.94004e-07	5.93225e-05
GO_C4_DICARBOXYLATE_TRANSMEMBRANE_TRANSPORTER_ACTIVITY	Up	0.0105037	0.0458751	Up	0.133269	0.22113	Up	0.0525348	0.0952071	Up	6.44548e-06	0.000124825
GO_C4_DICARBOXYLATE_TRANSPORT	Up	0.00208339	0.0170249	Up	0.0555691	0.116832	Up	7.55258e-05	0.00118913	Up	1.3607e-05	0.000168243
GO_CADHERIN_BINDING	Up	0.463898	0.608031	Up	0.0497082	0.108204	Up	0.000810822	0.00460341	Up	5.59535e-06	0.000120753
GO_CADHERIN_BINDING_INVOLVED_IN_CELL_CELL_ADHESION	Down	0.887704	0.930728	Up	0.229817	0.333074	Up	0.00296289	0.0110252	Up	2.50044e-06	9.29011e-05
GO_CADMIUM_ION_BINDING	Up	0.431885	0.579687	Down	0.0701335	0.138327	Down	0.0913226	0.14805	Up	0.000459792	0.00140374
GO_CADMIUM_ION_TRANSMEMBRANE_TRANSPORT	Up	0.0583676	0.145291	Up	0.214419	0.316261	Up	0.331983	0.422562	Up	0.930263	0.939571
GO_DNA_INSERTION_OR_DELETION_BINDING	Up	0.000790193	0.00957426	Up	0.00140335	0.0154778	Up	0.00606613	0.0183651	Up	0.83561	0.85575
GO_CALCINEURIN_COMPLEX	Down	0.411841	0.561308	Down	0.696058	0.770982	Up	0.213885	0.294963	Down	0.426405	0.467749
GO_CALCINEURIN_MEDIATED_SIGNALING	Up	0.0127036	0.0517243	Down	0.311428	0.418774	Up	6.96904e-05	0.00113903	Up	0.000186292	0.000743894
GO_CALCITONIN_FAMILY_RECEPTOR_ACTIVITY	Up	0.845903	0.903656	Up	0.00347638	0.0231184	Up	0.291643	0.380612	Down	0.0062391	0.0109735
GO_CALCITONIN_FAMILY_RECEPTOR_COMPLEX	Up	0.867778	0.917689	Up	0.000965423	0.0136225	Up	0.617122	0.693914	Down	0.00128244	0.00305878
GO_CALCITONIN_FAMILY_RECEPTOR_SIGNALING_PATHWAY	Up	0.490697	0.631737	Up	0.0018652	0.0174825	Up	0.29149	0.38046	Down	0.00274126	0.00557152
GO_CALCIUM_ACTIVATED_CATION_CHANNEL_ACTIVITY	Up	0.500602	0.639945	Down	0.0742922	0.14421	Up	0.00830951	0.0230412	Up	8.48224e-07	6.86148e-05
GO_CALCIUM_ACTIVATED_PHOSPHOLIPID_SCRAMBLING	Down	0.111732	0.228838	Down	0.0190866	0.0570864	Down	0.107817	0.169223	Down	0.00204286	0.00440625
GO_CALCIUM_ACTIVATED_POTASSIUM_CHANNEL_ACTIVITY	Up	0.889369	0.93153	Up	0.0196919	0.0581681	Up	0.0468355	0.0867699	Up	1.95475e-06	8.63854e-05
GO_CALCIUM_AND_CALMODULIN_DEPENDENT_PROTEIN_KINASE_COMPLEX	Up	0.341892	0.494184	Down	0.0272461	0.071786	Up	0.886953	0.916796	Down	7.89624e-05	0.000424524
GO_CALCIUM_CATION_ANTIPORTER_ACTIVITY	Down	0.0961573	0.206174	Up	0.0698019	0.137893	Down	0.022345	0.0486268	Up	0.788202	0.813418
GO_CALCIUM_CHANNEL_COMPLEX	Down	0.701611	0.801961	Down	0.32334	0.430841	Down	0.591373	0.671536	Up	0.0143094	0.0224611
[truncated: 19,042 more rows]
