# Supplementary material for: Brain FGF2 and NCAM1 contribute to FGFR1-dependent progression of estrogen receptor-positive breast cancer brain metastases
Source: Nat Commun. 2026 May 28;17:6945. doi: 10.1038/s41467-026-73726-5 (PMC13388965; doi:10.1038/s41467-026-73726-5)
Supplement: Supplementary file 6 — Supplementary Dataset 4 [file 41467_2026_73726_MOESM6_ESM.csv]

geneset	cluster	Ngenes	Direction	FDR	Geneset_size	Gene_IDs
AMIT_EGF_RESPONSE_40_MCF10A	cluster142	17	Up	0.001017738	17	EGR1, ADM, NDUFB6, BUB1, CCN1, UNC93B1, MIS18BP1, FOS, ZFP36, KLF6, TIMM44, JUN, EGR3, GNS, TUFT1, DUSP5, HSDL2
AMIT_SERUM_RESPONSE_40_MCF10A	cluster246	30	Up	0.020403406	32	ADM, IL1A, RGS2, CLIC4, GLRX3P2, LGMN, CXCL3, GM2A, KLF6, EGR1, CITED2, FPR1, DUSP1, CXCL2, NR4A1, NR4A2, WEE1, FOS, JUN, NAMPT, TP63, ZFP36, TCTN2, FOSB, PVR, DTX2P1-UPK3BP1-PMS2P11, TOMM22, MCL1, DCN, GLUL, SLC16A4, ATF3
BIOCARTA_AKAP13_PATHWAY	cluster45	10	Up	0.007419979	11	LPAR2, LPAR1, PRKACG, RHOA, PRKAR2B, AKAP13, PRKACB, GNA12, PRKAG1, PRKAR2A, LPAR3
BIOCARTA_ARENRF2_PATHWAY	cluster106	18	Up	0.001815705	20	CRYZ, GSTA2, MAPK8, NFE2L2, MAFG, HMOX2, POR, MAPK1, PRKCB, KEAP1, MAPK14, CREB1, HMOX1, MAFF, MAFK, PRKCA, AKR7A2, JUN, FOS, FXYD2
BIOCARTA_CCR3_PATHWAY	cluster11	16	Up	0.000195196	19	MAPK3, PIK3C2G, HRAS, CCL11, MYL2, GNAS, MAP2K1, RAF1, RHOA, GNAQ, PLCB1, MAPK1, PPP1R12B, PRKCB, CCR3, PRKCA, NOX1, LIMK1, ROCK2
KEGG_REGULATION_OF_ACTIN_CYTOSKELETON	cluster11	198	Up	0.00035437	213	BRK1, FN1, ENAH, DIAPH1, SSH2, RRAS2, ITGA11, ROCK1, PTK2, MYL7, ARHGEF7, ARPC4, CD14, FGD3, ARPC5, MYL12A, NRAS, ARPC1B, ARPC3, TIAM1, SCIN, PAK6, PFN1, PFN2, PIK3R5, IQGAP3, KRAS, CFL2, CFL1, MYL2, MYLK, BDKRB1, MYL5, PIP5K1C, BDKRB2, CSK, MYL10, APC, PIP4K2C, MYH9, ARPC5L, MYH10, ARHGEF4, FGF9, FGF8, FGF7, FGF6, FGF5, WAS, PDGFD, FGF3, FGF4, FGF1, FGF2, FGD1, PPP1R12A, FGF21, ACTN4, ACTN1, MAP…
KEGG_MAPK_SIGNALING_PATHWAY	cluster11	247	Up	0.000400605	267	JUN, MEF2C, ELK4, ELK1, JUND, GADD45B, MAP3K20, STMN1, RRAS2, MAP3K5, MAP3K1, MAP3K3, MAP3K4, MAP3K7, MAP3K8, AKT1, AKT2, ARRB2, CD14, ARRB1, NRAS, DUSP16, CHP2, RASGRP3, NFKB2, NFKB1, MYC, NFATC4, MAPK14, FLNC, FLNA, KRAS, FLNB, PRKX, TRAF6, TGFB2, DUSP1, DUSP2, TGFB1, TRAF2, BDNF, TAB2, ECSIT, TGFBR2, DUSP7, TGFBR1, DUSP5, DUSP6, DUSP3, TGFB3, PLA2G4E, DUSP4, CACNG5, CACNG4, NF1, PLA2G12A, NFAT…
GO_SIDE_OF_MEMBRANE	cluster11	485	Up	0.000519771	617	ADA, BTNL10, CD24, CDH5, CHMP4BP1, IGLL5, MICA, KLRC4-KLRK1, MYZAP, CDH13, BCAP31, EBI3, ATP6AP2, FARP1, TNK2, FLOT1, ABCC4, IGHV2-70D, IGHV1-69D, IGHV3-64D, BTN3A3, BTN2A2, CEACAM5, ENOX2, GNG14, CXCR6, CD226, GNA13, GNB5, CCR9, LILRB1, BTNL3, FERMT2, ADAM30, ADAM29, BTN3A2, BTN3A1, BTN2A1, HHLA2, SNX18, CHRNA4, CHRNB2, ERMAP, CHUK, TMEM123, TNFRSF13C, TMC1, CLCN3, BORCS5, ANTXR2, LRRK2, CLPTM1,…
BIOCARTA_CHREBP_PATHWAY	cluster45	17	Up	0.032910166	19	PRKAA1, PRKAB2, PPP2CA, GNAS, PRKACG, ADCY1, PRKAR1A, ACSM1, PRKAR2B, PRKAA2, PRKACB, PRKAR1B, PRKAG1, PRKAG3, PRKAR2A, MLXIPL, PRKAG2, ACSBG1, PRKAB1
BIOCARTA_D4GDI_PATHWAY	cluster193	11	Up	0.012772845	12	GZMB, PRF1, CASP1, CASP10, CASP3, PARP1, CASP9, ARHGDIB, APAF1, ARHGAP5, CASP8, JUN
PID_ENDOTHELIN_PATHWAY	cluster11	58	Up	0.000573579	63	PLCB3, MAPK14, MMP1, ADCY9, SLC9A1, GNAL, FOS, EDNRB, SRC, PTK2B, COL3A1, CYSLTR2, PRKCQ, ADCY8, ADCY4, EDN3, PLA2G4A, BCAR1, GNAZ, ADCY7, COL1A2, GNA12, GNAQ, AKT1, CYSLTR1, EDNRA, MAP2K1, PRKCG, GNA11, GNAO1, GNA15, CRK, MAP2K2, GNA14, GNAI1, PRKCE, SLC9A3, RAF1, RHOA, JUN, JAK2, ADCY5, PRKCH, PRKCD, CDC42, ADCY6, ADCY2, GNAI2, ADCY3, MAPK8, TRPC6, EDN2, RAC1, PLCB1, GNAI3, MAPK1, HRAS, PRKCB, …
PID_ERBB1_DOWNSTREAM_PATHWAY	cluster11	103	Up	0.000750037	105	BRK1, RIN1, EPS8, CYFIP2, RALGDS, MAP2K1, PPP2R1A, PLD1, YWHAE, RPS6, ACTR2, IQGAP1, PPP5C, STAT1, ARF4, F2RL2, ARPC4, HRAS, AKT1, CHN2, SRF, MAPK7, PRKCD, YWHAG, ATF1, DUSP6, JUN, RPS6KA4, RPS6KA5, BAIAP2, MAPK8, WASL, SH2D2A, SOS1, PEBP1, DIAPH3, YWHAQ, RPS6KA3, YWHAB, PRKCA, CAPN2, YWHAZ, PIK3R2, NRAS, PIK3CA, GAB1, RALA, BRAF, PPP2R2A, EGFR, MAPK1, SFN, SMAD1, PIK3R1, WASF2, MTOR, MAP2K5, MAP…
BIOCARTA_EDG1_PATHWAY	cluster11	18	Up	0.000914819	22	MAPK3, PIK3CG, SMPD2, SPHK1, PDGFRA, PIK3R1, S1PR1, ADCY1, ITGB3, RHOA, RAC1, PLCB1, MAPK1, SPHKAP, ITGAV, PRKCB, SMPD1, AKT1, ASAH1, PRKCA, PDGFA, PIK3CA
BIOCARTA_FAS_PATHWAY	cluster193	29	Up	0.010248319	30	FASLG, CASP10, CASP7, FADD, LMNB1, RIPK2, DFFB, MAPK8, CASP3, PARP1, FAS, DAXX, SPTAN1, CFLAR, RB1, PAK1, PTPN13, DFFA, PRKDC, ARHGDIB, MAP2K4, PAK2, FAF1, LMNB2, LMNA, MAP3K7, CASP8, MAP3K1, CASP6, JUN
GO_RESPONSE_TO_FIBROBLAST_GROWTH_FACTOR	cluster11	131	Up	0.000924484	153	SPRY3, SPRY1, SPRY2, CXCL13, POSTN, KDM5B, FRS3, FRS2, COL1A1, TRIM71, CPS1, CRKL, FGFBP3, CCN2, CTNNB1, KLB, SPRED1, EGR3, ELK1, SPRED2, FGF1, FGF2, FGF3, FGF4, FGF5, FGF6, FGF7, FGF8, FGF9, FGF10, FGF12, FGFR1, FGFR3, FGFR2, FGFR4, NCBP2, SETX, SULF1, RBFOX2, FLRT3, FLRT2, FLRT1, DSTYK, PRKD2, GALNT3, GATA3, FGF20, FGF21, FGF22, NPTN, GCLC, GCLM, GPC1, GRB2, GTF2F1, GTF2F2, NR4A1, HNRNPA1, HNRN…
BIOCARTA_FIBRINOLYSIS_PATHWAY	cluster78	9	Up	0.015813871	12	PLAU, PLG, FGB, F13A1, FGA, SERPINE1, F2R, PLAT, CPB2, SERPINB2, F2, FGG
REACTOME_SIGNALING_BY_RECEPTOR_TYROSINE_KINASES	cluster11	477	Up	0.000932506	504	POLR2J, ITGA3, AP2B1, RALA, MATK, RANBP9, FYN, ANOS1, PTBP1, IGF1, HGF, GABRA1, SH2D2A, GAB2, ATP6V0A1, FLT4, AP2S1, CTNNA1, ATP6V1H, POLR2B, COL9A2, KITLG, LAMC3, BCAR1, PIK3CB, CYBA, LAMA3, CYFIP2, TAB2, LAMC2, PTPRU, COL11A1, NCKAP1, ELMO2, EPN1, ERBB3, FGFR2, RHOA, PRKCZ, ROCK1, FGFR3, MEF2A, NEDD4, PTPN3, FGF10, FGF22, CDC42, NCK2, RPS6KA2, ATP6AP1, PRKACA, PTPN18, FGF4, ACTB, PAG1, PAK3, FG…
PID_S1P_S1P3_PATHWAY	cluster11	28	Up	0.000978025	29	PDGFB, GNAI2, GNA14, GNAO1, GNA15, GNA12, AKT1, SRC, VEGFA, ITGAV, MAPK1, PDGFRB, FLT1, AKT3, ITGB3, S1PR3, GNAQ, CXCR4, S1PR2, GNA11, JAK2, GNAI3, MAPK3, GNA13, S1PR1, GNAZ, GNAI1, RAC1, RHOA
BIOCARTA_GSK3_PATHWAY	cluster36	20	Up	0.009106887	20	GJA1, MYD88, FZD1, PPP2CA, EIF2AK2, PIK3R1, LBP, APC, WNT1, GSK3B, PDPK1, CTNNB1, RELA, CCND1, AKT1, PIK3CA, AXIN1, NFKB1, DVL1, LEF1
REACTOME_INTRACELLULAR_SIGNALING_BY_SECOND_MESSENGERS	cluster11	286	Up	0.000995763	304	BAD, KDM1A, CAMKK1, PRKAR2B, PSMB1, SCMH1, FYN, PSMC4, SNAI2, HGF, RRAGD, PHLPP2, PSMA4, PREX2, KITLG, PIK3CB, MTA3, USP13, CAMK2B, HDAC7, ERBB3, PPP2R5A, FGFR2, FGFR3, PSME4, PPP2R5B, NEDD4, FGF10, FGF22, CSNK2A2, CAMK2A, MBD3, PRKACA, EED, FGF4, FGFR1, ADCY2, PPP2R5C, FGF20, TNRC6C, PHLPP1, GSK3B, RRAGB, REST, MECOM, PSMC5, RCOR1, TNRC6A, ESR1, PSME1, AGO1, PSMD5, ITPR3, PSMD8, MAPK1, PDGFB, TN…
REACTOME_SIGNALING_BY_ERBB2	cluster11	50	Up	0.001004482	50	MATK, FYN, ERBB3, RHOA, PTPN18, HSP90AA1, PTK6, STUB1, AKT2, CDC37, GAB1, ERBIN, HBEGF, SOS1, AKT3, PIK3CA, PLCG1, EREG, PTPN12, DIAPH1, KRAS, USP8, EGF, ERBB2, GRB7, AKT1, RPS27A, PIK3R1, EGFR, UBC, PRKCA, NRG1, NRG2, SHC1, MEMO1, PRKCD, CUL5, NRG4, UBB, PRKCE, HRAS, BTC, YES1, GRB2, ERBB4, RNF41, NRG3, SRC, NRAS, UBA52
BIOCARTA_INFLAM_PATHWAY	cluster70	20	Up	0.032954074	29	CXCL8, IL3, IL13, IFNG, CSF2, IL1A, CSF3, IL5, IFNA1, IL4, IL2, IFNB1, TGFB2, IL15, CSF1, IL10, TNF, IL11, HLA-DRA, HLA-DRB5, PDGFA, IL7, TGFB3, CD4, TGFB1, IL6, HLA-DRB1, HLA-DRB4, HLA-DRB3
BIOCARTA_GCR_PATHWAY	cluster11	16	Up	0.001101813	17	ADRB2, PIK3CG, NPPA, NR3C1, GNAS, PIK3R1, CALM1, CALM2, ANXA1, RELA, CALM3, CORIN, HSP90AA1, AKT1, PIK3CA, NFKB1, NOS3
BIOCARTA_MCALPAIN_PATHWAY	cluster45	17	Up	0.000776102	19	ACTA1, HRAS, MYL2, PRKACG, CXCR3, PRKAR1A, CAPN2, EGF, PRKAR2B, TLN1, EZR, PRKACB, EGFR, CAPN1, CAPNS1, PRKAR1B, PRKAR2A, ITGB1, CAPNS2
WP_FOCAL_ADHESION	cluster11	188	Up	0.001202043	202	HGF, CCND1, BCL2, LAMA1, SHC4, VWF, PDGFA, PDGFB, PDGFRA, FLNB, FLNA, PXN, CHAD, VTN, TESK2, FLNC, FLT1, PDGFRB, ITGA6, PIK3R1, PIK3R2, KDR, PAK1, ITGA1, ITGA2, PIK3CA, PDPK1, PIK3CB, PIK3CD, PTEN, RHOA, FN1, STYK1, PIP5K1C, CAPN2, MAPK9, MYL2, MAPK10, MAP2K1, MYL5, MYLK, PAK3, MIR4260, ITGA9, ARHGAP35, ARHGAP5, PAK2, CTNNB1, ITGA2B, ITGA3, ITGA4, PAK4, ITGA5, ITGA7, ITGB3, ITGB4, PPP1R12B, ITGB5…
BIOCARTA_NDKDYNAMIN_PATHWAY	cluster43	16	Up	0.008487605	17	EPS15, PICALM, EPN1, CALM1, SYNJ2, PPP3CA, NME1-NME2, NME1, NME2, AP2A1, CALM2, SYNJ1, PPP3CB, CALM3, AP2M1, DNM1, PPP3CC
BIOCARTA_NKT_PATHWAY	cluster70	19	Up	0.008359629	26	IFNG, CSF2, IL5, IL4, CCL4, IL2, TGFB2, CCR4, CXCR3, CCR1, CCR7, CD28, CCR5, IL18R1, IL12RB2, CCR3, IL4R, CCL3, IFNGR1, IL12RB1, CD40LG, TGFB3, CXCR4, CD4, IFNGR2, TGFB1
BIOCARTA_NO1_PATHWAY	cluster45	26	Up	0.012235046	28	ACTA1, SLC7A1, VEGFA, CAV1, KNG1, RYR2, PRKACG, PRKAR1A, CALM1, TNNI1, PDE3A, PRKAR2B, CHRNA1, PDE3B, CALM2, KDR, PRKACB, PDE2A, CALM3, PRKAR1B, HSP90AA1, AKT1, FLT1, PRKAR2A, CHRM1, FLT4, NOS3, BDKRB2
GO_EXTRINSIC_COMPONENT_OF_PLASMA_MEMBRANE	cluster11	152	Up	0.001220227	172	CDH2, CDH3, CDH4, CDH5, CDH6, CDH7, CDH8, CDH9, CDH10, MYZAP, CDH11, CDH12, CDH13, CDH15, AKAP9, CDH17, CDH18, FARP1, TNK2, APC2, GNG14, GNA13, GNB5, FERMT2, SNX18, CNR2, STXBP5, CRKL, CARMIL2, CTNNA1, CTNNA2, CTNNB1, CTNND1, CYLD, DLG4, DTNA, GRAMD2A, PTK2B, FCN1, CDHR3, FER, FES, FGR, AAK1, CNKSR2, FMR1, ESYT1, SCRIB, FRK, ALOX15, STAC3, FYN, H2BC1, PCSK9, SNX5, GNA11, GNA12, GNA15, GNAI1, GNAI…
PID_CXCR4_PATHWAY	cluster11	92	Up	0.00123118	100	MMP9, ITGA8, HGS, PTPN6, ITGA7, ITGA2, GNAZ, RGS1, RAC1, PTEN, RALB, ITGAV, PTK2, LCK, LIMK1, PTPRC, PDPK1, RHOC, PLCB2, PLCB1, PTPN11, RHOB, VAV1, RAP1B, PAG1, RACK1, STAT3, VPS4B, PLCB3, ITCH, GNAO1, FGR, LYN, STAT2, CFL1, ARRB2, ARR3, ITGA5, PIK3CB, ITGA4, GNAI3, BAD, GRK2, ITGA11, GNA13, HLA-DRA, SSH1, PAK1, GNAI1, RHOA, ITGA10, ITGA6, SRC, CD3E, GNG2, PIK3R6, GNB1, STAT5B, CXCL12, CRK, PIK3R…
BIOCARTA_RAN_PATHWAY	cluster313	5	Up	0.018521223	5	RAN, RANBP1, RANGAP1, RANBP2, RCC1
BIOCARTA_RHO_PATHWAY	cluster97	20	Up	0.004669385	21	ARHGEF5, MYL2, BAIAP2, OPHN1, ARHGAP1, RHOA, ROCK1, ARHGAP6, PPP1R12B, TLN1, PFN1, ARHGEF11, GSN, DIAPH1, PIP5K1B, ARHGAP5, ARHGEF1, VCL, LIMK1, PIP5K1A, ARHGAP4
BIOCARTA_SODD_PATHWAY	cluster25	10	Up	0.015156079	10	FADD, BIRC3, BAG4, TNF, TNFRSF1B, TNFRSF1A, TRADD, RIPK1, TRAF2, CASP8
PID_PI3K_PLC_TRK_PATHWAY	cluster11	35	Up	0.001343874	36	PDPK1, BAD, YWHAH, EGR1, YWHAB, PIK3R1, PRKCD, FOXO3, GRB2, PLCG1, AGAP2, TRPV1, SHC1, SRC, KRAS, GAB1, YWHAG, GSK3B, PIK3CA, CCND1, AKT1, YWHAE, NTRK1, CREB1, SOS1, NGF, CAMK2A, TRPC3, YWHAQ, SFN, YWHAZ, CAMK4, HRAS, NRAS, STAT5A, EPB41L1
BIOCARTA_MEF2D_PATHWAY	cluster11	17	Up	0.001347295	18	HDAC2, HDAC1, CALM1, MEF2D, CAPN2, NFATC2, PPP3CA, PRKCB, CALM2, PPP3CB, CAPNS1, CALM3, CABIN1, EP300, PRKCA, NFATC1, CAPNS2, PPP3CC
BIOCARTA_IGF1R_PATHWAY	cluster11	22	Up	0.001355993	23	MAPK3, HRAS, PIK3R1, MAP2K1, RPS6KA1, PRKACG, RAF1, ADCY1, YWHAH, PRKAR1A, BAD, MAPK1, PRKAR2B, SHC1, GRB2, IRS1, PRKACB, PRKAR1B, AKT1, PIK3CA, PRKAR2A, IGF1R, SOS1
BIOCARTA_TEL_PATHWAY	cluster54	17	Up	0.026247339	17	PPP2CA, BCL2, MYC, XRCC6, TNKS, XRCC5, RB1, TP53, TERF1, EGFR, TERT, KRAS, TEP1, HSP90AA1, AKT1, PRKCA, IGF1R
BIOCARTA_ERK5_PATHWAY	cluster11	13	Up	0.001369925	14	MAPK3, PIK3CG, HRAS, PIK3R1, RPS6KA1, MAPK7, PLCG1, NTRK1, MAPK1, SHC1, GRB2, CREB1, AKT1, PIK3CA
WP_FOCAL_ADHESIONPI3KAKTMTORSIGNALING_PATHWAY	cluster11	283	Up	0.001387371	309	HGF, TCL1B, GNGT2, GNGT1, OSMR, GNG11, GNG10, GNG7, GNG5, GNG4, LAMA1, GNG3, GNB3, GNB2, INS, GNG13, PPARGC1A, RAB10, NOS1, NOS2, FOXO3, NOS3, ULK1, FOXO1, VWF, GNG8, HIF1A, IRS2, PDGFA, PDGFB, PDGFRA, CHAD, VTN, INSR, LPAR1, PIK3C2A, PIK3C2B, GHR, MDM2, FLT4, RPTOR, FLT1, PDGFRB, RHEB, ITGA6, ACACA, PIK3CG, PIK3R1, PIK3R2, KDR, ITGA2, PHLPP2, IKBKB, PIK3CA, PIK3CB, PDPK1, PIK3CD, CAB39L, PTEN, C…
BIOCARTA_UCALPAIN_PATHWAY	cluster45	14	Up	0.020044218	14	ACTA1, ITGB3, RHOA, SPTAN1, RAC1, TLN1, EZR, ACTN2, CAPN1, ACTN1, CAPNS1, ITGB1, ACTN3, CAPNS2
BOYLAN_MULTIPLE_MYELOMA_C_CLUSTER_DN	cluster294	29	Up	0.026666972	31	ZBTB10, HS1BP3, KLF6, SLC7A11, RNF125, CCND2, EID2, RECK, CD69, SOAT1, AK7, SERPINB1, TRIM34, IRS2, RAB20, RRAS2, SAT1, NRIP1, EGLN3, KLF7, AIG1, MS4A1, CTSV, ZBTB20, SARAF, RGS1, SPP1, XIST, B4GALT6, PTPN22, KCNQ1OT1
BOYLAN_MULTIPLE_MYELOMA_C_DN	cluster294	57	Up	0.01254838	59	CERS6, APOE, BCL11B, SOAT1, TMEM191C, KIF13A, RAB30, IFT43, RAB20, JUN, NFIC, ENAH, TSC22D1, SPP1, KLF7, ZSWIM6, AK7, LINC-PINT, NRIP1, C3orf33, B4GALT6, EGLN3, ZBTB10, SLC30A1, G6PC3, SAT1, ABCB1, FAM234A, XIST, MYOF, AIG1, FZD6, SERPINB1, KLF6, PLOD2, RNF43, BPIFA2, DOCK5, SFMBT2, BICD1, ZC2HC1A, ATXN1, MAGEH1, TNFRSF21, KCNN4, IRS2, CTSV, SMR3A, RGS1, MAP9, EID2, TRIM5, VOPP1, CKB, KCNQ1OT1, L…
BURTON_ADIPOGENESIS_1	cluster284	30	Up	0.001818884	31	CEBPB, ARL4C, RHOB, ERRFI1, LITAF, NFIL3, SGK1, PER1, WEE1, ELL2, VEGFA, BAG3, ETS2, ID3, CCN2, MAFF, TSC22D1, CEBPD, FOXC2, DNAJB4, IRS2, PHLDA1, DLX2, UNC45A, THBD, IER3, IL6, FOSL2, SLC25A25, DUSP2, NR4A2
BURTON_ADIPOGENESIS_PEAK_AT_2HR	cluster284	43	Up	0.012889606	46	NR4A1, TNFAIP6, PTGS2, CXCL2, LONP1, PPP1R15A, BAG3, HK2, CEBPD, CDR2L, FOSB, DUSP1, ID3, ACKR3, CDR2, CCN1, THBS1, RHOJ, DNAJB1, FOS, SLC20A1, BTG2, FOXC2, ERRFI1, KLF4, CAPN1, PHLDA1, SEMA3C, DNAJB6, TNFRSF1B, CCN2, MYC, DNAJB4, NR4A2, ZFP36, GADD45G, ADM, JUNB, MAP2K3, RGS2, SERPINE1, RHOB, IER3, EMD, IL6, ETS2
CAIRO_PML_TARGETS_BOUND_BY_MYC_DN	cluster323	13	Up	0.024980307	13	IRF9, CDKN2A, PDGFRB, CDKN1A, CDKN1B, CAV1, BCAT2, CDKN2B, HSPA1B, TERT, ADM, CCND1, ERBB2
CHASSOT_SKIN_WOUND	cluster142	9	Up	0.000633339	9	KLF2, JUNB, EGR2, FOS, FOSB, REL, EGR3, EGR1, JUN
DARWICHE_PAPILLOMA_RISK_HIGH_UP	cluster242	130	Up	0.018296336	150	ART5, IL1B, IFITM3, EEF1D, KPRP, S100A11, DRD5, NEK4, SERPINB3, SAMHD1, CACYBP, HAMP, SUCLG2, LYPD2, SNHG3, NCAN, AXL, NCL, VPS37A, SMIM8, RASIP1, PMEPA1, IDE, ACAN, ENO1, STX16, CCDC38, DYNLL1, CLVS1, TP73, SSU72, MCAM, ENG, CHPT1, CAMK4, ENAH, SELENOT, PGAM1, CMPK2, CHI3L1, C10orf99, GSTA1, IL36A, TGFA, ELAVL1, RAB2B, MGAT1, RACGAP1, RNASE2, PRRC1, HEXA, TXN, SRSF1, EML4, ELAPOR1, HBS1L, S100A9…
DARWICHE_PAPILLOMA_RISK_LOW_UP	cluster242	139	Up	0.004949029	163	TGFA, ACOT9, HOMER3, ARG1, CX3CL1, KRTAP6-1, CALML5, PDCD5, CSTA, TRBV4-2, COX5B, ART5, PMEPA1, TMEM248, LGALS2, IL36A, RPTN, TXN, TP73, CHI3L1, SMIM11B, FTL, LHX3, LRIF1, WDR70, RPS6KA4, S100A8, KLK6, RPL39, ARMC9, SPIC, ESD, SFPQ, YWHAB, ENG, LTB4R, C9orf16, HEXA, NFE2L2, GABARAPL2, UCK2, VPS37A, EXT2, EEF1D, KLK9, GSTA1, GDF5, SRSF1, RBM12, PDS5B, SNHG3, MGAT1, PRRC1, CCDC38, APP, LY6E, MRPL19…
DARWICHE_SKIN_TUMOR_PROMOTER_UP	cluster242	124	Up	0.006705889	143	BAIAP2, FOXL2, HOMER3, SDR9C7, ACAN, RHOH, CA3, LIF, FABP4, TMEM65, GABARAPL2, CXCL16, NRSN1, SOD3, TGFA, EML4, ARL2, UBE2C, C10orf99, RAB5IF, GSK3B, SSU72, DRD5, CRELD1, GBA, ARAP1, RPS6KA4, STX16, SPIC, SRM, NCL, MRPS18A, RBM12, PFKL, SOD1, IRAK1, TCP1, BATF3, SNHG3, LRIF1, LTB4R, NPTXR, RPS3A, PATJ, PLAC8, H2AZ1, RUBCN, SUN1, CD248, DYNLL1, APOD, RAB2B, MCAM, PTPRCAP, ESD, WFDC2, GKN3P, MAP1LC…
DARWICHE_SQUAMOUS_CELL_CARCINOMA_UP	cluster242	132	Up	0.007965709	150	GSK3B, LYZ, HRC, MCAM, CRELD1, CCDC38, NFE2L2, RPS6KA4, KLK6, TXN, SUN1, BID, HEXA, PLET1, TP73, LCE3B, RNASE2, KLF13, S100A11, COX5B, TMEM65, PLEKHA4, ENO1, LTBP4, CCT4, GKN3P, SNHG9, SLPI, SOD3, MT1A, RNF19A, ELAPOR1, CAPN2, SPIC, ZNRD1ASP, RYR1, TCP1, C19orf71, DYNLL1, CHKA, GCLM, SNHG3, IFITM3, MRPS18A, CHPT1, FTL, SRM, CACNA1E, BAIAP2, S100A9, RPTN, SFPQ, RPL39, IDE, TRMT1, TTLL11, NRSN1, PP…
DAVICIONI_PAX_FOXO1_SIGNATURE_IN_ARMS_UP	cluster334	57	Up	0.003941499	60	CD9, KCNN3, LSP1P5, NMRK1, BMP5, GPM6B, TMEM47, TIAF1, SKP2, ADAM10, PRKCA, MORC4, NEBL, PRKAR2B, POU4F1, ASS1, PAX5, IRS2, PBK, NELL1, TCF7L2, GADD45A, ABAT, MET, ANK2, TMEFF1, WSB2, TBC1D9, TNS3, TMX4, IL4R, TNFAIP3, FMR1, SULF1, FGFR4, ALK, RASL10A, MEG3, PSEN2, ARRB1, SGK1, COL18A1, PON2, MN1, PPP1R14B, MARCHF3, ACKR3, ARL4C, MAP1LC3B, NRCAM, INPP1, DCX, VWA5A, MYOD1, TRAM2, KCNS3, JAKMIP2, M…
DAVICIONI_TARGETS_OF_PAX_FOXO1_FUSIONS_UP	cluster334	249	Up	0.002385042	258	FXYD5, CARHSP1, CD58, ARRB1, MEG3, NR3C1, SCN3A, PXDN, CXCR4, NMRK1, NFASC, GAS1, KLF4, ANK1, MAFF, SUPT3H, HEG1, LDOC1, CAV1, ITPKB, FST, THEMIS2, SPDL1, TCF7L2, GATM, PTGS1, ARID5B, ACKR3, CSRP1, ADAMTS1, PRKAR2B, DIPK1A, DUSP1, COL18A1, RASL10A, ADAM19, DKK2, MME, SEPTIN6, CD44, PLXNC1, ABI1, COL14A1, ST6GALNAC5, LRRC17, PSMD8, SDC2, WSB2, IL27RA, HES1, ADD1, FGFR4, MAP4K4, DTX4, NRP2, VSTM4, …
DAZARD_RESPONSE_TO_UV_SCC_DN	cluster255	112	Up	0.021946809	115	DDX3Y, TIPARP, RBPJ, NEDD4L, CENPA, TENT4A, EXT1, PATZ1, N4BP1, MARK3, RPP38, ID1, FZD2, GATA3, TGIF1, THBD, CCN1, TUSC2, MFAP1, HMGA2, SPOP, CDYL, ANKRD46, BAIAP2, ARL4C, PHC2, PMM2, TNFRSF1A, ZNF146, RRS1, CHD1, ADORA2B, E2F3, FOXF2, KIFC1, KDM2A, ASAP2, BRD8, RAPGEF2, NAV3, BAZ2B, SLC25A44, DYRK1A, MYC, CNOT2, CSTF1, FADD, WSB1, PXDC1, MPHOSPH10, PHF3, RYBP, MCL1, TP63, KBTBD2, DUSP4, SHOC2, M…
ELVIDGE_HYPOXIA_UP	cluster18	171	Up	0.027600462	172	TNFAIP8, ASPH, RBCK1, ORAI3, HLA-DRB1, OPN3, FAM216A, KLF6, LOXL2, TBC1D3F, ZNF395, EFNA3, PRKCA, GADD45B, PAM, INSIG2, GPRC5A, ADORA2B, EGFR, OBSL1, PDGFRL, S100A4, MXI1, NAP1L1, OLFML2A, ALDOC, SFXN3, CD59, SERPINE1, RBPJ, CCN5, YEATS2, KDM3A, RASA4, BBX, AKAP12, BCOR, TXNIP, CAV1, CYB5A, WSB1, CADM1, STC2, IGFBP3, TMEFF1, SPRY1, CCNG2, SH3GL3, BNIP3L, PDK1, STC1, ATF3, KLF7, ILVBL, ZNF654, SCA…
FIGUEROA_AML_METHYLATION_CLUSTER_3_UP	cluster245	158	Up	0.003983053	170	PCDHGB7, MSRB3, ZBTB14, HILPDA, MAP7D3, NIT1, TIGD3, TLR2, MT2A, ZNF667, HNRNPD, CDX4, PCDHB17P, PMAIP1, NEUROG1, NTN5, UHRF1, ADGRG6, SLC39A14, MAD1L1, KRT81, NNAT, VWA5A, PACRGL, TNFAIP8L2, HNF4A, SLC8A3, PCDHGA11, PIAS2, PCDHB8, LEMD2, THEM4, MKKS, ZNF582, EXOSC3, IDH3B, SAP30BP, GTF3C1, IPO8, THBS4, CALCOCO1, PCDHB10, ZFP3, PCDHGA8, HMCES, EXOSC2, PCDHB18P, TIE1, PCDHGA5, EREG, CYP26C1, GLRA1…
FIGUEROA_AML_METHYLATION_CLUSTER_4_UP	cluster245	102	Up	0.012980602	112	ZFP3, CASP2, LARGE2, NNAT, HILPDA, ZNF875, KRT81, WDR31, ZNF395, HMCES, LHCGR, VPREB3, EXOSC2, CCDC34, TIGD3, KCNAB3, PRRT1, NTN5, ITGAV, ADGRG6, HNF4A, RECQL5, PIP4P2, GUCY1B1, SLC8A3, PABPN1, ZNF582, LBX2, ZNF281, MRPL9, ZNF560, EXOSC3, PPT2, CDX4, ZBTB14, NFKBIL1, TNPO3, IFNAR2, CYP26C1, CENPV, COCH, SPHK2, DNM3, ZFHX2, PIAS2, LAMP1, PIGZ, STX16, MCTS1, PTGDR2, CHCHD2, REXO2, GTF2A1, BTBD3, FA…
FIGUEROA_AML_METHYLATION_CLUSTER_6_UP	cluster245	129	Up	0.00939806	140	HNRNPD, ZNF667, IL11RA, CASP12, ADGRG6, MAP7D3, HNF4A, MAD1L1, ZNF454, DYNC1LI1, CALCOCO1, RECQL5, OAZ3, BPGM, NNAT, DHRS12, HOXA2, GUCY1B1, ZNF560, FARP2, TMEM185B, STX18, ZCCHC14, AEBP1, EXOC1, FAM131A, ZNF582, SPHK2, PFN2, TNPO3, SYDE2, IFNAR2, EDEM1, EXOSC2, CCDC34, C19orf33, TANC2, EXOSC3, ICA1L, CNTROB, VPREB3, GTF2A1, HMHB1, ZBTB14, ACOX3, PPIL6, INO80C, GPAT4, TIGD3, ZNF174, PLPBP, REXO2,…
GENTILE_UV_HIGH_DOSE_DN	cluster255	284	Up	0.029203687	289	MLX, USP32P2, PPP2R5C, MEIS2, LRBA, TBL1X, RND3, ASPH, NOP16, DKK1, PHTF2, ZBTB18, SRF, EMG1, PHC2, STAM, DUSP11, PHF3, NFE2L2, CDC6, WBP1L, SNRNP35, IFNGR2, HMGXB4, SLC20A2, MMP3, ARL4C, ZFP36, LSM2, MAT2A, BMI1, FZD2, AUTS2, UNG, ZNF623, SATB2, SCHIP1, UBE2G1, TLE1, KIF23, MBD2, CUL1, ARID5B, COL13A1, HBEGF, EFCAB14, CSTF3, PTK2, SNX4, EEF1E1, BRD8, MET, RAB11A, TRAPPC8, E2F3, GINS1, DUSP5, SEC…
GO_1_4_ALPHA_OLIGOGLUCAN_PHOSPHORYLASE_ACTIVITY	cluster42	6	Up	0.005382504	6	TYMP, GDPGP1, MTAP, PYGB, PYGL, PYGM
GO_3_OXO_ARACHIDOYL_COA_SYNTHASE_ACTIVITY	cluster311	6	Up	0.00588808	7	ELOVL2, ELOVL5, ELOVL1, ELOVL4, ELOVL6, ELOVL7, ELOVL3
GO_5S_CLASS_RRNA_TRANSCRIPTION_BY_RNA_POLYMERASE_III	cluster326	6	Up	0.026037454	6	GTF3C6, GTF3C1, GTF3C2, GTF3C5, GTF3C4, GTF3C3
GO_ACETYLGLUCOSAMINYLTRANSFERASE_ACTIVITY	cluster124	48	Up	0.006105072	51	B3GNT10, B3GALT5, B3GNT3, B3GNT2, MGAT4B, MGAT4A, B3GLCT, MGAT5B, MGAT4D, B3GNT6, EXT1, EXT2, EXTL1, EXTL2, EXTL3, MGAT4C, GCNT1, GCNT2, EOGT, HEXA, HEXB, B3GNT8, LFNG, MFNG, MGAT1, MGAT2, MGAT3, MGAT5, A4GNT, PIGP, GCNT4, PIGA, PIGC, PIGH, POMGNT1, RFNG, B3GNT4, ALG13, B3GNT5, OGT, B3GNT9, POMGNT2, PIGY, B3GALT4, B3GALNT1, B3GALT2, B3GALT1, PIGQ, LARGE1, GCNT3, B3GNT7
GO_ACID_SECRETION	cluster117	36	Up	0.022914263	43	CES1, STARD10, NMU, CHRM5, SLC26A7, SLC51B, ABAT, DRD2, DRD3, AGXT, SLC51A, SNX10, APBA1, HRH2, HTR1B, KCNQ1, SLC9A4, MIR33A, NF1, NTSR1, OPRL1, OXT, OXTR, P2RX7, GHRL, ABCB4, PTGER3, SCT, SGK1, SLC26A6, SLC6A1, TFF2, TRH, TRPC4, UCN, TRPV1, CASR, SLC22A16, ABCB11, CCKBR, HIP1R, SLC9A3R1, SV2A
GO_ACIDIC_AMINO_ACID_TRANSPORT	cluster72	65	Up	0.006383035	71	SLC25A13, UNC13B, ARL6IP5, GIPC1, CPLX1, PRAF2, HRH3, ADORA1, ADORA2A, ABAT, RAB3GAP1, RIMS1, ARL6IP1, SLC7A11, SLC17A8, GJA1, GLS2, GLS, GRM2, GRM7, APBA1, ITGB1, KCNJ10, NF1, ATP1A2, NPY5R, NTRK2, NTSR1, P2RX7, SLC38A2, AVP, LRRC8D, AVPR1A, SLC38A7, LRRC8A, PSEN1, SLC17A7, SLC17A6, RAB3A, BDNF, SLC1A1, SLC1A2, SLC1A3, SLC1A6, SLC1A7, SLC6A1, SLC6A6, SLC6A13, SLC12A2, SNAP25, STX1A, STXBP1, VAMP…
GO_ACTIN_BASED_CELL_PROJECTION	cluster123	207	Up	0.00393365	220	ABI1, USH1C, ARL4C, ABI2, FARP1, CDK5, TUBB3, RAPGEF3, BAIAP2, CIB2, CIB1, PDPN, IGF2BP1, IQGAP2, STARD10, SLC27A4, KPTN, ADCY6, TWF2, TMC1, TMC2, CLCA1, MORN4, LRRK2, FGD4, LOXHD1, CEACAM20, CNP, MYO3B, CTNNB1, PROM2, CTSV, CXADR, AP2A1, DAG1, STRC, DMD, DYNC1H1, DPEP1, SLC26A2, MUC20, EPHA4, EPHB1, EPS8, FAT1, SPATA13, LHFPL5, FGF13, NLGN1, RUFY3, AKR1B1, NFASC, CYFIP1, SYNE2, KIF13B, FMR1, CRB…
GO_POSITIVE_REGULATION_OF_ACTIN_FILAMENT_BUNDLE_ASSEMBLY	cluster23	58	Up	0.000268532	62	SORBS3, RAPGEF3, SYNPO, CCN2, SYNPO2, LPAR1, EPHA1, PPM1E, ARHGEF15, LIMCH1, SWAP70, FLNA, MTOR, ABL1, SH3PXD2B, RGCC, FHOD1, APOA1, ID1, PFN3, RHOA, RHOC, LIMK1, SMAD3, MYOC, NF2, NOX4, PAK1, EVL, PFN1, PFN2, PLEK, SERPINF2, WNT4, ARHGEF10L, CARMIL1, CCDC88A, PXN, RAC1, S100A10, CX3CL1, SDC4, SFRP1, TAC1, TESK1, TGFB3, TGFBR1, TPM1, TSC1, VIL1, WNT11, ARHGEF5, SYNPO2L, GPR65, NRP1, ITGB1BP1, ROC…
GO_ACTIN_FILAMENT_BUNDLE_ORGANIZATION	cluster23	150	Up	0.000308979	160	USH1C, WASF2, SORBS3, CORO2B, DLC1, RAPGEF3, BAIAP2, SORBS1, FAM107A, SYNPO, ARAP1, ADD1, ADD2, ADD3, SHROOM1, RFLNA, CCN2, SYNPO2, DPYSL3, S1PR1, LPAR1, AIF1, ELN, DMTN, EPHA1, EPS8, PTK2B, FAM171A1, PHACTR1, PPM1E, ARHGEF15, LIMCH1, SWAP70, CLASP2, FLNA, CLASP1, ARHGEF18, TMEFF2, MTOR, ABL1, KCTD13, FSCN2, SH3PXD2B, RGCC, FHOD1, RHOD, FSCN3, APOA1, ID1, ESPNL, PFN3, RFLNB, ITGB5, RHOA, RHOC, ST…
REACTOME_L1CAM_INTERACTIONS	cluster1	117	Up	0.000662254	121	ITGA2B, AP2B1, SCN4A, RANBP9, LYPLA2, CNTN1, ANK1, AP2S1, SPTB, CSNK2A2, RPS6KA2, RPS6KA6, KCNQ2, ACTB, DLG1, TUBA3D, DCX, FGFR1, DNM2, DLG3, KIF4A, NRCAM, LAMB1, EZR, DPYSL2, NRP1, MAPK1, RPS6KA5, TUBB1, CSNK2A1, LAMA1, MAPK3, TUBB4A, SCN1B, DNM1, SH3GL2, CNTNAP1, HSPA8, SPTBN1, RPS6KA1, NRP2, CLTA, TUBA1B, MAP2K2, TUBA4A, NCAN, DLG4, EPHB2, NUMB, CNTN6, CHL1, LAMC1, RAC1, SCN2A, SCN7A, TUBB2A, …
GO_POLYMERIC_CYTOSKELETAL_FIBER	cluster23	614	Up	0.000310254	756	HDAC6, KIF28P, KRTAP25-1, KRTAP4-9, KRTAP20-4, KRTAP22-2, KRTAP21-3, KRTAP9-7, KRTAP16-1, KRTAP9-6, KRTAP29-1, DNM1L, ARPC3, AC037482.3, KIF20A, DNAL4, LRPPRC, CDK5, SPRY2, CDK2AP2, APC2, KATNB1, TUBA1B, TUBB3, TUBB4A, TUBB4B, NDRG1, TUBGCP3, BAIAP2, APPBP2, DCTN2, ARFGEF2, CCT7, CCT4, CCT2, PDLIM5, SPAG5, CENPE, GAS2L1, RGS14, AVIL, CCT8, NUDC, KIF1C, NES, NEK6, NCKAP1, SEPTIN9, GJB6, HSPH1, TUB…
GO_REGULATION_OF_SYSTEM_PROCESS	cluster41	505	Up	0.000419213	626	ADA, KCNE3, MIR208B, HCN4, PARP2, APELA, STRIT1, GJC1, ABCC9, NR1H3, AKAP9, LPCAT3, CALCRL, KCNMB2, CDK9, IRX5, ZMPSTE24, KCNE1B, TRDN, CACNG3, CACNG2, SEMA3A, CORO2B, MYL9, BAIAP2, UNC13B, GLRX3, CELF2, CORIN, CTSC, AHCYL1, WASF3, NMU, SMR3B, PPARGC1A, TPPP, CHGA, BVES, KLK8, STX1B, SCN11A, CHRM2, CHRM3, C12orf57, MGLL, CHRNA3, CHRNA7, CHRNB4, C1QTNF1, C1QTNF3, FBXO32, APOA5, ZNF488, CLIC2, LRRK…
GO_SUPRAMOLECULAR_POLYMER	cluster23	822	Up	0.000393991	996	HDAC6, KIF28P, KRTAP25-1, KRTAP4-9, KRTAP20-4, KRTAP22-2, KRTAP21-3, DNAJB6, KRTAP9-7, KRTAP16-1, KRTAP9-6, KRTAP29-1, DNM1L, ABCC9, MYZAP, ARPC3, AC037482.3, KIF20A, DNAL4, LRPPRC, CDK5, SPRY2, CDK2AP2, STUB1, APC2, KATNB1, KLHL41, TUBA1B, TUBB3, TUBB4A, TUBB4B, MYL12B, NDRG1, MYL9, TUBGCP3, BAIAP2, APPBP2, FBLN5, NEBL, GLRX3, DCTN2, ARFGEF2, CCT7, CCT4, CCT2, PDLIM5, SPAG5, CENPE, GAS2L1, RGS14…
GO_POSITIVE_REGULATION_OF_STRESS_FIBER_ASSEMBLY	cluster23	48	Up	0.000432532	52	SORBS3, RAPGEF3, CCN2, LPAR1, EPHA1, PPM1E, ARHGEF15, LIMCH1, MTOR, ABL1, SH3PXD2B, RGCC, FHOD1, APOA1, RHOA, RHOC, LIMK1, SMAD3, MYOC, NF2, NOX4, PAK1, EVL, PFN2, SERPINF2, WNT4, ARHGEF10L, CARMIL1, CCDC88A, PXN, RAC1, S100A10, SDC4, SFRP1, TAC1, TESK1, TGFB3, TGFBR1, TPM1, TSC1, WNT11, ARHGEF5, SYNPO2L, GPR65, NRP1, ITGB1BP1, ROCK2, BAG4, CD47, ARHGEF10, PPM1F, CDC42
GO_ACTIN_FILAMENT_BUNDLE	cluster188	71	Up	0.000488104	75	MYL12B, MYL9, NEBL, SORBS1, PDLIM5, SEPTIN9, FERMT2, LDB3, FAM107A, SYNPO, SEPTIN12, CNN2, XIRP2, CRYAB, RFLNA, CYBA, XIRP1, SYNPO2, FHL3, ABLIM3, LIMCH1, DAAM1, PALLD, SIPA1L3, FLNB, PDLIM3, FHOD1, PRICKLE4, RFLNB, ILK, LCP1, ABLIM1, LPP, MARCKS, MST1R, MYH6, MYH7, MYH9, MYH10, MYLK, ROR1, NOX4, DCTN4, LIMA1, PGM5, PLS1, PLS3, FBLIM1, SEPTIN11, PRKCZ, CORO1B, VANGL2, PTK2, SHROOM4, ACTA1, PXN, T…
GO_ACTIN_CYTOSKELETON	cluster23	470	Up	0.000659154	503	CDH2, PDCD6IP, MYZAP, ARPC5, ARPC4, ARPC3, ARPC1B, ACTR3, ACTR2, ADAM8, ARPC2, ACTR1B, ACTR1A, WASF2, FLOT1, SPRY2, MAEA, APC2, APBB3, NPM3, CORO2B, MYL12B, DLC1, MYL9, RAPGEF3, HAX1, BAIAP2, CAP2, CAP1, CIB2, NEBL, DCTN2, ARPC1A, SORBS1, CDC42EP3, PDLIM5, MYL12A, GAS2L1, DCTN6, AVIL, CORIN, CFL1, CFL2, NCKAP1, IQGAP2, ZNF268, SEPTIN9, GJB6, ACTL7B, ACTL7A, NPFFR2, FERMT2, DSTN, TOPBP1, TRIOBP, K…
GO_MICROTUBULE	cluster23	411	Up	0.000849627	431	HDAC6, KIF28P, DNM1L, KIF20A, DNAL4, LRPPRC, CDK5, SPRY2, CDK2AP2, APC2, KATNB1, TUBA1B, TUBB3, TUBB4A, TUBB4B, NDRG1, TUBGCP3, BAIAP2, APPBP2, DCTN2, ARFGEF2, CCT7, CCT4, CCT2, SPAG5, CENPE, GAS2L1, RGS14, CCT8, NUDC, KIF1C, NEK6, SEPTIN9, HSPH1, TUBGCP2, MAPRE2, KIF2C, MID2, TPPP, SPACA9, KATNA1, KIF3A, RASSF1, BIRC8, DCTN3, TUBA3E, KIF12, GABARAP, TUBA3D, TUBGCP5, HAUS1, TBCB, CLTC, TPPP2, WHA…
GO_ACTIN_FILAMENT_ORGANIZATION	cluster23	410	Up	0.000887312	433	ABI1, WASHC1, USH1C, ARPC5, ARPC4, ARPC3, ARPC1B, ACTR3, ACTR2, ARPC2, ABI2, WASF2, SORBS3, TENM1, EFS, CCL26, CORO2B, DLC1, RAPGEF3, CDC42EP2, HAX1, BAIAP2, MAD2L2, CAP2, CAP1, NEBL, ARPC1A, ARFGEF1, SORBS1, CDC42EP3, GAS2L1, AVIL, CFL1, CFL2, NCKAP1, IQGAP2, WASF3, TMSB15A, DSTN, TRIOBP, KPTN, CDC42EP1, CORO1A, FAM107A, TWF2, SYNPO, ARAP1, ADD1, ADD2, ADD3, CCR7, WHAMM, PLEKHH2, PPARGC1B, JMY, …
GO_REGULATION_OF_MUSCLE_SYSTEM_PROCESS	cluster41	202	Up	0.000769038	256	ADA, KCNE3, MIR208B, HCN4, PARP2, STRIT1, AKAP9, CALCRL, CDK9, MYL9, GLRX3, NMU, PPARGC1A, CHGA, CHRM2, CHRM3, C12orf57, CHRNA3, CHRNB4, FBXO32, CLIC2, HSPB6, CNN1, ADORA1, ADORA2B, MTPN, GATA5, DCANP1, PARP1, ARHGAP42, ADRA1B, ADRA1A, NKX2-5, CCN2, ADRA2A, ADRA2B, ADRA2C, ADRB2, GRK2, DAG1, DAPK3, DLG1, DMD, DMPK, ABAT, DSC2, DSG2, AGT, DSP, EDN1, EDN2, AIF1, CTTN, ENO1, F2R, PI16, FGF13, FKBP1B…
GO_ACTIVATION_OF_GTPASE_ACTIVITY	cluster48	101	Up	0.015880099	108	TBC1D3G, TBC1D3K, TBC1D3D, RASGRP1, TBC1D3E, TBC1D3I, APC2, CXCL13, TBC1D8, EVI5L, CCR7, TBC1D16, ARHGEF19, SGSM1, CRK, CRKL, ADPRH, ARHGAP42, RUNDC1, TBC1D21, ECT2, EPHA2, EIF5, CCDC125, EPHA1, AKT2, PTK2B, ARHGEF15, FOXJ1, TBC1D9B, TBC1D2B, TBC1D9, TBC1D1, TBC1D12, TBC1D30, SCRIB, ARHGAP45, CORO1C, RABGAP1, RALGAPA1, TBC1D28, TBC1D22A, NGEF, PLEKHG4, TBC1D10B, SIPA1L1, ARHGEF26, TIAM2, ARHGEF16…
REACTOME_DISEASES_OF_SIGNAL_TRANSDUCTION_BY_GROWTH_FACTOR_RECEPTORS_AND_SECOND_MESSENGERS	cluster21	369	Up	0.000522495	386	BAD, POLR2J, CREBBP, ITGA2B, KDM7A, AGK, PSMB1, FYN, CLCN6, PSMC4, MAMLD1, HGF, GAB2, VCL, PSMA4, POLR2B, HDAC9, KITLG, PIK3CB, HHAT, CUL1, FAM114A2, CAMK2B, HDAC7, ERBB3, PPP2R5A, FGFR2, HDAC4, FGFR3, PSME4, ERLEC1, PPP2R5B, LRP6, FGF10, FGF22, CAMK2A, SEL1L, DERL2, FGF4, MARK3, ACTB, APBB1IP, FGFR1, ARAF, PPP2R5C, FGF20, PSEN1, HSP90AA1, GSK3B, PSMC5, FKBP1A, PEBP1, BRAP, ESR1, PSME1, HDAC6, PS…
GO_ACTIVATION_OF_MAPKK_ACTIVITY	cluster19	49	Up	0.009352543	52	MAP3K2, FRS2, LRRK2, MAP3K8, ADORA1, CRK, CRKL, EGF, EGFR, MLKL, NRK, ERCC6, F2R, TNIK, RAPGEF1, LAMTOR2, GRM1, JAK2, MAP3K15, MAP3K1, MAP3K3, MAP3K4, MAP3K5, MAP3K9, MAP3K10, MAP3K11, MOS, GADD45B, NGF, NTRK1, MAP3K20, MAPK1, MAPK3, EIF2AK2, PSEN1, KIDINS220, RAF1, BMP4, BRAF, MAP3K7, TGFBR1, MAP3K12, MAP3K21, LAMTOR3, RIPK1, ADAM9, RIPK2, MAP3K14, MAP3K6, MAP3K13, TAOK2, CARTPT
GO_ACTOMYOSIN	cluster188	74	Up	0.001245881	78	PDCD6IP, MYL12B, MYL9, NEBL, SORBS1, PDLIM5, SEPTIN9, FERMT2, LDB3, FAM107A, SYNPO, SEPTIN12, CNN2, XIRP2, CYBA, DBN1, XIRP1, SYNPO2, FHL3, ABLIM3, LIMCH1, DAAM1, PALLD, SIPA1L3, FLNB, PDLIM3, FHOD1, PRICKLE4, ILK, LCP1, ABLIM1, MYO18A, LPP, MST1R, MYH6, MYH7, MYH9, MYH10, MYLK, MYO5A, ROR1, NOX4, DCTN4, LIMA1, PGM5, LURAP1, FBLIM1, SEPTIN11, PRKCZ, CORO1B, VANGL2, PTK2, SHROOM4, ACTA1, PXN, TLNR…
GO_REGULATION_OF_ACTIN_FILAMENT_ORGANIZATION	cluster23	259	Up	0.000908317	278	WASHC1, ARPC5, ARPC4, ARPC3, ARPC1B, ACTR3, ACTR2, ARPC2, ABI2, WASF2, SORBS3, TENM1, CCL26, CORO2B, DLC1, RAPGEF3, CDC42EP2, HAX1, BAIAP2, ARPC1A, ARFGEF1, CDC42EP3, AVIL, CFL1, CFL2, NCKAP1, IQGAP2, WASF3, TMSB15A, DSTN, TRIOBP, CDC42EP1, CORO1A, TWF2, SYNPO, ARAP1, ADD1, ADD2, ADD3, CCR7, WHAMM, PLEKHH2, JMY, MTPN, CSF3, CARMIL2, CDC42EP5, CCN2, CTNNA2, DBN1, KANK4, SYNPO2, DLG1, S1PR1, LPAR1,…
GO_ACUTE_INFLAMMATORY_RESPONSE	cluster281	80	Up	0.004050317	111	ADAM8, CEBPB, PARK7, NLRP3, ADCYAP1, SERPINA3, CCR7, CNR1, REG3G, IL31RA, ADORA1, CRP, C2CD4A, DNASE1, DNASE1L3, EDNRB, ANO6, AHSG, ELANE, EPO, F2, F3, F8, F12, FCER1G, FCGR2B, FN1, APOL2, FUT7, RHBDD3, MRGPRX1, GATA3, PLA2G2D, NUPR1, B4GALT1, EIF2AK1, FFAR3, FFAR2, GSTP1, HFE, HLA-E, HP, APCS, HPR, APOA2, ICAM1, IL1A, IL1B, IL4, IL6, IL6R, IL6ST, CXCR2, INS, ITIH4, KLKB1, C2CD4B, LBP, MIR92A1, M…
GO_ACUTE_PHASE_RESPONSE	cluster281	32	Up	0.016592061	47	CEBPB, SERPINA3, CNR1, REG3G, CRP, EDNRB, AHSG, EPO, F2, F8, FN1, APOL2, MRGPRX1, HFE, HP, APCS, IL1A, IL1B, IL6, IL6R, INS, ITIH4, LBP, MBL2, ASS1, ORM1, ORM2, IL22, REG3A, SERPINA1, SERPINF2, PLSCR1, UGT1A1, PTGER3, PTGS2, HAMP, SIGIRR, SAA1, SAA2, SAA4, STAT3, TFR2, TNF, TRPV1, TNFSF11, TNFRSF11A, CD163
GO_ACYLGLYCEROL_O_ACYLTRANSFERASE_ACTIVITY	cluster135	22	Up	0.018059736	23	AGPAT1, AGPAT2, MOGAT1, MBOAT2, AWAT2, PLA2G15, LCLAT1, MOGAT3, ABHD5, CRLS1, LPCAT2, AGPAT5, AGPAT3, AGPAT4, DGAT2L7P, TAZ, MBOAT7, LPCAT1, MOGAT2, PNPLA3, DGAT2, GPAT3, DGAT1
GO_VESICLE_MEMBRANE	cluster21	734	Up	0.000556265	806	SIGLEC14, PDCD6, MOXD2P, TOM1, AP1M2, DNM1L, ADAM8, ATP6AP2, CNIH1, LHFPL2, TNK2, ADAM10, MFSD10, STX6, AP3S2, ABCC4, LILRB2, TCIRG1, SIRPB1, TLR6, CACNG3, CACNG2, ATP8A1, SEC24B, GPNMB, SEC23B, SEC23A, VTI1B, UNC13B, APPBP2, AGPAT2, SCGN, TGOLN2, YKT6, GIPC1, IQGAP2, VAMP5, CFTR, SEC24A, CEACAM3, PGRMC1, CEACAM8, RAB10, KDELR1, AP3M2, TMED2, CKAP4, TMED10, RAB32, SLC27A2, GLIPR1, KDELR2, KDELR3,…
GO_REGULATION_OF_CELL_ADHESION	cluster21	639	Up	0.000864986	736	ADA, MIR675, MIR939, CD24, SH2B3, KLRC4-KLRK1, PTPRU, EDIL3, ADAM8, ARPC2, CDH13, RASGRP1, EBI3, PLXNC1, ADAM10, CDK6, FLOT1, FSTL3, LILRB2, CDKN2A, SIRPB1, CITED2, BTN2A2, CORO2B, DLC1, CDSN, VAV3, GPNMB, MAD2L2, SEMA4D, CEBPB, CIB1, AGR2, OLFM4, CXCL13, PDPN, POSTN, SPINT2, TNFSF13B, CSPG5, FUT9, NFAT5, HSPH1, LILRB1, FGL2, MALT1, SPINK5, LILRB4, TRIOBP, EMILIN1, FAF1, CD160, GLMN, HHLA2, CORO1…
REACTOME_CONSTITUTIVE_SIGNALING_BY_LIGAND_RESPONSIVE_EGFR_CANCER_VARIANTS	cluster11	19	Up	0.001559683	19	HSP90AA1, CDC37, GAB1, CBL, SOS1, PIK3CA, PLCG1, KRAS, EGF, RPS27A, PIK3R1, EGFR, UBC, SHC1, UBB, HRAS, GRB2, NRAS, UBA52
GO_ADHERENS_JUNCTION	cluster69	158	Up	0.001713509	166	CDH2, CDH3, CDH5, CDH6, CDH7, CDH8, CDH9, CDH10, CDH11, CDH12, ABI2, CDH18, TNK2, ADAM10, FLOT1, PAK4, NDRG1, BAIAP2, SORBS1, PDLIM5, FRS2, RAB10, CCDC85B, CDC42EP1, LDB3, PKP3, PARK7, CCDC85A, SSX2IP, PARD3B, ADD1, WTIP, CNN3, SHROOM1, MPP7, PLEKHA7, CTNNA1, CTNNA2, CTNNB1, CTNND1, CTNND2, CXADR, DLG1, JAG1, DSC2, EFNA5, EFNB2, EIF4G2, EPHA4, FAT2, CDHR3, FRMD4B, FLOT2, SYNM, PIP5K1C, CRB1, SCRI…
GO_ADHESION_OF_SYMBIONT_TO_HOST	cluster206	12	Up	0.012119844	15	CLEC4M, LRRC15, GAS6, CD209, HSP90AB1, ICAM1, INHBB, LTF, BPIFA1, NECTIN1, NECTIN2, ACE2, SFTPD, SCARB1, CD81
GO_ADHESION_OF_SYMBIONT_TO_HOST_CELL	cluster206	10	Up	0.011671586	12	CLEC4M, LRRC15, GAS6, CD209, HSP90AB1, ICAM1, INHBB, NECTIN1, NECTIN2, ACE2, SFTPD, CD81
GO_ADRENERGIC_RECEPTOR_ACTIVITY	cluster228	5	Down	0.031459353	9	ADRA1D, ADRA1B, ADRA1A, ADRA2A, ADRA2B, ADRA2C, ADRB1, ADRB2, ADRB3
GO_AMEBOIDAL_TYPE_CELL_MIGRATION	cluster81	388	Up	0.001200673	481	AKT3, MIR939, HDAC6, HDAC5, PDCD6, CDH5, MIR1908, MIR2355, APELA, CDH13, WASF2, SEMA3A, CAP1, SEMA6C, SEMA6B, SEMA4F, SEMA4D, SEMA4B, SEMA3C, CIB1, CXCL13, CFL1, GIPC1, PLK2, MAPRE2, PTP4A3, STRAP, DUSP10, PDCD10, CYGB, NUS1, RFFL, CLN3, CCR6, ACVR1C, AAMP, CSNK2B, CCBE1, CTSH, GLIPR2, DAB2IP, CYP1B1, PRSS3P2, AMOT, AMOTL1, CLEC14A, SPRED1, DCN, GADD45A, BMPER, DOCK1, DPP4, AGT, HBEGF, AGTR2, EDN…
GO_AMINO_ACID_IMPORT	cluster72	38	Up	0.002587173	45	ARL6IP5, SLC6A14, SLC36A4, SLC43A2, AGT, SLC36A1, TSPO2, ARL6IP1, SLC7A8, SLC7A11, ITGB1, KCNJ10, ATP1A2, NTSR1, SLC6A20, SLC25A38, SLC47A1, PSEN1, SLC17A7, CLTRN, ACE2, RGS2, RGS4, SLC1A1, SLC1A2, SLC1A3, SLC1A4, SLC1A5, SLC1A6, SLC3A2, SLC6A1, SLC6A6, SLC6A9, SLC6A13, SLC7A1, SLC7A2, SLC16A2, SLC22A2, SLC22A4, SLC7A5, SLC7A3, SLC43A1, PER2, SLC6A5, SLC9A3R1
GO_AMINOGLYCAN_BIOSYNTHETIC_PROCESS	cluster40	108	Up	0.000875739	115	ABCC5, GPC6, UST, B3GALT5, B3GNT3, ST3GAL6, CSPG5, B3GNT2, B4GAT1, SLC35D2, KERA, GALNT5, B4GALT7, CHST14, CLTC, B3GALT6, VCAN, NCAN, CSPG4, AP2A1, DCN, CHST13, ACAN, B3GNT6, EGF, EXT1, EXT2, GPC2, HS3ST5, GPC4, GPC5, CHSY1, SLC35D1, FMOD, CHST5, GLCE, B3GAT3, GCNT2, B4GALT1, GPC3, GPC1, ANGPT1, DSE, HAS1, HAS2, HAS3, HEXA, HSPG2, NDST1, HYAL1, CHSY3, IL1B, B3GNT8, AGRN, LUM, CHST6, NFKB1, OMD, O…
GO_ANATOMICAL_STRUCTURE_FORMATION_INVOLVED_IN_MORPHOGENESIS	cluster81	1013	Up	0.001193325	1202	ADA, AKT3, ABI1, MIR939, HDAC5, PDCD6, BCL2L11, MIR1224, CDH5, MIR1298, MIR1908, MIR2355, APELA, TGFBR3L, ADAM8, ENAM, CDH13, WASF2, MYMX, CDK5, CALCRL, TOPORS, FLOT1, ANGPTL7, SPRY1, SPRY2, RAMP2, RAMP1, RAMP3, PAK4, TCIRG1, KLHL41, KLF2, CITED2, DLC1, RAPGEF3, SEC24B, OLFM1, CDX1, CDX2, VAV3, GPNMB, HOXB13, SEMA3C, FBLN5, CIB1, DEAF1, NEBL, HTATIP2, CXCL13, PDPN, SPINT2, DMRT2, GNA13, TNFSF13B,…
GO_ANCHORING_JUNCTION	cluster69	774	Up	0.000233115	831	CDH2, CDH3, GJE1, CLDN24, PDCD6IP, CLDN34, CDH5, CDH6, CDH7, OCLN, GJC1, CDH8, CDH9, PTPRU, CDH10, CDH11, ARPC5, ARPC3, ARPC1B, ACTR3, ACTR2, CDH12, ARPC2, CDH13, G3BP1, ABI2, CDH18, WASF2, SORBS3, TNK2, CDK4, ADAM10, PATJ, FLOT1, CNKSR1, EFS, PAK4, CORO2B, DLC1, NDRG1, CDSN, BAIAP2, CAP1, CIB2, HYOU1, PROCR, SORBS1, PDLIM5, GNA13, AVIL, CLDN16, CFL1, NCKAP1, VAMP5, GJB6, SDCCAG8, STARD10, FRS2, …
GO_ANGIOGENESIS_INVOLVED_IN_WOUND_HEALING	cluster144	26	Up	0.002959622	30	MIR1298, HPSE, DAG1, ETS1, FOXC2, ALOX5, GATA2, B4GALT1, GPR4, GPX1, ITGB3, KDR, MIR200B, MIR34A, MCAM, SERPINE1, PRCP, MIR451A, CX3CL1, SMOC2, SLC12A2, SRF, TNF, TNFAIP3, VEGFA, XBP1, CXCR4, ADIPOR2, NDNF, CD34
GO_ANIMAL_ORGAN_MORPHOGENESIS	cluster81	958	Up	0.000761278	1084	CDH2, NR2E3, BCL2L11, GPC6, USH1C, CERT1, FEM1B, ENAM, ABI2, TSHZ1, PSME3, TOPORS, PSMD14, GDF11, SPRY1, SPRY2, IRX5, ZMPSTE24, AC007325.4, UBE4B, TCIRG1, LAMC3, CITED2, SEMA3A, SYCP2, DLC1, ADARB1, BASP1, CDSN, YAP1, SEC24B, OLFM1, CDX1, CDX2, TAB1, CDX4, FST, HOXB13, CARM1, CEBPB, SEMA3C, LEFTY1, LBX1, TBR1, NRG3, SIX2, KDM5B, GJB6, FRS2, PPP1R13L, EDAR, TMED2, CHAD, TRIOBP, ADAMTS5, FOXN3, TRE…
GO_SARCOPLASMIC_RETICULUM_MEMBRANE	cluster29	37	Up	0.033025414	40	MRLN, STRIT1, KLHL41, TRDN, CHERP, JSRP1, DMPK, DHRS7C, FKBP1A, FKBP1B, SYNE2, HRC, ITPR2, ART1, ASPH, NOS1, ATP2A1, ATP2A2, ATP2A3, PLN, TMEM38B, JPH1, JPH2, JPH3, RYR1, RYR2, RYR3, SLN, SRI, STIM1, TMEM38A, TMEM109, CAMK2B, CAMK2D, CAMK2G, CASQ1, CASQ2, JPH4, AKAP6, NOS1AP
GO_APICAL_JUNCTION_ASSEMBLY	cluster69	77	Up	0.004930851	85	CLDN24, PDCD6IP, CLDN34, CDH5, OCLN, PATJ, RAMP2, CLDN16, CLDN4, CLDN3, CLDN7, CLDN23, MPP7, FRMPD2, CLDN19, CTNNA1, GPBAR1, MARVELD2, DLG1, ECT2, EPHA2, CLDN14, CLDN15, NPHP4, CLDN17, GJA1, APC, IKBKB, RHOA, RHOC, ARL2, AFDN, MYO1C, NPHP1, CLDN20, CLDN11, PAK2, F11R, PARD6A, CLDN18, PECAM1, CLDN22, PRKACA, PRKCH, PRKCI, PKN2, PARD3, RAB13, ROCK1, MPP5, CLDN25, SNAI2, SNAI1, SRF, STRN, TBCD, TJP1…
GO_APICAL_JUNCTION_COMPLEX	cluster69	131	Up	0.00997733	143	CLDN24, PDCD6IP, CLDN34, CDH5, OCLN, CDK4, PATJ, SORBS1, CLDN16, BVES, SYNPO, C1QTNF5, ADCYAP1R1, PARD3B, JAML, FRMD6, SHROOM1, CLDN4, CLDN3, CLDN7, CLDN23, MPP7, FRMPD2, PLEKHA7, CLDN19, CTNNA1, CTNNB1, CTNND1, IGSF5, CXADR, MARVELD2, AMOT, AMOTL1, DLG1, DLG3, ECT2, MAPK15, FRMD4B, RPGRIP1L, CLDN14, DDX58, SH3BP1, CLDN15, NECTIN3, AOC1, MAGI3, NPHP4, CLDN17, TJP3, ANK3, UBN1, CCDC85C, APC, SHROO…
GO_APICAL_PART_OF_CELL	cluster214	377	Up	0.018154397	433	CDH2, PDZK1P1, NAALADL1, SLC17A4, OCLN, ABCC5, USH1C, ADGRG2, ATP6AP2, PATJ, ABCC4, TCIRG1, AKR1A1, MYL12B, NOD1, HAX1, CEACAM5, CIB1, SLC34A2, PDPN, CHL1, AHCYL1, SLC17A3, CFTR, GJB6, CEACAM7, EDAR, SLC38A3, UPK1A, SLC7A9, LZTS1, SLCO2B1, SLC46A1, SLC52A3, ADCY8, MAL2, C1QTNF5, SLC26A9, SLC22A12, PARD3B, CLCN5, NEDD1, ABCC2, CEACAM20, CNTFR, DRAM2, CPO, SLC9B2, SHROOM1, CLDN4, MUC17, TRPM6, SLC3…
GO_APOPTOTIC_PROCESS_IN_BONE_MARROW_CELL	cluster308	6	Up	0.007577033	8	PLK2, FGFR2, FLT3LG, HSPD1, MIR146A, LEF1, PTH, BCL2L1
GO_APOPTOTIC_SIGNALING_PATHWAY	cluster92	567	Up	0.01716734	612	CD24, PDCD6, BCL2L10, BCL2L11, PARP2, CASP12, C8orf44-SGK3, DNM1L, PPIF, FEM1B, TRAP1, BCAP31, RNF41, PSME3, TOPORS, CDKN1A, UBE4B, CDKN2D, RACK1, YAP1, ACAA2, CREB3, STK25, CEBPB, MYBBP1A, CIB1, HYOU1, ARL6IP5, SIVA1, ERN2, RBCK1, IVNS1ABP, CTSC, ZMYND11, FASTK, SERINC3, ERP29, MLLT11, YWHAQ, RIPK3, DIDO1, FAF1, CHEK2, PDCD10, PARK7, GABARAP, PTPMT1, RFFL, CLU, LRRK2, IFI27L1, COL2A1, JMY, ADORA…
GO_ARACHIDONIC_ACID_SECRETION	cluster33	25	Up	0.010469587	32	PROCA1, ACE, DRD2, DRD3, DRD4, PLA2R1, PLA2G4F, PLA2G2D, ANXA1, PLA2G2E, PLA2G2C, MIF, NMB, NTSR1, PLA2G3, PNPLA8, ATP5PF, PLA2G1B, PLA2G2A, PLA2G4A, PLA2G5, AVPR1B, NMUR2, BDKRB2, PLA2G2F, SSTR4, SYK, OC90, PLA2G12A, PLA2G6, PLA2G10, PLA2G12B
GO_REGULATION_OF_VESICLE_MEDIATED_TRANSPORT	cluster4	511	Up	0.000182131	555	CDH2, PDCD6IP, APELA, DNM1L, NR1H3, PREB, CDH13, TNK2, CDK5, FLOT1, SIRPB1, ABCA7, RACK1, SEC24B, LYPLA1, MERTK, UNC13B, CSPG5, ADCY1, GIPC1, CFTR, CPLX2, CPLX1, LILRB1, RAB10, EHD1, LMAN2, RAB31, STON1, RAPGEF4, IL1RAPL1, BVES, CORO1A, RNF139, PRRT2, PACSIN2, SNF8, STX1B, CHRM2, CD300A, CHRNA4, CHRNA5, TRIM9, CHRNB2, CHRNB3, BTBD9, RAB3C, GRIN3A, APOA5, AP2S1, CLU, CLN3, LRRK2, PLA2G4E, SPACA3, …
GO_CYTOSKELETON_ORGANIZATION	cluster23	1309	Up	0.000974193	1396	ABI1, HDAC6, PDCD6IP, WASHC1, CDH5, PARP3, RANBP9, DNAJB6, IQCJ-SCHIP1, OCLN, CEP295NL, TSPAN32, USH1C, ARPC5, ARPC4, ARPC3, ARPC1B, ACTR3, ACTR2, ARPC2, KIF20A, AKAP9, ABI2, WASF2, CDK2, SORBS3, TENM1, CDK5, SPRY1, SPRY2, CDK2AP2, CDKN1B, STAG1, EFS, MAEA, APC2, PAK4, KATNB1, KLHL41, CCL26, TRDN, TUBA1B, TUBB3, TUBB4A, TUBB4B, CORO2B, DLC1, NDC80, RAPGEF3, TESK2, TUBGCP3, RBM14, CDC42EP2, HAX1, …
GO_NEGATIVE_REGULATION_OF_CELLULAR_COMPONENT_ORGANIZATION	cluster23	693	Up	0.000984127	742	HDAC6, TEN1, CDH5, TOM1L1, DNAJB6, IQCJ-SCHIP1, DNM1L, NR1H3, HUWE1, PPIF, RAD50, WASF2, RNF41, CDK5, NME6, SPRY2, LILRB2, APC2, KATNB1, ABCA7, SEMA3A, TUBB4A, CORO2B, DLC1, NDC80, RAPGEF3, RBM14, ACAA2, MAD2L2, VAT1, CARM1, SEMA6C, SEMA6B, SEMA4F, SEMA4D, SEMA4B, SEMA3C, CIB1, ARFGEF1, CENPF, AVIL, PTTG2, PLK2, LILRB1, PPARGC1A, TMSB15A, STMN2, TRIOBP, WDR5, CHEK1, EMILIN1, CORO1A, FAM107A, ADCY…
GO_AXONAL_GROWTH_CONE	cluster176	29	Up	0.003219946	29	OLFM1, C9orf72, EPHA4, FKBP4, TRAK1, WDR47, CYFIP1, COBL, FLRT3, GPM6A, HSP90AA1, HSP90AB1, KIF5B, KIF5C, L1CAM, LRP1, MYO9A, NIN, TRPV2, PARD3, PTCH1, SHTN1, RTN4R, TRAK2, DYNLT1, TIAM1, BOC, TAOK2, MAPK8IP1
SCHUETZ_BREAST_CANCER_DUCTAL_INVASIVE_UP	cluster24	307	Up	0.01589732	352	LPXN, NUAK1, IL1R1, SPARC, TNFSF4, NNMT, SKAP2, FYN, TDO2, ATP10D, GEM, ESM1, CILP, SDC2, COL5A1, LCP2, ST3GAL6, HLA-DRB1, ROR1, TMEM204, SOBP, EFEMP2, DAB2, CD55, FBN1, LOX, THY1, GAS1, COL3A1, COL1A2, TCF4, IRAK3, CELF2, ADAM12, SLC9A6, FBLN2, CD93, HLA-DMB, EMP1, GRK5, LGALS1, LOXL2, LAMB1, SERPING1, PTPRC, KDR, GPX7, COL15A1, PLCG2, PLAU, COL8A2, PLN, TGFBI, ASPN, GREM1, TP53I3, COL11A1, ANGP…
GO_BASOLATERAL_PLASMA_MEMBRANE	cluster214	231	Up	0.002111704	246	CDH2, ABCC5, CDH16, CDH17, WASF2, FLOT1, ABCC4, NOD1, CEACAM5, SLCO1B1, PDPN, SLC26A1, SLC22A7, SLC38A3, SLC27A5, CHRM3, SLC46A1, ADCY8, SLC22A9, SLC26A7, ALPK2, SLC16A10, CALHM3, SLC51B, OSCP1, SLC9B2, ADORA1, CLDN4, CLDN7, FRMPD2, CD300LG, CLDN19, CTNNA2, CTNNB1, ADRA2A, PROM2, CXADR, MARVELD2, AP2A1, DAG1, DLG1, DLG2, DLG3, DSP, EGFR, PIANP, SLC51A, MUC20, SLC29A1, EPB41, STX2, EPS15, ERBB2, E…
GO_BEHAVIOR	cluster73	524	Up	0.004726068	606	ADA, FOXO6, INSL5, ARMCX5-GPRASP2, ACTR2, CDK5, ZMPSTE24, LILRB2, ABCA7, ATP8A1, ADARB1, NCOA2, CEBPB, DEAF1, RGS14, ADCY1, TBR1, CHL1, PLK2, NMU, C1QL1, ADCY3, ADCY5, KLK8, GPR176, MRAP2, PARK7, C12orf57, SYNPO, CHRNA3, CHRNA4, CHRNA5, CHRNA7, ADCY8, CHRNB1, CHRNB2, CHRNB4, BTBD9, SLITRK1, ADCYAP1, LYPD1, CLN3, LRRK2, NTAN1, SEZ6, CNP, CNR1, CNTFR, DMBX1, GJB4, NMS, UBR3, COMT, ADORA1, ADORA2A, …
GO_BEHAVIORAL_RESPONSE_TO_COCAINE	cluster151	10	Up	0.02383239	12	CDK5, ABAT, DRD1, DRD2, DRD3, DRD4, SDK1, HTR2A, PPP1R1B, FADD, HOMER2, HOMER1
GO_BETA_N_ACETYLGLUCOSAMINYLGLYCOPEPTIDE_BETA_1_4_GALACTOSYLTRANSFERASE_ACTIVITY	cluster71	5	Up	0.010133872	5	B4GALT7, WDFY3, B4GALT1, B4GALT3, B4GALT2
GO_BILE_ACID_METABOLIC_PROCESS	cluster305	43	Up	0.0128859	48	ACOT8, CES1, CYP46A1, SLC27A5, SLC27A2, AKR1C4, OSBPL1A, OSBPL6, OSBPL7, OSBPL9, STARD4, CYP7A1, CYP8B1, CYP27A1, AKR1C1, FGFR4, SIRT1, AMACR, NR5A2, OSBPL3, ACAA1, HSD17B4, MALRD1, KIT, LEP, MIR33A, NPC1, OSBP, CYP39A1, ATP8B1, PROX1, BAAT, GBA2, SCP2, ARV1, AKR1D1, STAR, SULT2A1, PANK2, HSD3B7, ACOX2, ABCB11, CH25H, CYP7B1, NR1D1, OSBPL2, FGF19, NR1H4
GO_NEGATIVE_REGULATION_OF_CELL_SUBSTRATE_ADHESION	cluster21	58	Up	0.000897015	68	MIR939, CDKN2A, CORO2B, DLC1, POSTN, FAM107A, COL1A1, JAG1, EFNA5, DMTN, FBLN1, CLASP2, KANK1, CORO1C, GBP1, GCNT2, ANGPT2, HOXA7, ACER2, NEXMIF, APOD, PLET1, RHOA, ARHGAP6, LGALS1, LRP1, MIR192, TACSTD2, MIR29C, MIR92A1, MIR92A2, MEN1, MELTF, MMP12, MMP14, MYOC, NF1, NF2, NOTCH1, SERPINE1, PIK3R1, PLG, BCAS3, AP1AR, RCC2, AJAP1, DUSP22, PTEN, MIR503, PTPRO, RASA1, BCL6, CX3CL1, SPOCK1, SRC, TBCD…
GO_BIOMINERALIZATION	cluster185	142	Up	0.013954314	162	ENAM, ZMPSTE24, TCIRG1, GPNMB, CEBPB, OSR2, CCR1, COL1A1, COL1A2, OSR1, COMP, OTOL1, OTOP1, RFLNA, ODAPH, ADRB2, CYP27B1, PHOSPHO1, SGMS2, DMP1, DSPP, ECM1, S1PR1, ANO6, AHSG, ERCC2, PTK2B, FBN2, FGFR3, FGFR2, FGR, SBNO2, FOXO1, HEY1, HEY2, ALOX5, TFIP11, ALOX15, ALPL, WDR72, AMBN, GAS6, GATA1, FBXO5, AMELX, CNNM4, GREM1, AMELY, GPC3, GPM6B, FAM83H, SNX10, HIF1A, HTN1, HTN3, IBSP, TMEM119, RSPO2,…
GO_BLOOD_COAGULATION_INTRINSIC_PATHWAY	cluster5	14	Up	0.013793988	18	A2M, F2, F8, F9, F11, F12, GP1BA, GP1BB, GP5, GP9, APOH, KLKB1, KNG1, SERPINC1, PRCP, C1QBP, SERPING1, VWF
GO_CELL_SUBSTRATE_ADHESION	cluster21	327	Up	0.000940193	359	MIR939, BCL2L11, EDIL3, ARPC2, CDH13, SORBS3, CDK5, CDK6, CD96, MSLN, CDKN2A, LAMC3, CORO2B, DLC1, TESK2, MERTK, FBLN5, CIB1, AGR2, OLFM4, SORBS1, PDPN, POSTN, CSPG5, HPSE, LYVE1, FERMT2, TRIOBP, ADAMTS13, EMILIN1, BVES, CORO1A, FAM107A, DEFB118, CCR7, WHAMM, COL1A1, COL3A1, COL8A1, COL13A1, COL16A1, COL17A1, EGFLAM, COL26A1, CRK, CRKL, CSF1, OTOA, CCN2, CTNNB1, CCDC80, FREM1, DAG1, DAPK3, STRC, …
GO_BLOOD_VESSEL_MORPHOGENESIS	cluster81	558	Up	0.004343553	706	CDH2, AKT3, MIR939, HDAC5, PDCD6, MIR1224, CDH5, MIR1298, MIR1908, MIR2355, APELA, TGFBR3L, GJC1, ADAM8, CDH13, WASF2, CALCRL, ANGPTL7, SPRY2, RAMP2, RAMP1, RAMP3, PAK4, WARS2, KLF2, RAPGEF3, YAP1, SEC24B, VAV3, GPNMB, HOXB13, FBLN5, CIB1, HTATIP2, CXCL13, GNA13, PLK2, HPSE, SPINK5, CNMD, ESM1, EMILIN1, CD160, GLMN, CHI3L1, PDCD10, IL17F, PLCD3, CHRNA7, NUS1, LRG1, CMA1, CCR3, TMIGD2, HSPB6, COL3…
GO_BONE_DEVELOPMENT	cluster181	183	Up	0.007276789	203	ABI1, SH2B3, WASF2, LRRC17, ZMPSTE24, CDX1, CARM1, SEMA4D, LILRB1, CHAD, FOXN3, AKAP13, OSR2, SLC38A10, SPNS2, COL1A1, COL2A1, COL13A1, COMP, SLC9B2, RIPPLY2, AMER1, DCANP1, RFLNA, FREM1, ZFPM1, PHOSPHO1, ASXL1, DLX5, EPYC, MEGF8, ANO6, TAPT1, RANBP3L, ENG, EP300, FBN1, FGF4, FGF8, FGFR3, FGFR2, CHSY1, FOXC1, FLI1, SULF1, TTC9, ALPL, POC1A, ZNF385A, IFT172, KAT2A, GREM1, GH1, GJA1, FOXP1, GLG1, G…
GO_BONE_MINERALIZATION	cluster185	106	Up	0.019981256	116	ZMPSTE24, GPNMB, OSR2, CCR1, COL1A2, OSR1, COMP, RFLNA, ADRB2, CYP27B1, PHOSPHO1, SGMS2, ECM1, S1PR1, ANO6, AHSG, ERCC2, PTK2B, FBN2, FGFR3, FGFR2, FGR, SBNO2, ALOX5, ALOX15, GATA1, GREM1, GPC3, GPM6B, SNX10, HIF1A, IBSP, TMEM119, RSPO2, IGF1, CCN1, RFLNB, IFITM5, LEP, LOX, LTBP3, LTF, MIR208A, NBR1, SMAD3, MATN1, MEF2C, MGP, MMP13, ASGR2, ATF4, NELL1, ATP2B1, ROR2, DDR2, OMD, P2RX7, SBDS, ATRAID…
GO_BONE_MORPHOGENESIS	cluster181	83	Up	0.011248506	94	ZMPSTE24, CDX1, CARM1, FOXN3, OSR2, COL1A1, COL2A1, COL13A1, COMP, RIPPLY2, DCANP1, FREM1, PHOSPHO1, DLX5, MEGF8, FGF4, FGFR3, FGFR2, CHSY1, FOXC1, ALPL, POC1A, GLG1, GLI3, GNAS, HAS2, ANXA6, HOXA11, TMEM119, IHH, INPPL1, INSIG1, IFITM5, SP5, LRP6, LRP5, LTBP3, LTF, MATN1, MEF2C, MEF2D, MMP13, MMP14, MMP16, MSX1, MSX2, NAB1, NAB2, NEUROG1, NPPC, TIFAB, PAX1, INSIG2, RAB23, PEX7, ACP5, POR, BPNT2,…
GO_BRANCHING_INVOLVED_IN_LABYRINTHINE_LAYER_MORPHOGENESIS	cluster30	10	Up	0.017910796	12	SPINT2, ADM, FGFR2, GRB2, IL10, SPINT1, ST14, FZD5, GRHL2, RSPO3, GCM1, SOCS3
GO_BRONCHUS_DEVELOPMENT	cluster31	10	Up	0.022022228	11	AGR2, SPDEF, HOXA5, IL13, BMP4, SOX9, SRF, TGFBR2, TULP3, WNT7B, ADAMTSL2
GO_BRUSH_BORDER	cluster27	97	Up	0.004120085	106	DNM1L, USH1C, ACTR3, MFSD10, RGS19, MYL12B, PEMT, SLC34A2, GNA13, GIPC1, SLC17A3, SLC27A4, SLC7A9, SLC46A1, SLC22A12, CLIC1, ADD3, ABCC2, TRPM6, SLC34A3, PLB1, DAB1, SLC26A3, DRD5, LCTL, ENPEP, EPS8, SHANK2, FLII, FLNB, FOLR1, SLC7A11, ANKS4B, B4GALT1, SNX5, GNA12, NPC1L1, HSP90AB1, SLC6A19, SLC6A18, AQP1, ITPR3, KCNK1, LRP2, MME, MYO1B, MYH9, MYH10, MYL6, MYO1A, MYO1C, MYO1D, MYO1E, MYO7B, NPPA,…
GO_C_X_C_CHEMOKINE_BINDING	cluster13	5	Up	0.00036149	6	CXCR6, A2M, HMGB1, CXCR1, CXCR2, ACKR3
GO_CADHERIN_BINDING	cluster187	318	Up	0.002362083	332	CDH2, ABI1, CDH3, CDH4, CDH5, CDH6, CDH7, CDH8, CDH9, CDH10, CDH11, CDH12, CDH13, CDH15, CDH17, CDH18, WASF2, TXNDC9, PLIN3, PAK4, NDRG1, RACK1, BAIAP2, NOP56, OLFM4, AHSA1, PAICS, PDLIM5, YKT6, CCT8, NUDC, GIPC1, SEPTIN9, PPP1R13L, RAB10, MMP24, EHD1, GCN1, PTPRT, CDC42EP1, PKP3, PACSIN2, ATXN2L, LYPLA2, PARK7, STK38, EXOC3, TWF2, FMNL2, VASN, ADD1, CLIC1, CNN2, CNN3, CHMP4B, CRKL, MPP7, CSNK1D,…
GO_CADHERIN_BINDING_INVOLVED_IN_CELL_CELL_ADHESION	cluster145	18	Up	0.005559071	18	PAK4, BAIAP2, PDLIM5, RAB10, CDC42EP1, PKP3, CNN3, TRIM29, STXBP6, TMOD3, ANXA1, ANXA2, KRT18, EPCAM, PPP1CA, BAIAP2L1, S100A11, PDLIM1
GO_CALCINEURIN_MEDIATED_SIGNALING	cluster197	45	Up	0.000941464	49	RCAN2, CIB1, CHERP, NFAT5, RCAN3, CHP1, C10orf71, SPPL3, EFHB, RCAN1, ERBB3, FHL2, CAMTA1, MTOR, NR5A2, NR5A1, GSK3B, LMCD1, NRG1, IGF1, TBC1D10C, STIMATE, SULT1A4, NFATC1, NFATC2, NFATC3, NFATC4, ATP2B4, MYOZ2, PPP3CA, PPP3CB, PPP3CC, PPP3R1, MAPK7, PRNP, PTBP1, ADGRB2, MYOZ1, CHP2, SLC8A2, SLC9A1, SULT1A3, TNF, DYRK2, ACTN3, LACRT, HOMER3, HOMER2, AKAP6
GO_CALCIUM_DEPENDENT_CYSTEINE_TYPE_ENDOPEPTIDASE_ACTIVITY	cluster45	12	Up	0.014073703	12	CAPN10, CAPN7, CAPN14, CAPN15, CAPN5, ADGB, CAPN1, CAPN2, CAPN3, CAPNS1, CAPNS2, CAPN13
GO_DISTAL_AXON	cluster4	280	Up	0.000298948	309	ABI1, CDH8, ARPC5, ARPC3, CDK5, HNRNPR, SIGMAR1, KATNB1, TUBB3, BASP1, OLFM1, SLC9A6, UNC13B, CIB1, DCTN2, SCGN, IGF2BP1, CPLX2, CPLX1, NMU, STMN2, PRRT2, CHRM1, CHRM2, CHRM3, EXOC3, TWF2, UCN3, SLC2A13, GPRIN1, ADCYAP1, ACAP3, AP1S1, ZFYVE27, LRRK2, CNGB1, CNR1, TPRG1L, COPA, ADORA1, CRHBP, CRHR2, CRMP1, SLC32A1, NRSN1, EXOC8, CTNND1, ADRA2C, CTSZ, CXADR, DBN1, DLG3, DNM2, DPYSL3, DRD2, DSCAM, D…
GO_SYNAPSE	cluster4	1237	Up	0.000509062	1357	CDH2, ABI1, GJC1, DNM1L, CDH8, CDH9, CDH10, GPC6, USH1C, CDH11, ACTR2, ARPC2, CDH13, CDH15, AKAP9, ABI2, ATP6AP2, FARP1, WASF2, ADAM10, CDK5, FLOT1, STX6, RASGRP2, HNRNPR, GPHN, SIGMAR1, APC2, RTN3, AKR1A1, CACNG3, CACNG2, ATP8A1, NDRG1, ADARB1, PIAS3, OLFM1, BAIAP2, SLC9A6, CAP2, VTI1B, UNC13B, SEMA4F, SEMA4B, CIB2, CEL, ARFGEF2, RABAC1, SCGN, PDLIM5, POSTN, RGS14, IGF2BP1, CSPG5, GNB5, ADCY1, N…
REACTOME_ION_HOMEOSTASIS	cluster29	49	Up	0.032218707	54	ATP1A2, CAMK2B, ATP2B4, ATP2B3, ABCC9, ATP1B3, CAMK2A, ATP2B1, PRKACA, ATP2A3, SRI, NOS1, FXYD3, ITPR3, SLC8A3, DMPK, ATP1A3, SLC8A2, CASQ2, FKBP1B, ITPR2, ATP1B2, TNNI3, ATP1A4, FXYD6, FXYD2, ATP1B1, CASQ1, TRPC1, CAMK2D, CAMK2G, FXYD4, ITPR1, CLIC2, ATP2B2, ORAI2, ATP1A1, STIM1, AHCYL1, SLN, ATP2A2, SLC8A1, TRDN, KCNJ11, RYR1, ATP2A1, ASPH, PLN, RYR2, CALM1, RYR3, FXYD7, FXYD1, ORAI1
GO_CALCIUM_ION_TRANSMEMBRANE_TRANSPORT_VIA_HIGH_VOLTAGE_GATED_CALCIUM_CHANNEL	cluster7	14	Down	0.023543891	18	G6PD, BIN1, MIR1-1, MIR1-2, MIR21, MIR328, NOS1, NPPA, CACNG6, CACNA1C, CACNA2D1, CACNB1, CACNB2, CACNB3, CACNG1, CAMK2D, SESTD1, NOS1AP
GO_CARBOHYDRATE_DERIVATIVE_CATABOLIC_PROCESS	cluster40	179	Up	0.02093284	194	ADA, GNPDA1, AL353753.1, GPC6, CSPG5, OGA, NEU3, PDE10A, HPSE, LYVE1, APOBEC2, KERA, CHI3L1, NUDT4, NUDT3, CHI3L2, CHIT1, MAN1B1, CHP1, ACOT7, PGLYRP2, PGLYRP3, FBXO17, FBXO27, LYG1, NEU4, NUDT16, GNPDA2, HGSNAT, APOBEC3D, VCAN, NCAN, CSPG4, CST3, CTBS, CTSL, UPP2, ADAL, DCN, APOBEC3H, NUDT10, ACAN, DPYD, DPYS, DUT, TYMP, AHCY, CELA1, APOBEC3A, APOBEC3F, STT3B, ABCD1, GPC2, GPC4, FGF2, GPC5, ENPP…
GO_SOMATODENDRITIC_COMPARTMENT	cluster4	787	Up	0.000562085	859	ADA, KCNE3, HDAC6, AKAP9, G3BP1, ABI2, FARP1, ADAM10, CDK5, HNRNPR, GPHN, KATNB1, CACNG3, CACNG2, SEMA3A, TUBB3, TUBB4A, RACK1, PIAS3, OLFM1, MCRS1, BAIAP2, SLC9A6, VTI1B, SEMA4F, CIB1, GLRX3, ARFGEF2, SCGN, TRIM3, RGS14, IGF2BP1, YKT6, KIF1C, CHL1, GIPC1, PLK2, ADCY2, CPLX2, CPLX1, PDE10A, PGRMC1, CYP46A1, PPARGC1A, STMN2, ZWINT, IL1RAPL1, LZTS1, PRRT2, HRH3, CHRM1, CHRM2, CHRM3, CHRM4, CHRM5, A…
GO_CARBOHYDRATE_METABOLIC_PROCESS	cluster77	570	Up	0.003413778	630	GNPDA1, POM121C, GNE, PPP1R2P1, CHST4, SLC25A13, ZMPSTE24, MAEA, B3GALT5, AKR1A1, B3GNT3, BPNT1, ST3GAL6, FAM3C, NCOA2, SLC35A1, SORBS1, POMT1, B3GNT2, FUT9, UGT2B11, NUP50, ARPP19, NEU3, PPARGC1A, SDS, WDR5, NUP42, CHI3L1, NUDT5, CHI3L2, CHIT1, TREH, SLC2A6, NISCH, MAN1B1, DUSP12, TREX1, B4GALT7, GLB1L3, CHST14, C1QTNF1, C1QTNF3, OMA1, MOGAT1, ADCYAP1R1, GSTO2, CLK2, CLTC, A3GALT2, NUP35, NEU4, …
GO_CARBON_OXYGEN_LYASE_ACTIVITY	cluster264	68	Up	0.031236465	74	CBSL, POLQ, HTD2, CA5B, L3HYPDH, PARK7, UROC1, FAHD2B, ECI1, ECHS1, EHHADH, HACD2, ENO1, ENO2, ENO3, ALAD, FASN, FH, TGDS, CA14, NEIL2, XRCC6, POLL, GMDS, CYP2S1, HADHA, HADHB, HSD17B4, CA5BP1, IREB2, CA13, ENO4, HACD4, ACO1, NTHL1, OGG1, ACO2, PCBD1, FAHD2A, APIP, HACD3, AUH, NEIL3, ECHDC2, ENOSF1, NAXD, ECHDC1, CA10, PTS, RPS3, ETNPPL, TPI1, UROS, XRCC5, CA1, CA2, CA3, CA4, CA5A, CA6, CA7, CA8,…
GO_CARDIAC_CHAMBER_DEVELOPMENT	cluster15	157	Up	0.017935363	174	ZMPSTE24, UBE4B, CITED2, TAB1, SEMA3C, FRS2, PPP1R13L, ADAMTS6, XIRP2, COL11A1, CPE, CCM2L, NKX2-5, TMEM65, ZFPM1, AP2B1, DNM2, JAG1, DSP, DAND5, ENG, FGF8, FGFR2, FHL2, FKBP1A, FOXF1, FOXC1, FOXC2, PLXND1, ZFPM2, HEY1, HEY2, FZD2, HECTD1, GATA3, GATA4, GATA6, HEYL, GJA5, NPHP3, BMP10, ANK2, GSK3A, NRG1, HIF1A, HES1, NDST1, ID2, CCN1, RBPJ, ISL1, KCNK2, LRP2, LTBP1, MIR1-1, MIR1-2, MIR17HG, SMAD4…
GO_CARDIAC_NEURAL_CREST_CELL_DEVELOPMENT_INVOLVED_IN_OUTFLOW_TRACT_MORPHOGENESIS	cluster191	9	Up	0.00586667	9	SEMA3C, JAG1, FOLR1, HES1, PITX2, BMP4, BMP7, TWIST1, HAND2
GO_CARDIAC_NEURAL_CREST_CELL_DIFFERENTIATION_INVOLVED_IN_HEART_DEVELOPMENT	cluster191	11	Up	0.005964104	11	SEMA3C, JAG1, FOLR1, HES1, PITX2, MAPK1, MAPK3, BMP4, BMP7, TWIST1, HAND2
GO_CARDIOCYTE_DIFFERENTIATION	cluster15	118	Up	0.030985894	158	PARP2, SPRY1, ZMPSTE24, SEMA3C, NEBL, PDLIM5, FRS2, EEF1AKMT4-ECE2, BVES, AKAP13, ALPK2, NKX2-6, PRICKLE1, ADRA1A, NKX2-5, SIK1, CXADR, DHX36, JAG1, AGT, AGTR2, EDN1, EFNB2, EGFR, PI16, FHL2, DKK1, KDM6B, OBSL1, FOLR1, HEY2, MTOR, G6PD, CBY1, TENM4, GATA4, GATA6, KAT2A, GREM1, CACYBP, PDCD4, BMP10, DLL1, GPER1, GSK3A, NRG1, HNRNPU, HES1, IGF1, RBPJ, ISL1, ITGB1, LRRC10, LMNA, MIR1-1, MIR1-2, MIR1…
GO_CARTILAGE_DEVELOPMENT	cluster181	177	Up	0.000796281	196	ZMPSTE24, CARM1, SIX2, CNMD, CHI3L1, ADAMTS7, IL17F, OSR2, COL1A1, COL2A1, COL11A1, COL11A2, OSR1, COMP, MAPK14, RFLNA, CCN2, CTNNB1, CHADL, CTSK, DLX2, ACAN, EPYC, ECM1, EDN1, TAPT1, ESRRA, EVC, EFEMP1, FGF2, FGF4, FGF6, FGF9, FGFR1, FGFR3, CHSY1, SULF1, SATB2, SLC39A14, FRZB, CHRDL2, POC1A, KAT2A, AMELX, GDF2, GREM1, BMP10, GLG1, GLI2, GLI3, GNAS, GPLD1, ANXA6, HIF1A, HOXA3, HOXA5, HOXA11, HOXB…
GO_CATALYTIC_ACTIVITY_ACTING_ON_A_GLYCOPROTEIN	cluster124	22	Up	0.009699394	23	B3GNT3, MGAT4B, B4GALT7, MGAT4A, B3GALT6, MGAT5B, B3GNT6, FUT8, MGAT4C, GCNT1, ABO, B4GALNT3, C1GALT1C1, B4GALNT4, MGAT1, MGAT2, MGAT3, MGAT5, GCNT4, POMGNT1, C1GALT1, C1GALT1C1L, GCNT3
GO_CATECHOLAMINE_METABOLIC_PROCESS	cluster198	45	Up	0.006893877	54	MOXD2P, PARK7, CHRNB2, COMT, MTPN, DAO, DBH, DDC, ABAT, DRD1, DRD2, DRD3, DRD4, AGTR2, EPAS1, LRTOMT, AKR1B1, PNKD, MOXD1, GATA3, GCH1, RNF180, GPR37, GRIN2A, HDC, AOC2, HPRT1, HTR1A, RTL4, INSM1, ITGAM, ITGB2, MAOA, MAOB, SULT1A4, NPR1, NR4A2, PAH, PRKN, PDE1B, ATP7A, PNMT, VPS35, SLC6A3, SNCB, SNCA, SULT1A2, SULT1A1, SULT1A3, TACR3, TGFB2, TH, HAND2, SNCAIP
GO_POSITIVE_REGULATION_OF_TRANSPORTER_ACTIVITY	cluster29	101	Up	0.028321997	114	KCNE3, COX17, SGK2, AKAP9, CDK5, TRDN, CACNG3, CACNG2, CFTR, CHP1, PARK7, LRRC38, ATPSCKMT, ALG10B, CTSS, ADRB2, CNKSR3, KCTD7, DMD, DNM2, DRD4, EPHB2, LRRC55, FGF14, ARC, STAC3, NIPSNAP2, CACNG4, STK39, GLRX, ANK2, ANK3, GSTM2, HTT, KCNIP2, EHD3, HSPA2, HTR3A, STAC2, IFNG, KCNA1, KCNC1, KCNC2, STIMATE, KCNJ11, KIF5B, RNF207, LRRC26, MIR1-1, MIR1-2, KMT2A, LRRC52, ATP1B1, ATP1B2, ATP1B3, ATP2A1, …
GO_CAVEOLA	cluster226	72	Up	0.001198694	83	HDAC6, CDH13, CDH15, FLOT1, DLC1, BVES, CAVIN3, PACSIN2, ADCY8, ADCYAP1R1, CLN3, LRRK2, ADRA1B, ADRA1A, CTNNA1, CTNNB1, SPRED1, EFNA5, EMP2, F2R, FLOT2, MLC1, CORO1C, MYOF, CAVIN1, RANGRF, HCK, EHD2, HMOX1, HTR2A, CAVIN4, FASLG, INSR, IRS1, JAK2, KCNA5, KCNMA1, LIPE, LRP6, ATP1A1, ATP1A2, ATP1B1, ATP1B3, NOS1, NOS3, ATP2B4, FXYD1, MAPK1, MAPK3, ASAH2, PTCH1, PTGIS, PTGS2, SCN5A, SELE, P2RY12, SLC…
GO_CD4_POSITIVE_OR_CD8_POSITIVE_ALPHA_BETA_T_CELL_LINEAGE_COMMITMENT	cluster312	17	Down	0.024719749	22	BATF, SLAMF6, IL23R, CTSL, CYLD, ZFPM1, MTOR, TBX21, IL6, IL12B, IL12RB1, IRF4, LY9, FOXP3, IL23A, BCL2, SHH, SPN, STAT3, STAT6, LOXL3, TOX
GO_CDP_DIACYLGLYCEROL_METABOLIC_PROCESS	cluster135	14	Up	0.01624321	14	CDS1, CDIPT, AGPAT1, AGPAT2, TAMM41, GPAT4, GPAT2, LCLAT1, AGPAT5, AGPAT3, AGPAT4, GPAM, GPAT3, CDS2
GO_PLATELET_ALPHA_GRANULE_LUMEN	cluster21	57	Up	0.000970856	67	A1BG, VTI1B, MAGED2, CLU, SERPINA3, APOOL, CFD, EGF, AHSG, A2M, ALB, F5, F8, F13A1, FGA, FGB, ALDOA, FGG, VEGFD, MMRN1, FN1, GAS6, OLA1, HGF, HRG, IGF1, IGF2, APP, ISLR, NHLRC2, KNG1, ORM1, ORM2, SERPINE1, SCCPDH, TEX264, PDGFA, PDGFB, CYRIB, PF4, SERPINA1, PLG, SERPINF2, GTPBP2, PPBP, TOR4A, SRGN, PROS1, QSOX1, SPARC, TGFB1, TGFB2, TGFB3, LEFTY2, THBS1, TIMP1, SERPING1, TMSB4X, VEGFA, VEGFB, VEG…
REACTOME_CELL_SURFACE_INTERACTIONS_AT_THE_VASCULAR_WALL	cluster21	122	Up	0.001063366	194	CD99, ITGAL, ITGA3, SELE, FYN, CD74, SLC7A9, CD44, PIK3CB, GPC1, CD84, ATP1B3, CEACAM1, APOB, CEACAM6, GP6, SIRPG, GLG1, ITGA6, ANGPT2, SLC7A8, PPIL2, PICK1, SLC16A8, PROCR, ANGPT4, CD99L2, SLC7A6, SLC7A5, TNFRSF10A, TGFB1, CEACAM5, PIK3R2, MAG, CAV1, COL1A1, PF4V1, SELPLG, PTPN6, ITGA4, GRB14, FN1, PROC, SDC1, SOS1, CD58, CD2, CD48, EPCAM, TEK, TNFRSF10B, PIK3CA, CD244, SDC4, PLCG1, PSG8, CEACAM…
GO_CELL_ADHESION_MEDIATOR_ACTIVITY	cluster145	57	Up	0.002507301	60	PAK4, BAIAP2, PDLIM5, RAB10, EMILIN1, CDC42EP1, PKP3, CNN3, VSTM2L, EMB, SIRPA, CNTN4, CXADR, DSC2, DSCAM, DSG2, DSP, ITGA11, NTNG1, PALLD, NFASC, TRIM29, NPTN, CNTN6, IZUMO1, STXBP6, TMOD3, ANXA1, ANXA2, GLDN, ITGA1, ITGA2, ITGB1, JUP, KRT18, RPSA, BCAM, EPCAM, CD200, NRCAM, PKP2, PLXNB3, ROBO4, PPP1CA, BAIAP2L1, DSCAML1, IGSF9, LRRC4C, S100A11, ROBO3, BSG, CNTN2, MADCAM1, JAM3, MYPN, ITGA10, ES…
GO_CELL_ADHESION_MOLECULE_BINDING	cluster187	508	Up	0.001007722	544	CDH2, ABI1, CDH3, CDH4, CDH5, CDH6, CDH7, CDH8, CDH9, CDH10, EDIL3, CDH11, ADAM8, CDH12, CDH13, CDH15, CDH17, CDH18, WASF2, TENM1, TXNDC9, ADAM10, PLIN3, LILRB2, PAK4, NDRG1, RACK1, GPNMB, BAIAP2, FBLN5, CIB2, NOP56, OLFM4, AHSA1, PAICS, PDLIM5, POSTN, YKT6, CD226, CCT8, NUDC, GIPC1, SEPTIN9, PPP1R13L, RAB10, MMP24, EHD1, FERMT2, GCN1, ESM1, ADAMTS13, ADAMTS8, ADAMTS5, EMILIN1, PTPRT, CDC42EP1, P…
GO_REGULATION_OF_SECRETION	cluster4	625	Up	0.000579484	749	ADA, PDCD6IP, DNM1L, NR1H3, ADAM8, CDK5, MIR6869, TCIRG1, TLR6, BTN2A2, RAPGEF3, UNC13B, CES1, CSPG5, CORIN, ADCY1, GIPC1, KDM5B, CFTR, SEC24A, CPLX2, CPLX1, LILRB1, NMU, RAB10, ERP29, LILRA2, RAPGEF4, ADCY5, CHGA, CAPN10, IL1RAPL1, GLMN, PRRT2, HRH3, SNF8, STX1B, CHRM2, CD300A, CHRNA3, CHRNA4, CHRNA5, ADCY8, TRIM9, CHRNB2, UCN3, CHRNB3, CHRNB4, C1QTNF1, C1QTNF3, CIDEA, C1QTNF4, RAB3C, ADCYAP1, G…
GO_PLATELET_DEGRANULATION	cluster21	114	Up	0.001196824	129	A1BG, LHFPL2, ABCC4, FAM3C, VTI1B, MAGED2, CLU, SERPINA3, CD109, APOOL, CTSW, CFD, ECM1, EGF, AHSG, A2M, DMTN, ALB, F5, F8, F13A1, FCER1G, FGA, FGB, ALDOA, FGG, VEGFD, MMRN1, HABP4, ENDOD1, FLNA, FN1, LY6G6F, GAS6, BRPF3, SCG3, OLA1, ANXA5, HGF, HRG, APLP2, APOA1, IGF1, IGF2, APOH, APP, ISLR, ITGA2B, ITGB3, ITIH3, ITIH4, NHLRC2, KNG1, LAMP2, LGALS3BP, LYN, POTEKP, ORM1, ORM2, P2RX1, SERPINE1, PCD…
GO_MUSCLE_SYSTEM_PROCESS	cluster41	376	Up	0.001337859	467	ADA, KCNE3, MIR208B, HCN4, PARP2, STRIT1, GJC1, CERT1, AKAP9, SORBS3, CALCRL, CDK9, KCNE1B, NMUR1, KLHL41, TRDN, MYL12B, MYL9, GLRX3, SORBS1, PDLIM5, MYL12A, PPP1R13L, NMU, PPARGC1A, UTS2, CHGA, AKAP13, CHRM2, CHRM3, C12orf57, CHRNA1, CHRNA3, CHRNB1, CHRNB2, CHRNB4, CHRND, CHRNE, CHRNG, CHUK, FBXO32, CKMT2, CLCN1, CLIC2, CCDC78, LTB4R, JSRP1, HSPB6, CNN1, MYOM3, COMP, ADORA1, ADORA2B, MTPN, MYL6B…
GO_CELL_CELL_JUNCTION	cluster69	447	Up	0.002449774	493	CDH2, CDH3, GJE1, CLDN24, PDCD6IP, CLDN34, CDH5, CDH6, CDH7, OCLN, GJC1, CDH8, CDH9, PTPRU, CDH10, CDH11, ACTR3, CDH12, ABI2, CDH18, WASF2, TNK2, CDK4, ADAM10, PATJ, FLOT1, CNKSR1, PAK4, NDRG1, CDSN, BAIAP2, SORBS1, PDLIM5, CLDN16, CFL1, VAMP5, GJB6, SDCCAG8, STARD10, FRS2, RAB10, CCDC85B, CDC42EP1, BVES, CORO1A, LDB3, PKP3, PACSIN2, PARK7, SYNPO, CCDC85A, C1QTNF5, PANX3, ADCYAP1R1, SSX2IP, PARD3…
GO_CELL_CELL_JUNCTION_ASSEMBLY	cluster69	130	Up	0.009201513	147	CLDN24, PDCD6IP, CLDN34, CDH5, CDH6, CDH7, OCLN, GJC1, CDH8, CDH9, CDH10, CDH11, CDH12, CDH18, PATJ, RAMP2, CLDN16, GJB6, PKP3, GJD3, CLDN4, CLDN3, CLDN7, CLDN23, MPP7, FRMPD2, CLDN19, CTNNA1, CTNNB1, CTNND1, CTNND2, GPBAR1, MARVELD2, ACE, DLG1, DSG1, AGT, ECT2, EPHA2, FLCN, HIPK1, CDHR3, NFASC, EPB41L3, PIP5K1C, CLDN14, CLDN15, NPHP4, CLDN17, GJA1, GJA4, GJA5, GJB1, GJB2, CDH20, CDH19, ANK2, APC…
GO_CELL_CELL_JUNCTION_ORGANIZATION	cluster69	192	Up	0.003819824	210	CDH2, CDH3, CLDN24, PDCD6IP, CDH4, CLDN34, CDH5, CDH6, CDH7, OCLN, GJC1, CDH8, CDH9, CDH10, CDH11, CDH12, CDH13, CDH15, CDH17, CDH18, ADAM10, PATJ, RAMP2, CLDN16, GJB6, PKP3, RASSF8, ADD1, GJD3, XIRP2, CLDN4, CLDN3, CLDN7, CLDN23, MPP7, FRMPD2, CSF1R, PLEKHA7, CSK, CLDN19, CTNNA1, CTNNB1, CTNND1, CTNND2, GPBAR1, CXADR, MARVELD2, ACE, DLG1, DSG1, DSG2, AGT, DSP, ECT2, EFNB2, EPHA2, FLCN, EPHA4, HI…
GO_TAXIS	cluster17	559	Up	0.000444178	656	CD300H, DEFB130B, CDH4, RANBP9, KLRC4-KLRK1, DNM1L, ADAM8, CDH13, PLXNC1, ADAM10, CDK5, CCL26, SEMA3A, TUBB3, VAV3, GPNMB, CREB3, SEMA6C, SEMA6B, SEMA4F, SEMA4D, SEMA4B, SEMA3C, CXCL13, DPYSL4, COLEC10, CXCR6, B3GNT2, TBR1, NRG3, CHL1, CYSLTR1, CCR9, FRS2, CCL27, RALBP1, VAX1, KIF3A, CHGA, CORO1A, MST1L, CHN1, PADI2, PTGDR2, CMTM7, LYST, LYPLA2, CMTM1, TIRAP, CMTM5, JAML, CCR1, CCR3, CCR4, CCR5, …
GO_NEGATIVE_REGULATION_OF_BLOOD_CIRCULATION	cluster41	26	Up	0.001711523	38	KCNE3, ADM, ADORA1, ARHGAP42, ADRA1A, GRK2, AGER, AGTR2, F2R, FKBP1B, BIN1, IL2, JAK2, LEP, MIR208A, MIR26A1, MIR26A2, MIR30E, MIR328, ATP1A1, ATP1A2, ATP2A2, PDE4D, PIK3CG, PLN, RNLS, SPTBN4, BMPR2, SRI, TAC1, TRPV1, DOCK5, ZC3H12A, SPX, NPFF, PDE5A, APLN, DOCK4
GO_CELL_CORTEX	cluster211	290	Up	0.001696137	305	CDH2, WASHC1, MYZAP, ACTR2, ACTR1A, FRY, FLOT1, CNKSR1, MAEA, MYL12B, DLC1, RAPGEF3, HAX1, CAP2, CAP1, UNC13B, CIB2, GLRX3, EXOC5, CFL1, CFL2, GIPC1, SEPTIN9, RAB10, FERMT2, SPINK5, DSTN, CORO1A, AKAP13, EXOC3, PARD3B, ADD3, CLTA, CLTB, SEPTIN12, MISP, KDF1, PLEKHH2, SHROOM1, CRIP2, CTBP1, CTBP2, KNCN, CCN2, DCDC2B, EXOC8, CTNNA2, CTNNB1, CTNND1, SEPTIN10, CTSZ, KHDC3L, DBN1, SPRR4, DCTN1, SEPTIN…
GO_CELL_DEATH_IN_RESPONSE_TO_OXIDATIVE_STRESS	cluster8	82	Up	0.006732212	97	HDAC6, TRAP1, SIGMAR1, LANCL1, TLR6, RACK1, STK25, ATG7, ARL6IP5, PDCD10, PARK7, LRRK2, NCOA7, TLDC2, PARP1, CTNNB1, CYP1B1, ENDOG, AKT1, FOXO3, SIRT1, SLC7A11, FYN, FBXO7, GATA4, NOX1, HTRA2, GPR37, GPX1, UBQLN1, HGF, HIF1A, HSPB1, IL10, INS, JAK2, MIRLET7B, MIR133A1, MIR133A2, MIR17, MIR195, MIR19A, MIR21, MIR29B1, MIR29B2, MIR34A, MIR92A1, MIR92A2, MCL1, MAP3K5, MET, MMP3, ATF4, NFE2L2, NONO, …
GO_CELL_DIFFERENTIATION_INVOLVED_IN_EMBRYONIC_PLACENTA_DEVELOPMENT	cluster30	26	Up	0.006838146	26	DNAJB6, SPINT2, PLK4, E2F7, GJB5, KRT8, KRT19, LIF, MDFI, PLG, SENP2, PRDM1, SNAI1, SOX15, ST14, STK3, STK4, NR2F2, FZD5, E2F8, GRHL2, EOMES, CASP8, GCM1, SOCS3, HAND1
GO_SUPRAMOLECULAR_FIBER_ORGANIZATION	cluster23	666	Up	0.000995683	717	ABI1, HDAC6, WASHC1, CDH5, RANBP9, DNAJB6, OCLN, USH1C, ARPC5, ARPC4, ARPC3, ARPC1B, ACTR3, ACTR2, ARPC2, AKAP9, ABI2, WASF2, SORBS3, TENM1, CDKN1B, EFS, APC2, KATNB1, KLHL41, CCL26, TRDN, TUBB4A, CORO2B, DLC1, RAPGEF3, TUBGCP3, CDC42EP2, HAX1, BAIAP2, MAD2L2, CAP2, CAP1, CRTAP, FBLN5, CIB1, NEBL, ARPC1A, ARFGEF1, SORBS1, CDC42EP3, P3H4, GAS2L1, AVIL, CFL1, CFL2, CAPN9, NCKAP1, IQGAP2, WASF3, TUB…
GO_POSITIVE_REGULATION_OF_CELL_DIFFERENTIATION	cluster23	907	Up	0.001052823	1033	ADA, CDH2, FOXO6, CD24, CDH4, CDH5, PARP2, ARMCX5-GPRASP2, DNM1L, ACTR2, ADAM8, ARPC2, RASGRP1, CDH15, PLXNC1, FLOT1, OLIG2, TRIB1, RAMP2, LILRB2, KATNB1, HMG20B, SEMA3A, BTN2A2, CDS1, PRMT5, OLFM1, CDX2, HAX1, BAIAP2, STK25, CARM1, CEBPA, SEMA4D, CEBPB, SEMA3C, CIB1, CEBPD, OLFM4, TRIM16, PDPN, RGS14, CSPG5, AVIL, FUT9, ZNF268, FAXDC2, PPP1R13L, MALT1, EHD1, ADIRF, LILRB4, NUDT21, STMN2, TRIOBP,…
GO_CELL_KILLING	cluster205	108	Up	0.009120307	172	BCL2L11, KLRF2, MICA, KLRC4-KLRK1, RASGRP1, TUBB4B, CEBPG, GNLY, CD226, CTSC, LILRB1, RIPK3, CD160, CHGA, CORO1A, LYST, TUSC2, PGLYRP3, SLAMF6, DCD, DEFB118, REG3G, RAET1E, CR1L, CRK, ROMO1, CST11, PIK3R6, IL23R, CTSG, CTSH, CD55, AP1G1, DEFA1, DEFA3, DEFA4, DEFA5, DEFA6, DEFB4A, AGER, DNASE1, DNASE1L3, ELANE, UNC13D, EMP2, TUBB, F2, F2RL1, FCER2, FCGR2B, KLRK1, CADM1, DEFB128, NCR3, GAPDH, STAP1…
GO_CELL_LEADING_EDGE	cluster27	404	Up	0.007773736	421	CDH2, ABI1, SRA1, HDAC6, SH2D3C, OCLN, ARPC5, ARPC3, ACTR3, ACTR2, ARPC2, ABI2, ATP6AP2, WASF2, CDK5, CDK6, FLOT1, RASGRP2, SPRY2, APC2, KLHL41, ABCA7, TUBB3, DLC1, RAPGEF3, HAX1, BAIAP2, CIB1, PDPN, IGF2BP1, AVIL, CFL1, NCKAP1, IQGAP2, WASF3, FERMT2, STMN2, KPTN, CORO1A, FAM107A, PACSIN2, KLHL2, TWF2, TIRAP, THEM4, RAB3IP, SSX2IP, FGD4, RINL, KDF1, PLEKHH2, JMY, ADORA1, ADORA2A, LAYN, CARMIL2, C…
GO_ACTIVATION_OF_IMMUNE_RESPONSE	cluster21	401	Up	0.001221871	561	ADA, ABI1, BTNL10, IGLL5, KLRC4-KLRK1, MUC12, PQBP1, ARPC5, ARPC4, ARPC3, ARPC1B, ACTR3, ACTR2, ARPC2, WASF2, PSME3, PSMD14, IGHV2-70D, IGHV1-69D, IGHV3-64D, BTN3A3, BTN2A2, RBM14, VAV3, TAB1, BAIAP2, CLEC10A, ARPC1A, COLEC10, SH2B2, HEXIM1, RBCK1, KHDRBS1, CD226, MASP2, NCKAP1, CFHR4, MALT1, BTNL3, LILRB4, LILRA2, BTN3A2, BTN3A1, BTN2A1, CD160, HHLA2, TREX1, CD300A, VSIG4, ERMAP, CHUK, CGAS, FCR…
GO_CELL_MIGRATION_IN_HINDBRAIN	cluster304	14	Up	0.012388916	15	TTBK2, CTNNA2, DAB1, ARL13B, FLNA, RBFOX2, ITGB1, RERE, ATP1B2, LEF1, CEND1, PLXNA2, POU4F1, SEMA4C, PHOX2B
GO_CELL_MIGRATION_INVOLVED_IN_HEART_DEVELOPMENT	cluster191	15	Up	0.014892089	19	SEMA3C, BVES, ENG, FOLR1, FLRT3, MIR1-1, MIR1-2, NOTCH1, PDGFRB, PITX2, MESP1, NDRG4, BMP4, BMP7, SNAI2, TBX5, TWIST1, DCHS1, HAND2
GO_CELL_MIGRATION_INVOLVED_IN_SPROUTING_ANGIOGENESIS	cluster81	59	Up	0.002889976	103	AKT3, HDAC5, MIR2355, CIB1, PLK2, PDCD10, CLEC14A, SPRED1, EFNB2, EGR3, EPHB4, AKT1, FGF2, FOXC2, ABL1, GATA2, GREM1, SRPX2, GPLD1, CARD10, ANXA1, HMOX1, NR4A1, ITGB1, MIA3, KDR, RHOA, MIRLET7F1, MIRLET7F2, MIR101-1, MIR101-2, MIR10A, MIR10B, MIR126, MIR132, MIR146A, MIR149, MIR150, MIR15A, MIR16-1, MIR16-2, MIR188, MIR193A, MIR196A1, MIR196A2, MIR199A1, MIR199A2, MIR199B, MIR19B1, MIR19B2, MIR20…
GO_ACTIN_BINDING	cluster23	410	Up	0.001058253	437	HDAC6, WASHC1, USH1C, ARPC5, ARPC4, ARPC3, ARPC1B, ACTR3, ACTR2, ARPC2, WASF2, MAEA, CORO2B, CAP2, CAP1, NEBL, ARPC1A, SORBS1, PDLIM5, GAS2L1, AVIL, CFL1, CFL2, GIPC1, IQGAP2, GJB6, WASF3, FERMT2, TMSB15A, DSTN, TRIOBP, KPTN, CORO1A, LDB3, FAM107A, KLHL2, TWF2, SYNPO, ADCY8, FMNL2, PHACTR3, ADD1, ADD2, ADD3, LRRK2, FGD4, ADSS1, CCR5, WHAMM, SPATA32, MISP, CNN1, CNN2, CNN3, MYOM3, IQGAP3, XIRP2, P…
GO_REGULATION_OF_CYTOSKELETON_ORGANIZATION	cluster23	526	Up	0.001064261	554	HDAC6, PDCD6IP, WASHC1, CDH5, PARP3, IQCJ-SCHIP1, OCLN, CEP295NL, ARPC5, ARPC4, ARPC3, ARPC1B, ACTR3, ACTR2, ARPC2, AKAP9, ABI2, WASF2, SORBS3, TENM1, CDK5, CDK2AP2, CDKN1B, APC2, KATNB1, CCL26, TUBB4A, CORO2B, DLC1, RAPGEF3, RBM14, CDC42EP2, HAX1, BAIAP2, TACC3, CIB1, ARPC1A, ARFGEF1, CDC42EP3, SPAG5, GAS2L1, AVIL, CFL1, CFL2, PLK4, NES, PLK2, NCKAP1, IQGAP2, WASF3, CCL27, MAPRE2, TMSB15A, DSTN,…
GO_ACTIN_FILAMENT_BASED_PROCESS	cluster23	741	Up	0.001109317	804	ABI1, KCNE3, PDCD6IP, HCN4, WASHC1, DNAJB6, GJC1, USH1C, ARPC5, ARPC4, ARPC3, ARPC1B, ACTR3, ACTR2, ARPC2, AKAP9, ABI2, WASF2, SORBS3, TENM1, CDK5, KCNE1B, EFS, KLHL41, CCL26, CORO2B, DLC1, RAPGEF3, TESK2, CDC42EP2, HAX1, BAIAP2, MAD2L2, CAP2, CAP1, NEBL, ARPC1A, ARFGEF1, SORBS1, CDC42EP3, PDLIM5, PDPN, GAS2L1, AVIL, CFL1, CFL2, CAPN9, NCKAP1, IQGAP2, WASF3, CCL27, TMSB15A, DSTN, TRIOBP, CIT, CAP…
GO_CELL_MOTILITY	cluster81	1482	Up	0.000858532	1819	ADA, CDH2, AKT3, CDKN2B-AS1, MIR892B, MIR665, MIR939, HDAC6, CD300H, DEFB130B, CD24, HDAC5, PDCD6, WASHC1, CDH5, MIR1298, MIR1908, MIR1290, MIR711, MIR2355, APELA, TGFBR3L, KLRC4-KLRK1, C8orf44-SGK3, DNM1L, PTPRU, GPC6, ARPC5, ARPC3, ACTR3, ADAM8, ARPC2, CDH13, ABI2, PLXNC1, WASF2, RNF41, ADAM10, CDK5, CDK6, TRIB1, SPRY2, NET1, EFS, APC2, PAK4, LAMC3, CCL26, CITED2, SEMA3A, DLC1, ATP8A1, RACK1, A…
GO_POSITIVE_REGULATION_OF_CELL_MORPHOGENESIS_INVOLVED_IN_DIFFERENTIATION	cluster23	146	Up	0.001158568	157	CDH4, ARMCX5-GPRASP2, DNM1L, ACTR2, ARPC2, PLXNC1, BAIAP2, STK25, SEMA4D, CIB1, OLFM4, CSPG5, TRIOBP, IL1RAPL1, TWF2, SLITRK1, ZFYVE27, CRABP2, CRK, CRKL, CHODL, CUX1, DBN1, DHX36, DNM2, DOCK1, DSCAM, EFNA5, MEGF8, UNC13D, DMTN, EPHA4, FGA, FGB, FGG, RUFY3, TRAK1, RAB21, PLXND1, FLNA, CYFIP1, CUX2, FN1, OBSL1, ADNP, MACF1, LPAR3, PLXNB2, ABL1, SS18L1, TIAM2, FBXW8, GDI1, DISC1, GOLGA4, DBNL, ANAP…
GO_CELL_BODY	cluster4	541	Up	0.000716645	592	ADA, KCNE3, HDAC6, AKAP9, G3BP1, ATP6AP2, ADAM10, CDK5, KATNB1, TUBB4A, RACK1, OLFM1, MCRS1, BAIAP2, VTI1B, SEMA4F, CIB1, CCT7, CCT4, CCT2, YKT6, CCT8, CPLX2, CPLX1, PDE10A, PGRMC1, PPARGC1A, STMN2, LZTS1, CHRM2, PARK7, GABARAP, AZIN2, SYNPO, CHRNA3, CHRNA4, ADCY8, SLC2A13, EFHC1, CYGB, RNF157, CKB, ADCYAP1, ERCC8, GRIN3A, GRIN3B, SNAP47, LRRK2, CCR4, TMEM266, ZPBP2, TMEM132E, SEZ6, PCP2, CNGA3, …
GO_CELL_PROJECTION_MEMBRANE	cluster27	326	Up	0.005140128	344	SH2D3C, ARPC2, ATP6AP2, MFSD10, RASGRP2, SPRY2, APC2, ABCA7, DLC1, PEMT, CIB1, ARPC1A, SLC34A2, PDPN, GNA13, CFL1, SLC17A3, NCKAP1, EHD1, FERMT2, SLC27A4, RAB35, SLC7A9, BVES, FAM107A, PACSIN2, SLC46A1, TIRAP, SLC22A12, THEM4, CLTB, TTC8, ABCC2, CNGB1, CNGA1, CEACAM20, CNGA2, CNGA4, BBS5, EVC2, ADORA1, ADORA2A, TRPM6, SLC34A3, CSPG4, CTNNB1, PROM2, PLB1, FGD5, PKD1L1, DIAPH1, DLG1, DMD, DNM2, DPE…
GO_REGULATION_OF_ACTIN_FILAMENT_BUNDLE_ASSEMBLY	cluster23	94	Up	0.001185665	104	WASF2, SORBS3, CORO2B, DLC1, RAPGEF3, SYNPO, ARAP1, CCN2, SYNPO2, S1PR1, LPAR1, EPHA1, PPM1E, ARHGEF15, LIMCH1, SWAP70, CLASP2, FLNA, CLASP1, ARHGEF18, TMEFF2, MTOR, ABL1, SH3PXD2B, RGCC, FHOD1, APOA1, ID1, PFN3, RHOA, RHOC, STMN1, ARHGAP6, LIMK1, MIR138-1, MIR138-2, MIR149, MIR20A, MIR21, TACSTD2, SMAD3, MET, MYOC, NF2, NOX4, PAK1, PAK2, PRKN, F11R, SHANK1, EVL, INPP5K, PFN1, PFN2, PIK3R1, PLEK,…
GO_SECRETORY_GRANULE_MEMBRANE	cluster21	270	Up	0.001326925	306	SIGLEC14, MOXD2P, TOM1, ADAM8, ATP6AP2, LHFPL2, ADAM10, ABCC4, LILRB2, TCIRG1, SIRPB1, ATP8A1, AGPAT2, IQGAP2, CEACAM3, PGRMC1, CEACAM8, RAB10, TMED2, CKAP4, TMED10, SLC27A2, GLIPR1, LILRB3, LILRA3, RAB31, ZPBP, CD300A, TMC6, EXOC3, CHRNB4, CLCA1, SLC15A4, SPACA3, ARL8A, SYT2, COPB1, CD109, CPE, CR1, HGSNAT, SIRPA, SYT9, TMEM190, ATP8B3, NFAM1, CYBA, CYBB, ABCA13, MOSPD2, CLEC12A, CD55, AP2A2, DB…
GO_CELL_SUBSTRATE_JUNCTION	cluster69	410	Up	0.004392984	423	CDH2, PDCD6IP, ARPC5, ARPC3, ARPC1B, ACTR3, ACTR2, ARPC2, CDH13, G3BP1, SORBS3, ADAM10, FLOT1, EFS, PAK4, CORO2B, DLC1, CAP1, CIB2, HYOU1, PROCR, SORBS1, GNA13, AVIL, CFL1, NCKAP1, TSPAN9, RAB10, YWHAQ, FERMT2, MAPRE2, TRIOBP, CDC42EP1, FAM107A, PACSIN2, CHP1, TADA1, ADD1, ARL14EP, CLTC, MISP, CNN1, CNN2, CNN3, XIRP2, FBLN7, COL17A1, LAYN, CSPG4, CSRP1, CSRP2, CTNNA1, CTNNB1, CYBA, PRAG1, DAB2, D…
GO_PLATELET_ALPHA_GRANULE	cluster21	79	Up	0.001347054	91	A1BG, LHFPL2, VTI1B, MAGED2, CLU, SERPINA3, CD109, APOOL, CFD, EGF, AHSG, A2M, ALB, F5, F8, F13A1, FGA, FGB, ALDOA, FGG, VEGFD, MMRN1, FN1, LY6G6F, GAS6, VPS33B, OLA1, HGF, HRG, APLP2, TREML1, IGF1, IGF2, APP, ISLR, ITGA2B, ITGB3, NHLRC2, KNG1, ORM1, ORM2, SERPINE1, PCDH7, SERPINA5, SCCPDH, TEX264, PDGFA, PDGFB, CYRIB, CYB5R1, PECAM1, PF4, SERPINA1, SERPINE2, PLG, SERPINF2, TMX3, GTPBP2, PPBP, TO…
GO_CELLULAR_CARBOHYDRATE_BIOSYNTHETIC_PROCESS	cluster77	79	Up	0.01802574	86	B3GALT5, B3GNT3, SORBS1, B3GNT2, FUT9, AGL, B3GNT6, AKT1, AKT2, ESRRB, EXT1, EXT2, FBP1, AKR1B1, PASK, MTOR, GBE1, GCK, B4GALT1, GOT1, PGM2L1, PGP, GSK3A, GSK3B, GYG1, GYS1, GYS2, HAS1, HAS2, HAS3, NDST1, IGF1, IGF2, IMPA1, IMPA2, INS, INSR, IRS1, B3GNT8, NHLRC1, LALBA, LEP, PCK1, PCK2, ISYNA1, ENPP1, INPP5K, PGM1, PHKG1, PHKG2, PRKAG3, PPP1CA, PPP1CB, PPP1R3A, PPP1R3C, PPP1R3D, PGM2, CSGALNACT2,…
GO_CELLULAR_CARBOHYDRATE_CATABOLIC_PROCESS	cluster77	40	Up	0.022545149	46	TREH, AGL, G6PC, GAA, GK5, TKFC, GK, GK2, GPD2, PGM2L1, GSK3A, GUSB, AOAH, INS, IDNK, NEU2, PGAM1, PGD, PGM1, PHKA1, PHKA2, PHKB, PHKG1, PHKG2, PPP1CA, PPP1CB, PPP1R3D, PGM2, ABHD10, ENOSF1, MIOX, TIGAR, GBA3, PYGB, PYGL, PYGM, GUSBP3, SORD, TP53, TPI1, PPP1R3B, CALM1, MGAM, STBD1, SCARB2, RB1CC1
GO_CELLULAR_CARBOHYDRATE_METABOLIC_PROCESS	cluster77	264	Up	0.016801742	294	GNE, PPP1R2P1, ZMPSTE24, MAEA, B3GALT5, B3GNT3, BPNT1, FAM3C, NCOA2, SORBS1, B3GNT2, FUT9, ARPP19, PPARGC1A, WDR5, TREH, DUSP12, C1QTNF1, C1QTNF3, MOGAT1, ADCYAP1R1, CLK2, COX11, CRY1, SOGA1, SERPINA12, SIK1, ERFE, PPP1R2B, DGKQ, DDB1, AGL, B3GNT6, FCSK, EP300, AKT1, AKT2, ESRRB, EXT1, EXT2, PTK2B, FBP1, FOXK1, FOXO1, AKR1B1, PASK, PPIP5K2, SIRT1, MLYCD, MTOR, G6PC, GAA, GK5, GALK1, GALK2, GANC, …
GO_CYTOSKELETAL_PROTEIN_BINDING	cluster23	925	Up	0.001241776	979	ABI1, HDAC6, KIF28P, BCL2L11, WASHC1, DNM1L, CEP295NL, USH1C, ARPC5, ARPC4, ARPC3, ARPC1B, ACTR3, ACTR2, ARPC2, KIF20A, ARL4C, LRPPRC, FARP1, WASF2, SORBS3, CDK5, STUB1, MAEA, APC2, KATNB1, CORO2B, MYL12B, NDRG1, MYL9, TUBGCP3, CAP2, CAP1, NEBL, DCTN2, ARPC1A, ARFGEF2, ARFGEF1, DPYSL4, SORBS1, CDC42EP3, PDLIM5, SPAG5, CENPE, CENPF, GAS2L1, RGS14, AVIL, CETN1, CETN2, CETN3, CFL1, CFL2, KIF1C, GIPC…
GO_CELLULAR_DIVALENT_INORGANIC_ANION_HOMEOSTASIS	cluster136	6	Up	0.018157196	8	SLC34A2, SLC34A3, ENPP1, SLC34A1, FGF23, XPR1, GCM2, SLC9A3R1
GO_PASSIVE_TRANSMEMBRANE_TRANSPORTER_ACTIVITY	cluster29	407	Up	0.026177008	479	KCNE3, GJE1, KCNJ18, HCN4, GJC1, ABCC9, KCNK7, CDK5, KCNMB2, KCNE1B, PKDREJ, CACNG3, CACNG2, TOMM40, ATP5PD, ATP5MG, SLC17A3, CFTR, GJB6, SCN11A, TMC6, CHRNA1, CHRNA2, CHRNA3, CHRNA4, CHRNA5, CHRNA7, CHRNB1, CHRNB2, CHRNB3, CHRNB4, CHRND, CHRNE, CHRNG, PKD1L2, SLC26A9, SLC26A7, PANX3, SLC26A8, GRIN3A, GRIN3B, CATSPER1, CATSPER2, TMC1, TMC2, CLCA1, CLCN1, CLCN2, CLCN3, CLCN4, CLCN5, CLCN6, CLCN7, …
GO_ENZYME_REGULATOR_ACTIVITY	cluster22	958	Up	0.000987175	1059	ABI1, TANK, CD24, TEN1, RASA4B, TOM1L1, CST8, DNAJB6, MRLN, LRCOL1, PPP1R2P1, STRIT1, SAE1, DNM1L, TBC1D3G, TBC1D3K, TBC1D3D, PREB, FRY, FAM13A, RASA4, TNK2, CDK4, PSME3, PSMD14, TRIB1, RCAN2, SPRY2, CDKN1A, CDKN1B, TBC1D3E, TBC1D3I, CCNYL3, CDKN1C, CDKN2A, DNAJA2, CDKN2B, CCNO, CDKN2C, CDKN2D, NOD1, DLC1, RACK1, WFDC2, CDC42EP2, VAV3, TAB1, SEC23B, SEC23A, CIB1, IPO7, PITRM1, AHSA1, HEXIM1, TXNI…
GO_CELLULAR_POLYSACCHARIDE_CATABOLIC_PROCESS	cluster77	22	Up	0.031480261	24	AGL, G6PC, GAA, PGM2L1, AOAH, INS, PGM1, PHKA1, PHKA2, PHKB, PHKG1, PHKG2, PPP1CA, PPP1CB, PPP1R3D, PGM2, PYGB, PYGL, PYGM, PPP1R3B, CALM1, MGAM, STBD1, RB1CC1
GO_NEGATIVE_REGULATION_OF_UBIQUITIN_DEPENDENT_PROTEIN_CATABOLIC_PROCESS	cluster22	47	Up	0.001745133	48	GIPC1, TLK2, PARK7, KLHL40, CSNK2A1, CSNK2A2, FHIT, CLEC16A, RYBP, SVIP, HIPK2, SENP1, NOP53, HFE, HSP90AB1, MAP1A, MTM1, UBXN1, WAC, UCHL5, SUFU, PML, PBK, PSEN1, TRIM39, CCAR2, RPL5, RPL11, RPS7, SDCBP, SGTA, SHH, SMARCC1, DDRGK1, STYX, TAF1, TAF9, WNT1, USP7, PDCL3, BAG6, CAMLG, QRICH2, OGT, USP14, RPL23, BAG5, N4BP1
GO_CELLULAR_RESPONSE_TO_CADMIUM_ION	cluster263	28	Up	0.008396311	38	CHUK, CYBB, CYP1A2, DAXX, EGFR, AKT1, FOS, GSN, HMOX1, MT1DP, HSF1, JUN, MMP9, MT1A, MT1B, MT1E, MT1F, MT1G, MT1H, MT1M, MT1X, MT2A, MT3, OGG1, ATP7A, PPP5C, MAPK1, MAPK3, MAPK8, MAPK9, MT1HL1, NCF1, SOD1, STAR, UBE2D3, SUMO1, MT4, AKR1C3
GO_CELLULAR_RESPONSE_TO_CHEMICAL_STRESS	cluster8	324	Up	0.003939962	360	HDAC6, PPIF, TRAP1, CDK2, DHRS2, NET1, SIGMAR1, LANCL1, TLR6, KLF2, MICU1, RACK1, STK25, FBLN5, ATG7, ARL6IP5, TXNRD2, CAMKK2, PPARGC1A, PRDX3, RIPK3, ZNF277, PDCD10, TREX1, PARK7, CHUK, AGAP3, CLN3, LRRK2, CPEB2, PPARGC1B, NCOA7, CRK, TLDC2, SRXN1, ROMO1, SIRPA, PARP1, CRYGD, CST3, CTNNB1, CYBA, CYBB, CYP1B1, VKORC1L1, DAPK1, DDIT3, DDX3X, DHFR, NQO1, DNM2, DNMT3B, DPEP1, ECT2, EGFR, EIF2S1, AIF…
GO_CELLULAR_RESPONSE_TO_HORMONE_STIMULUS	cluster126	548	Up	0.025385424	633	NR2E3, SRA1, HDAC6, FOXO6, HDAC5, BCL2L11, EBI3, CDK4, RAMP2, RAMP1, RAMP3, AKAP8, TCIRG1, YAP1, PGRMC2, BAIAP2, TADA3, CARM1, NCOA2, DDX17, SORBS1, SH2B2, GAS2L1, ADCY1, AHCYL1, ADCY2, CGB3, ARID5A, RAB10, PPARGC1A, ADCY3, BRD8, RAB31, ABHD2, AKR1C4, ADCY5, CAPN10, FAM107A, ADCY6, AKAP13, EGLN2, PADI2, ADCY7, PARK7, PHB2, CBX3, ADCY8, UCN3, CGB1, CGB2, GNRHR2, OSBPL8, FBXO32, ADCY9, ADCYAP1, AP3…
GO_CELLULAR_RESPONSE_TO_INSULIN_STIMULUS	cluster126	203	Up	0.024466079	226	FOXO6, HDAC5, CDK4, TCIRG1, BAIAP2, SORBS1, SH2B2, RAB10, RAB31, CAPN10, OSBPL8, AP3S1, ATP6V1G3, CPEB2, OTOP1, SOGA1, PARP1, SESN3, SERPINA12, ERFE, ATP6V0E2, AGT, AHSG, EIF4EBP1, EIF4EBP2, RAB12, EPRS1, AKT1, AKT2, ESRRA, FER, FOXC2, WDTC1, FOXO1, FOXO3, LPIN1, KANK1, CYFIP1, SIK2, TNS2, SIRT1, RHOQ, SLC39A14, ATP6V0A2, ATP6V0D2, ATP6V1C2, FUT7, STXBP4, G6PC, GAB1, PCSK9, APPL1, GCK, MSTN, GHRH…
GO_CELLULAR_RESPONSE_TO_PEPTIDE_HORMONE_STIMULUS	cluster126	285	Up	0.018020536	330	FOXO6, HDAC5, CDK4, TCIRG1, BAIAP2, SORBS1, SH2B2, ADCY1, AHCYL1, ADCY2, RAB10, ADCY3, RAB31, ADCY5, CAPN10, ADCY6, ADCY7, ADCY8, GNRHR2, OSBPL8, ADCY9, AP3S1, ATP6V1G3, CPEB2, OTOP1, CPS1, CREB1, CRHBP, CRHR1, CRHR2, CRK, SOGA1, PARP1, SESN3, CSH1, CSH2, CSHL1, CSK, SERPINA12, ERFE, CYBA, ATP6V0E2, CYP11A1, CYP11B1, CYP11B2, AGT, AGTR1, AGTR2, EDN1, ADCY4, AHSG, EIF4EBP1, EIF4EBP2, RAB12, EPRS1,…
GO_CELLULAR_RESPONSE_TO_REACTIVE_OXYGEN_SPECIES	cluster8	144	Up	0.009417606	170	HDAC6, PPIF, TRAP1, CDK2, NET1, SIGMAR1, KLF2, RACK1, STK25, FBLN5, CAMKK2, PRDX3, RIPK3, ZNF277, PDCD10, TREX1, PARK7, CHUK, AGAP3, LRRK2, PPARGC1B, CRK, ROMO1, SIRPA, CRYGD, CST3, CYP1B1, DHFR, NQO1, DNM2, DPEP1, ECT2, EGFR, ENDOG, AKT1, ETS1, EZH2, FABP1, FANCC, FER, SETX, FOXO1, FOXO3, KDM6B, SZT2, SIRT3, SIRT1, FOS, FXN, ABL1, PRDX5, GCH1, GPR37, GUCY1B1, ANXA1, HDAC2, HGF, HNRNPD, APEX1, HS…
GO_CELLULAR_RESPONSE_TO_VASCULAR_ENDOTHELIAL_GROWTH_FACTOR_STIMULUS	cluster132	56	Up	0.006890811	75	SPRY2, RAMP2, PTP4A3, NUS1, MAPK14, CCBE1, DAB2IP, DCN, EGR3, CADM4, AKT1, ERN1, VEGFD, FOXC1, FLT1, FLT3, FLT4, TSPAN12, GAB1, PRKD2, ADGRA2, GAS1, DLL1, ANXA1, NR4A1, HRG, HSPB1, IL12A, IL12B, KDR, MIR16-1, MIR16-2, MIR196A1, MIR196A2, MIR199A1, MIR199A2, MIR199B, MIR20A, MIR21, MIR23A, MIR26A1, MIR26A2, MIR27A, MIR27B, MIR342, MT1G, MYO1C, NOTCH1, ATP2B4, MIR424, PDGFRA, PDGFRB, PGF, DLL4, PRK…
GO_CELLULAR_SODIUM_ION_HOMEOSTASIS	cluster75	15	Up	0.015951176	18	AGT, AGTR2, NEDD4L, ATP1A1, ATP1A2, ATP1A3, ATP12A, ATP1A4, ATP1B1, ATP1B2, ATP1B3, ATP4A, ATP4B, TMPRSS3, SLC8A1, SLC9A1, SLC12A2, C7
GO_CENTRAL_NERVOUS_SYSTEM_DEVELOPMENT	cluster110	938	Up	0.003569251	1042	CDH2, BCL2L11, ABCB6, COX17, CDH11, ARPC5, NOTCH2NLC, NOTCH2NLB, TSPAN2, CDK5, CDK6, OLIG2, GDF11, RIDA, CDKN2C, LAMC3, SEMA3A, DLC1, ADARB1, BASP1, PRMT5, SEC24B, BAIAP2, TACC3, ANP32B, TACC2, CENPF, IGF2BP1, LBX1, ADCY1, TBR1, NRG3, NES, NCKAP1, WASF3, FRS2, PPP1R17, PPARGC1A, YWHAQ, CLP1, SLC38A3, SPINK5, VAX1, WWP1, EEF1AKMT4-ECE2, TPPP, DUSP10, PADI2, POU6F2, WDR89, C12orf57, CHRNB2, EFHC1, …
GO_CENTRAL_NERVOUS_SYSTEM_NEURON_AXONOGENESIS	cluster218	32	Up	0.013806203	36	CDH11, ADARB1, C12orf57, CHRNB2, DCC, FBXO45, EPHA4, EPHB1, EPHB2, EPHB3, EPHB6, MYCBP2, SZT2, TSKU, GLI2, ARHGAP35, HSP90AA1, HSP90AB1, NFIB, NR4A2, PAFAH1B1, NIN, PTEN, PTK2, SPTBN4, SCN1B, NR2E1, TCTN1, NDEL1, PHOX2B, PLXNA4, DCLK1, B4GALT6, B4GALT5, SLIT2, ZEB2
GO_CENTRAL_NERVOUS_SYSTEM_PROJECTION_NEURON_AXONOGENESIS	cluster218	23	Up	0.006657603	26	CDH11, ADARB1, C12orf57, CHRNB2, DCC, FBXO45, EPHA4, EPHB1, EPHB2, EPHB3, EPHB6, MYCBP2, SZT2, TSKU, GLI2, NFIB, NR4A2, PAFAH1B1, NIN, SPTBN4, SCN1B, NR2E1, PLXNA4, DCLK1, SLIT2, ZEB2
GO_CERAMIDE_BIOSYNTHETIC_PROCESS	cluster227	64	Up	0.01314511	67	RACK1, SPTLC1, CERS1, DEGS2, CYP4F22, SAMD8, SPTSSB, SGMS2, SPTSSA, CERS3, CLN8, SIRT3, ALOX12B, CERS6, ST6GALNAC3, B4GALNT1, SGMS1, GBA, ST6GALNAC4, ORMDL2, CERS2, ST6GALNAC6, ST8SIA6, ENPP7, CCN1, ASAH1, P2RX1, P2RX7, ST8SIA3, SPTLC3, SMPD3, PRKAA1, SMPD4, AGK, PRKCD, ASAH2, SPHK2, ALOXE3, ELOVL1, SMPD1, SMPD2, TNF, TNFRSF1A, UGCG, UGT8, ST8SIA4, FA2H, CERS4, ST8SIA2, ST6GALNAC5, TLCD3B, PLA2G6…
GO_CEREBRAL_CORTEX_DEVELOPMENT	cluster110	109	Up	0.007072013	118	CDH2, NOTCH2NLC, NOTCH2NLB, CDK5, TACC3, TACC2, TBR1, EFHC1, COL3A1, CRK, CRKL, CSNK2A2, CTNNB1, DAB2IP, CEP120, DAB1, ARX, EGFR, FBXO45, EMX1, EMX2, PHACTR1, FGF13, FOXG1, BTBD3, WDR47, KDM1A, FLNA, SYNE2, PLCB1, SUN1, SRGAP2, SUN2, ASPM, CNTNAP2, GART, LHX6, DISC1, GLI3, WDR62, GRIN1, GSK3B, H2AX, HIF1A, CCDC85C, HTR6, RHOA, NOTCH2NLA, LAMB1, LRP1, LRP6, MDK, ASCL1, ATIC, ATOH1, NEFL, NF1, NPY,…
GO_CHEMOKINE_BINDING	cluster13	30	Up	0.000768681	33	PDPN, CXCR6, CCR9, CCR1, CCR3, CCR4, CCR5, CCR6, CCR7, CCR8, ACKR2, CX3CR1, A2M, FGF2, ACKR1, CCR10, XCR1, CXCR3, HMGB1, CXCR1, CXCR2, ITGA4, ITGAV, ITGB1, ITGB3, ACKR4, PLP2, ACKR3, CXCR5, CCR2, ZFP36, CXCR4, CCRL2
GO_CHONDROITIN_SULFATE_BIOSYNTHETIC_PROCESS	cluster40	24	Up	0.003819522	26	CSPG5, B3GALT6, VCAN, NCAN, CSPG4, DCN, CHST13, CHSY1, SLC35D1, DSE, CHSY3, CHST11, CHST15, CHPF2, CSGALNACT2, CHST12, CSGALNACT1, CHST7, BGN, BCAN, XYLT1, XYLT2, UGDH, CHPF, CHST9, CHST3
GO_CHONDROITIN_SULFATE_PROTEOGLYCAN_BIOSYNTHETIC_PROCESS	cluster40	29	Up	0.017547627	31	CSPG5, B3GALT6, B3GAT2, VCAN, NCAN, CSPG4, DCN, CHST13, CHSY1, SLC35D1, B3GAT3, B3GAT1, DSE, CHSY3, CHST11, CHST15, CYTL1, CHPF2, CSGALNACT2, CHST12, CSGALNACT1, CHST7, BGN, BCAN, XYLT1, XYLT2, UGDH, CHPF, CHST9, PXYLP1, CHST3
GO_CHORIO_ALLANTOIC_FUSION	cluster30	7	Up	0.006222567	7	DNAJB6, CCN1, LEF1, BMP5, BMP7, ZFP36L1, WNT7B
GO_CIRCULATORY_SYSTEM_DEVELOPMENT	cluster81	991	Up	0.003953086	1196	CDH2, AKT3, MIR509-2, MIR873, MIR509-3, MIR939, HDAC5, PDCD6, MIR1224, CDH5, MIR1298, MIR1908, PARP2, MIR2355, APELA, TGFBR3L, GJC1, COX17, CERT1, ADAM8, CDH13, WASF2, ADAM10, CALCRL, ANGPTL7, SPRY1, SPRY2, CDKN1A, RAMP2, RAMP1, RAMP3, ZMPSTE24, CDKN1B, UBE4B, PAK4, WARS2, KLF2, CITED2, DLC1, BASP1, RAPGEF3, YAP1, SEC24B, OLFM1, CDX2, VAV3, TAB1, GPNMB, CDX4, HOXB13, SEMA3C, FBLN5, CIB1, NEBL, AN…
GO_CLATHRIN_ADAPTOR_COMPLEX	cluster43	24	Up	0.014248999	25	AP1M2, AP4B1, AP3M2, SYNRG, AP2M1, AP1S1, AP2S1, CLBA1, AP2A1, AP2A2, AP1B1, AP2B1, AP1G1, EPS15, AP3M1, BTBD8, AFTPH, SLC18A3, PICALM, SGIP1, AP3B1, AP1G2, AP1M1, AP4M1, TBC1D5
GO_CLATHRIN_BINDING	cluster43	66	Up	0.010127277	67	TOM1L1, TOM1, AP1M2, DNM1L, AP4B1, STON1, AP2M1, AP2S1, LRRK2, CLTA, CLTB, CLTC, CLBA1, SYT2, SCLT1, SYT9, TOM1L2, SYT6, ENTHD1, AP2A1, DAB2, AP2A2, AP1B1, AP2B1, AP1G1, EPN2, SYT11, GAK, LDLRAP1, NSG1, BIN1, EPN1, HIP1, SYT10, LDLR, LRP1, ARRB1, CALY, NSG2, SYT17, AFTPH, EPN3, CEMIP, SYT13, GPR107, SMAP1, SYT1, SYT4, SYT5, TRPC5, TRPC6, CLTCL1, PICALM, SYT15, NCALD, SYT3, STON2, AP1G2, AP1M1, SY…
GO_CLATHRIN_COAT_OF_COATED_PIT	cluster43	15	Up	0.002258754	16	AP2M1, AP2S1, CLTA, CLTB, CLTC, AP2A1, AP2A2, AP2B1, EPS15, BTBD8, EPS15L1, SLC18A3, PICALM, SGIP1, SYNJ1, TBC1D5
GO_CLATHRIN_COATED_VESICLE	cluster43	177	Up	0.022866819	195	AP1M2, BCAP31, TNK2, ADAM10, STX6, RGS19, HAX1, TGOLN2, CFTR, TMED10, RAB35, STON1, SNX18, SYNRG, CHRM2, ADCY8, FCHO2, AP2M1, AP1S1, AP2S1, CLTA, CLTB, CLTC, CLBA1, SYT2, CLVS2, SLC32A1, VTI1A, SYT9, PHETA1, CTLA4, ENTHD1, PHETA2, ADRB2, CLVS1, AP2A1, DAB2, AP2A2, AP1B1, AP2B1, DENND1B, AP1G1, DNM2, HBEGF, DVL1, DVL2, ECE1, EDN1, EGF, EGFR, UNC13D, EPS15, EREG, FCGR1A, FCGR1B, AAK1, INPP5F, EPN2,…
GO_CLATHRIN_COATED_VESICLE_MEMBRANE	cluster43	104	Up	0.023161455	118	AP1M2, TGOLN2, CFTR, RAB35, SYNRG, CHRM2, ADCY8, AP2M1, AP1S1, AP2S1, CLTA, CLTB, CLTC, CLBA1, SYT2, SLC32A1, SYT9, ENTHD1, ADRB2, AP2A1, DAB2, AP2A2, AP1B1, AP2B1, AP1G1, HBEGF, EGF, EGFR, EPS15, EREG, FCGR1A, FCGR1B, EPN2, SYT11, FZD2, EPGN, GAD1, GAD2, NECAP1, LDLRAP1, BTBD8, DBNL, EPN1, SLC2A8, HIP1, HLA-DPA1, HLA-DPB1, HLA-DQA1, HLA-DQA2, HLA-DQB1, HLA-DQB2, HLA-DRA, HLA-DRB1, HLA-DRB3, HLA-…
GO_CLATHRIN_DEPENDENT_ENDOCYTOSIS	cluster43	45	Up	0.012972623	45	TNK2, FCHO2, AP2M1, AP2S1, CLTA, CLTB, CLTC, SLC9B2, AP2A1, DAB2, AP2A2, AP2B1, DNM2, AAK1, INPP5F, FCHO1, SYT11, PIP5K1C, GAK, BTBD8, DLL1, UBQLN2, HIP1, ITGA4, ITSN2, PIK3CB, FNBP1L, BMP2K, SCYL2, GPR107, SMAP1, ITSN1, SH3GL2, SH3GL3, SIGLEC1, CANX, PICALM, SGIP1, DGKD, WASL, HIP1R, UNC119, DNAJC6, FCHSD2, SNAP91
GO_CLATHRIN_LIGHT_CHAIN_BINDING	cluster235	7	Up	0.023448209	7	CLTC, NSG1, HIP1, CALY, NSG2, CLTCL1, HIP1R
GO_CLATHRIN_SCULPTED_GAMMA_AMINOBUTYRIC_ACID_TRANSPORT_VESICLE_MEMBRANE	cluster192	6	Up	0.006109962	8	SLC32A1, GAD1, GAD2, HSPA8, RAB3A, VAMP2, SYT1, DNAJC5
GO_CLATHRIN_SCULPTED_VESICLE	cluster192	8	Up	0.009150511	12	SLC32A1, GAD1, GAD2, HSPA8, SLC17A7, RAB3A, SLC18A1, SLC18A2, SLC18A3, VAMP2, SYT1, DNAJC5
GO_CLUSTER_OF_ACTIN_BASED_CELL_PROJECTIONS	cluster27	146	Up	0.001411939	159	DNM1L, USH1C, ACTR3, MFSD10, RGS19, MYL12B, PEMT, CIB2, SLC34A2, GNA13, GIPC1, SLC17A3, SLC27A4, KPTN, SLC7A9, ADCY6, SLC46A1, TWF2, SLC22A12, TMC1, TMC2, MORN4, CLIC1, ADD3, ABCC2, LOXHD1, MYO3B, TRPM6, SLC34A3, KNCN, PLB1, DAB1, STRC, SLC26A3, DRD5, LCTL, ENPEP, EPS8, LHFPL5, SHANK2, FLII, FLNB, FOLR1, SLC7A11, ANKS4B, FSCN2, WHRN, B4GALT1, SNX5, GNA12, TPRN, NPC1L1, HSP90AB1, ESPNL, SLC6A19, S…
GO_COAGULATION	cluster78	295	Up	0.000350713	349	SH2B3, TSPAN32, HMG20B, MYL9, VAV3, MERTK, PROCR, SH2B2, MYL12A, PDPN, GNA13, HPSE, EHD1, ADAMTS13, AKAP10, HPS5, VPS45, C1QTNF1, CLIC1, H3C14, COL1A1, COL1A2, COL3A1, COMP, ADORA2A, CPB2, DGKK, DOCK11, GATA5, CSRP1, PIK3R6, ADRA2A, ADRA2B, ADRA2C, DGKA, DGKB, DGKG, DGKH, DGKQ, ZFPM1, ADAMTS18, DOCK1, ABAT, EDN1, ANO6, A2M, DMTN, EPHB2, F2, F2R, F2RL1, F2RL2, F3, F5, F7, F8, F9, F10, F11, F12, F1…
GO_COATED_VESICLE	cluster43	277	Up	0.015909392	299	PDCD6, AP1M2, ACTR1A, BCAP31, CNIH1, TNK2, ADAM10, STX6, RGS19, SEC24B, HAX1, SEC23B, SEC23A, VTI1B, TGOLN2, CTSC, CFTR, SEC24A, YIF1A, KDELR1, TMED2, LMAN2, TMED10, KDELR2, KDELR3, TMED1, RAB35, STON1, CRYZL2P-SEC16B, SEC23IP, SNX18, SYNRG, CHRM2, COPE, TEX261, ADCY8, FCHO2, AP2M1, AP1S1, AP2S1, CLTA, CLTB, CLTC, CLBA1, SYT2, COL7A1, COPA, COPB1, CLVS2, SLC32A1, VTI1A, SYT9, PHETA1, TMED6, TEPSI…
GO_COLLAGEN_BINDING	cluster140	67	Up	0.018013894	70	CRTAP, P3H4, C1QTNF1, PODN, COL6A1, COL6A2, COMP, LRRC15, CCBE1, CHADL, CTSB, CTSK, CTSL, CTSS, DCN, AEBP1, COCH, DSPP, ECM2, NID2, ITGA11, FN1, ABI3BP, PCOLCE2, RELL2, ITGA1, ITGA2, ITGA3, ITGA9, ITGB1, LOX, LUM, SMAD3, SMAD4, SMAD7, ACHE, MMP9, MMP12, MMP13, MUSK, NID1, DDR2, COL5A3, PAK1, HSD17B12, PCOLCE, GP6, PDGFA, PDGFB, PPIB, ASPN, ADGRG6, P3H1, SPARC, TGFBI, THBS1, COL14A1, USH2A, VTN, V…
GO_COLLAGEN_CATABOLIC_PROCESS	cluster184	40	Up	0.03485322	47	MMP24, MMP21, COL13A1, COL15A1, COL19A1, ADAMTS14, CST3, CTSB, CTSD, CTSK, CTSL, CTSS, TMPRSS6, FAP, ITGB1, MMP1, MMP2, MMP3, MMP7, MMP8, MMP9, MMP10, MMP11, MMP12, MMP13, MMP14, MMP15, MMP16, MMP17, MMP19, FURIN, PEPD, PRSS2, KLK6, MMP26, PRTN3, MMP27, VSIR, MMP25, MMP28, PHYKPL, MMP23B, ADAM15, MMP20, ADAMTS3, ADAMTS2, MRC2
WP_HIPPOMERLIN_SIGNALING_DYSREGULATION	cluster24	111	Up	0.011115634	123	IGF1R, CCND1, FOXM1, MYC, AJUBA, CDH1, RBX1, TAZ, LATS1, ITGA11, PDGFRA, SAV1, INSR, LINC02478, MET, CDH2, CDH20, LIN28B, HRAS, KIT, FLT4, FLT3, FLT1, PDGFRB, ITGA6, PRKAR1A, KDR, MST1, PLCB4, ITGA1, PRKAR1B, PAK1, PRKAR2A, ITGA2, CTNNA1, CDH12, CCN2, CDH10, NTRK1, CDH9, NTRK2, CDH8, CDH7, CDH6, DDB1, CDH5, CDH4, CDH3, PRKACA, PRKACB, PRKACG, CDH11, PAK3, CUL4A, ITGA9, ITGAD, TEAD4, ITGAE, NF2, T…
GO_RECEPTOR_REGULATOR_ACTIVITY	cluster24	360	Up	0.010265186	533	DEFB130B, C17orf99, INSL5, MTRNR2L7, MTRNR2L1, MTRNR2L2, MTRNR2L3, MTRNR2L4, MTRNR2L5, MTRNR2L6, MTRNR2L8, MTRNR2L9, MTRNR2L10, MTRNR2L11, MTRNR2L12, MTRNR2L13, APELA, IL18BP, IFNL4, NAMPT, EBI3, CDK5, GDF11, CCL26, SEMA3A, CDC42EP2, FAM3C, GPNMB, FST, SEMA6C, SEMA6B, SEMA4F, SEMA4D, SEMA4B, SEMA3C, CXCL13, COLEC10, LEFTY1, TNFSF13B, CSPG5, NRG3, CGA, SPINT3, CGB3, CCL27, UTS2, IL24, CHGB, INSL6,…
GO_COLLAGEN_METABOLIC_PROCESS	cluster184	96	Up	0.00550449	113	P3H3, P3H4, MMP24, EMILIN1, CYGB, MMP21, COL1A1, COL1A2, COL5A1, COL13A1, COL15A1, COL19A1, ADAMTS14, CST3, CCN2, CTSB, CTSD, CTSK, CTSL, CTSS, TMPRSS6, ENG, F2, F2R, FAP, TNS2, VPS33B, AMELX, GOT1, RGCC, HDAC2, HIF1A, ID1, IHH, IL6, ITGA2, ITGB1, ARG1, MIR145, MIR149, MIR21, MIR218-1, MIR218-2, MIR29A, MIR29B1, MIR29B2, MIR92A1, MIR92A2, ARRB2, MFAP4, CIITA, MMP1, MMP2, MMP3, MMP7, MMP8, MMP9, M…
GO_COLUMNAR_CUBOIDAL_EPITHELIAL_CELL_DEVELOPMENT	cluster74	59	Up	0.004394579	64	CDK6, CDKN1A, YAP1, SEC24B, TRIOBP, TMC1, GPAT4, STRC, FASN, LRTOMT, LHFPL5, FGFR1, SCRIB, SPDEF, WHRN, DLL1, TPRN, YIPF6, GSK3A, GSK3B, HIF1A, HNF4A, HOXA5, IL6ST, INSM1, ARNTL, MIR29B1, MIR29B2, MYO7A, NKX2-2, NKX6-1, PAFAH1B1, PAX6, WDPCP, SIDT2, PDPK1, C1GALT1, TIGAR, BAD, NKX3-2, RARA, RARB, RARG, RFX3, RHEB, ROS1, PRDM1, GRXCR2, BMP4, BMP5, BMP6, SMO, SOD1, SRC, KLF5, TYMS, CLRN1, WNT5A, PD…
GO_CONNECTIVE_TISSUE_DEVELOPMENT	cluster181	236	Up	0.001265922	261	CDK4, ZMPSTE24, PGRMC2, CARM1, SIX2, PPARGC1A, CNMD, PLAAT3, CHI3L1, ADAMTS7, IL17F, SLC25A25, OSR2, COL1A1, COL2A1, COL5A1, COL11A1, COL11A2, OSR1, COMP, ATF2, AMER1, CRIP1, SELENOM, MAPK14, CSF1, RFLNA, CCN2, CTNNB1, CHADL, CTSK, GDF7, DLX2, ACAN, EPYC, ECM1, EDN1, EGR1, TAPT1, ESRRA, EVC, EFEMP1, FGF2, FGF4, FGF6, FGF9, FGFR1, FGFR3, CHSY1, FOXD1, PAXIP1, FOXC2, SPART, SULF1, SATB2, SIRT1, SLC…
GO_CONNECTIVE_TISSUE_REPLACEMENT	cluster290	10	Up	0.004259668	20	AGER, F2R, HIF1A, IL1A, MIR15B, MIR16-1, MIR16-2, MIR17, MIR195, MIR199A1, MIR199A2, MIR214, MIR34A, MIR34B, MIR34C, PPP3CA, ROCK1, TGFB1, TIMP1, ROCK2
GO_CONTRACTILE_FIBER	cluster15	212	Up	0.007336771	238	DNAJB6, ABCC9, MYZAP, STUB1, KLHL41, MYL12B, MYL9, NEBL, GLRX3, PDLIM5, CFL2, FERMT2, LDB3, AHNAK2, TWF2, SYNPO, FBXO32, ARHGEF25, C10orf71, MYOM3, LRRC39, XIRP2, KLHL40, ABRA, MYL6B, CRYAB, CSRP1, CSRP2, CST3, ADRA1A, CTNNB1, DAG1, DES, SYNPO2, DMD, ANKRD23, KCTD6, ENO1, CMYA5, SMTNL1, ALDOA, FHL2, FHL3, FKBP1A, FKBP1B, HABP4, TRIM32, MYH15, PALLD, FLNA, FLNB, FLNC, SYNE2, SYNM, SYNE1, OBSL1, CO…
GO_CORNIFICATION	cluster3	76	Up	0.019842859	113	CDSN, SPINK5, PKP3, KRT71, KRT74, KRT40, RPTN, KRT72, KRT80, KRT25, DSG4, CSTA, KRT28, DSC1, DSC2, DSC3, DSG1, DSG2, DSG3, DSP, KRT24, KRT78, CERS3, EVPL, FLG, KAZN, CASP14, KLK5, KRT23, KLK13, KRT6C, KRT73, KRT79, LIPM, KRT27, LCE1A, KRT26, IVL, JUP, KRT77, KRT1, KRT2, KRT3, KRT4, KRT5, KRT6A, KRT6B, KRT7, KRT8, KRT9, KRT10, KRT12, KRT13, KRT14, KRT15, KRT16, KRT17, KRT18, KRT19, KRT31, KRT32, K…
GO_CORNIFIED_ENVELOPE	cluster3	29	Up	0.002832729	45	CDSN, PKP3, RPTN, CST6, DSG4, CSTA, DSC1, DSC2, DSC3, DSG1, DSG2, DSG3, DSP, EVPL, FLG, KAZN, ANXA1, LCE1D, IVL, JUP, KRT1, KRT2, KRT10, HRNR, FLG2, LORICRIN, PI3, PKP1, PKP2, PPL, EVPLL, SPRR1A, SPRR1B, SPRR2A, SPRR2B, SPRR2D, SPRR2E, SPRR2F, SPRR2G, SPRR3, TGM1, TCHH, CNFN, PKP4, SCEL
GO_CORPUS_CALLOSUM_MORPHOGENESIS	cluster218	5	Up	0.017760397	6	C12orf57, SZT2, TSKU, PAFAH1B1, NIN, ZEB2
GO_CORTICAL_ACTIN_CYTOSKELETON	cluster211	76	Up	0.006898381	80	CDH2, MYZAP, ACTR2, FLOT1, MAEA, DLC1, RAPGEF3, CAP2, CAP1, CIB2, CFL1, CFL2, DSTN, CORO1A, AKAP13, MISP, PLEKHH2, SHROOM1, KNCN, DCDC2B, DBN1, EEF1A1, CTTN, EPB41L2, FLOT2, COBL, COTL1, MYRIP, DBNL, GSN, GYS2, HCLS1, HFE, SHROOM2, KRT19, LASP1, LLGL2, LLGL1, MOBP, MYH9, MYO1A, NF2, SPTBN5, SNX9, DCDC2, PLS1, ANLN, PPP1R9A, PRKCB, LANCL2, SHROOM4, SHROOM3, SPTBN4, PVALB, TRPV4, RDX, RTKN, SLC2A1,…
GO_CORTICAL_CYTOSKELETON	cluster211	100	Up	0.001966797	106	CDH2, MYZAP, ACTR2, FLOT1, MAEA, DLC1, RAPGEF3, CAP2, CAP1, CIB2, CFL1, CFL2, DSTN, CORO1A, AKAP13, MISP, PLEKHH2, SHROOM1, KNCN, DCDC2B, DBN1, DLG4, EEF1A1, CTTN, EPB41, EPB41L2, EPB42, DMTN, MAPRE1, RIMS1, FLNA, FLOT2, COBL, CLASP1, COTL1, MYRIP, NSMF, PCLO, DBNL, GSN, GYPC, GYS2, HCLS1, HFE, SHROOM2, KRT19, LASP1, LLGL2, LLGL1, MOBP, MPP1, MYH9, MYO1A, NF2, NOS2, NUMA1, SPTBN5, SNX9, DCDC2, PL…
GO_CYCLIC_NUCLEOTIDE_BINDING	cluster274	36	Up	0.013754907	37	HCN4, RAPGEF3, PDE10A, RAPGEF4, BVES, CNGB1, CNGA1, CNGA2, CNGA3, CNGA4, CNP, CNBD2, FKBP1B, STING1, HCN1, PDE11A, PDE2A, PDE4A, PDE4B, PDE4D, PDE6C, PDE6G, PDE6H, CNGB3, PRKAR1A, PRKAR1B, PRKAR2A, PRKAR2B, PRKG1, PRKG2, HCN3, HCN2, POPDC2, POPDC3, SLC19A1, PDE5A, RAPGEF2
GO_IMMUNE_RESPONSE_REGULATING_SIGNALING_PATHWAY	cluster21	365	Up	0.001358411	509	ADA, ABI1, BTNL10, CD24, IGLL5, KLRC4-KLRK1, MUC12, ARPC5, ARPC4, ARPC3, ARPC1B, ACTR3, ACTR2, ARPC2, WASF2, PSME3, PSMD14, IGHV2-70D, IGHV1-69D, IGHV3-64D, LILRB2, BTN3A3, BTN2A2, VAV3, TAB1, BAIAP2, CLEC10A, ARPC1A, SH2B2, RBCK1, KHDRBS1, CD226, NCKAP1, LILRB1, MALT1, BTNL3, LILRB4, LILRA2, BTN3A2, BTN3A1, BTN2A1, CD160, HHLA2, CD300A, ERMAP, CHUK, FCRL3, MUCL1, SPPL3, PSMB11, CCR7, CMTM3, CMKL…
GO_CYCLIN_DEPENDENT_PROTEIN_KINASE_HOLOENZYME_COMPLEX	cluster65	42	Up	0.008044055	43	CDK2, CDK4, CDK6, CDK7, CDK9, CDKN1A, CCNO, CDKN2D, CCNI, CKS1B, CKS2, CCNY, SNW1, CNPPD1, MNAT1, PCNA, CDK12, CDK14, CCNJ, BCCIP, RB1, CCND1, CCNI2, CCNJL, CCNP, CCNB3, CDK13, CCNK, CCNA2, CCNA1, CCNB1, CCND2, CCND3, CCNE1, CCNF, CCNG1, CCNG2, CCNH, CCNT1, CCNT2, CCNB2, CCNE2, CDK1
GO_CYCLIN_DEPENDENT_PROTEIN_SERINE_THREONINE_KINASE_REGULATOR_ACTIVITY	cluster65	47	Up	0.007359948	50	CDK4, CDKN1A, CDKN1B, CCNYL3, CDKN1C, CDKN2A, CDKN2B, CCNO, CDKN2C, CDKN2D, HEXIM1, CCNI, CKS1B, CKS2, HEXIM2, CCNYL1, CCNY, CNPPD1, INCA1, CCNYL2, MNAT1, CCNJ, CCNL1, CCND1, CCNI2, CCNJL, CCNP, CCNL2, CASP3, CCNB3, CCNK, KAT2B, CDK5R1, CCNA2, CCNA1, CCNB1, CCNC, CCND2, CDK5R2, CCND3, CCNE1, CCNF, CCNG1, CCNG2, CCNH, CCNT1, CCNT2, CCNB2, CCNE2, CCNQ
GO_CYTOKINE_BINDING	cluster13	120	Up	0.001366497	135	TGFBR3L, IL18BP, EBI3, HAX1, TRIM16, PDPN, CXCR6, CCR9, SPINT3, COPS5, IL17F, PARK7, VASN, IL22RA2, WFIKKN1, CCR1, CCR3, CCR4, CCR5, CCR6, CCR7, CCR8, ACKR2, WFIKKN2, CNTFR, COMP, IL31RA, CD109, CSF1R, CSF2RA, CSF3R, TMC8, HJV, IL23R, CX3CR1, ELANE, NLRP7, A2M, ENG, UCMA, FGF2, ACKR1, SOSTDC1, LRRC32, GBP1, IL36RN, GREM1, GHR, KLHL20, CCR10, XCR1, CXCR3, HMGB1, IFNAR1, IFNGR1, IL1R1, IL1RN, IL2RA…
GO_CYTOPLASMIC_EXOSOME_RNASE_COMPLEX	cluster316	14	Up	0.027883031	14	EXOSC8, DIS3L, EXOSC6, DIS3, EXOSC7, EXOSC2, CARHSP1, EXOSC3, EXOSC9, EXOSC4, EXOSC5, SUPV3L1, PNPT1, GTPBP1
GO_STRESS_FIBER_ASSEMBLY	cluster23	96	Up	0.001254381	106	WASF2, SORBS3, CORO2B, DLC1, RAPGEF3, SORBS1, ARAP1, CCN2, S1PR1, LPAR1, ELN, EPHA1, PTK2B, FAM171A1, PHACTR1, PPM1E, ARHGEF15, LIMCH1, CLASP2, CLASP1, ARHGEF18, TMEFF2, MTOR, ABL1, KCTD13, SH3PXD2B, RGCC, FHOD1, APOA1, ITGB5, RHOA, RHOC, STMN1, ARHGAP6, LIMK1, MIR138-1, MIR138-2, MIR149, MIR20A, MIR21, TACSTD2, ARRB1, SMAD3, MET, MYOC, NF2, NOX4, PAK1, PAK2, F11R, EVL, INPP5K, PFN1, PFN2, PIK3R1…
GO_POSITIVE_REGULATION_OF_AXONOGENESIS	cluster23	82	Up	0.001262286	86	CDH4, PLXNC1, STK25, SEMA4D, TWF2, SLITRK1, ZFYVE27, CRABP2, CHODL, DBN1, DSCAM, EFNA5, MEGF8, RUFY3, TRAK1, PLXND1, CYFIP1, FN1, ADNP, MACF1, LPAR3, PLXNB2, TIAM2, GDI1, DISC1, GOLGA4, DBNL, ANAPC2, TUBB2B, ILK, RHOA, L1CAM, ARHGDIA, LIMK1, LRP1, MAP1B, MAP6, MAPT, NEFL, NGF, NGFR, NTRK2, NTRK3, PAFAH1B1, PAK1, NIN, TNFRSF12A, TRPV2, PLXNA1, PLXNA2, PLXNB1, PLXNB3, POU4F2, PLXNA3, MAP2K1, AMIGO1…
BIOCARTA_TCR_PATHWAY	cluster11	39	Up	0.00156406	44	MAPK3, CD3G, CD3E, PIK3CG, HRAS, NFATC4, NFKBIA, VAV1, PIK3R1, MAPK8, MAP2K1, CD247, RAF1, ELK1, ZAP70, PLCG1, CALM1, NFATC2, FYN, PTPN7, RAC1, SHC1, PPP3CA, NFATC3, GRB2, PRKCB, CALM2, LCK, PPP3CB, RELA, CD3D, MAP2K4, CALM3, PRKCA, NFATC1, PIK3CA, NFKB1, LAT, MAP3K1, RASA1, JUN, SOS1, FOS, PPP3CC
GO_POSITIVE_REGULATION_OF_DEVELOPMENTAL_PROCESS	cluster23	1268	Up	0.001456311	1466	ADA, CDH2, AKT3, MIR509-2, MIR509-3, FOXO6, CD24, PDCD6, MIR1224, CDH4, CDH5, MIR1908, PARP2, APELA, ARMCX5-GPRASP2, DNM1L, ACTR2, ADAM8, ARPC2, ENAM, RASGRP1, CDH15, PLXNC1, FLOT1, OLIG2, TRIB1, SPRY1, RAMP2, LILRB2, CDKN2A, PAK4, KATNB1, HMG20B, CITED2, SEMA3A, BTN2A2, RACK1, CDS1, BASP1, RAPGEF3, YAP1, PRMT5, OLFM1, N4BP2L2, CDX2, HAX1, BAIAP2, MAD2L2, FST, STK25, CARM1, CEBPA, SEMA4D, CEBPB, …
GO_REGULATION_OF_ANATOMICAL_STRUCTURE_SIZE	cluster23	474	Up	0.001524081	520	CDH4, WASHC1, USH1C, ARPC5, ARPC4, ARPC3, ARPC1B, ACTR3, ACTR2, ARPC2, ABI2, WASF2, TENM1, CDK4, CDK5, KCNMB2, CCL26, SEMA3A, CDC42EP2, OLFM1, VAV3, HAX1, BAIAP2, SEMA6C, SEMA6B, SEMA4F, SEMA4D, SEMA4B, SEMA3C, LAMTOR5, ARPC1A, ARFGEF1, CDC42EP3, AVIL, CFL1, SLC12A7, CFL2, NCKAP1, IQGAP2, WASF3, UTS2, TMSB15A, DSTN, TRIOBP, CHGA, CDC42EP1, CORO1A, ADCY6, SNF8, CHRM3, TWF2, TMEM123, ADCYAP1, AP2M1…
GO_IMPORT_ACROSS_PLASMA_MEMBRANE	cluster29	140	Up	0.016408441	157	KCNJ18, HCN4, ABCC9, RAMP3, SLC9A6, ARL6IP5, SLC12A7, SLC27A5, SLC6A14, SLC46A1, SLC36A4, SLC43A2, CNGA3, SLC31A1, TRPV3, DLG1, AGT, SLC36A1, AKT1, AKT2, SLC39A12, TSPO2, ARL6IP1, SLC7A8, ISCU, FOLR1, FOLR2, SLC39A14, SLC7A11, FYN, SLC24A2, SLC39A6, FAM155B, SLC39A5, SLC9C2, SLC9A9, SLC9C1, HFE, IFNG, ITGB1, KCNH2, KCNJ1, KCNJ2, KCNJ3, KCNJ4, KCNJ5, KCNJ6, KCNJ8, SLC27A1, KCNJ9, KCNJ10, KCNJ11, K…
GO_DE_NOVO_NAD_BIOSYNTHETIC_PROCESS_FROM_TRYPTOPHAN	cluster66	7	Up	0.013077983	7	AFMID, ACMSD, IDO2, HAAO, IDO1, KMO, KYNU
GO_EXTERNAL_SIDE_OF_PLASMA_MEMBRANE	cluster21	292	Up	0.001418248	409	ADA, BTNL10, CD24, CDH5, IGLL5, MICA, KLRC4-KLRK1, CDH13, EBI3, ATP6AP2, FLOT1, ABCC4, IGHV2-70D, IGHV1-69D, IGHV3-64D, BTN3A3, BTN2A2, CEACAM5, ENOX2, CXCR6, CD226, CCR9, LILRB1, BTNL3, ADAM30, ADAM29, BTN3A2, BTN3A1, BTN2A1, HHLA2, CHRNA4, CHRNB2, ERMAP, TMEM123, TNFRSF13C, TMC1, CLCN3, ANTXR2, CLPTM1, CCR1, CCR3, CCR4, CCR5, CCR6, CCR7, CCR8, ACKR2, CNTFR, CD200R1, IL31RA, RAET1E, MUC17, CSF2R…
GO_DENDRITE_TERMINUS	cluster176	12	Up	0.024309272	13	SLC32A1, CYFIP1, COBL, HSP90AA1, HSP90AB1, MAP2, IFT52, IFT57, PTCH1, CDKL5, IFT20, TAOK2, MAPK8IP1
GO_DENDRITIC_GROWTH_CONE	cluster176	9	Up	0.005756263	9	CYFIP1, COBL, HSP90AA1, HSP90AB1, MAP2, PTCH1, CDKL5, TAOK2, MAPK8IP1
GO_REGULATION_OF_ACTIN_FILAMENT_BASED_PROCESS	cluster23	374	Up	0.001576178	405	KCNE3, HCN4, WASHC1, ARPC5, ARPC4, ARPC3, ARPC1B, ACTR3, ACTR2, ARPC2, AKAP9, ABI2, WASF2, SORBS3, TENM1, CDK5, CCL26, CORO2B, DLC1, RAPGEF3, CDC42EP2, HAX1, BAIAP2, ARPC1A, ARFGEF1, CDC42EP3, PDPN, AVIL, CFL1, CFL2, NCKAP1, IQGAP2, WASF3, CCL27, TMSB15A, DSTN, TRIOBP, CDC42EP1, CORO1A, FAM107A, FZD10, AKAP13, TWF2, SYNPO, ARAP1, ADD1, ADD2, ADD3, FRMD6, CCR7, WHAMM, CNN2, IQGAP3, ARHGEF19, PLEKH…
GO_DENDRITIC_TREE	cluster4	573	Up	0.00079486	615	ADA, KCNE3, HDAC6, AKAP9, ABI2, FARP1, ADAM10, CDK5, HNRNPR, GPHN, CACNG3, SEMA3A, TUBB3, RACK1, PIAS3, MCRS1, BAIAP2, SLC9A6, SEMA4F, CIB1, GLRX3, ARFGEF2, SCGN, TRIM3, RGS14, IGF2BP1, YKT6, KIF1C, CHL1, GIPC1, PLK2, ADCY2, CPLX2, CPLX1, CYP46A1, PPARGC1A, ZWINT, IL1RAPL1, LZTS1, PRRT2, HRH3, CHRM1, CHRM2, CHRM3, CHRM4, CHRM5, AZIN2, SYNPO, CHRNA3, CHRNA4, ADCY8, TRIM9, LMTK3, ADCY9, CKB, ARHGAP…
GO_DERMATAN_SULFATE_METABOLIC_PROCESS	cluster40	12	Down	0.008555148	13	UST, CSPG5, CHST14, VCAN, NCAN, CSPG4, DCN, DSE, IDUA, CHST12, BGN, BCAN, DSEL
GO_DESMOSOME_ORGANIZATION	cluster320	10	Up	0.022385281	10	PKP3, DSG2, DSP, GRHL1, JUP, PKP2, PRKCA, NECTIN1, PERP, SNAI2
GO_DETECTION_OF_MECHANICAL_STIMULUS_INVOLVED_IN_SENSORY_PERCEPTION_OF_PAIN	cluster223	12	Up	0.004376627	14	PHF24, BACE1, FYN, HTR2A, ITGA2, KCNA1, NTRK1, SCN1A, CXCL12, CACNB3, CXCR4, TMEM120A, TRPA1, ASIC3
GO_DETECTION_OF_STIMULUS_INVOLVED_IN_SENSORY_PERCEPTION_OF_PAIN	cluster223	22	Up	0.013129021	25	MMP24, ADORA1, EPHB1, NR2F6, PHF24, BACE1, FYN, HTR2A, ITGA2, KCNA1, ARRB2, NTRK1, NTSR1, ANO1, LXN, PRDM12, SCN1A, CXCL12, TRPV1, CACNB3, CXCR4, CALCA, TMEM120A, TRPA1, ASIC3
GO_POSITIVE_REGULATION_OF_SUPRAMOLECULAR_FIBER_ORGANIZATION	cluster23	195	Up	0.001579486	208	WASHC1, OCLN, ARPC5, ARPC4, ARPC3, ARPC1B, ACTR3, ACTR2, ARPC2, AKAP9, ABI2, WASF2, SORBS3, TENM1, CDKN1B, KATNB1, CCL26, RAPGEF3, CDC42EP2, BAIAP2, ARPC1A, CDC42EP3, CFL1, CFL2, NCKAP1, IQGAP2, WASF3, DSTN, STMN2, CDC42EP1, CORO1A, SYNPO, CLU, CCR7, WHAMM, JMY, CSF3, CARMIL2, CDC42EP5, CCN2, CTNNA2, DCTN1, SYNPO2, DLG1, LPAR1, EDN1, CTTN, EPHA1, F2RL1, PTK2B, FER, FES, PPM1E, ARHGEF15, MAPRE1, L…
GO_POSITIVE_REGULATION_OF_CYTOSKELETON_ORGANIZATION	cluster23	215	Up	0.001679953	230	WASHC1, OCLN, ARPC5, ARPC4, ARPC3, ARPC1B, ACTR3, ACTR2, ARPC2, AKAP9, ABI2, WASF2, SORBS3, TENM1, CDK5, CDKN1B, KATNB1, CCL26, RAPGEF3, CDC42EP2, HAX1, BAIAP2, ARPC1A, CDC42EP3, SPAG5, CFL1, CFL2, PLK4, NES, NCKAP1, IQGAP2, WASF3, CCL27, DSTN, STMN2, CDC42EP1, CORO1A, SYNPO, CCR7, WHAMM, JMY, UBXN2B, CSF3, CARMIL2, CDC42EP5, CCN2, CTNNA2, CEP120, DCTN1, SYNPO2, DLG1, DYNC1H1, LPAR1, EDN1, CTTN, …
GO_REGULATION_OF_CELLULAR_COMPONENT_SIZE	cluster23	370	Up	0.001754632	383	CDH4, WASHC1, USH1C, ARPC5, ARPC4, ARPC3, ARPC1B, ACTR3, ACTR2, ARPC2, ABI2, WASF2, TENM1, CDK4, CDK5, CCL26, SEMA3A, CDC42EP2, OLFM1, VAV3, HAX1, BAIAP2, SEMA6C, SEMA6B, SEMA4F, SEMA4D, SEMA4B, SEMA3C, LAMTOR5, ARPC1A, ARFGEF1, CDC42EP3, AVIL, CFL1, SLC12A7, CFL2, NCKAP1, IQGAP2, WASF3, TMSB15A, DSTN, TRIOBP, CDC42EP1, CORO1A, SNF8, TWF2, TMEM123, AP2M1, ADD1, CLCN3, CLCN6, ZFYVE27, ADD2, ADD3, …
GO_DICARBOXYLIC_ACID_BIOSYNTHETIC_PROCESS	cluster66	13	Up	0.001483747	14	ACMSD, GOT1L1, HAAO, MTHFD1L, GLS2, GLS, GLUD1, GLUD2, GOT1, GOT2, MTHFD1, KMO, SLC25A12, KYNU
GO_DICARBOXYLIC_ACID_TRANSPORT	cluster72	91	Up	0.010455021	98	SLC25A13, UNC13B, ARL6IP5, SLC19A2, GIPC1, CPLX1, SLC26A1, PRAF2, HRH3, SLC46A1, SLC26A9, SLC26A7, SLC26A8, ABCC2, ADORA1, ADORA2A, SLC25A10, ABAT, SLC26A3, SLC26A2, AGXT, RAB3GAP1, RIMS1, ARL6IP1, FOLR1, FOLR2, FOLR3, SLC7A11, SLC17A8, SLC25A30, GJA1, GLS2, GLS, SLC13A5, GRM2, GRM7, APBA1, ITGB1, SLC26A5, KCNJ10, LRP2, NF1, ATP1A2, NPY5R, NTRK2, NTSR1, P2RX7, SLC26A4, SLC38A2, AVP, LRRC8D, AVPR1…
GO_DIOL_BIOSYNTHETIC_PROCESS	cluster80	20	Up	0.021177136	22	SPTLC1, ACER1, DHFR, ABCA2, GBA, GCH1, ACER2, ASAH1, PCBD1, SPTLC3, ACER3, AGK, ASAH2, SPHK2, DHFRP1, PTS, QDPR, ASAH2B, SPR, PCBD2, SPHK1, SPTLC2
GO_MEMBRANE_DOCKING	cluster4	178	Up	0.00097165	180	ACTR1A, AKAP9, STX6, RABEPK, TUBB4A, TUBB4B, VTI1B, UNC13B, DCTN2, YKT6, CETN2, PLK4, CFTR, SDCCAG8, CPLX2, RAB10, CNTRL, CEP43, BVES, CEP250, DCTN3, CHP1, STX1B, VPS45, HAUS1, RAB3C, RAB3IP, PDZD8, CLN3, NEDD1, SCLT1, CSNK1D, CSNK1E, TTBK2, CTBP2, SCFD2, DCTN1, DYNC1H1, DYNC1I2, GRAMD2A, RAB12, TSNARE1, TUBB, STX2, CEP162, ATG14, CEP164, MAPRE1, NINL, CEP131, CEP152, UNC13A, EXOC6B, PACS2, SCFD1…
GO_SECONDARY_ACTIVE_TRANSMEMBRANE_TRANSPORTER_ACTIVITY	cluster29	203	Up	0.016005306	236	SLC9B1P1, SLC17A4, CDH17, SLC17A2, SLC9A6, SLC35A1, SLC34A2, SLCO1B1, SLC12A7, SLC17A3, SLC26A1, SLC22A7, SLC38A3, SLC35D2, SLC6A14, SLCO2B1, MFSD3, SLC2A13, SLC22A9, SLC26A9, SLC26A7, SLC5A11, SLC26A8, SLC16A10, CLCN3, CLCN4, CLCN5, CLCN6, CLCN7, SLC36A4, SLC15A4, SLC24A4, SLC5A10, MFSD12, SLC9B2, SLCO6A1, SLC32A1, SLC34A3, SLC25A10, SLC47A2, SLC9B1, SLC16A14, SLC36A2, SLC5A12, SLC5A8, SLC16A11,…
GO_DNA_PACKAGING_COMPLEX	cluster177	87	Down	0.005986319	116	SMC4, CENPA, SMC2, H2BE1, H4-16, H3C14, H2BU1, H1-8, H2BW1, H2AC1, KDM1B, NCAPD3, NCAPH, KAT6B, H2BC1, SHPRH, H2BW2, NCAPH2, H1-0, H1-2, H1-3, H1-4, H1-5, H1-6, H2AC8, H2AC7, H2AX, H2AZ1, H2BC5, H2BC3, H3-3A, H3-3B, H1-1, H2AC21, H3C15, H2BC19P, H3Y2, IRF4, H1-9P, H3Y1, H3-5, H2BC18, H2AB2, H2AB1, HP1BP3, H2BS1, MPHOSPH8, NCAPG2, H4C15, MACROH2A2, H2AJ, PRM1, PRM2, SPHK2, PRM3, NCAPG, H3C13, TNP1…
GO_DOPAMINE_METABOLIC_PROCESS	cluster198	32	Up	0.010324332	40	MOXD2P, PARK7, CHRNB2, COMT, DAO, DBH, DDC, ABAT, DRD1, DRD2, DRD3, DRD4, AGTR2, LRTOMT, PNKD, MOXD1, GCH1, GPR37, GRIN2A, HPRT1, HTR1A, ITGAM, ITGB2, MAOA, MAOB, SULT1A4, NPR1, NR4A2, PRKN, PDE1B, ATP7A, VPS35, SLC6A3, SNCB, SNCA, SULT1A3, TACR3, TGFB2, TH, SNCAIP
GO_DRUG_CATABOLIC_PROCESS	cluster163	21	Down	0.013884782	26	CYP2U1, CYP2R1, CYP1A2, CYP2A6, CYP2A7, CYP2A13, CYP2B6, CYP2C19, CYP2C8, CYP2C9, CYP2C18, CYP2D7, CYP2D6, CYP2E1, CYP2F1, CYP2J2, CYP3A4, CYP3A5, CYP4B1, CYP2G1P, FMO4, CYP2S1, NOS1, CYP2W1, NUDT15, NR1I2
GO_EMBRYONIC_MORPHOGENESIS	cluster81	528	Up	0.007018771	602	SP9, BCL2L11, DNAJB6, APELA, USH1C, ARFRP1, TRIM28, TSHZ1, SPRY2, IRX5, DLC1, RACK1, YAP1, SEC24B, DEAF1, MAB21L2, SPINT2, LBX1, TBR1, CFL1, SIX2, GJB6, FRS2, TMED2, LIAS, TRIOBP, GLMN, CTHRC1, OSR2, LRIG3, FOXN4, LEO1, DNAAF1, USH1G, TTC39C, KDF1, COL2A1, COL4A2, COL5A1, COL5A2, COL6A1, COL7A1, COL8A1, BBS5, COL11A1, COL12A1, OSR1, TRIM71, ADM, OTOP1, CRABP2, CREBBP, ZNF358, MYO3B, DCANP1, PRICK…
GO_EMBRYONIC_PLACENTA_DEVELOPMENT	cluster30	82	Up	0.003595228	89	DNAJB6, TRIM28, CDX2, CDX4, CEBPA, CEBPB, SPINT2, PLK4, TMED2, PLCD3, ADM, CSF2, E2F7, EGFR, EPAS1, NRK, AKT1, BPTF, FGFR2, VASH1, HEY1, HEY2, GATA2, FBXW8, GJB5, GRB2, SETD2, HIF1A, HES1, HSF1, IGF2, CCN1, RBPJ, IL10, JUNB, ZNF568, KRT8, KRT19, LIF, ARNT, MDFI, ASCL2, CITED1, NODAL, NSDHL, LEF1, PCDH12, PDGFB, PKD1, PKD2, PLCD1, PLG, EGLN1, MED1, MAPK1, MAP2K1, BIRC6, OVOL2, SENP2, PRDM1, BMP5, …
GO_EMBRYONIC_PLACENTA_MORPHOGENESIS	cluster30	22	Up	0.005989199	25	DNAJB6, TRIM28, SPINT2, ADM, FGFR2, GJB5, GRB2, SETD2, IGF2, CCN1, IL10, ZNF568, LEF1, BMP5, BMP7, SPINT1, ST14, ZFP36L1, WNT7B, FZD5, GRHL2, RSPO3, GCM1, NCOA1, SOCS3
GO_ENDOCARDIAL_CUSHION_DEVELOPMENT	cluster164	42	Up	0.028659657	45	GATA5, JAG1, ENG, ERBB3, RBM24, FGF8, FOXF1, HEY1, HEY2, GATA4, HEYL, RBPJ, ISL1, SMAD4, MDM2, MDM4, MSX1, MSX2, NEDD4, NOS3, NOTCH1, TMEM100, TBX20, ROBO1, ROBO2, BMP2, BMP4, BMP5, BMP7, BMPR1A, BMPR2, SNAI2, SNAI1, SOX9, TBX2, TBX5, TGFB2, TGFBR1, TGFBR2, TWIST1, CRELD1, DCHS1, ACVR1, NOG, ACVRL1
GO_ENDOCARDIAL_CUSHION_MORPHOGENESIS	cluster164	34	Up	0.021633657	35	GATA5, ENG, FGF8, HEY1, HEY2, HEYL, RBPJ, ISL1, SMAD4, MDM2, MDM4, MSX1, MSX2, NOS3, NOTCH1, TMEM100, TBX20, ROBO1, ROBO2, BMP2, BMP5, BMP7, BMPR1A, SNAI2, SNAI1, SOX9, TBX2, TGFB2, TGFBR1, TGFBR2, TWIST1, DCHS1, ACVR1, NOG, ACVRL1
GO_ENDOCRINE_PANCREAS_DEVELOPMENT	cluster47	37	Up	0.005912163	45	CDK6, AKT1, RFX6, FOXO1, GATA6, GIP, GIPR, DLL1, GSK3A, GSK3B, ANXA1, MNX1, FOXA2, HNF4A, ONECUT1, HES1, IL6, IL6R, INSM1, PDX1, ARNTL, MEN1, NEUROD1, NKX2-2, NKX6-1, NEUROG3, PAX4, PAX6, SIDT2, PDPK1, BAD, BAK1, RFX3, RHEB, BMP4, BMP5, BMP6, SMO, SOX4, SOX9, WNT5A, NKX6-2, EIF2AK3, ONECUT2, CLOCK
GO_ENDOCRINE_PROCESS	cluster53	69	Up	0.004605433	84	ATP6AP2, CES1, CORIN, C1QTNF1, C1QTNF3, CMA1, CPA3, CRH, CRHBP, CRHR1, SELENOM, CRY1, CTSG, CTSZ, CYBA, CYP11B2, ACE, DRD3, DRD5, AGT, AGTR1, AGTR2, ECE1, EDN1, EDN2, EDN3, ENPEP, F2R, F2RL1, FGFR1, FOXD1, GALR1, RAB11FIP5, GATA3, GDF9, GJA1, GJA5, NOX1, GNAS, HSD11B2, HCAR2, IL1B, INHA, INHBA, INHBB, KISS1, KRAS, RHOA, LEP, SMAD4, MME, NKX3-1, NOS3, OXTR, GAL, PCSK5, GHRL, RAB8B, SERPINF2, POMC,…
GO_ENDOCYTIC_VESICLE_LUMEN	cluster341	14	Up	0.011633411	20	HYOU1, GNLY, HSPH1, SCGB3A2, HBA1, HBA2, HBB, HP, HPX, HSP90AA1, APOA1, APOB, APOE, LTF, MPO, SAA1, SPARC, HSP90B1, CALR, PGLYRP1
GO_ENDODERMAL_CELL_DIFFERENTIATION	cluster201	42	Up	0.003086875	46	LEO1, COL4A2, COL5A1, COL5A2, COL6A1, COL7A1, COL8A1, COL11A1, COL12A1, CTNNB1, DKK1, RTF1, FN1, GATA6, SETD2, HSBP1, INHBA, ITGA4, ITGA5, ITGA7, ITGAV, ITGB2, ITGB5, LAMA3, LAMB1, LAMB3, MMP2, MMP8, MMP9, MMP14, MMP15, NODAL, POU5F1, PAF1, MESP1, SOX17, SOX2, HNF1B, VTN, CDC73, NANOG, HMGA2, EOMES, MIXL1, MACROH2A1, CTR9
KEGG_GAP_JUNCTION	cluster1	83	Up	0.00072885	90	PLCB2, GRM5, SOS2, ADCY8, PLCB1, ADCY9, ADCY6, TUBA1A, RAF1, PRKCB, ADCY7, PRKCA, PLCB3, PLCB4, ADCY5, GRM1, CDK1, PDGFD, TUBB4A, ADRB1, TUBB4B, TUBB3, PRKCG, PDGFRB, TUBB2A, MAP2K2, ITPR3, MAP2K1, MAP2K5, LPAR1, ADCY4, TUBA1B, NRAS, GRB2, MAPK3, DRD1, GUCY1B1, DRD2, MAPK7, GUCY1A1, PRKG1, SOS1, TUBB7P, PRKG2, MAPK1, TUBA3D, HRAS, GJD2, CSNK1D, EGFR, TUBB2B, ITPR1, ITPR2, PDGFC, TUBAL3, GNA11, KR…
GO_REGULATION_OF_CATABOLIC_PROCESS	cluster22	969	Up	0.002032635	1030	POM121C, HDAC6, BCL2L11, WASHC1, DNM1L, HUWE1, ADAM8, LRPPRC, OPTN, BCAP31, NAMPT, TOB1, CDK4, RNF41, PSME3, CDK5, TRIM13, PSMD14, TRIB1, HNRNPR, CALCOCO2, RIDA, ZMPSTE24, CDKN1B, STUB1, APC2, RRAGB, TRIM22, NOD1, RACK1, ARIH2, ZER1, HAX1, MAD2L2, TRIM38, SYNCRIP, CEBPA, KAT5, ATG7, LAMTOR5, SPTLC1, PAIP1, NPRL2, IGF2BP1, IGF2BP3, IGF2BP2, CAMKK2, RRAGA, CTSC, GIPC1, NUP50, PLK2, USP19, PPARGC1A,…
GO_ENDOPLASMIC_RETICULUM_LOCALIZATION	cluster220	8	Up	0.001011426	9	GRAMD2A, ESYT1, GCOM2, MYO5A, ESYT2, MOSPD3, POLR2M, ESYT3, VAPB
GO_ENDOPLASMIC_RETICULUM_PLASMA_MEMBRANE_TETHERING	cluster220	6	Up	0.000438257	6	GRAMD2A, ESYT1, ESYT2, MOSPD3, ESYT3, VAPB
GO_ENDOPLASMIC_RETICULUM_SUBCOMPARTMENT	cluster328	26	Up	0.006732074	26	RNF41, RAB10, ZFYVE27, EMD, REEP3, FKBP1A, RAB3GAP1, RAB18, ATL3, STIMATE, KPNB1, ASPH, ATL1, REEP2, PARP16, RTN4, RTN2, RYR1, ARV1, REEP1, STIM1, REEP5, REEP4, LNPK, CASQ1, C2CD2L
GO_ENDOPLASMIC_RETICULUM_TUBULAR_NETWORK	cluster328	22	Up	0.0032073	22	RNF41, RAB10, ZFYVE27, EMD, REEP3, RAB3GAP1, RAB18, ATL3, STIMATE, KPNB1, ASPH, ATL1, REEP2, PARP16, RTN4, ARV1, REEP1, STIM1, REEP5, REEP4, LNPK, C2CD2L
GO_ENDOTHELIAL_CELL_CHEMOTAXIS	cluster132	27	Up	0.015403668	32	CXCL13, EGR3, FGF1, FGF2, FGF4, FGFR1, PRKD2, NR4A1, HRG, HSPB1, KDR, MIR149, MIR16-1, MIR16-2, MET, NOTCH1, CCN3, MIR424, P2RX4, PRKD1, LGMN, CORO1B, PLEKHG5, RAB13, SMOC2, THBS1, TMSB4X, VEGFA, FGF18, FGF16, NRP1, SEMA5A
GO_ENERGY_RESERVE_METABOLIC_PROCESS	cluster77	73	Up	0.035789637	86	PPP1R2P1, SORBS1, MRAP2, PPP1R2B, ADRB3, AGL, AKT1, AKT2, ESRRB, ADGRF5, PASK, MTOR, G6PC, GAA, GBE1, GCGR, GCK, GFPT1, GNMT, GNAS, PGM2L1, GSK3A, GSK3B, GYG1, GYS1, GYS2, IGF1, IGF2, IL6ST, INS, INSR, IRS1, NHLRC1, KHK, LEP, LEPR, MC4R, MT3, MYC, PRLH, PCDH12, PRKAG2, ENPP1, INPP5K, PGM1, PHKA1, PHKA2, PHKB, PHKG1, PHKG2, PRKAG3, POMC, PPP1CA, PPP1CB, PPP1CC, PPP1R1A, PID1, PPP1R2, PPP1R3A, PPP1…
GO_NEGATIVE_REGULATION_OF_CATALYTIC_ACTIVITY	cluster22	714	Up	0.002725811	837	MIR892B, HDAC6, TEN1, SH2B3, WASHC1, TMEM225B, MIR711, PARP3, CST8, DNAJB6, MRLN, PPP1R2P1, KLRC4-KLRK1, PPIF, HIPK3, FRY, AKAP9, RASA4, FARP1, TNK2, MPHOSPH10, TRIB1, HNRNPR, SPRY3, SPRY1, SPRY2, CDKN1A, CDKN1B, CDKN1C, CDKN2A, BCKDK, ADAR, CDKN2B, CDKN2C, CDKN2D, RACK1, ADARB1, WFDC2, MYCNOS, CD2BP2, TAB1, MAD2L2, CEBPA, SEMA4D, CIB1, IPO7, LAMTOR5, ARFGEF1, HEXIM1, TXNIP, RGS14, NPRL2, SPINT2,…
GO_ENZYME_LINKED_RECEPTOR_PROTEIN_SIGNALING_PATHWAY	cluster46	952	Up	0.002230636	1084	ABI1, CDH3, FOXO6, PDCD6, MIR1224, SH2B3, CDH5, TGFBR3L, PTPRU, ARPC5, ARPC4, ARPC3, ARPC1B, ACTR3, ACTR2, ARPC2, CDH13, TOB1, WASF2, TNK2, CDK4, GDF11, SPRY3, SPRY1, SPRY2, STAM2, CNKSR1, FSTL3, STUB1, EFS, CDKN1C, CDKN2B, TCIRG1, CITED2, RBM14, VAV3, TAB1, BAIAP2, MERTK, FST, SLC9A6, AGR2, ARPC1A, AKAP3, SORBS1, SH2B2, TXNIP, RGS14, LEFTY1, NRG3, GIPC1, NCKAP1, SPINT3, FRS3, FRS2, CD3EAP, SUB1,…
GO_NEGATIVE_REGULATION_OF_MOLECULAR_FUNCTION	cluster22	1008	Up	0.003020487	1195	KCNE3, MIR892B, HDAC6, TEN1, SH2B3, WASHC1, MTRNR2L7, TMEM225B, MIR711, PARP3, MTRNR2L1, MTRNR2L2, MTRNR2L3, MTRNR2L4, MTRNR2L5, MTRNR2L6, MTRNR2L8, MTRNR2L9, MTRNR2L10, MTRNR2L11, MTRNR2L12, MTRNR2L13, CST8, DNAJB6, MRLN, PPP1R2P1, KLRC4-KLRK1, IL18BP, PPIF, HIPK3, FRY, AKAP9, RASA4, FARP1, TNK2, MPHOSPH10, TRIB1, HNRNPR, SPRY3, SPRY1, SPRY2, CDKN1A, RAMP3, CDKN1B, KCNE1B, STUB1, CDKN1C, CDKN2A,…
GO_MONONUCLEAR_CELL_MIGRATION	cluster17	65	Up	0.001556098	96	CCL26, CREB3, CCL27, JAML, CCR1, CMKLR1, DEFB104A, SIRPA, MAPK14, CSF1, CSF1R, IL34, MOSPD2, AGER, DUSP1, ANO6, AIF1, FLT1, PLCB1, FPR2, DEFB124, H2BC1, GREM1, MSTN, CXCL17, ANXA1, HMGB1, IL4, IL6, IL6R, CXCL10, KARS1, LGALS3, LYN, CCL3L3, MDK, NBL1, CCN3, DEFB104B, SERPINE1, PDGFB, PECAM1, PLG, MAPK1, MAPK3, LGMN, SLAMF8, S100A14, PTK2, PTPRO, RARRES2, TRPV4, RPS19, S100A7, S100A12, CCL1, CCL2, …
GO_EPHRIN_RECEPTOR_ACTIVITY	cluster13	19	Up	0.003880733	19	EFNA3, EFNA4, EFNB3, EPHA2, EPHA1, EPHA3, EPHA4, EPHA5, EPHA7, EPHA8, EPHB1, EPHB2, EPHB3, EPHB4, EPHB6, EPHA10, EPHA6, NTRK1, NTRK3
REACTOME_CALCINEURIN_ACTIVATES_NFAT	cluster11	9	Up	0.001581554	9	NFATC3, FKBP1A, NFATC2, PPP3CB, NFATC1, PPP3CA, PPIA, CALM1, PPP3R1
GO_EPIBOLY	cluster310	31	Up	0.006496728	34	PDPN, PDCD10, COL5A1, CARMIL2, HBEGF, TOR1A, MEGF8, CLASP2, FLNA, CLASP1, TMEFF2, MTOR, ARHGAP35, CCN1, PLET1, ITGA5, RHOA, RHOC, MIR221, MMP12, MSX2, PTEN, MRTFA, RREB1, CEACAM1, ADAM17, WNT7A, DDR1, ARHGAP24, AJUBA, PHLDB2, ACVRL1, CD44, CD151
GO_EPIDERMAL_CELL_DIFFERENTIATION	cluster3	217	Up	0.001093136	365	CDH3, KRTAP25-1, KRTAP4-9, KRTAP21-3, KRTAP9-7, KRTAP16-1, KRTAP9-6, KRTAP29-1, USH1C, AC037482.3, CDSN, YAP1, SEC24B, TRIM16, TXNIP, SPINK5, TRIOBP, PKP3, KRT71, TMC1, KRT74, TMEM132E, KRT40, ACER1, RPTN, KDF1, REG3G, CD109, KRTAP13-1, KRT72, KRT80, KRT25, DSG4, CSTA, CTNNB1, CTSK, CTSL, CTSV, CYP27B1, STRC, KRT28, SPRR4, DNASE1L2, JAG1, DSC1, DSC2, DSC3, DSG1, DSG2, DSG3, DSP, KRT24, KRT78, EPH…
GO_EPIDERMIS_DEVELOPMENT	cluster3	323	Up	0.001403672	477	CDH3, C1orf68, KRTAP25-1, KRTAP4-9, KRTAP21-3, KRTAP9-7, KRTAP16-1, KRTAP9-6, KRTAP29-1, USH1C, AC037482.3, ZMPSTE24, CDSN, YAP1, SEC24B, FST, HOXB13, AGPAT2, TRIM16, TXNIP, HPSE, EDAR, SPINK5, TRIOBP, SOX21, PKP3, KRT71, MYSM1, TMC1, KRT74, TMEM132E, KRT40, ACER1, RPTN, KDF1, COL7A1, REG3G, COL17A1, CD109, CRABP2, KRTAP13-1, KRT72, KRT80, KRT25, CST6, DSG4, APCDD1, CSTA, CCN2, CTNNB1, CTSK, CTSL…
GO_EPITHELIAL_CELL_DEVELOPMENT	cluster74	207	Up	0.003792629	221	CDH5, FEM1B, ABI2, CDK6, CDKN1A, CDSN, RAPGEF3, YAP1, SEC24B, HOXB13, SPINT2, FRS2, CNMD, TRIOBP, TMC1, ADD1, FRMD6, KDF1, TBC1D20, COL15A1, CLDN3, GPAT4, CRYGB, CST3, CTNNB1, MARVELD2, STRC, DACT2, COL22A1, ASXL1, DMRT1, DNASE1L2, JAG1, E2F4, S1PR3, RILPL2, EPHA2, ENG, ESR1, F2RL1, FASN, FAT1, LRTOMT, LHFPL5, FGFR1, FNDC3A, FOXJ1, PALLD, FOXC2, EXPH5, SIPA1L3, AKR1B1, FLNA, FLNB, SCRIB, FOSL2, S…
GO_EPITHELIAL_STRUCTURE_MAINTENANCE	cluster247	26	Up	0.000703848	28	STRAP, SERPINA3, PIWIL4, CXADR, VSIG1, MUC2, MUC4, MUC6, NEUROD1, TLR9, MKS1, INAVA, MUC13, CRACD, RBP4, PBLD, NOD2, SLC22A5, SOX9, SRF, TFF1, TFF2, TFF3, TLR4, LACRT, LDB2, ZNF830, CROCC
GO_ESTABLISHMENT_OF_CELL_POLARITY	cluster146	132	Up	0.003260375	141	CDH5, UST, RNF41, SPRY1, SPRY2, TCIRG1, RACK1, NDC80, ARFGEF1, CENPA, CFL1, SDCCAG8, RAB10, ALPK2, PARD3B, CCR7, MISP, UBXN2B, CRK, CRKL, MPP7, AMOT, AMOTL1, SYNE4, DCTN1, DOCK2, MARK2, EPHB1, PTK2B, FGF10, FGF13, RAB11FIP2, RUFY3, FOXF1, FOXJ1, SIPA1L3, FRMD4B, KANK1, FLOT2, WWC1, FBXW11, CLASP1, CRB1, SCRIB, SH3BP1, FAM89B, RICTOR, GATA3, GJA1, LAMA1, GSK3B, GSN, GPSM2, HTT, HES1, HSP90AA1, HSP…
GO_ESTABLISHMENT_OR_MAINTENANCE_OF_CELL_POLARITY	cluster146	206	Up	0.001780493	220	PDCD6IP, CDH5, UST, ARPC5, ACTR3, ACTR2, RNF41, SPRY1, SPRY2, TCIRG1, RACK1, NDC80, CDX2, CAP2, CAP1, STK25, ARFGEF1, CENPA, SPINT2, CFL1, SDCCAG8, RAB10, KIF2C, ALPK2, PARD3B, CCR7, MISP, UBXN2B, CRK, CRKL, MPP7, CARMIL2, CTNNA1, AMOT, AMOTL1, SYNE4, DCTN1, DLG1, DLG2, DLG3, DOCK2, MARK2, EPHB1, PTK2B, FAT1, FGF10, FGF13, RHOBTB3, RAB11FIP2, RUFY3, FOXF1, FOXJ1, SIPA1L3, CLASP2, FRMD4B, KANK1, F…
GO_ESTABLISHMENT_OR_MAINTENANCE_OF_MONOPOLAR_CELL_POLARITY	cluster146	20	Up	0.008413457	22	CARMIL2, SYNE4, FOXF1, FOXJ1, SCRIB, SH3BP1, LAMA1, RHOA, MAP1B, MSN, MYO9A, OPHN1, PRKCI, PTK7, CAMSAP3, FSCN1, TCF15, WNT5A, GBF1, IFT20, SLC9A3R1, CDC42
REACTOME_ORGANELLE_BIOGENESIS_AND_MAINTENANCE	cluster4	283	Up	0.001167828	296	PRKAR2B, CREBBP, MARK4, PAFAH1B1, DNAJC11, PKD1, MKS1, ALAS1, TFB1M, IFT88, OFD1, CC2D2A, SDCCAG8, IFT80, EXOC5, CNGB1, PRKACA, NDE1, CLASP1, TUBA3D, KIFAP3, DYNC1I2, PCM1, HSP90AA1, MEF2C, HSPB11, SMARCD3, TNPO1, NCOA1, KIF3C, DYNLL1, SIRT4, RAB11FIP3, EXOC1, HAUS4, HDAC6, IFT74, ATP5F1D, POLRMT, SAMM50, IFT27, TRIP11, NINL, IFT52, TUBB1, KIF3B, MAPRE1, CEP76, CEP192, TBL1X, RP2, CLUAP1, RPGRIP1…
REACTOME_RESPONSE_TO_ELEVATED_PLATELET_CYTOSOLIC_CA2_	cluster21	118	Up	0.001558728	132	LAMP2, ITGA2B, CD9, IGF1, HGF, VCL, RAB27B, HSPA5, ITIH4, WDR1, SPP2, ACTN1, STXBP2, ACTN2, APLP2, TF, APOH, TGFB2, BRPF3, TIMP3, PDGFB, VTI1B, SERPINA4, TIMP1, MAGED2, SYTL4, STX4, SCG3, TGFB1, SERPINE1, RARRES2, CDC37L1, PFN1, LGALS3BP, VWF, PHACTR2, VEGFA, SPARC, KNG1, HRG, FN1, PLEK, QSOX1, STXBP3, APOA1, TGFB3, CLU, A1BG, PLG, SRGN, F13A1, ABCC4, PRKCG, TUBA4A, CALU, ISLR, ACTN4, HABP4, CAP1…
GO_EXOGENOUS_PROTEIN_BINDING	cluster63	60	Up	0.008397327	74	CLEC4M, SIVA1, CCR5, CR1, CR2, CXADR, CD55, DAG1, DPP4, EFNB2, EFNB3, EGFR, EPHA2, CDHR3, CLEC5A, HAVCR1, GPR15, ANPEP, GYPA, CD209, HSPA1A, HSPA1B, HTR2A, ICAM1, CLEC4G, IDE, ITGA2, ITGA5, ITGAV, ITGB1, ITGB3, ITGB5, ITGB6, ITGB7, LAMP1, RPSA, LDLR, CD46, MOG, MRC1, NCAM1, NPC1, F11R, SLC52A1, AXL, PVR, NECTIN1, NECTIN2, ACE2, SERPINB3, SELPLG, SLAMF1, SLC1A5, SLC10A1, SLC20A2, TFRC, TNFRSF4, TY…
GO_BIOLOGICAL_ADHESION	cluster21	1305	Up	0.001611358	1481	ADA, CDH2, MIR675, SIGLEC14, CDH3, MIR939, LMLN2, CLDN24, CD24, BCL2L11, SH2B3, CDH4, GNE, TROAP, CLDN34, CDH5, CDH6, DNAJB6, CDH7, KLRC4-KLRK1, CDH8, CDH9, PTPRU, TSPAN32, CDH10, GPC6, EDIL3, CDH11, ADAM8, CDH12, ARPC2, CDH13, RASGRP1, CDH15, CDH16, EBI3, CDH17, PLXNC1, CDH18, CHST4, SORBS3, TENM1, ADAM10, CDK5, MPZL2, CDK6, FLOT1, CD96, MSLN, FSTL3, AC007325.4, EFS, LILRB2, CDKN2A, MAEA, PAK4, …
NABA_SECRETED_FACTORS	cluster24	237	Up	0.008990022	343	AMH, ANGPT1, ANGPT2, ANGPT4, ANGPTL1, ANGPTL2, ANGPTL3, ANGPTL4, ANGPTL5, ANGPTL6, ANGPTL7, AREG, ARTN, BDNF, BMP10, BMP15, BMP2, BMP3, BMP4, BMP5, BMP6, BMP7, BMP8A, BMP8B, BRINP2, BRINP3, BTC, C1QTNF9B, CBLN1, CBLN2, CBLN3, CBLN4, CCBE1, CCL1, CCL11, CCL13, CCL14, CCL15, CCL16, CCL17, CCL18, CCL19, CCL2, CCL20, CCL21, CCL22, CCL23, CCL24, CCL25, CCL26, CCL27, CCL28, CCL3, CCL3L3, CCL4, CCL4L2, …
GO_EXTRACELLULAR_MATRIX_BINDING	cluster140	50	Up	0.000548857	57	ADAMTS5, COL11A1, LRRC15, CTSS, DAG1, CLEC14A, DCN, OLFML2A, ADAMTS15, DMBT1, DMP1, ECM1, ELN, FBLN2, LYPD3, GPC1, SSC5D, LYPD5, ANXA2, CCN1, ITGA6, ITGA2, ITGA2B, ITGA3, ITGA9, ITGAV, ITGB1, ITGB3, AGRN, RPSA, LGALS1, LGALS3, BCAM, ACHE, NID1, THSD1, CD248, ADGRG6, NTN4, PLEKHA2, BGN, SMOC1, SMOC2, TINAGL1, SHH, SPARC, SPP1, TGFBI, THBS1, VEGFA, VTN, SPARCL1, ADAM9, LACRT, ADGRG1, SLIT2, SPOCK2
GO_EXTRACELLULAR_MATRIX_DISASSEMBLY	cluster184	71	Up	0.002158473	82	WASHC1, ADAM8, ADAM10, FLOT1, PDPN, ADAMTS5, CMA1, NOXO1, CARMIL2, CST3, EXOC8, CTRB1, CTSG, CTSK, CTSL, CTSV, CTSS, TMPRSS6, DPP4, ELANE, A2M, ETS1, FAP, SCUBE3, FGFR4, CLASP2, CLASP1, WDR72, KLK5, SH3PXD2B, HPN, IL6, KLK2, KLKB1, LAMC1, LCP1, LRP1, MIR98, MELTF, MMP1, MMP2, MMP3, MMP7, MMP8, MMP9, MMP10, MMP11, MMP12, MMP13, MMP14, MMP15, MMP16, MMP19, CTRB2, DDR2, FURIN, PLG, PRSS1, PRSS2, KLK…
REACTOME_ASSEMBLY_OF_COLLAGEN_FIBRILS_AND_OTHER_MULTIMERIC_STRUCTURES	cluster24	55	Up	0.006297801	61	TLL1, COL9A2, LAMA3, LAMC2, COL11A1, COL17A1, COL5A3, COL4A4, ITGA6, COL9A3, TLL2, MMP9, PCOLCE, COL1A1, COL12A1, COL9A1, LOX, COL7A1, LOXL3, COL10A1, LOXL1, PXDN, COL5A1, ITGB4, LOXL2, COL4A2, CTSL, CTSV, MMP7, MMP20, MMP13, LOXL4, COL2A1, COL6A1, COL6A2, COL8A1, MMP3, DST, CTSS, COL6A3, COL1A2, CTSB, BMP1, COL3A1, COL4A3, COL24A1, COL8A2, COL6A5, CD151, PLEC, COL18A1, COL4A1, COL14A1, COL4A5, C…
GO_EXTRACELLULAR_MATRIX_STRUCTURAL_CONSTITUENT_CONFERRING_COMPRESSION_RESISTANCE	cluster222	15	Up	0.002536819	22	ENAM, PRG4, PRG3, PODN, HAPLN1, VCAN, CHADL, DCN, ACAN, FMOD, AMBN, AMELX, AMELY, HSPG2, LUM, OGN, ASPN, PRELP, PRG2, BGN, STATH, TUFT1
REACTOME_ECM_PROTEOGLYCANS	cluster24	72	Up	0.005973125	76	ITGA2B, DCN, IBSP, MUSK, VCAN, TNC, COL9A2, LAMA3, ITGA8, COL5A3, COL4A4, ITGB5, LAMB1, COL9A3, TGFB2, LAMA1, TGFB1, PTPRS, COMP, SERPINE1, ASPN, COL1A1, VTN, COL9A1, LAMA4, SPARC, ITGB6, FN1, TNR, TGFB3, TNN, FMOD, MATN4, NCAN, COL5A1, LAMA5, MATN3, BCAN, LRP4, COL4A2, ITGA7, LAMC1, ITGAV, COL2A1, LUM, ITGAX, COL6A1, COL6A2, APP, HSPG2, ITGA9, HAPLN1, NCAM1, ITGB1, DSPP, DMP1, ACAN, MATN1, COL6A…
KEGG_FOCAL_ADHESION	cluster11	189	Up	0.001644746	199	JUN, ELK1, HGF, PARVA, FN1, TNN, IGF1, BIRC3, XIAP, COMP, THBS4, IGF1R, DIAPH1, ITGA11, PGF, PARVG, ROCK1, PTK2, MYL7, FLT1, FLT4, AKT1, RELN, AKT2, LAMC2, MYL12A, LAMB2, LAMB3, LAMC1, LAMA4, LAMA5, LAMB1, PAK6, PIK3R5, CAPN2, LAMB4, FLNC, FLNA, FLNB, MYL2, MYLK, MYL5, PIP5K1C, MET, MYL10, BIRC2, COL11A1, LAMC3, COL11A2, THBS3, THBS2, THBS1, VWF, ZYX, IBSP, VTN, PDGFD, PPP1R12A, BAD, ACTN4, ACTN1…
PID_ER_NONGENOMIC_PATHWAY	cluster11	39	Up	0.001654335	40	NOS3, ROCK2, GNB1, GNAQ, GNA13, ESR1, NRAS, ESR2, BCAR1, SRC, AKT1, GRB2, KRAS, GNAL, GNG2, GNA11, PELP1, GNAI3, GNA15, MAPK11, SOS1, STRN, IGF1R, HBEGF, RHOA, MMP2, PLCB2, PIK3CA, PIK3R1, MMP9, GNA14, GNAO1, GNAI2, GNAZ, SHC1, PLCB3, PLCB1, MSN, GNAI1, HRAS
GO_FIBROBLAST_GROWTH_FACTOR_RECEPTOR_SIGNALING_PATHWAY	cluster11	100	Up	0.001674008	118	SPRY3, SPRY1, SPRY2, FRS3, FRS2, TRIM71, CRKL, FGFBP3, CCN2, CTNNB1, KLB, SPRED1, SPRED2, FGF1, FGF2, FGF3, FGF4, FGF5, FGF6, FGF7, FGF8, FGF9, FGF10, FGF12, FGFR1, FGFR3, FGFR2, FGFR4, NCBP2, SETX, SULF1, RBFOX2, FLRT3, FLRT2, FLRT1, DSTYK, PRKD2, GALNT3, GATA3, FGF20, FGF21, FGF22, NPTN, GPC1, GRB2, GTF2F1, GTF2F2, HNRNPA1, HNRNPF, HNRNPH1, NDST1, LRIT3, ANOS1, SHISA2, MIR1-1, MIR1-2, MIR146A, …
GO_FATTY_ACID_ELONGATION_SATURATED_FATTY_ACID	cluster311	6	Up	0.00588808	7	ELOVL2, ELOVL5, ELOVL1, ELOVL4, ELOVL6, ELOVL7, ELOVL3
GO_FATTY_ACID_TRANSPORT	cluster33	87	Up	0.001583935	101	ABCC4, SLC25A17, SLC27A5, SLC27A4, SLC27A3, SLC27A2, SLC22A9, PLIN2, ABCC2, CPT1A, CPT1B, CPT2, PROCA1, ERFE, CYP4A11, SLC5A8, ACE, DRD2, DRD3, DRD4, AGTR2, EDN1, EPRS1, AKT1, AKT2, ABCD1, FABP4, FABP1, FABP3, FABP5, ACSL1, ACSL3, ACSL4, ABCD2, PLA2R1, PLA2G4F, PLA2G2D, GOT2, SLCO3A1, LCN12, SLC27A6, ANXA1, PLA2G2E, ACACA, ACACB, APOE, IL1B, SLC27A1, PLA2G2C, LCN1, LEP, MIF, NMB, NOS2, NTSR1, OXT…
REACTOME_SIGNALING_BY_FGFR	cluster11	77	Up	0.001709621	87	POLR2J, ANOS1, PTBP1, POLR2B, FGFR2, FGFR3, FGF10, FGF22, FGF4, FGFR1, FGF20, MKNK1, HNRNPM, POLR2E, MAPK1, POLR2F, RBFOX2, FGF9, MAPK3, POLR2C, ESRP2, ESRP1, PPP2CB, POLR2I, PPP2R1A, FGF8, GAB1, CBL, FGF6, PPP2CA, FGF1, NCBP2, GALNT3, SOS1, TIA1, FGF23, PIK3CA, PLCG1, GTF2F1, FLRT3, FLRT1, FGFRL1, KL, KRAS, KLB, HNRNPA1, SPRY2, NCBP1, FRS3, FGFBP1, FGFBP2, FGF5, FGF2, FGF7, RPS27A, POLR2D, PIK3R…
GO_FIBRONECTIN_BINDING	cluster140	24	Up	0.012162822	27	FSTL3, LRRC15, CCN2, CTSK, CTSL, CCDC80, CTSS, FBLN1, SSC5D, IGFBP3, IGFBP5, IGFBP6, ITGA3, ITGA4, ITGAV, ITGB1, ITGB3, LPA, MYOC, HSD17B12, PLEKHA2, SDC4, SFRP2, THBS1, VEGFA, LOXL3, LACRT
GO_FILOPODIUM	cluster123	101	Up	0.00920926	106	ABI1, ARL4C, ABI2, FARP1, CDK5, TUBB3, RAPGEF3, BAIAP2, CIB1, PDPN, IGF2BP1, IQGAP2, TWF2, MORN4, FGD4, CXADR, AP2A1, DAG1, DMD, DYNC1H1, EPHA4, EPHB1, FAT1, SPATA13, FGF13, NLGN1, RUFY3, CYFIP1, SYNE2, FMR1, GAP43, ADGRA2, NGDN, OSBPL3, TIAM2, B4GALT1, GPM6A, FSCN3, UBE2K, HLA-G, APBB1, APP, INPPL1, ITGA6, ITGA3, ITGAV, ITGB1, ITGB3, TBC1D10C, WASH3P, ARF6, SCIMP, LCP1, MAP2, KITLG, MYO1B, MSN, …
GO_FILOPODIUM_ASSEMBLY	cluster51	60	Up	0.000763594	61	TENM1, ARAP1, FGD4, CCR7, DOCK11, FGD5, PLPPR5, DPYSL3, DMTN, SPATA13, FGD2, FGD1, NLGN1, FMR1, SRGAP2, RHOQ, ZMYND8, GAP43, PPP1R16B, DNM3, GPM6A, ITGA6, AGRN, ARF6, VSTM5, MYO10, PALM, ARHGEF4, BCAS3, FNBP1L, ABITRAM, PPP1R9A, FGD6, PRKCD, TTYH1, TENM2, RAB5A, RALA, CCL21, RAB17, SRGAP2C, FSCN1, SRF, TGFB3, TGFBR1, TRPM2, EZR, FXR1, CAPZB, ESPN, MIEN1, PPP1R9B, NRP1, WASL, FGD3, NEURL1, S1PR2, …
GO_FLOTILLIN_COMPLEX	cluster141	8	Up	0.010744987	8	FLOT1, CTNNA1, CTNNB1, FLOT2, CORO1C, SLC6A3, CBL, CDH1
GO_FOREBRAIN_DEVELOPMENT	cluster110	352	Up	0.022906971	391	CDH2, ARPC5, NOTCH2NLC, NOTCH2NLB, CDK5, CDK6, OLIG2, SEMA3A, DLC1, TACC3, TACC2, IGF2BP1, TBR1, NRG3, FRS2, PPARGC1A, WDR89, C12orf57, CHRNB2, EFHC1, ADCYAP1, LRRK2, CNP, COL3A1, NKX2-6, CREB1, CRH, PTCHD1, CRK, CRKL, SLC32A1, CSF1R, GSC, CSNK2A2, RTN4RL1, CTNNB1, GDF7, DAB2IP, CEP120, DAB1, DCT, DCLK2, TENT2, ARX, GSX2, DLX1, DLX2, DLX5, DNAH5, DRD1, DRD2, E2F1, NR0B1, LPAR1, EFNA2, EGFR, ARL13…
GO_FORMATION_OF_PRIMARY_GERM_LAYER	cluster201	116	Up	0.000459676	127	APELA, SIX2, LEO1, COL4A2, COL5A1, COL5A2, COL6A1, COL7A1, COL8A1, COL11A1, COL12A1, MESP2, CTNNB1, DUSP1, DUSP2, DUSP4, DUSP5, EPHA2, ELF5, ETS2, ETV2, EXT2, EYA1, EYA2, FGFR1, FGFR2, FOXF1, DKK1, FOXC1, FOXC2, KDM6B, RTF1, POFUT2, FN1, GATA6, GJA1, CRB2, SETD2, TLX2, HOXA11, HSBP1, MSGN1, INHBA, ITGA2, ITGA3, ITGA4, ITGA5, ITGA7, ITGAV, ITGB1, ITGB2, ITGB3, ITGB4, ITGB5, LAMA3, LAMB1, LAMB3, LH…
GO_G_PROTEIN_COUPLED_RECEPTOR_SIGNALING_PATHWAY	cluster73	805	Up	0.005534768	1375	ADA, INSL5, APELA, NPY4R2, OPN1MW3, ADGRG2, LPAR6, WASF2, TENM1, CALCRL, RAMP2, RAMP1, RAMP3, NET1, SIGMAR1, RGS19, NMUR1, CCL26, PRMT5, VAV3, GNG14, CXCL13, RGS14, CXCR6, GNA13, GNB5, RRH, ADCY1, GIPC1, AHCYL1, IQGAP2, OR5I1, ADCY2, CYSLTR1, CCR9, CGA, FRS2, CGB3, PDE10A, CCL27, USP20, NMU, NPFFR2, PROKR1, GPR83, ADCY3, UTS2, GPR75, METAP2, OGFR, RAPGEF4, ADCY5, CHGA, ADCY6, FZD10, AKAP13, GPR17…
REACTOME_SIGNALLING_TO_RAS	cluster11	19	Up	0.001718291	20	RALA, MAPK14, MAPKAPK3, SOS1, SHC2, KRAS, NGF, RALB, SHC3, MAPK13, RALGDS, SHC1, MAPKAPK2, HRAS, GRB2, MAPK11, MAPK12, SRC, NTRK1, NRAS
GO_GALACTOSYLTRANSFERASE_ACTIVITY	cluster71	25	Up	0.018746814	27	B3GALT5, B4GALT7, B3GALT6, A3GALT2, B3GNT6, WDFY3, COLGALT2, B4GALT1, B3GAT1, ABO, C1GALT1C1, LALBA, A4GALT, C1GALT1, C1GALT1C1L, UGT8, COLGALT1, B4GALT4, B4GALT3, B4GALT2, B3GALT4, B3GALNT1, B3GALT2, B3GALT1, PLOD3, B4GALT6, B4GALT5
GO_GAMMA_AMINOBUTYRIC_ACID_SECRETION	cluster117	8	Up	0.028812137	10	ABAT, APBA1, HTR1B, NF1, NTSR1, P2RX7, SLC6A1, TRH, TRPC4, SV2A
GO_GAS_TRANSPORT	cluster210	13	Down	0.018820865	20	CYGB, IPCEF1, HBA1, HBA2, HBM, HBB, HBD, HBE1, HBG1, HBG2, HBQ1, HBZ, AQP1, AQP5, AQP6, MB, MYC, NGB, RHAG, CA2
GO_GASTRULATION	cluster201	167	Up	0.001170567	189	APELA, ARFRP1, RACK1, SIX2, FRS2, LEO1, COL4A2, COL5A1, COL5A2, COL6A1, COL7A1, COL8A1, COL11A1, COL12A1, OSR1, GSC, MESP2, CTNNB1, AMOT, DAG1, DLD, DUSP1, DUSP2, DUSP4, DUSP5, DVL1, DVL2, APLNR, MEGF8, EPHA2, ELF5, ETS2, ETV2, EXT1, EXT2, EYA1, EYA2, FGF8, FGFR1, FGFR2, FOXF1, DKK1, FOXC1, FOXC2, CLASP2, KDM6B, RTF1, PHLDB1, POFUT2, CLASP1, FN1, SYF2, TENM4, GATA6, GJA1, NPHP3, GPC3, CRB2, SETD2…
GO_GDP_BINDING	cluster221	72	Up	0.004188116	74	RAB10, RAB35, RAB31, RAB42, RHEBL1, SEPTIN12, DIRAS1, RASEF, RAB12, RRAS2, MRAS, RAB18, RAB21, GBP1, GEM, GNAI1, GNAI3, GNAT1, HRAS, ERAS, TRIM23, ARF1, KRAS, RHOA, RHOB, ARL2, ARL3, RAB8A, NME2, NRAS, PCK1, DYNC1LI1, RAB9B, RASL12, RAB14, RAB8B, MIEF1, DIRAS2, ARL8B, RAB22A, RAB40C, RAP2C, RRAGD, RAB2A, RAB3B, RAB4A, RAB5A, RAB5B, RAB27A, RAB27B, RAB5C, RALA, RALB, RAN, RAP1A, RAP1B, RAP2A, RAP2…
GO_GLIAL_CELL_DIFFERENTIATION	cluster155	208	Up	0.039233079	230	CDH2, TSPAN2, CDK5, CDK6, OLIG2, CDKN2C, LAMC3, NDRG1, PRMT5, CSPG5, WASF3, MMP24, TPPP, DUSP10, OLIG1, ZNF488, CLU, CNP, CNTF, ADORA2A, CSK, IL34, CTNNB1, DAB1, DAG1, LGI4, GSX2, DLX1, DLX2, AGER, DRD1, DRD3, DTX1, LPAR1, EGFR, EGR2, EIF2B1, ABCA2, EMX1, EPHA4, ERBB2, ERBB3, ERCC2, AKT1, AKT2, F2, FGF5, FGF10, ZNF365, SIRT2, NCSTN, DICER1, CRB1, DAAM2, SUZ12, CLCF1, FPR2, MTOR, ABL1, BACE2, GAP4…
GO_GLIOGENESIS	cluster155	274	Up	0.016383187	307	CDH2, TSPAN2, CDK5, CDK6, OLIG2, CDKN2C, LAMC3, NDRG1, PRMT5, CSPG5, WASF3, MMP24, TPPP, DUSP10, CHRM1, ADCYAP1, OLIG1, ZNF488, CLU, CNP, CNTF, ADORA2A, CREB1, CRKL, CSF1, CSF1R, CSK, CSPG4, IL34, APCDD1, CTNNB1, CX3CR1, DAB2IP, DAB1, DAG1, LGI4, GSX2, DLX1, DLX2, AGER, DRD1, DRD3, DTX1, E2F1, GPR183, LPAR1, EEF2, EGFR, EGR2, EIF2B1, ABCA2, EMX1, EPHA4, ERBB2, ERBB3, ERCC2, AKT1, AKT2, ETV5, EZH2…
GO_GLOMERULAR_MESANGIAL_CELL_PROLIFERATION	cluster68	10	Up	0.001309025	11	EGR1, IL6R, MIR125A, PDGFB, PDGFRB, BMP4, BMP7, WT1, PDGFD, SERPINB7, CFLAR
GO_GLOMERULAR_MESANGIUM_DEVELOPMENT	cluster68	15	Up	0.002553573	16	EGR1, FOXC2, GPR4, IL6R, MIR125A, NOTCH1, PDGFB, PDGFRB, ACTA2, BMP4, BMP7, WT1, PDGFD, SERPINB7, CFLAR, CD34
GO_GLUTAMATE_BIOSYNTHETIC_PROCESS	cluster66	5	Up	0.00457514	5	GLS2, GLS, GLUD1, GLUD2, SLC25A12
GO_PEPTIDE_SECRETION	cluster4	456	Up	0.001207107	554	CTAGE4, CTAGE8, KLRF2, DNM1L, NR1H3, ADAM8, PREB, MIR6869, TCIRG1, TLR6, BTN2A2, RAPGEF3, UNC13B, TNFSF13B, TRAF3IP2, CFTR, SEC24A, CPLX1, LILRB1, NMU, RAB10, ERP29, LILRA2, RAPGEF4, ADCY5, BTN3A1, CHGA, CAPN10, GLMN, PARK7, TMEM106A, ADCY8, UCN3, NLRP3, C1QTNF3, CIDEA, C1QTNF4, C1QTNF5, RAB3C, ADCYAP1, SLC16A10, LRRK2, CNR1, TANGO2, ACVR1C, COMP, FAM3D, SLC9B2, ADORA1, STXBP5, ADORA2A, CPE, CPT1…
GO_POSITIVE_REGULATION_OF_CYTOSOLIC_CALCIUM_ION_CONCENTRATION_INVOLVED_IN_PHOSPHOLIPASE_C_ACTIVATING_G_PROTEIN_COUPLED_SIGNALING_PATHWAY	cluster17	25	Up	0.001650543	34	LPAR6, DRD1, DRD2, DRD3, AGTR1, S1PR1, LPAR1, EDN1, F2R, F2RL1, F2RL2, LPAR3, P2RY10, GNA15, GPR4, GPR17, GPR18, GPR20, LPAR4, GPR35, P2RY8, GRM1, HTR2C, KISS1, OPRL1, AC114490.1, TGM2, C3AR1, CALCA, GPR157, GPR174, GPR65, F2RL3, GPR55
GO_GRANULOCYTE_MIGRATION	cluster17	115	Up	0.001693625	149	CD300H, DNM1L, ADAM8, CCL26, VAV3, CXCL13, CD300A, TIRAP, JAML, CCR7, CMKLR1, MAPK14, CSF1, CSF1R, CSF3R, IL34, CXADR, MOSPD2, DPEP1, DPP4, EDN1, EDN2, EDN3, FCER1G, PIP5K1C, DAPK2, IL17RA, FUT7, MCOLN2, MSTN, C5AR2, GP2, CXCL17, CXCL1, CXCL2, CXCL3, ANXA1, NCKAP1L, ADGRE2, HRH1, IL1B, IL1R1, IL4, CXCL8, CXCR1, CXCR2, IL17A, CXCL10, ITGA1, ITGA9, ITGB2, KARS1, RHOG, LBP, LGALS3, RHOH, MIR223, CCL…
NABA_ECM_GLYCOPROTEINS	cluster24	174	Up	0.005210686	196	ABI3BP, ADIPOQ, AEBP1, AGRN, AMBN, AMELX, AMELY, BGLAP, BMPER, BSPH1, CDCP2, CILP, CILP2, COCH, COLQ, COMP, CRELD1, CRELD2, CRIM1, CRISPLD1, CRISPLD2, CCN2, CTHRC1, CCN1, INTS6L, DMBT1, DMP1, DPT, DSPP, ECM1, ECM2, EDIL3, EFEMP1, EFEMP2, EGFLAM, ELN, ELSPBP1, EMID1, EMILIN1, EMILIN2, EMILIN3, EYS, FBLN1, FBLN2, FBLN5, FBLN7, FBN1, FBN2, FBN3, FGA, FGB, FGG, FGL1, FGL2, FN1, FNDC1, FNDC7, FNDC8, F…
GO_GROWTH_FACTOR_BINDING	cluster13	126	Up	0.004454041	136	TGFBR3L, HAX1, CXCL13, TRIM16, SPINT3, SEC61B, ESM1, VASN, WFIKKN1, WFIKKN2, COL1A1, COL1A2, COL2A1, COL3A1, COL4A1, COL5A1, COL6A1, ACVR1C, CD109, FGFBP3, CCN2, KLB, DUSP1, EGFR, NLRP7, A2M, ENG, HTRA4, ERBB2, ERBB3, FGFR1, FGFR3, FGFR2, FGFR4, FSTL4, FLT1, FLT3, FLT4, LRRC32, IL36RN, GHR, GHRHR, SRPX2, GLG1, GPC1, IGFBPL1, IGF1R, IGF2R, IGFALS, IGFBP1, IGFBP2, IGFBP3, IGFBP4, IGFBP5, IGFBP6, IG…
GO_GTPASE_ACTIVITY	cluster221	308	Up	0.015328318	326	DNM1L, ARL4C, ARFRP1, RGS19, RRAGB, TUBA1B, TUBB3, TUBB4A, TUBB4B, GNG14, RASL10A, RGS14, RRAGA, GNA13, GNB5, HBS1L, SEPTIN9, RAB10, RAB40B, RAB32, IFT27, RAB35, RAB31, TPPP, RABL2B, RABL2A, TUBA3E, GPN1, TUBA3D, RAB42, GBP4, GBP5, RAB3C, RAB39B, AGAP2, AGAP1, AGAP3, LRRK2, RHEBL1, ADSS1, SEPTIN12, ARL8A, RAB40A, DIRAS1, RAB6D, SEPTIN10, EEF1A1P5, RASEF, REM2, GBP6, DDX3X, MMAA, GIMAP7, RHOV, SEP…
GO_GTPASE_BINDING	cluster48	534	Up	0.019710379	547	ARHGEF33, SH2D3C, SH2D3A, RANBP9, DNM1L, TBC1D3G, TBC1D3K, TBC1D3D, PREB, RASGRP1, OPTN, ABI2, FARP1, RNF41, NUTF2, RASGRP2, DENND4A, TBC1D3E, TBC1D3I, NET1, RRAGB, NDRG1, RAPGEF3, CDC42EP2, VAV3, UNC13B, CIB1, IPO8, IPO7, LAMTOR5, ARFGEF2, ARFGEF1, CDC42EP3, EXOC5, NCKAP1, IQGAP2, NOXA1, RALBP1, EHD1, SEC61B, RCBTB2, RCC1, RAPGEF4, TRIOBP, KIF3A, CDC42EP1, TBC1D8, CHM, AKAP13, CHML, XPOT, FMNL2,…
GO_GTPASE_REGULATOR_ACTIVITY	cluster48	296	Up	0.004473373	306	RASA4B, DNM1L, TBC1D3G, TBC1D3K, TBC1D3D, PREB, FAM13A, RASA4, TNK2, TBC1D3E, TBC1D3I, DLC1, CDC42EP2, VAV3, SEC23B, SEC23A, IPO7, RGS14, NPRL2, GNB5, IQGAP2, RUNDC3A, RALBP1, ADAP1, TBC1D8, CHM, CHML, CHN1, CHN2, ARHGAP33, EVI5L, ACAP3, ARAP2, ARAP1, AGAP2, AGAP1, AGAP3, TAGAP, AGAP4, AGAP11, LRRK2, TBC1D16, PCP2, RINL, IQGAP3, ARHGEF19, TBC1D20, SGSM1, CPEB2, STXBP5, SIRPA, ADPRH, ARHGAP42, RUN…
GO_GUANYL_NUCLEOTIDE_BINDING	cluster221	379	Up	0.003734085	397	ARL17B, GIMD1, DNM1L, ARL4C, ARL4A, ARFRP1, RRAGB, TUBA1B, TUBB3, TUBB4A, TUBB4B, RASL10A, RRAGA, GNA13, HBS1L, SEPTIN9, PDE10A, RAB10, EHD1, IFI44L, RAB40B, RAB32, IFT27, RAB35, RAB31, RABL2B, RABL2A, TUBA3E, GPN1, TUBA3D, CGAS, RAB42, GBP4, GBP5, ARL11, RAB3C, ACSM1, RAB39B, AGAP2, AGAP1, AGAP3, LRRK2, RHEBL1, ADSS1, SEPTIN12, CNGB1, CNGA1, CNGA2, CNGA3, CNGA4, IRGQ, ARL8A, NUDT16, ARL9, UPRT, …
GO_HAIR_CELL_DIFFERENTIATION	cluster74	41	Up	0.004826885	45	USH1C, SEC24B, SPINK5, TRIOBP, TMC1, TMEM132E, CTNNB1, STRC, JAG1, ERCC2, ERCC3, LRTOMT, LHFPL5, FGFR1, HEY2, SCRIB, WHRN, DLL1, TPRN, HES1, RBPJ, JAG2, HES5, GRXCR1, MYCL, MYO6, MYO7A, ATOH1, NOTCH1, PAFAH1B1, WDPCP, PITX2, POU4F3, ESRP1, MCOLN3, GRXCR2, SOD1, USH2A, CLRN1, PDZD7, SLC44A4, SLITRK6, SLC9A3R1, SLC4A7, RIPOR2
GO_HEAD_DEVELOPMENT	cluster110	727	Up	0.007731331	803	CDH2, BCL2L11, ABCB6, COX17, ARPC5, NOTCH2NLC, NOTCH2NLB, TSPAN2, ATP6AP2, CDK5, CDK6, OLIG2, RIDA, SEMA3A, DLC1, BASP1, SEC24B, BAIAP2, TACC3, ANP32B, TACC2, CENPF, IGF2BP1, ADCY1, TBR1, NRG3, NES, FRS2, PPARGC1A, YWHAQ, CLP1, SLC38A3, VAX1, EEF1AKMT4-ECE2, PADI2, WDR89, C12orf57, CHRNB2, EFHC1, CKB, ADCYAP1, OSR2, CLN5, LRRK2, CMA1, SEZ6, CNP, CNTN1, DMBX1, COL1A1, COL2A1, COL3A1, COL4A1, TRABD…
GO_HEART_DEVELOPMENT	cluster15	512	Up	0.011096571	589	MIR509-2, MIR873, MIR509-3, PARP2, APELA, GJC1, COX17, CERT1, CALCRL, SPRY1, CDKN1A, RAMP2, ZMPSTE24, CDKN1B, UBE4B, CITED2, DLC1, BASP1, YAP1, SEC24B, OLFM1, TAB1, SEMA3C, NEBL, PDLIM5, HEXIM1, LEFTY1, LBX1, TBR1, FRS2, PPP1R13L, TMED2, EEF1AKMT4-ECE2, EMILIN1, BVES, LDB3, ADAMTS6, AKAP13, TREX1, ALPK2, MMP21, FOXN4, DNAAF1, COL2A1, COL3A1, COL5A1, XIRP2, BBS5, COL11A1, OSR1, MTERF4, ADM, CPE, N…
GO_HEART_MORPHOGENESIS	cluster15	229	Up	0.011239649	258	CERT1, SPRY1, ZMPSTE24, UBE4B, CITED2, DLC1, YAP1, SEC24B, OLFM1, TAB1, SEMA3C, LEFTY1, LBX1, TBR1, PPP1R13L, TMED2, TREX1, ALPK2, FOXN4, DNAAF1, COL2A1, COL5A1, XIRP2, BBS5, COL11A1, CPE, ATF2, CRKL, GATA5, CCM2L, MESP2, NKX2-5, CTNNB1, ZFPM1, ASXL1, JAG1, DSP, DVL2, S1PR1, EFNA1, MEGF8, ARID2, ELN, ARL13B, ENG, EPHB4, EYA1, LEMD2, FGF8, FGFR2, FHL2, FKBP1A, FOXF1, DKK1, FOXC1, FOXC2, PLXND1, ZF…
GO_HEAT_SHOCK_PROTEIN_BINDING	cluster271	120	Up	0.01328322	127	HDAC6, DNAJB6, PTGES3L, CDK5, CDKN1B, STUB1, DNAJA2, AHSA1, GMEB1, PTGES3, USP19, TOMM34, LMAN2, STIP1, FAF1, CDC37, FICD, METTL23, AHSA2P, ADORA1, PACRG, CREB1, ST13P5, ST13P4, CSNK2A1, UNC45B, METTL21A, CYP1A1, CYP2E1, DAXX, AHR, METTL21C, DNAJC18, ERN1, FGF1, DNAJC8, FKBP4, FKBP5, DNAJC9, NUP62, ETFBKMT, EEF1AKMT3, SACS, GBP1, CHORDC1, DNAJC2, GPR37, NR3C1, HTT, HDAC2, HIF1A, APAF1, HSF1, DNAJ…
GO_HEMIDESMOSOME	cluster20	7	Up	0.004471817	7	COL17A1, ITGA6, ITGB4, PLEC, ERBIN, DST, EPPK1
GO_HETEROTYPIC_CELL_CELL_ADHESION	cluster145	52	Up	0.020726812	62	FLOT1, LILRB2, CD200R1, SIRPA, CXADR, AGER, DSC2, DSG2, DSP, FGA, FGB, FGG, NFASC, ALOX15, GCNT2, IZUMO1, CTNNA3, APOA1, RNASE10, GLDN, IL1B, IL1RN, IL10, ITGA4, ITGA5, ITGA7, ITGAD, ITGAV, ITGAX, ITGB1, ITGB2, ITGB3, ITGB7, JUP, LCK, MIR221, MBP, CD200, CEACAM6, NRCAM, PKP2, PARVA, MAPK7, MAP2K5, PTPRC, PERP, WNK1, BMP7, THY1, TNF, VCAM1, MADCAM1, JAM3, SKAP1, CD1D, CD2, MYADM, KLF4, ADIPOQ, CD4…
GO_HINDBRAIN_RADIAL_GLIA_GUIDED_CELL_MIGRATION	cluster304	10	Up	0.0071486	10	CTNNA2, DAB1, ARL13B, FLNA, RBFOX2, ITGB1, RERE, ATP1B2, LEF1, CEND1
GO_HISTAMINE_TRANSPORT	cluster331	11	Up	0.001030446	15	ADA, ADCYAP1, CSF2, EDN1, SLC29A4, LYN, NPPA, PLA2G3, SLC22A3, SLC22A2, VAMP7, BTK, VAMP8, SNX4, SNAP23
GO_HOMOTYPIC_CELL_CELL_ADHESION	cluster78	79	Up	0.00365415	86	SH2B3, PTPRU, TSPAN32, MYL9, CEACAM5, MYL12A, PDPN, C1QTNF1, CLIC1, COMP, CCM2L, CSRP1, CXADR, ADAMTS18, ABAT, DSC2, DSG2, DSP, DMTN, FGA, FGB, FGG, FLNA, METAP1, FN1, SLC7A11, ALOX12, GATA1, GNAS, GP1BA, ANK3, CTNNA3, HBB, HSPB1, ILK, ITGA2B, ITGB3, JAK1, JUP, PEAR1, LGALS1, LYN, CD99, MPL, MYH9, F11R, PDGFRA, SERPINE2, PIK3CB, PIK3CG, PKP2, PLAUR, PLEK, BLOC1S4, PRKCA, PRKCD, PRKCQ, PRKG1, PTPN…
GO_HORMONE_BINDING	cluster98	72	Up	0.026803542	84	NPY4R2, CDH13, EBI3, CALCRL, RAMP2, RAMP1, SEC61B, ABHD2, ADCYAP1R1, RXFP2, CRHBP, CRHR1, CRHR2, CRYM, CTSH, ECE1, EDNRB, EGFR, ALDH1A1, ALDH1A3, GALR1, GCGR, AMHR2, GHR, GHRHR, GHSR, GIPR, GLP1R, MCHR1, GPER1, MLNR, NR3C1, GUCY2C, SLC40A1, HCRTR1, HCRTR2, HSPD1, IDE, IGF1R, INHBA, INSR, AR, LEPR, LHCGR, MC3R, MC4R, MC5R, MTNR1A, ATP1A1, ATP1A2, ATP1A3, NPR1, NPR2, NPR3, NRDC, OXTR, ADIPOR1, PIK3…
GO_GLUTAMATERGIC_SYNAPSE	cluster4	337	Up	0.001380473	361	CDH8, CDH10, GPC6, CDH11, ARPC2, AKAP9, ADAM10, CDK5, FLOT1, CACNG3, CACNG2, NDRG1, BAIAP2, UNC13B, RGS14, CSPG5, ADCY1, NRG3, GIPC1, WASF3, CPLX2, CPLX1, IL1RAPL1, CORO1A, PRRT2, PACSIN2, CHRM1, CHRM2, CHRM3, PHB2, SYNPO, ADCY8, SLITRK1, GRIN3A, SNAP47, LRRK2, CPT1C, CNR1, ADORA2A, ADORA2B, SLITRK4, DYNLL2, MAPK14, LRFN5, GSG1L, CBLN2, ADRA1A, SYT6, CTBP1, CTBP2, CTNND1, ADRA2C, DAG1, TAMALIN, D…
GO_HSP90_PROTEIN_BINDING	cluster271	39	Up	0.019821986	42	HDAC6, PTGES3L, CDK5, STUB1, AHSA1, PTGES3, USP19, STIP1, CDC37, AHSA2P, PACRG, CSNK2A1, UNC45B, CYP1A1, CYP2E1, AHR, ERN1, NUP62, GBP1, CHORDC1, NR3C1, HIF1A, HSF1, KDR, KPNB1, ARNTL, MAPT, NPAS2, PPEF2, PPID, PPP5C, HDAC8, UNC45A, RPS3, NOD2, SLC12A2, TSC1, TSC2, FKBP6, KSR1, EIF2AK3, TELO2
GO_HYALURONAN_METABOLIC_PROCESS	cluster111	35	Up	0.015458567	37	ABCC5, LYVE1, CHP1, CLTC, AP2A1, EGF, AKT1, FGF2, CEMIP2, GUSB, HAS1, HAS2, HAS3, HEXA, HEXB, HGF, HMMR, HYAL1, ITIH6, IL1B, IL15, ITIH1, ITIH2, ITIH3, ITIH4, NFKB1, PDGFB, PIM1, SMPD3, STAB2, CEMIP, SLC9A1, TGFB1, ITIH5, HYAL3, HYAL2, CD44
GO_HYDRO_LYASE_ACTIVITY	cluster264	53	Up	0.026180492	59	CBSL, HTD2, CA5B, L3HYPDH, PARK7, UROC1, FAHD2B, ECI1, ECHS1, EHHADH, HACD2, ENO1, ENO2, ENO3, ALAD, FASN, FH, TGDS, CA14, GMDS, CYP2S1, HADHA, HADHB, HSD17B4, CA5BP1, IREB2, CA13, ENO4, HACD4, ACO1, ACO2, PCBD1, FAHD2A, APIP, HACD3, AUH, ECHDC2, ENOSF1, NAXD, ECHDC1, CA10, UROS, CA1, CA2, CA3, CA4, CA5A, CA6, CA7, CA8, CA9, CA11, CA12, ECHDC3, DGLUCY, PCBD2, CBS, HACD1, CDYL
GO_I_BAND	cluster15	128	Up	0.006870584	140	DNAJB6, MYZAP, STUB1, MYL12B, MYL9, NEBL, GLRX3, PDLIM5, CFL2, FERMT2, LDB3, AHNAK2, SYNPO, FBXO32, C10orf71, XIRP2, KLHL40, CRYAB, CSRP1, CSRP2, ADRA1A, CTNNB1, DES, SYNPO2, DMD, SMTNL1, ALDOA, FHL2, FHL3, FKBP1A, FKBP1B, PALLD, FLNA, FLNB, FLNC, SYNE2, OBSL1, FRG1, FBXO22, ANKRD2, ITGB1BP2, ANKRD1, PDLIM3, BMP10, BIN1, FBXL22, ANK1, ANK2, ANK3, PARVB, PRICKLE4, HRC, HSPB1, KY, SMTNL2, CAVIN4, J…
GO_NEGATIVE_REGULATION_OF_CELL_ADHESION	cluster21	251	Up	0.001778743	301	MIR675, MIR939, SH2B3, CDH13, PLXNC1, ADAM10, LILRB2, CDKN2A, BTN2A2, CORO2B, DLC1, CDSN, GPNMB, MAD2L2, SEMA4D, CEBPB, POSTN, SPINT2, LILRB1, FGL2, GLMN, FAM107A, CD300A, VSIG4, C1QTNF1, B4GALNT2, COL1A1, ADORA2A, CLDN7, CCM2L, RC3H1, CTLA4, CYP1B1, DAB1, DACT2, ADAMTS18, DLG1, ABAT, JAG1, DSCAM, DTX1, DUSP1, DUSP3, EFNA5, TIGIT, DMTN, ERBB2, ERBB3, AKT1, FBLN1, FCGR2B, FGG, FGL1, FOXJ1, SWAP70,…
GO_SUBSTRATE_ADHESION_DEPENDENT_CELL_SPREADING	cluster21	99	Up	0.002001889	106	ARPC2, LAMC3, MERTK, CIB1, OLFM4, PDPN, POSTN, CSPG5, FERMT2, TRIOBP, BVES, CRK, CRKL, DNM2, DOCK1, EFNA1, EFNA5, MEGF9, UNC13D, DMTN, EPHA1, EPHB3, FBLN1, FER, FGA, FGB, FGG, LAMB4, NTNG1, FLNA, KANK1, FN1, SRGAP2, CORO1C, TMEFF2, ABL1, WASHC2C, ATRNL1, GBP1, PARVB, HAS2, APOA1, ILK, ITGA4, ITGAV, ITGB3, ITGB7, RHOA, LAMA5, LAMB1, LAMB2, LAMB3, LAMC1, LIMS1, TACSTD2, MDK, MELTF, MYOC, NEDD9, P4H…
GO_IMMUNOGLOBULIN_V_D_J_RECOMBINATION	cluster160	5	Up	0.012432664	5	LIG4, POLB, PRKDC, TCF3, XRCC4
GO_REGULATION_OF_TRANSMEMBRANE_TRANSPORT	cluster29	497	Up	0.014782109	577	KCNE3, KCNJ18, HCN4, OCLN, STRIT1, COX17, KCNK7, PPIF, AKAP9, CDK5, RAMP3, ZMPSTE24, KCNE1B, TCIRG1, TRDN, CACNG3, CACNG2, ARL6IP5, SORBS1, GNB5, AHCYL1, ARPP19, CFTR, PPARGC1A, YWHAQ, WWP2, CAPN10, CORO1A, CHP1, SCN11A, CHRM3, PARK7, PHB2, AZIN2, OSBPL8, CATSPER1, CATSPER2, TMC1, TMC2, CLCN1, CLCN2, CLCNKA, CLCNKB, CLIC1, CLIC2, SLC43A2, JSRP1, LRRC38, OSR1, KCNH8, SLC31A2, ATPSCKMT, CREBL2, CRH…
GO_INFLAMMATORY_CELL_APOPTOTIC_PROCESS	cluster95	19	Up	0.003089197	22	ZMPSTE24, CDKN2A, CCR5, CTSL, SIRT1, SLC7A11, GHSR, ANXA1, HCAR2, FASLG, IL6, CXCR2, IRF3, IRF7, ITPKB, MEF2C, PIK3CB, PIK3CD, SELENOS, CCL5, NOD2, TCP1
GO_INNER_EAR_AUDITORY_RECEPTOR_CELL_DIFFERENTIATION	cluster74	33	Up	0.012738118	36	USH1C, SEC24B, TRIOBP, TMC1, STRC, JAG1, LRTOMT, LHFPL5, FGFR1, HEY2, SCRIB, WHRN, DLL1, TPRN, HES1, RBPJ, JAG2, HES5, MYCL, MYO6, MYO7A, ATOH1, NOTCH1, PAFAH1B1, WDPCP, POU4F3, ESRP1, MCOLN3, GRXCR2, SOD1, CLRN1, PDZD7, SLITRK6, SLC9A3R1, SLC4A7, RIPOR2
REACTOME_SIGNALING_BY_PTK6	cluster11	54	Up	0.001725511	54	BCAR1, ELMO2, ERBB3, RHOA, PXN, HIF1A, PTK6, CCNE1, CCND1, CBL, CDKN1B, KHDRBS2, HBEGF, NR3C1, DOK1, EPAS1, SFPQ, KHDRBS1, CDK2, EREG, SRMS, KHDRBS3, KRAS, CDK4, GPNMB, RAC1, EGF, PELP1, ERBB2, AKT1, RPS27A, RASA1, EGFR, DOCK1, UBC, ELMO1, NRG1, NRG2, ARHGAP35, CRK, STAT3, NRG4, UBB, HRAS, BTC, STAP2, ERBB4, SOCS3, NRG3, ARAP1, LRRK2, PTPN1, NRAS, UBA52
GO_INOSITOL_PHOSPHATE_MEDIATED_SIGNALING	cluster197	53	Up	0.002325121	57	RCAN2, NMUR1, CIB1, CHERP, NFAT5, RCAN3, CHP1, GPR62, C10orf71, SPPL3, EFHB, RCAN1, EDN1, EDN2, EDN3, ERBB3, FHL2, CAMTA1, MTOR, GSK3B, LMCD1, NRG1, HRH1, IGF1, INPP5A, ITPR1, ITPR2, ITPR3, TBC1D10C, STIMATE, NFATC1, NFATC2, NFATC3, NFATC4, ATP2B4, PLCE1, PDGFB, MYOZ2, PPP3CA, PPP3CB, PPP3CC, PPP3R1, MAPK7, PRNP, NMUR2, PTBP1, ADGRB2, MYOZ1, CHP2, SLC9A1, TNF, DYRK2, ACTN3, LACRT, HOMER3, HOMER2,…
NABA_CORE_MATRISOME	cluster24	239	Up	0.004371925	275	ABI3BP, ADIPOQ, AEBP1, AGRN, AMBN, AMELX, AMELY, BGLAP, BMPER, BSPH1, CDCP2, CILP, CILP2, COCH, COLQ, COMP, CRELD1, CRELD2, CRIM1, CRISPLD1, CRISPLD2, CCN2, CTHRC1, CCN1, INTS6L, DMBT1, DMP1, DPT, DSPP, ECM1, ECM2, EDIL3, EFEMP1, EFEMP2, EGFLAM, ELN, ELSPBP1, EMID1, EMILIN1, EMILIN2, EMILIN3, EYS, FBLN1, FBLN2, FBLN5, FBLN7, FBN1, FBN2, FBN3, FGA, FGB, FGG, FGL1, FGL2, FN1, FNDC1, FNDC7, FNDC8, F…
GO_INTERACTION_WITH_HOST	cluster63	189	Up	0.014950186	212	BCL2L11, TRIM10, TRIM28, ALYREF, TRIM13, TNIP1, CLEC4M, TRIM22, IFITM3, TRIM38, ATG7, SIVA1, IFITM2, RRAGA, CPSF4, MID2, WWP1, WWP2, TRIM31, PHB2, TRIM6, CCR5, CHMP4B, CR1, CR2, CTNNB1, CTNND1, CTSB, CTSL, CXADR, GRK2, CD55, DAG1, DDB1, DEFA1, DPP4, EFNB2, EFNB3, EGFR, EPHA2, PIKFYVE, TRIML2, EPS15, TPCN2, FCN1, CDHR3, HS3ST5, TRIM32, TRIM35, EXOC7, SCRIB, CLEC5A, KPNA6, FUCA2, GAPDH, CHMP2B, GAS…
GO_SMOOTH_MUSCLE_CONTRACTION	cluster41	92	Up	0.001952896	109	ADA, CALCRL, NMUR1, NMU, CHRM2, CHRM3, CHRNA3, CHRNB2, CHRNB4, CNN1, COMP, ADORA1, ADORA2B, DCANP1, ARHGAP42, ADRA1A, ADRA2A, ADRA2B, ADRA2C, ADRB2, DAPK3, DLG1, ABAT, DRD1, DRD2, AGT, EDN1, EDN2, EDN3, EDNRA, EDNRB, CTTN, F2R, TPCN2, FKBP1B, P2RX2, SULF1, NPNT, GDNF, GHSR, GPER1, GUCY1A1, HTR1D, HTR2A, HTR2B, HTR7, ITGA2, KCNMA1, KIT, RHOA, MIR143, MIR145, MIR153-1, MIR153-2, MIR21, MYH11, MYLK,…
GO_INTERMEDIATE_FILAMENT_BASED_PROCESS	cluster298	45	Up	0.004196981	51	DNAJB6, NES, KRT71, KRT74, CSNK1A1, KRT25, DES, DSP, TOR1A, EVPL, SYNM, MACF1, GFAP, FAM83H, KRT6C, AGFG1, KRT2, KRT3, KRT9, KRT14, KRT16, KRT17, KRT18, ATXN3, MTM1, NEFM, NEFH, NEFL, VPS54, ATP8A2, PKP1, PKP2, PLEC, KRT20, KLHL24, PPL, ERBIN, PRPH, RAF1, BFSP1, EVPLL, SHH, SOD1, DST, TCHH, VIM, SYNC, NDEL1, EPPK1, BFSP2, INA
GO_INTERMEDIATE_FILAMENT_BINDING	cluster298	14	Up	0.001077506	15	NES, KRT74, EVPL, SYNM, SIRT1, FAM83H, KRT14, MTM1, NME1, NME2, PKP1, PKP2, EVPLL, VIM, EPPK1
GO_INTRACELLULAR_LIGAND_GATED_ION_CHANNEL_ACTIVITY	cluster274	28	Up	0.016768091	29	HCN4, CFTR, CNGB1, CNGA1, CNGA2, CNGA3, CNGA4, TPCN2, FKBP1B, RASA3, MCOLN2, HCN1, AQP1, ITPR1, ITPR2, ITPR3, KCNA10, PKD2, TPCN1, CNGB3, MCOLN3, MCOLN1, HCN2, RYR1, RYR2, RYR3, TRPM2, TRPV1, TRPA1
GO_INTRINSIC_APOPTOTIC_SIGNALING_PATHWAY_IN_RESPONSE_TO_DNA_DAMAGE	cluster173	101	Up	0.01763477	103	BCL2L10, BCL2L11, TOPORS, CDKN1A, CDKN2D, CHEK2, CLU, NACC2, CRIP1, E2F1, EPHA2, EP300, HIPK1, ERCC6, DDIAS, SNW1, TRIM32, KDM1A, SIRT1, PHLDA3, ABL1, ZNF385A, NUPR1, CIDEB, HTRA2, SFN, HIPK2, PYCARD, MSH6, CDIP1, HIC1, HMOX1, HNRNPK, IFI16, ING2, MCL1, MIF, MLH1, MSH2, MUC1, ATM, NFATC4, RPS27L, SHISA5, TRIAP1, PIAS4, TAF9B, PIK3R1, PML, POLB, DDIT4, TMEM161A, USP47, PRKDC, ACKR3, BAD, FNIP2, US…
GO_INTRINSIC_APOPTOTIC_SIGNALING_PATHWAY_IN_RESPONSE_TO_DNA_DAMAGE_BY_P53_CLASS_MEDIATOR	cluster173	45	Up	0.005285941	45	TOPORS, CDKN1A, CHEK2, EP300, HIPK1, SNW1, KDM1A, SIRT1, PHLDA3, ZNF385A, NUPR1, HIPK2, PYCARD, CDIP1, HNRNPK, IFI16, ING2, MIF, MSH2, MUC1, RPS27L, SHISA5, TRIAP1, TAF9B, PML, DDIT4, USP28, BCL2, BCL3, RPL26, AEN, MARCHF7, BRCA2, TAF9, TP53, TP73, TMEM109, BAG6, ATAD5, ELL3, BCL2L12, DYRK2, TP63, CD44, CD74
GO_INTRINSIC_APOPTOTIC_SIGNALING_PATHWAY_IN_RESPONSE_TO_OXIDATIVE_STRESS	cluster8	41	Up	0.006250812	43	TRAP1, STK25, ARL6IP5, PDCD10, PARK7, PARP1, CYP1B1, AKT1, SIRT1, NOX1, HTRA2, GPX1, UBQLN1, HIF1A, HSPB1, INS, JAK2, MCL1, MAP3K5, NFE2L2, NONO, P4HB, PRKN, GSKIP, PDK1, PML, FBXW7, PRKCD, MAPK7, PRODH, DIABLO, BCL2, SFPQ, PINK1, SOD1, SOD2, NME5, STK24, VNN1, NOL3, ZNF622, BAG5, MELK
GO_TRANSPORTER_ACTIVITY	cluster29	1045	Up	0.014176551	1199	KCNE3, GJE1, SLC9B1P1, KCNJ18, HCN4, TIMM23, SLC17A4, GJC1, ABCC5, ABCB6, ABCC9, TIMM23B, SNUPN, CERT1, KCNK7, CDH17, SLC25A13, SLC25A15, CDK5, NUTF2, MFSD10, SLC35B1, KCNMB2, TIMM17B, SLC17A2, ABCC4, KCNE1B, TCIRG1, PKDREJ, ABCA7, ABCA10, ABCA9, ABCA8, CACNG3, CACNG2, ATP8A1, PGRMC2, TIMM17A, TOMM40, SLC30A9, ATP5PD, SLC25A17, SLC9A6, IPO7, SLC35A1, SLC19A2, SLC34A2, NPC2, SLCO1B1, ATP5MG, PRELI…
GO_ION_CHANNEL_BINDING	cluster84	121	Up	0.001087382	132	KCNE3, CDH5, ABCC9, AKAP9, KCNE1B, TRDN, CIB1, CHERP, YWHAQ, AP2M1, LRRK2, LRRC38, RIMS4, CTNNB1, DIAPH1, DLG1, LRRC55, FGF12, FGF13, FHL1, FKBP1A, FKBP1B, RIMS1, FLNA, GPD1L, PACS2, FMR1, NEDD4L, KCNE5, KCNE4, PANX1, FYN, CBARP, NPTN, KCNH5, TCAF2, ANK1, ANK2, ANK3, GRINA, PHPT1, RANGRF, PYCARD, HTT, KCNIP3, KCNIP2, HRC, HSP90AB1, ID2, ITPR2, KCNB1, KCNC1, KCNC2, KCND3, KCNE1, KCNH1, KCNJ11, KCN…
GO_POSITIVE_REGULATION_OF_CALCIUM_ION_TRANSMEMBRANE_TRANSPORT	cluster29	65	Up	0.013028456	72	KCNE3, CDK5, RAMP3, TRDN, DRD1, APLNR, F2, F2R, FGF14, STAC3, ABL1, G6PD, NIPSNAP2, GPER1, ANK2, GSTM2, HTT, EHD3, HSPA2, STAC2, IL13, CXCL10, STIMATE, NPSR1, MIR1-1, MIR1-2, CXCL9, ATP1B1, ATP2A1, NTSR1, P2RY6, PDPK1, PKD2, PLCG1, PLCG2, JPH2, GJC2, CEMIP, STIM2, BAX, BDKRB1, RYR2, S100A1, CXCL11, XCL1, CX3CL1, SLC9A1, SNCA, SRI, STAC, STIM1, THY1, TRPC1, SUMO1, CACNA2D1, CACNB2, CACNB3, CALCR, …
GO_TRANSMEMBRANE_TRANSPORT	cluster29	1409	Up	0.012930489	1608	KCNE3, GJE1, SLC9B1P1, KCNJ18, HCN4, TIMM23, SLC17A4, OCLN, STRIT1, GJC1, C8orf44-SGK3, ABCC5, ABCB6, ABCC9, COX17, TIMM23B, KCNK7, PPIF, SGK2, AKAP9, CDH17, SLC25A13, SLC25A15, PSME3, CDK5, PSMD14, MFSD10, SLC35B1, KCNMB2, TIMM17B, SLC17A2, ABCC4, RAMP3, ZMPSTE24, KCNE1B, TCIRG1, PKDREJ, TRDN, ABCA7, ABCA10, ABCA9, ABCA8, MICU1, CACNG3, CACNG2, ATP8A1, TIMM17A, TOMM40, SLC30A9, TIMM44, ATP5PD, S…
GO_MAINTENANCE_OF_LOCATION_IN_CELL	cluster29	195	Up	0.012698162	216	AKAP9, CDK5, TOPORS, TRDN, CHERP, KDELR1, OS9, TMSB15A, KDELR2, KDELR3, RER1, CORO1A, PARK7, TWF2, CLIC2, CCR5, CCR7, JSRP1, TAF8, SLC30A7, CYBA, DBN1, DDIT3, SLC30A8, DIAPH1, DMD, DRD1, DRD2, APLNR, METTL21C, DHRS7C, TAPT1, MTLN, AKT1, ALB, F2, F2R, PTK2B, TPCN2, FGF2, FKBP1A, FKBP1B, RASA3, VPS13A, SYNE1, SUN1, MORC3, ARL2BP, FTH1, ABL1, FTL, NR5A1, GAA, MCOLN2, SUN2, ASPM, IBTK, GJA1, XCR1, GP…
GO_IRON_ION_TRANSPORT	cluster219	72	Up	0.020027629	79	ABCB6, TCIRG1, PGRMC2, SLC46A1, CLTC, C1orf194, ATP6V1G3, CP, ATP6V0E2, DNM2, ABCB7, LMTK2, ISCU, SLC39A14, ATP6V0A2, ATP6V0D2, ATP6V1C2, FTH1, FTL, SCARA5, FLVCR1, SLC40A1, HFE, HPX, HRG, HEPHL1, IFNG, IREB2, REP15, FTH1P19, ARHGAP1, LCN2, LTF, MIR210, MELTF, SLC11A2, ATP6V0A4, SLC22A17, SLC25A37, ATP6V1D, ATP6V1H, ATP6V1A, ATP6V1B1, ATP6V1B2, ATP6V0C, ATP6V1C1, ATP6V1E1, ATP6V0B, ATP6V1G2, ATP6…
GO_KERATAN_SULFATE_CATABOLIC_PROCESS	cluster222	10	Up	0.001090358	12	KERA, ACAN, FMOD, GALNS, GLB1, GNS, HEXA, HEXB, LUM, OMD, OGN, PRELP
GO_KERATINIZATION	cluster3	91	Up	0.01715357	225	CDH3, KRTAP25-1, KRTAP4-9, KRTAP21-3, KRTAP9-7, KRTAP16-1, KRTAP9-6, KRTAP29-1, AC037482.3, CDSN, SPINK5, PKP3, KRT71, KRT74, KRT40, RPTN, KRTAP13-1, KRT72, KRT80, KRT25, DSG4, CSTA, KRT28, SPRR4, DSC1, DSC2, DSC3, DSG1, DSG2, DSG3, DSP, KRT24, KRT78, LCE4A, CERS3, EVPL, FLG, KAZN, CASP14, LCE5A, KRTAP15-1, KLK5, KRT23, KLK13, ABCA12, LCE2B, SFN, KRTAP13-4, KRT6C, KRT73, KRTAP8-1, KRTAP11-1, KRTA…
GO_KERATINOCYTE_DIFFERENTIATION	cluster3	164	Up	0.00274506	306	CDH3, KRTAP25-1, KRTAP4-9, KRTAP21-3, KRTAP9-7, KRTAP16-1, KRTAP9-6, KRTAP29-1, AC037482.3, CDSN, YAP1, TRIM16, TXNIP, SPINK5, PKP3, KRT71, KRT74, KRT40, ACER1, RPTN, KDF1, REG3G, CD109, KRTAP13-1, KRT72, KRT80, KRT25, DSG4, CSTA, CTSK, CTSL, CTSV, CYP27B1, KRT28, SPRR4, DNASE1L2, JAG1, DSC1, DSC2, DSC3, DSG1, DSG2, DSG3, DSP, KRT24, KRT78, EPHA2, LCE4A, CERS3, EREG, ETV4, EVPL, FOXC1, PALLD, EXP…
GO_KINASE_REGULATOR_ACTIVITY	cluster65	205	Up	0.003118147	216	ABI1, CD24, TOM1L1, CDK4, TRIB1, SPRY2, CDKN1A, CDKN1B, CCNYL3, CDKN1C, CDKN2A, CDKN2B, CCNO, CDKN2C, CDKN2D, RACK1, TAB1, CIB1, HEXIM1, NRG3, MALT1, DBF4, CCNI, GCN1, P3R3URF, CEP43, FAF1, CDC37, PKIG, AKAP11, CHP1, CISH, CKS1B, CKS2, AGAP2, SOCS4, HEXIM2, WDR81, ANKRD54, SMCR8, DUSP19, CSNK2B, PIK3R6, CCNYL1, DGKQ, DAXX, SPRED1, DDX3X, EFNA5, EGF, AHSG, SPRED2, MARK2, EPO, ERBB3, ERCC6, CCNY, F…
GO_L_KYNURENINE_METABOLIC_PROCESS	cluster66	7	Up	0.007806143	7	GOT2, AADAT, KYAT3, ALDH8A1, KMO, KYAT1, KYNU
GO_L_TYPE_VOLTAGE_GATED_CALCIUM_CHANNEL_COMPLEX	cluster7	12	Down	0.03554748	12	CACNG4, CACNG8, CACNG7, CACNG6, CACNA1C, CACNA1D, CACNA1S, CACNA2D1, CACNB2, CACNB3, CACNG1, NOS1AP
GO_LABYRINTHINE_LAYER_BLOOD_VESSEL_DEVELOPMENT	cluster30	20	Up	0.030876338	21	TMED2, PLCD3, AKT1, VASH1, HEY1, HEY2, FBXW8, HES1, CCN1, RBPJ, JUNB, NSDHL, PLCD1, PLG, MAPK1, OVOL2, WNT2, FZD5, VASH2, GGNBP2, HS6ST1
GO_LABYRINTHINE_LAYER_DEVELOPMENT	cluster30	44	Up	0.002134658	49	DNAJB6, CDX2, CDX4, SPINT2, TMED2, PLCD3, ADM, AKT1, FGFR2, VASH1, HEY1, HEY2, FBXW8, GJB5, GRB2, HES1, CCN1, RBPJ, IL10, JUNB, CITED1, NSDHL, LEF1, PCDH12, PLCD1, PLG, EGLN1, MAPK1, MAP2K1, BIRC6, OVOL2, SENP2, BMP5, BMP7, SPINT1, ST14, ZFP36L1, WNT2, WNT7B, FZD5, VASH2, GGNBP2, GRHL2, CASP8, RSPO3, GCM1, NCOA1, SOCS3, HS6ST1
GO_LABYRINTHINE_LAYER_MORPHOGENESIS	cluster30	19	Up	0.003154721	21	DNAJB6, SPINT2, ADM, FGFR2, GJB5, GRB2, CCN1, IL10, LEF1, BMP5, BMP7, SPINT1, ST14, ZFP36L1, WNT7B, FZD5, GRHL2, RSPO3, GCM1, NCOA1, SOCS3
GO_LAMELLIPODIUM	cluster27	197	Up	0.004739738	201	CDH2, ABI1, ARPC5, ARPC3, ACTR3, ACTR2, ARPC2, ABI2, WASF2, CDK5, FLOT1, APC2, TUBB3, RAPGEF3, HAX1, CIB1, PDPN, IGF2BP1, AVIL, CFL1, NCKAP1, IQGAP2, WASF3, FERMT2, STMN2, KPTN, CORO1A, KLHL2, TWF2, RAB3IP, FGD4, PLEKHH2, CARMIL2, CSPG4, CTNNA1, CTNNA2, CTNNB1, CTNND1, FGD5, AMOT, AMOTL1, DAG1, DBN1, DDX3X, DNM2, DPP4, DPYSL3, EPHA2, AIF1, CTTN, STX2, PTK2B, FAP, FAT1, SPATA13, FGD2, FER, FGD1, A…
GO_LAMELLIPODIUM_ASSEMBLY	cluster51	66	Up	0.008442179	69	OCLN, ACTR3, ACTR2, ARPC2, CDH13, WASF2, VAV3, AVIL, NCKAP1, WASF3, TWF2, WHAMM, CARMIL2, DNM2, S1PR1, EPHA2, DMTN, SPATA13, FER, ABLIM3, CYFIP1, SRGAP2, ARFIP2, MTOR, SH2B1, AUTS2, MSTN, PARVB, RHOD, HRG, ITGB1, KIT, ABLIM1, MIR196A1, MIR196A2, MIR214, NCK1, ARHGEF4, PLCE1, PLXNB3, ATP7A, CARMIL1, CCDC88A, BRK1, BIN3, TWF1, PTPRO, RAC1, RAC2, GOLPH3, P2RY12, FSCN1, CLRN1, VAV2, VCL, WAS, WNT1, A…
GO_LAMELLIPODIUM_ORGANIZATION	cluster51	84	Up	0.011216294	87	ABI1, OCLN, ARPC5, ACTR3, ACTR2, ARPC2, CDH13, WASF2, VAV3, PDPN, AVIL, NCKAP1, WASF3, TWF2, WHAMM, CARMIL2, DNM2, S1PR1, EPHA2, CTTN, DMTN, SPATA13, FER, ABLIM3, KANK1, CYFIP1, SRGAP2, CORO1C, ARFIP2, MTOR, SH2B1, AUTS2, MSTN, PARVB, RHOD, HRG, ARPIN, ITGB1, KIT, ABLIM1, MIR196A1, MIR196A2, MIR214, NCK1, ARHGEF4, PLEKHO1, PLCE1, ENPP2, PLXNB3, ATP7A, CARMIL1, CCDC88A, BRK1, BIN3, CORO1B, TWF1, P…
GO_LEADING_EDGE_MEMBRANE	cluster27	165	Up	0.005364895	175	SH2D3C, ATP6AP2, RASGRP2, SPRY2, APC2, ABCA7, DLC1, CIB1, PDPN, CFL1, NCKAP1, FERMT2, FAM107A, PACSIN2, TIRAP, THEM4, ADORA1, ADORA2A, CSPG4, FGD5, DIAPH1, DNM2, DPP4, EEF1A1, EPHA2, AIF1, EPS8, AKT2, FAP, SPATA13, FGD2, FGR, DDN, CLASP2, PLXND1, EPB41L3, KANK1, SYNE2, WWC1, PSD3, PIP5K1C, MACF1, ARHGAP45, PSD4, DDX58, CORO1C, GABARAPL1, IFIT5, LAMP5, PLA2G4F, GABRA1, GABRA2, GABRA3, GABRA4, GABR…
GO_LEUCINE_METABOLIC_PROCESS	cluster253	8	Down	0.003664968	8	HMGCL, IVD, HMGCLL1, AUH, MCCC1, BCAT1, BCAT2, MCCC2
GO_LEUKOCYTE_ADHESION_TO_ARTERIAL_ENDOTHELIAL_CELL	cluster114	4	Up	0.015464613	6	ALOX5, MIR92A1, MIR92A2, SLC39A8, TNF, KLF4
GO_PHAGOCYTOSIS	cluster21	254	Up	0.002061868	375	ABI1, IGLL5, NR1H3, ARPC5, ARPC4, ARPC3, ARPC1B, ACTR3, ACTR2, ARPC2, WASF2, IGHV2-70D, IGHV1-69D, IGHV3-64D, SIRPB1, ABCA7, RACK1, SPON2, VAV3, BAIAP2, MERTK, CEBPE, ARPC1A, NCKAP1, CEACAM4, LMAN2, RAB31, CORO1A, TREX1, LYST, CD300A, TUSC2, XKR4, CLN3, PLD4, SPACA3, ADORA1, ADORA2A, CRK, CRP, SIRPA, CSK, CD300LF, WIPF2, TAFA4, CYBA, DNM2, DOCK1, DOCK2, ABCA1, PLPP4, ANO6, AHSG, AIF1, ELANE, UNC1…
GO_GRANULOCYTE_CHEMOTAXIS	cluster17	94	Up	0.002132738	126	CD300H, DNM1L, CCL26, VAV3, CXCL13, TIRAP, JAML, CCR7, CMKLR1, MAPK14, CSF1, CSF1R, CSF3R, IL34, CXADR, MOSPD2, DPEP1, DPP4, EDN1, EDN2, EDN3, FCER1G, PIP5K1C, DAPK2, IL17RA, MSTN, C5AR2, CXCL17, CXCL1, CXCL2, CXCL3, ANXA1, NCKAP1L, ADGRE2, HRH1, IL1B, IL4, CXCL8, CXCR1, CXCR2, CXCL10, ITGA1, ITGA9, ITGB2, KARS1, LBP, LGALS3, MIR223, CCL3L3, MDK, CXCL9, MPP1, CKLF, PDE4B, PDE4D, IL23A, PF4, PF4V1…
GO_LEUKOCYTE_HOMEOSTASIS	cluster139	78	Up	0.007953192	86	ADA, BCL2L11, SH2B3, TCIRG1, MERTK, TNFSF13B, RIPK3, CORO1A, TNFRSF13C, SPNS2, DOCK11, RC3H1, NKX2-3, TSC22D3, GPR183, GAPT, AKT1, FCER1G, FLT3, TNFRSF13B, SLC7A11, ABL1, LAT, SIT1, SLC39A3, SLC40A1, ANXA1, NCKAP1L, HIF1A, HMGB1, HCAR2, FAS, IL2, IL2RA, IL6, CXCR2, ITPKB, JAK3, LGALS9, LMO1, LYN, MIR17HG, MEF2C, KITLG, MIF, MPL, P2RX7, FOXP3, PDE4B, PIK3CB, PIK3CD, PMAIP1, RC3H2, PPP2R3C, PPP3CB,…
GO_LEUKOCYTE_MEDIATED_CYTOTOXICITY	cluster205	79	Up	0.003125379	108	KLRF2, MICA, KLRC4-KLRK1, RASGRP1, TUBB4B, CEBPG, CD226, CTSC, LILRB1, RIPK3, CD160, CORO1A, LYST, TUSC2, SLAMF6, RAET1E, CRK, PIK3R6, IL23R, CTSG, CTSH, AP1G1, AGER, DNASE1, DNASE1L3, ELANE, UNC13D, EMP2, TUBB, F2, F2RL1, FCGR2B, KLRK1, CADM1, NCR3, STAP1, GZMB, GZMM, HLA-A, HLA-B, HLA-E, HLA-F, HLA-G, HLA-H, MR1, HPRT1, ICAM1, RAET1G, IL7R, IL12A, IL12B, IL12RB1, IL18, ITGAM, KIR2DL4, KIR3DL1, …
GO_REGULATION_OF_CELL_SUBSTRATE_ADHESION	cluster21	193	Up	0.002098261	217	MIR939, EDIL3, ARPC2, CDH13, CDK6, CDKN2A, CORO2B, DLC1, CIB1, AGR2, OLFM4, PDPN, POSTN, CSPG5, TRIOBP, EMILIN1, FAM107A, CCR7, COL1A1, COL8A1, COL16A1, EGFLAM, COL26A1, CRK, CRKL, CSF1, CCDC80, DAG1, DAPK3, DMP1, DNM2, DOCK1, JAG1, ECM2, DUSP3, EFNA5, UNC13D, EMP2, DMTN, EPHA1, EPHA3, PTK2B, FBLN1, FBLN2, FGA, FGB, FGG, FOXF1, LIMCH1, CLASP2, FLNA, KANK1, CLASP1, FN1, MACF1, CORO1C, ALOX15, ABL1…
GO_LEUKOCYTE_MIGRATION	cluster17	380	Up	0.002133487	514	ADA, CD300H, KLRC4-KLRK1, DNM1L, ADAM8, ADAM10, CCL26, VAV3, MERTK, CEACAM5, CREB3, CXCL13, FUT9, CEACAM3, CCL27, CEACAM8, RIPK3, EMILIN1, CHGA, SLC7A9, CORO1A, MST1L, PADI2, LYST, CD300A, TIRAP, ADD2, JAML, CCR1, CCR5, CCR6, CCR7, CMKLR1, SPNS2, CNR2, COL1A1, COL1A2, CD200R1, ADORA1, CRK, CRKL, DEFB104A, SIRPA, MAPK14, CSF1, CSF1R, CSF3R, IL34, GCSAML, TAFA4, CX3CR1, CXADR, MOSPD2, CYP19A1, NKX2…
GO_LIGASE_ACTIVITY_FORMING_CARBON_CARBON_BONDS	cluster253	7	Down	0.028403345	7	ACACA, ACACB, PC, PCCA, PCCB, MCCC1, MCCC2
GO_LIMBIC_SYSTEM_DEVELOPMENT	cluster110	93	Up	0.019126317	109	ARPC5, CDK5, CDK6, SEMA3A, TBR1, NKX2-6, CRH, CRK, CRKL, SLC32A1, DAB1, DCLK2, TENT2, DLX1, DLX2, DRD1, DRD2, NR0B1, EMX2, EPHA5, ETS1, EZH1, EZH2, GSX1, ALDH1A3, FGF13, FGFR1, FGFR2, XRN2, RAB3GAP1, PHLPP2, KDM6B, OTP, ALK, CNTNAP2, FOXB1, UQCRQ, GLI3, GSK3B, RAX, ANXA3, HDAC1, HSD3B1, HSD3B2, HTR5A, ID4, KCNA1, KIF5B, LMX1A, MDK, NEFL, NEUROD1, NF1, ATP1A2, NF2, NME1, ATP2B4, PAFAH1B1, LEF1, PO…
GO_LIPASE_INHIBITOR_ACTIVITY	cluster79	14	Up	0.025119122	18	FAF2, ANGPTL3, ANXA1, ANXA2, ANXA2P2, ANXA3, ANXA4, ANXA5, APOA1, APOA2, APOC1, APOC2, APOC3, PINLYP, PDC, SNCB, SCGB1A1, ANXA9
GO_LIPID_BINDING	cluster202	696	Up	0.001377103	779	PLA2G4B, PIGK, RASA4B, C8orf44-SGK3, DNM1L, NR1H3, CERT1, RASGRP1, RASA4, RASGRP2, RIDA, IRX5, TLR6, DLC1, PEMT, SPON2, CDIPT, PGRMC2, CEACAM5, UNC13B, NPC2, ERLIN1, AVIL, CETP, IQGAP2, STARD10, PGRMC1, STARD3, FERMT2, RAB35, ADAP1, AKR1C4, WDR45, ERLIN2, NISCH, ANXA10, PACSIN2, SNX18, CD300A, PHB2, TWF2, TIRAP, OSBPL1A, OSBPL5, OSBPL6, OSBPL7, OSBPL8, OSBPL9, OSBPL10, OSBPL11, CGAS, OMA1, FCHO2,…
GO_LIPID_LOCALIZATION	cluster33	374	Up	0.002867336	440	MIR301B, NR1H3, ATP9A, CERT1, LPCAT3, PLIN3, ABCC4, SIGMAR1, ABCA7, ABCA10, ABCA9, ABCA8, ATP8A1, CDS1, SLC25A17, NCOA2, CEL, NPC2, SLCO1B1, PRELID3A, CES1, CETP, KDM5B, CFTR, STARD10, CFHR4, EHD1, STARD3, SLC27A5, SLC27A4, SLC27A3, SLC27A2, AKR1C4, CHKA, SLCO2B1, SLC22A9, XKR4, OSBPL1A, OSBPL5, OSBPL6, OSBPL7, OSBPL8, OSBPL9, OSBPL10, OSBPL11, C1QTNF1, CIDEA, NUS1, APOA5, PDZD8, CLU, CLN3, ANO4,…
GO_LIPOPOLYSACCHARIDE_MEDIATED_SIGNALING_PATHWAY	cluster96	52	Up	0.024972807	59	TRIB1, MALT1, LILRA2, CARD16, MAPK14, TICAM1, CD55, AKT1, CARD8, SASH1, LY96, DEFB114, PTPN22, HCK, IL1B, IL18, IRAK1, IRAK2, IRF3, SCIMP, LBP, LTF, CD180, LYN, MIF, NFKBIA, NFKBIL1, NOS3, PRKCA, PRKCE, MAPK1, MAPK3, PTAFR, CACTIN, SIGIRR, CCL2, CCL3, CCL5, CX3CL1, BMP6, BPI, PRDX2, TGFB1, TLR2, TLR4, TNF, TNFAIP3, TRAF6, ACOD1, TRIM5, RIPK2, BCL10, LACRT, MTDH, CD6, CD14, LY86, CD36, SCARB1
GO_LOBAR_BRONCHUS_DEVELOPMENT	cluster31	5	Up	0.006635544	6	AGR2, SPDEF, HOXA5, IL13, WNT7B, ADAMTSL2
GO_LONG_CHAIN_FATTY_ACID_TRANSPORT	cluster33	64	Up	0.002774287	75	SLC27A5, SLC27A4, SLC27A3, SLC27A2, PLIN2, CPT1A, CPT1B, CPT2, PROCA1, ACE, DRD2, DRD3, DRD4, EPRS1, AKT1, AKT2, ABCD1, FABP4, FABP1, FABP3, FABP5, ACSL1, ACSL3, ABCD2, PLA2R1, PLA2G4F, PLA2G2D, LCN12, SLC27A6, ANXA1, PLA2G2E, ACACA, ACACB, APOE, SLC27A1, PLA2G2C, LCN1, MIF, NMB, NTSR1, PLA2G3, PNPLA8, PRKAG2, ACSL5, ATP5PF, PLA2G1B, PLA2G2A, PLA2G4A, PLA2G5, PPARG, AVPR1B, PRKAA2, PRKAB2, NMUR2,…
GO_LONG_TERM_MEMORY	cluster127	32	Up	0.038433641	34	RGS14, ADCY1, ADCY8, BTBD9, PTCHD1, CTNS, LRRN4, DRD2, CPEB3, ARC, MTOR, KAT2A, NPAS4, GRIA1, GRIN1, APOE, LDLR, MECP2, EIF2AK4, NFATC4, NTF4, SHANK1, PRKCZ, PRNP, RELN, SLC17A7, RASGRF1, SGK1, SLC2A4, SRF, TAC1, CALB1, CAMK4, PJA2
GO_LONG_TERM_SYNAPTIC_DEPRESSION	cluster55	27	Up	0.011593611	31	LILRB2, PLK2, ADCY8, ADORA1, AGER, DRD1, DRD5, PTK2B, SHANK2, SORCS3, ARC, FMR1, SLC24A2, GRIA1, GRID2, KCNB1, ARF1, GRID2IP, MAPT, PPP1R9A, PTEN, ABHD6, SORCS2, SRF, STXBP1, SHANK3, CBLN1, DGKI, SLC24A1, PICK1, CD38
GO_LOW_DENSITY_LIPOPROTEIN_PARTICLE_RECEPTOR_BIOSYNTHETIC_PROCESS	cluster120	9	Up	0.016219226	10	CNPY2, SEC24A, SCAP, FGF21, HNRNPK, ITGAV, ITGB3, FURIN, PPARG, ADIPOQ
GO_LUNG_CELL_DIFFERENTIATION	cluster31	22	Up	0.025332051	23	KLF2, YAP1, AGR2, CREB1, CTNNB1, FGF10, FOXJ1, SPDEF, GATA6, FOXA1, HOXA5, RBPJ, IL13, ASCL1, NFIB, TMEM38B, SAV1, SOX9, THRA, THRB, NKX2-1, AIMP2, GRHL2
GO_LUNG_EPITHELIUM_DEVELOPMENT	cluster31	34	Up	0.004571555	37	KLF2, YAP1, AGR2, CREB1, FGF7, FGF10, FGFR2, FOXJ1, SPDEF, GATA6, FOXA1, HOXA5, RBPJ, IL13, ASCL1, NFIB, PKD1, ERRFI1, TMEM38B, MAP2K1, RCN3, SAV1, STRA6, SRSF6, SHH, BMP4, SOX9, THRA, THRB, NKX2-1, WNT2, WNT7B, AIMP2, GRHL2, FOXP2, ADAMTSL2, CDC42
GO_LUNG_SECRETORY_CELL_DIFFERENTIATION	cluster31	9	Up	0.008352443	10	AGR2, FGF10, SPDEF, GATA6, HOXA5, IL13, ASCL1, NFIB, NKX2-1, AIMP2
GO_LYMPHOCYTE_APOPTOTIC_PROCESS	cluster139	61	Up	0.009900184	73	ADA, BCL2L11, ADAM8, TRAF3IP2, KDELR1, RIPK3, CLC, CRKL, LGALS16, GIMAP8, DFFA, PTCRA, TSC22D3, EFNA1, AKT1, NOC2L, FOXP1, PRELID1, TNFRSF21, GLI3, LGALS13, CD274, HIF1A, FAS, IL2, IL2RA, FASLG, IL7R, IL10, IDO1, JAK3, ARG2, LGALS3, LGALS9, LYN, MIR17HG, MIF, P2RX7, PDCD1, PIP, LMBR1L, PKN1, PRKCQ, LGALS14, SLC39A10, PTEN, GPAM, BAK1, SLC46A2, BAX, RAG1, BCL6, CCL5, BLK, BMP4, BTK, TP53, WNT5A, B…
GO_REGULATION_OF_PROTEASOMAL_UBIQUITIN_DEPENDENT_PROTEIN_CATABOLIC_PROCESS	cluster22	124	Up	0.003381882	130	BCAP31, TRIB1, STUB1, RACK1, ARIH2, ZER1, CEBPA, GIPC1, PLK2, TLK2, GLMN, PARK7, FAM122A, CLU, LRRK2, SOCS4, PLK3, RNF19B, KLHL40, PRICKLE1, CSNK1A1, CSNK1D, CSNK1E, COMMD1, SH3RF2, RNF217, DAB2, CDC20B, DVL1, AKT1, FHIT, SIRT2, FOXF2, CLEC16A, UFL1, RYBP, HSPBP1, RNF144B, SVIP, ARIH1, RNF19A, RCHY1, FBXW8, FBXO22, GBA, GCLC, DESI1, GNA12, RNF180, TRIB2, GSK3A, GSK3B, SENP1, UBQLN2, UBQLN1, NOP53…
GO_MACROPHAGE_CYTOKINE_PRODUCTION	cluster182	15	Up	0.0037122	16	SPON2, LILRB1, IRAK3, SIRT1, GAS6, HLA-G, GPRC5B, TGFB1, TGFB2, TGFB3, TLR4, WNT5A, CUEDC2, SEMA7A, CD36, CD74
GO_MACROPHAGE_FUSION	cluster217	3	Up	0.018470312	6	OCSTAMP, TREM2, TYROBP, DCSTAMP, ADAM9, CD81
GO_MAINTENANCE_OF_GASTROINTESTINAL_EPITHELIUM	cluster247	20	Up	0.000615854	21	STRAP, SERPINA3, VSIG1, MUC2, MUC4, MUC6, NEUROD1, TLR9, INAVA, MUC13, CRACD, RBP4, PBLD, NOD2, SLC22A5, SOX9, TFF1, TFF2, TFF3, TLR4, ZNF830
GO_ION_TRANSMEMBRANE_TRANSPORTER_ACTIVITY	cluster29	765	Up	0.010950482	876	KCNE3, SLC9B1P1, KCNJ18, HCN4, SLC17A4, GJC1, ABCC5, ABCC9, KCNK7, SLC25A13, SLC25A15, CDK5, MFSD10, SLC35B1, KCNMB2, SLC17A2, ABCC4, KCNE1B, TCIRG1, PKDREJ, CACNG3, CACNG2, ATP8A1, SLC30A9, ATP5PD, SLC25A17, SLC9A6, SLC35A1, SLC19A2, SLC34A2, SLCO1B1, ATP5MG, CLDN16, MTCO2P12, SLC12A7, SLC17A3, CFTR, SLC26A1, SLC22A7, SLC38A3, SLC27A5, SLC27A2, SLC35D2, AKR1C4, ADAMTS8, SLC7A9, SLC2A6, SLC6A14, …
GO_REGULATION_OF_CARDIAC_CONDUCTION	cluster29	62	Up	0.009859072	73	ABCC9, TRDN, CORIN, AHCYL1, NKX2-5, CXADR, TMEM65, DMPK, AGT, FKBP1B, FLNA, GJA5, ANK2, RANGRF, EHD3, HRC, ITPR1, ITPR2, ITPR3, KCNJ11, RNF207, MIR1-1, MIR1-2, MIR19A, MIR208A, MIR328, ASPH, ATP1A1, ATP1A2, ATP1A3, ATP1A4, ATP1B1, ATP1B2, ATP1B3, NOS1, FXYD2, ATP2A1, NPPA, ATP2A2, NPPC, NPR1, NPR2, ATP2A3, ATP2B1, ATP2B2, ATP2B3, ATP2B4, TNNI3K, PDE4D, FXYD1, FXYD3, FXYD7, FXYD6, FXYD4, TRPM4, PR…
GO_MARGINAL_ZONE_B_CELL_DIFFERENTIATION	cluster293	9	Up	0.007401125	9	CDH17, DOCK11, PTK2B, DLL1, LFNG, MFNG, NOTCH2, DOCK10, BCL3
GO_MAST_CELL_GRANULE	cluster331	18	Up	0.003056337	22	RASGRP1, CPLX2, CHGA, MRGPRX2, AKR1B1, LAT, MILR1, ANXA1, CXCR2, KIT, LYN, NPPA, PLA2G3, PIK3CD, PIK3CG, SRGN, S100A13, BTK, LAT2, NR4A3, CBL, SNAP23
GO_SIGNAL_RELEASE	cluster4	514	Up	0.001456319	616	KLRF2, DNM1L, CDK5, MIR6869, ABCC4, TCIRG1, TLR6, BTN2A2, RAPGEF3, UNC13B, CSPG5, ADCY1, GIPC1, KDM5B, CFTR, CPLX2, CPLX1, LILRB1, NMU, LILRA2, CHAT, RAPGEF4, ADCY5, BTN3A1, CHGA, CAPN10, GLMN, NISCH, PRRT2, HRH3, STX1B, CHRM2, PARK7, TMEM106A, CHRNA3, CHRNA4, CHRNA5, ADCY8, TRIM9, CHRNB2, UCN3, CHRNB3, CHRNB4, NLRP3, C1QTNF1, C1QTNF3, CIDEA, C1QTNF4, ADCYAP1, GRIN3A, SNAP47, SLC16A10, LRRK2, CNR…
GO_POSITIVE_REGULATION_OF_CELL_ADHESION	cluster21	373	Up	0.002237063	428	ADA, CD24, KLRC4-KLRK1, PTPRU, EDIL3, ADAM8, ARPC2, CDH13, RASGRP1, EBI3, CDK6, FLOT1, FSTL3, LILRB2, SIRPB1, CITED2, BTN2A2, VAV3, CIB1, AGR2, OLFM4, CXCL13, PDPN, TNFSF13B, CSPG5, NFAT5, HSPH1, LILRB1, MALT1, LILRB4, TRIOBP, EMILIN1, CD160, HHLA2, CORO1A, DUSP10, NLRP3, TNFRSF13C, CCR7, TMIGD2, COL8A1, COL16A1, MAP3K8, EGFLAM, COL26A1, CRK, CRKL, SIRPA, CSF1, CSK, PIK3R6, IL23R, CTLA4, CCDC80, …
GO_MEMBRANE_LIPID_BIOSYNTHETIC_PROCESS	cluster227	141	Up	0.004266459	147	PIGK, CERT1, PYURF, RACK1, PEMT, SPTLC1, CERS1, DEGS2, ACER1, CYP4F22, A3GALT2, PIGU, SGPP2, SAMD8, CSNK1G2, PPM1L, SPTSSB, SGMS2, SPTSSA, ABCA2, HACD2, CERS3, CLN8, ALDH3B1, ALDH3B2, ALDH3A2, SIRT3, PIGN, PRKD3, ALOX12B, KDSR, CERS6, ST6GALNAC3, B4GALNT1, PRKD2, SGMS1, GBA, GBGT1, ST6GALNAC4, PGAP2, PIGW, ORMDL2, ST8SIA5, CERS2, ST6GALNAC6, ST8SIA6, ENPP7, ACER2, CCN1, CERKL, HACD4, ASAH1, P2RX1…
GO_MEMBRANE_LIPID_METABOLIC_PROCESS	cluster227	203	Up	0.017270709	212	PIGK, CERT1, PYURF, RACK1, PEMT, ST3GAL6, SPTLC1, CERS1, NEU3, SERINC3, DEGS2, ZPBP2, SPNS2, ACER1, CYP4F22, A3GALT2, PIGU, NEU4, SGPP2, CREM, SAMD8, CSNK1G2, PPM1L, CYP1B1, SPTSSB, SGMS2, SPTSSA, ABCA2, HACD2, CERS3, CLN8, ALDH3B1, ALDH3B2, ALDH3A2, PDXDC1, ESYT1, SIRT3, PIGN, PLA2G15, PRKD3, ALOX12B, FUCA1, FUT2, FUT3, FUT5, FUT6, FUT7, KDSR, CERS6, ST6GALNAC3, SERINC5, GALC, B4GALNT1, PRKD2, S…
REACTOME_ACTIVATION_OF_NMDA_RECEPTORS_AND_POSTSYNAPTIC_EVENTS	cluster1	90	Up	0.001345289	94	CAMKK1, PRKAR2B, LRRC7, RASGRF1, CAMK2B, CAMK2A, RPS6KA2, PRKACA, RPS6KA6, DLG1, TUBA3D, ACTN2, DLG3, MAPK1, PPM1F, TUBB1, ARHGEF7, MAPK3, TUBB4A, LIN7B, GRIN2D, PRKAG2, APBA1, GIT1, PRKAR1A, CAMKK2, LIN7A, PRKAB1, RASGRF2, PRKAR2A, PRKAG3, GRIN3B, KIF17, RPS6KA1, CREB1, GRIA2, TUBA1B, GRIA3, TUBA4A, PRKAB2, PRKAA1, DLG4, KRAS, CAMK1, RAC1, TUBB2A, TUBB2B, PDPK1, PRKACB, CAMK2D, CASK, CAMK2G, LIN…
GO_MEMBRANE_REGION	cluster226	311	Up	0.002033852	343	CDH2, KCNE3, HDAC6, CD24, CDH13, CDH15, FLOT1, RGS19, TLR6, TUBA1B, DLC1, LAMTOR5, SORBS1, PDPN, CD226, ADCY1, ADCY2, HPSE, BVES, ERLIN2, CAVIN3, PACSIN2, PARK7, CHRNA3, CHRNA7, ADCY8, CHRNB2, MAL2, ADCYAP1R1, ADD1, ADD2, ADD3, TPP1, CLN3, LRRK2, LTB4R, CNR1, CNTN1, LYPD6, ARID3C, CRK, CSK, RTN4RL1, ADRA1B, LYPD4, TMEM190, ADRA1A, CTNNA1, CTNNB1, NFAM1, PROM2, CTSD, CXADR, SLC38A9, CD55, DAG1, ST…
GO_MEMBRANE_REPOLARIZATION_DURING_ATRIAL_CARDIAC_MUSCLE_CELL_ACTION_POTENTIAL	cluster7	4	Up	0.004943586	7	FLNA, KCNA5, KCNJ3, KCNJ5, KCNN2, KCNQ1, MIR328
GO_MEMORY	cluster127	108	Up	0.001078148	121	FOXO6, ABCA7, CEBPB, RGS14, ADCY1, PLK2, KLK8, CHRNA7, ADCY8, CHRNB2, BTBD9, NTAN1, CNR1, COMT, CREB1, PTCHD1, CTNS, CX3CR1, BRINP1, DBH, LRRN4, DRD1, DRD2, EIF4EBP2, FEN1, FGF13, CPEB3, SORCS3, CIC, SYT11, PLCB1, ARC, CUX2, CRTC1, ADNP, MTOR, SLC24A2, KAT2A, NPAS4, ADGRF1, GIP, GRIA1, GRIN1, GRIN2A, HRH1, HRH2, HTR2A, TAFA2, ATXN1L, APOE, INSR, ITGA3, ITGA5, ITPR3, KCNK2, LDLR, LMX1A, ASIC1, MAP…
GO_MESODERM_DEVELOPMENT	cluster201	119	Up	0.01208928	134	TSPY10, APELA, GDF11, IKZF1, CITED2, YAP1, DLL3, SIX2, OSR1, MESP2, EPHA2, DAND5, ETS2, ETV2, EXT1, EXT2, EYA1, EYA2, FGF8, FGFR1, FGFR2, IKZF3, FOXF1, DKK1, FOXC1, FOXC2, KDM6B, MESD, POFUT2, CTDNEP1, ZFPM2, SSBP3, AMH, GJA1, RPS6KA6, CRB2, SETD2, HCK, TLX2, HOXA11, MSGN1, INHBA, ITGA2, ITGA3, ITGB1, ITGB3, ITGB4, JAK2, LHX1, MIR1-1, MIR1-2, MIR145, MIR150, MIR200C, SMAD1, SMAD2, SMAD3, SMAD4, M…
GO_MESODERM_MORPHOGENESIS	cluster201	70	Up	0.001079676	77	APELA, SIX2, MESP2, EPHA2, ETV2, EXT2, EYA1, EYA2, FGFR1, FGFR2, FOXF1, DKK1, FOXC1, FOXC2, KDM6B, POFUT2, GJA1, CRB2, SETD2, TLX2, HOXA11, MSGN1, INHBA, ITGA2, ITGA3, ITGB1, ITGB3, ITGB4, MIR1-1, MIR1-2, MIR145, MIR150, MIR200C, SMAD1, SMAD2, SMAD3, NF2, NODAL, PAX2, LEF1, PRKACA, PRKAR1A, MESP1, TWSG1, TBX20, EPB41L5, EXOC4, SFRP2, SCX, BMP4, BMP7, BMPR1A, BMPR2, SNAI1, SRF, TBXT, TAL1, TBX6, T…
GO_MESODERMAL_CELL_DIFFERENTIATION	cluster201	32	Up	0.024602184	35	SIX2, ETV2, EYA1, EYA2, FGFR1, FGFR2, FOXF1, DKK1, FOXC2, KDM6B, GJA1, HOXA11, INHBA, ITGA2, ITGA3, ITGB1, ITGB3, ITGB4, MIR145, MIR150, MIR200C, SMAD1, NODAL, PAX2, MESP1, SFRP2, BMP4, BMPR1A, TAL1, KDM6A, HMGA2, ITGA8, WNT3A, TRIM15, KLF4
GO_METAL_ION_PROTON_ANTIPORTER_ACTIVITY	cluster241	14	Up	0.00895774	14	SLC9A6, SLC9B2, SLC9A8, SLC9C2, SLC9A9, SLC9C1, SLC9A4, LETM1, SLC9A1, SLC9A2, SLC9A3, SLC9A5, SLC11A1, SLC9A7
GO_METANEPHRIC_GLOMERULAR_MESANGIUM_DEVELOPMENT	cluster68	5	Up	0.010499934	5	EGR1, PDGFB, PDGFRB, WT1, CD34
GO_METANEPHRIC_GLOMERULUS_VASCULATURE_DEVELOPMENT	cluster68	6	Up	0.023623208	8	OSR1, EGR1, PDGFB, PDGFRA, PDGFRB, TCF21, WT1, CD34
GO_METANEPHRIC_NEPHRON_DEVELOPMENT	cluster68	30	Up	0.03108487	40	SIX2, OSR1, CTNNB1, AGTR2, EGR1, FOXD1, GREM1, GDNF, SOX8, HES1, FMN1, HES5, LAMB2, LHX1, LIF, CITED1, PAX2, PDGFB, PDGFRA, PDGFRB, PKD1, PKD2, WNT4, KIF26B, LGR4, RET, SALL1, BMP4, SMO, SOX9, STAT1, TCF21, TFAP2B, WNT9B, WT1, NPHS2, PAX8, IRX1, ADIPOQ, CD34
GO_POSITIVE_REGULATION_OF_NERVOUS_SYSTEM_DEVELOPMENT	cluster23	502	Up	0.001890925	552	FOXO6, CDH4, ARMCX5-GPRASP2, DNM1L, ACTR2, PLXNC1, OLIG2, KATNB1, HMG20B, SEMA3A, PRMT5, BAIAP2, STK25, SEMA4D, RGS14, AVIL, FUT9, WASF3, STMN2, TPPP, IL1RAPL1, TWF2, SLITRK1, RNF157, ADCYAP1, ZNF488, ZFYVE27, CYB5D2, PLK5, CNR1, CNTF, CNTN1, SYT2, CRABP2, SLITRK4, CRKL, CHODL, CSF1, CSNK1D, CSNK1E, IL34, KCTD11, CBLN2, NKX2-5, CTNNB1, ADRA2B, GDF7, CPNE9, ADRA2C, CUX1, CX3CR1, DAB2IP, LINGO2, ZD…
REACTOME_TRANSPORT_TO_THE_GOLGI_AND_SUBSEQUENT_MODIFICATION	cluster1	184	Up	0.001570932	186	ARF5, COPZ2, TRAPPC6A, ANK1, FUT8, TRAPPC3, SPTB, MGAT4A, ST6GAL1, NSF, LMAN1, TUBA3D, DYNC1I2, CAPZB, CD59, B4GALT1, TMED2, DYNLL1, SCFD1, SEC22C, ARCN1, KDELR3, CNIH1, SEC23A, CTSZ, TUBB1, ARFGAP1, COG4, DCTN6, LHB, TUBB4A, PPP6R1, NAPA, KDELR1, COPE, BET1, YKT6, SEC23IP, GBF1, GOSR2, GOSR1, AREG, CTSC, PPP6R3, ST3GAL4, FOLR1, COPZ1, MAN1A1, MAN2A1, SEC24A, COL7A1, TFG, GORASP1, LMAN2L, SPTBN1,…
GO_REGULATION_OF_SUPRAMOLECULAR_FIBER_ORGANIZATION	cluster23	346	Up	0.00195037	373	HDAC6, WASHC1, CDH5, OCLN, ARPC5, ARPC4, ARPC3, ARPC1B, ACTR3, ACTR2, ARPC2, AKAP9, ABI2, WASF2, SORBS3, TENM1, CDKN1B, APC2, KATNB1, CCL26, TUBB4A, CORO2B, DLC1, RAPGEF3, CDC42EP2, HAX1, BAIAP2, CIB1, ARPC1A, ARFGEF1, CDC42EP3, AVIL, CFL1, CFL2, NCKAP1, IQGAP2, WASF3, TMSB15A, DSTN, STMN2, TRIOBP, EMILIN1, CDC42EP1, CORO1A, AKAP13, PARK7, TWF2, SYNPO, CHRNA7, ARAP1, ADD1, ADD2, CLU, ADD3, CCR7, …
GO_NEURON_PROJECTION_GUIDANCE	cluster23	268	Up	0.002122793	285	CDH4, RANBP9, PLXNC1, CDK5, SEMA3A, TUBB3, SEMA6C, SEMA6B, SEMA4F, SEMA4D, SEMA4B, SEMA3C, DPYSL4, B3GNT2, TBR1, CHL1, FRS2, VAX1, KIF3A, CHN1, LYPLA2, NTN5, VSTM2L, EMB, UNC5D, CRMP1, CSF1R, GDF7, CNTN4, DAB1, DAG1, DCC, ARX, DLX5, DOK1, DPYSL2, DSCAM, DVL1, EFNA1, EFNA2, EFNA3, EFNA4, EFNA5, EFNB1, EFNB2, EFNB3, CELSR3, MEGF8, EGR2, EPHA2, EPHA1, EPHA3, EPHA4, EPHA5, EPHA7, EPHA8, EPHB1, EPHB2,…
GO_POSITIVE_REGULATION_OF_CELLULAR_COMPONENT_BIOGENESIS	cluster23	519	Up	0.002186384	551	PDCD6IP, BCL2L11, WASHC1, CDH5, OCLN, ARMCX5-GPRASP2, ARPC5, ARPC4, ARPC3, ARPC1B, ACTR3, ACTR2, ARPC2, AKAP9, G3BP1, CDH17, ABI2, TRIM28, WASF2, SORBS3, TENM1, FLOT1, CDKN1B, STUB1, TLR6, CCL26, RACK1, RAPGEF3, CDC42EP2, BAIAP2, UNC13B, SEMA4D, ARPC1A, CXCL13, CDC42EP3, SPAG5, AVIL, PLK4, NCKAP1, IQGAP2, SEPTIN9, ENTR1, WASF3, TPPP, EMILIN1, FAF1, CHGA, CDC42EP1, IL1RAPL1, CORO1A, SNF8, PARK7, T…
GO_MICROVILLUS	cluster123	85	Up	0.00415786	93	USH1C, RAPGEF3, PDPN, IQGAP2, STARD10, SLC27A4, CLCA1, LRRK2, CEACAM20, CNP, CTNNB1, PROM2, CTSV, DPEP1, SLC26A2, MUC20, AKR1B1, NFASC, KIF13B, CRB1, SLC7A8, ANKS4B, CLIC4, CBLIF, MYO1H, ANGPT1, FSCN3, FOXA1, ICAM2, ENPP7, AQP5, ITGAV, ITGB3, GRXCR1, MYO1B, MSN, MYO1F, MYO1A, MYO1C, MYO1D, MYO1E, MYO6, MYO7A, MYO7B, OXTR, DCXR, PDGFA, PDGFRA, PDZK1, WWOX, ATP6V1A, ATP6V1B1, ATP6V1B2, ATP6V1E1, AT…
GO_MODIFICATION_OF_POSTSYNAPTIC_STRUCTURE	cluster231	18	Up	0.00186551	18	BAIAP2, WASF3, SYNPO, CTNNA2, CYFIP1, CHMP2B, RHOA, MYH10, PFN1, PFN2, ITSN1, STAU1, TIAM1, CAMKV, CTTNBP2, WASF1, ARHGAP44, CDC42
GO_MODIFICATION_OF_SYNAPTIC_STRUCTURE	cluster231	25	Up	0.003542984	24	BAIAP2, WASF3, SYNPO, CLN3, CTNNA2, EPHA4, CYFIP1, ABL1, CHMP2B, RHOA, MYH10, PFN1, PFN2, GRIPAP1, DLGAP3, REST, ITSN1, STAU1, TIAM1, CAMKV, CTTNBP2, WASF1, ARHGAP44, CDC42
GO_MODULATION_BY_SYMBIONT_OF_HOST_CELLULAR_PROCESS	cluster196	26	Up	0.013834093	26	BCL2L11, TNIP1, ATG7, CPSF4, PHB2, SCRIB, GAPDH, IRGM, KPNA1, KPNB1, KPNA2, KPNA3, KPNA4, KPNA5, KPNA7, EIF2AK4, NTRK3, SERPINB9, BAD, BCL2L1, PABPN1, ULK1, CASP8, CD4, ATG5, ULK2
GO_MODULATION_BY_SYMBIONT_OF_HOST_PROCESS	cluster196	34	Up	0.029040686	38	BCL2L11, TNIP1, CLEC4M, ATG7, RRAGA, CPSF4, PHB2, DAG1, DEFA1, SCRIB, GAPDH, HIPK2, CD209, IRGM, INSR, KPNA1, KPNB1, KPNA2, KPNA3, KPNA4, KPNA5, KPNA7, EIF2AK4, NTRK3, SERPINB9, EIF2AK2, BAD, BCL2L1, RXRA, DEFA1B, PABPN1, ULK1, CASP8, HYAL2, CD4, VAPB, ATG5, ULK2
GO_MODULATION_BY_VIRUS_OF_HOST_CELLULAR_PROCESS	cluster196	19	Up	0.010343897	19	BCL2L11, ATG7, CPSF4, PHB2, SCRIB, KPNA1, KPNB1, KPNA2, KPNA3, KPNA4, KPNA5, KPNA7, EIF2AK4, NTRK3, BAD, BCL2L1, PABPN1, CASP8, CD4
GO_MODULATION_BY_VIRUS_OF_HOST_PROCESS	cluster196	27	Up	0.013120868	29	BCL2L11, CLEC4M, ATG7, RRAGA, CPSF4, PHB2, DAG1, SCRIB, HIPK2, CD209, INSR, KPNA1, KPNB1, KPNA2, KPNA3, KPNA4, KPNA5, KPNA7, EIF2AK4, NTRK3, EIF2AK2, BAD, BCL2L1, RXRA, PABPN1, CASP8, HYAL2, CD4, VAPB
GO_MONOCARBOXYLIC_ACID_BIOSYNTHETIC_PROCESS	cluster213	212	Up	0.017548007	246	ACOT8, MIR548P, NR1H3, UST, DHRS9, PIBF1, ERLIN1, CES1, CSPG5, PTGES3, CYP46A1, SDS, SLC27A5, SLC27A2, LIAS, ABHD2, AKR1C4, ERLIN2, HOGA1, PARK7, CHST14, ACOT7, MGLL, OSBPL1A, OSBPL6, OSBPL7, OSBPL9, ACSM1, APOA5, ACOT4, ACSM2A, PRXL2B, ACMSD, STARD4, ACSM6, VCAN, NCAN, CSPG4, LIPI, CYP1A1, CYP1A2, CYP2C8, CYP2C9, CYP2D6, CYP2E1, RDH10, CYP3A4, CYP4A11, CYP7A1, CYP8B1, CYP27A1, DCN, ABHD3, ABAT, …
GO_MONOCYTE_CHEMOTAXIS	cluster17	38	Up	0.002294065	66	CCL26, CREB3, CCR1, DEFB104A, MOSPD2, DUSP1, ANO6, AIF1, FLT1, FPR2, DEFB124, GREM1, CXCL17, ANXA1, HMGB1, IL6, IL6R, CXCL10, LGALS3, LYN, CCL3L3, NBL1, CCN3, DEFB104B, SERPINE1, PDGFB, LGMN, SLAMF8, S100A14, PTPRO, RPS19, S100A7, S100A12, CCL1, CCL2, CCL3, CCL3L1, CCL4, CCL5, CCL7, CCL8, CCL11, CCL13, CCL14, CCL15, CCL16, CCL17, CCL18, CCL19, CCL20, CCL21, CCL22, CCL23, CCL24, CCL25, XCL1, CX3CL…
GO_REGULATION_OF_CHEMOTAXIS	cluster17	189	Up	0.00260388	229	KLRC4-KLRK1, DNM1L, CDH13, ADAM10, CCL26, SEMA3A, CREB3, SEMA6C, SEMA6B, SEMA4F, SEMA4D, SEMA4B, SEMA3C, CXCL13, TBR1, CCL27, MST1L, PADI2, TIRAP, CCR1, CCR4, CCR6, CCR7, CMKLR1, MAPK14, CSF1, CSF1R, IL34, MOSPD2, CYP19A1, DDT, AGER, DPP4, DSCAM, DUSP1, DUSP3, GPR183, S1PR1, LPAR1, EDN1, EDN2, EDN3, EFNB2, MEGF8, ANO6, AIF1, ELANE, F2RL1, F3, F7, PTK2B, SEMA3D, FGF1, FGF2, FGF4, FGF10, FGFR1, VEG…
GO_MONOVALENT_INORGANIC_ANION_HOMEOSTASIS	cluster136	21	Up	0.00149579	26	SLC34A2, SLC12A7, CKB, ABCC2, SLC34A3, FGFR4, FASLG, ENPP1, ATP6V1B1, SLC12A9, PTH, SLC12A5, SFRP4, SLC12A1, SLC12A2, SLC12A3, SLC12A4, SLC34A1, TFAP2B, CA12, FGF23, SLC12A8, XPR1, GCM2, SLC9A3R1, SLC12A6
GO_MORPHOGENESIS_OF_AN_EPITHELIAL_SHEET	cluster310	54	Up	0.006298474	58	PDPN, PDCD10, COL5A1, CARMIL2, DAG1, JAG1, HBEGF, DVL1, DVL2, TOR1A, MEGF8, CLASP2, FLNA, CLASP1, TMEFF2, FLRT3, MTOR, LAMA1, ARHGAP35, HOXB2, HOXB4, CCN1, PLET1, ITGA5, RHOA, RHOC, LRP6, MIR221, MMP12, MSX2, NOTCH1, NOTCH2, DLL4, LIN7C, TBX20, VANGL2, PTEN, MRTFA, RREB1, CEACAM1, MPP5, BMP5, BMP7, PHACTR4, SOS1, SOX11, SRF, ADAM17, WNT5A, WNT7A, DDR1, ARHGAP24, AJUBA, PHLDB2, ACVRL1, ARHGAP12, C…
REACTOME_TRANSLOCATION_OF_SLC2A4_GLUT4_TO_THE_PLASMA_MEMBRANE	cluster1	71	Up	0.001754577	72	RALA, TBC1D1, EXOC5, ACTB, TUBA3D, KIFAP3, RAB10, EXOC1, SNAP23, MYH9, TUBB1, KIF3B, STX4, RAB11A, TUBB4A, AKT2, PRKAG2, YWHAE, PRKAB1, C2CD5, EXOC2, LNPEP, PRKAG3, STXBP3, EXOC8, RAB14, RHOQ, TUBA1B, TUBA4A, YWHAH, KIF3A, EXOC4, PRKAB2, YWHAQ, TBC1D4, RAC1, TUBB2A, TUBB2B, EXOC6, AKT1, RAB13, TUBA3E, PRKAA2, YWHAZ, YWHAB, RAB8A, TUBA1A, TUBA1C, RAB4A, ASPSCR1, YWHAG, RALGAPB, TUBB8B, SFN, TUBB6,…
GO_MULTICELLULAR_ORGANISMAL_HOMEOSTASIS	cluster250	466	Up	0.003229272	519	CDH3, CDH5, OCLN, NR1H3, USH1C, ADAM8, TCIRG1, PEMT, YAP1, CEBPB, CIB2, ADCY1, ADCY2, CFTR, GJB6, PPP1R13L, NMU, PPARGC1A, ADCY3, GADD45G, ADAMTS5, ADCY5, CORO1A, STRAP, ADCY6, AKAP11, MRAP2, PRR4, ADCY7, ADCY8, BTBD9, CIDEA, ADCY9, OMA1, NXNL1, ADCYAP1, ADD1, SERPINA3, TPP1, CMKLR1, ZG16B, USH1G, CNGB1, ACER1, KDF1, CNR1, COL2A1, DRAM2, CHMP4B, PPARGC1B, ADORA1, WDR36, CLDN4, CLDN3, CPT2, CSF1, …
GO_MUSCLE_CELL_DEVELOPMENT	cluster15	150	Up	0.008852356	183	PARP2, RAMP2, ZMPSTE24, KLHL41, NEBL, PDLIM5, CFL2, CAPN9, AFG3L2, BVES, LDB3, AKAP13, CHRNB1, ALPK2, WFIKKN1, WFIKKN2, COMP, KLHL40, ADM, NKX2-6, SGCZ, CSRP1, CSRP2, ADRA1A, NKX2-5, CXADR, DMD, AGT, AGTR2, EDN1, ENG, PI16, FHL2, P2RX2, KDM1A, FLII, FLNC, OBSL1, HEY2, STAC3, MTOR, G6PD, LMOD1, GATA4, FBXO22, MYOF, ANKRD1, BMP10, BIN1, SYPL2, ANK2, GPX1, GSK3A, TMOD4, TMOD3, TMOD2, HNRNPU, HES1, I…
GO_MUSCLE_CELL_DIFFERENTIATION	cluster15	325	Up	0.00303934	390	CDH2, HDAC5, PARP2, CDH15, MYMX, FLOT1, CDK9, RAMP2, ZMPSTE24, SPEG, KLHL41, CEACAM5, NEBL, PDLIM5, CFL2, CAPN9, FRS2, EHD1, AFG3L2, GLMN, BVES, LDB3, AKAP13, CHRNB1, CHUK, ALPK2, WFIKKN1, WFIKKN2, COMP, KLHL40, ADM, MTPN, NKX2-6, SGCZ, MAPK14, CSRP1, CSRP2, ADRA1A, NKX2-5, CTH, CTNNA1, CTNNA2, CTNNB1, SIK1, SMYD1, TCF23, CXADR, BHLHA15, DMD, DMPK, DNMT1, AGT, AGTR2, EDN1, EDNRB, EFNB2, ENG, EREG…
GO_MUSCLE_CELL_PROLIFERATION	cluster204	181	Up	0.009655312	244	MIR509-2, MIR665, MIR873, MIR509-3, MIR1298, MIR4632, CDH13, NAMPT, CALCRL, TRIB1, ABCC4, CDKN1A, CDKN1B, YAP1, PPARGC1A, CNN1, COMT, MAPK14, SIX5, NKX2-5, CTNNB1, CXADR, CYBA, DNMT1, AGT, HBEGF, S1PR1, EDN1, EGFR, ARID2, AIF1, ELANE, ELN, EPHB1, DIPK2A, ERBB4, EREG, AKT1, ERN1, FGF2, FGF9, FGFR1, FGFR2, FOXC1, FOXC2, AKR1B1, ZFPM2, HEY2, ALOX12, MTOR, XRCC6, TENM4, LDLRAP1, GATA6, FGF20, MSTN, G…
HP_SUDDEN_CARDIAC_DEATH	cluster41	73	Up	0.002034308	82	ALG10B, LDB3, KCNE2, KCNJ2, CRLF1, LIMK1, RFC2, LDLR, WIPF1, CAV3, DTNA, KCNQ1, PTEN, CSRP3, GTF2I, LMNA, SCN5A, EMD, KCNJ5, ELN, TMEM43, KCNH2, CLIP2, CLCF1, RYR2, LDLRAP1, SYNE2, CACNA1C, WAS, ENPP1, APOB, GNAI2, AKT1, CALM1, DNAJC19, KCNE1, NOS1AP, JUP, LRP6, TRDN, MYL2, ABCG5, TNNI3, HLA-B, DSC2, EYA4, SYNE1, SCN10A, SCN4B, CALM2, CACNA2D1, PKP2, TBL2, FHL1, GPD1L, PRKAG2, DES, TECRL, ABCG8, …
GO_MUSCLE_STRUCTURE_DEVELOPMENT	cluster15	573	Up	0.004025261	681	CDH2, SRA1, MIR509-2, MIR873, MIR509-3, ZBTB42, HDAC5, MEF2B, PARP2, CDH15, MYMX, CDK5, FLOT1, CDK9, RAMP2, ZMPSTE24, UBE4B, SPEG, KLHL41, HMG20B, ADARB1, BASP1, YAP1, ZBTB18, CEACAM5, DDX17, NEBL, PDLIM5, CENPF, LBX1, CFL2, CAPN9, VAMP5, FRS2, USP19, EHD1, AFG3L2, VAX1, CHD2, GLMN, BVES, LDB3, AKAP13, CHRNA1, CHRNB1, CHRND, CHUK, ZNF689, ALPK2, CMTM5, WFIKKN1, WFIKKN2, EID2B, CNTF, CNTFR, COL3A1…
GO_REGULATION_OF_SMOOTH_MUSCLE_CONTRACTION	cluster41	55	Up	0.002850383	65	ADA, CALCRL, NMU, CHRM2, CHRM3, CHRNA3, CHRNB4, CNN1, ADORA1, ADORA2B, ARHGAP42, ADRA1A, ADRA2A, ADRA2B, ADRA2C, ADRB2, DAPK3, ABAT, EDN1, EDN2, CTTN, F2R, NPNT, GHSR, GPER1, GUCY1A1, ITGA2, KCNMA1, KIT, RHOA, MIR143, MIR145, MIR153-1, MIR153-2, MIR21, ATP1A2, NPY2R, ATP2B1, OXT, OXTR, P2RX1, PLCE1, GHRL, PRKG1, NMUR2, PTAFR, PTGS2, RGS2, PROK2, SOD1, SRF, TACR2, TACR1, TACR3, TBXA2R, TNNI3, CALC…
GO_MUSCLE_TISSUE_DEVELOPMENT	cluster15	339	Up	0.016628601	409	MIR509-2, MIR873, MIR509-3, PARP2, GJC1, CDK5, FLOT1, ZMPSTE24, UBE4B, KLHL41, HMG20B, YAP1, ZBTB18, SEMA3C, DDX17, NEBL, PDLIM5, CENPF, CFL2, VAMP5, FRS2, PPP1R13L, USP19, PPARGC1A, VAX1, BVES, AKAP13, CHRNA1, CHRND, ZNF689, ALPK2, COL3A1, XIRP2, COL11A1, OSR1, COL19A1, KLHL40, MTPN, NKX2-6, SGCZ, CREB1, MYL6B, GATA5, CCM2L, MAPK14, CSRP1, CSRP2, ADRA1A, NKX2-5, CTNNB1, SIK1, SMYD1, CXADR, ZFPM1…
GO_MYELOID_CELL_APOPTOTIC_PROCESS	cluster95	29	Up	0.006221196	33	CDKN2A, MAEA, CCR5, CTSL, EPO, FCER1G, SIRT1, CLEC5A, SLC7A11, GHSR, ANXA1, HCAR2, APOH, IL6, CXCR2, IRF3, IRF7, ITPKB, ARF6, MEF2C, KITLG, MIF, PIK3CB, PIK3CD, SELENOS, PTEN, BCL2, CCL5, NOD2, ADAM17, TCP1, THRA, ADIPOQ
REACTOME_LEISHMANIA_INFECTION	cluster21	207	Up	0.002250268	306	FGR, CALCR, DVL2, PRKAR2B, NOX1, GIPR, BTK, FYN, WAS, DPEP1, ADRB1, CYBA, CYFIP2, NCKAP1, ELMO2, CALCRL, GNAI3, GLP2R, GNB5, SCT, CDC42, PRKACA, ACTB, NFKB2, ADCY2, GNB1, ADCYAP1R1, SCTR, GNAS, PTHLH, P2RX7, HSP90AB1, ITPR3, ABL1, MYO9B, GGT5, MAPK1, GGT1, MYH9, CTSG, AVP, HCK, MAPK3, MEFV, PYCARD, LHB, VIPR2, CRHR2, GHRHR, WASL, RLN2, DVL1, MAPK8, PRKAR1A, NFKB1, CALCA, ARPC3, GNB3, MAPK14, GLP1…
GO_MYELOID_LEUKOCYTE_CYTOKINE_PRODUCTION	cluster182	28	Up	0.000605876	30	SPON2, LILRB1, CHGA, IRAK3, TICAM1, DDX1, DHX36, FCER1G, SIRT1, DDX58, GAS6, HLA-G, HMOX1, KIT, MIF, GPRC5B, MAVS, BCL6, TGFB1, TGFB2, TGFB3, TLR4, WNT5A, CUEDC2, NR4A3, SEMA7A, BCL10, DDX21, CD36, CD74
GO_NEGATIVE_REGULATION_OF_IMMUNE_SYSTEM_PROCESS	cluster21	375	Up	0.002475302	463	ADA, PARP3, MICA, KLRC4-KLRK1, NR1H3, TSPAN32, CDK6, TRIB1, CD96, LRRC17, MIR6869, FSTL3, LILRB2, ADAR, BTN2A2, PIAS3, N4BP2L2, GPNMB, MERTK, PIBF1, TRIM38, CEBPB, CIB1, TOB2, LILRB1, FGL2, TRAFD1, SPINK5, LILRB4, LILRB3, EMILIN1, CD160, GLMN, IRAK3, DUSP10, PADI2, TREX1, CD300A, VSIG4, PGLYRP2, PGLYRP3, FCRL3, ADCYAP1, CLNK, H4-16, LEO1, ZPBP2, CNR1, CNR2, FCRLB, COL3A1, TMEM178A, CD200R1, OTOP1…
GO_POSITIVE_REGULATION_OF_LEUKOCYTE_MIGRATION	cluster17	119	Up	0.002769168	142	DNM1L, ADAM8, ADAM10, CREB3, CXCL13, CCL27, TIRAP, CCR1, CCR6, CCR7, CMKLR1, MAPK14, CSF1, CSF1R, IL34, CX3CR1, MOSPD2, AGER, EDN1, EDN2, EDN3, ANO6, AIF1, ELANE, F2RL1, F7, PTK2B, VEGFD, SWAP70, FPR2, DAPK2, DEFB124, FUT4, FUT7, GAS6, MSTN, STK39, TMEM102, CXCL17, PYCARD, NCKAP1L, HMGB1, ICAM1, APP, IL1R1, IL4, IL6, IL6R, CXCL8, CXCR2, IL12A, CXCL10, ITGA2, ITGA2B, ITGA4, KARS1, MIA3, RHOA, LBP,…
GO_MYOFIBRIL_ASSEMBLY	cluster15	56	Up	0.008285211	67	KLHL41, NEBL, CFL2, CAPN9, LDB3, AKAP13, CSRP1, CSRP2, NKX2-5, EDN1, FLII, OBSL1, LMOD1, ANKRD1, BMP10, TMOD4, TMOD3, TMOD2, ITGB1, KRT8, KRT19, MIR1-1, MIR1-2, SMAD4, MEF2A, MEF2C, LMOD2, MYH3, MYH6, MYH10, MYH11, MYL2, NEB, NRAP, PDGFRA, PDGFRB, MYOZ2, SIX4, PGM5, PRKAR1A, LMOD3, PROX1, ACTA1, MYOZ1, SRF, ACTC1, ACTG1, TMOD1, TNNT1, TNNT2, TNNT3, TPM1, TTN, SYNPO2L, FHOD3, CSRP3, CAPN3, OBSCN, …
GO_MYOSIN_BINDING	cluster158	65	Up	0.037983423	72	MYL12B, MYL9, ARFGEF2, ARFGEF1, GIPC1, RAB10, TRIOBP, CORO1A, RAB3C, RAB39B, IQGAP3, SHROOM1, STXBP5, DMD, LMTK2, TRAK1, TRIM32, LIMCH1, FUS, GCSAM, MYRIP, AMPD1, PYCARD, GSN, NPC1L1, RHOA, LLGL2, LLGL1, RAB8A, MOBP, MYBPC3, MYH8, MYL2, MYL3, MYL4, MYOC, NPHS1, SPTBN5, RAB14, RAB6B, SPATA6, TRPM7, SPATA6L, KIRREL1, LARP6, VEZT, AXL, RAB25, SHROOM4, ACTA1, RAB3A, RAB3B, RAB6A, RAB27A, RAB27B, RALA…
GO_MICROTUBULE_ASSOCIATED_COMPLEX	cluster1	143	Up	0.002350233	159	HDAC6, KIF28P, RANBP9, KIF20A, ACTR1B, ACTR1A, DNAL4, TOPORS, KATNB1, APPBP2, DCTN2, DCTN6, KIF1C, ACTL7B, ACTL7A, KIF2C, KIF3A, DCTN3, KIF12, GABARAP, HAUS1, BORCS5, CFAP70, KIF19, WDR63, DNAH14, DYNLL2, DNHD1, DNAH2, KIF18B, KLC3, DCTN1, DCX, ACTL10, DNAH5, DNAH6, DNAH8, DNAH9, DYNC1H1, DYNC1I1, DYNC1I2, DYNC1LI2, DNAH10, EML1, DNAH12, KIF6, KIFAP3, KIF21B, KIF1B, FBXW11, KIF13B, HAUS5, NUDCD3,…
GO_MYOSIN_HEAVY_CHAIN_BINDING	cluster158	9	Up	0.004809362	13	MYL12B, MYL9, CORO1A, LIMCH1, AMPD1, MYBPC3, MYL2, MYL3, MYL4, SPTBN5, AXL, STX1A, NKD2
GO_MYOSIN_II_BINDING	cluster158	10	Up	0.02042246	13	TRIOBP, SHROOM1, STXBP5, LIMCH1, GCSAM, GSN, LLGL2, LLGL1, MYL3, MYL4, SHROOM4, SLC9A3R1, STXBP5L
GO_MYOSIN_II_COMPLEX	cluster91	12	Up	0.010271315	20	MYL12B, MYL9, MYL6B, LIMCH1, MYLPF, MYH1, MYH2, MYH3, MYH4, MYH6, MYH7, MYH8, MYH9, MYH10, MYH11, MYL1, MYL3, MYL5, MYH14, MYH13
GO_MYOTUBE_DIFFERENTIATION	cluster15	100	Up	0.016492519	117	HDAC5, MYMX, FLOT1, KLHL41, CEACAM5, EHD1, KLHL40, MAPK14, NKX2-5, SIK1, SMYD1, BHLHA15, DMPK, RBM24, P2RX2, FLT3LG, PLD3, STAC3, MTOR, FBXO22, ANKRD2, MYOF, MAMSTR, GPX1, ERVW-1, EHD2, TMEM119, IGF1, IL4, IL4R, CXCL10, KCNH1, KEL, MYMK, ERVFRD-1, MIR1-1, MIR1-2, MIR133A1, MIR133A2, MIR200B, MIR206, MEF2C, CXCL9, MMP14, MIR133B, MYF5, MYF6, MYH9, MYOD1, MYOG, NFATC2, NOS1, NOTCH1, CCN3, NPHS1, TR…
GO_N_ACETYLLACTOSAMINE_SYNTHASE_ACTIVITY	cluster71	5	Up	0.005716687	5	B4GALT1, B4GALT4, B4GALT3, B4GALT2, B4GALT5
GO_N_TERMINAL_PEPTIDYL_METHIONINE_ACETYLATION	cluster238	7	Up	0.027118652	7	NAA30, NAA20, NAA35, NAA16, NAA60, NAA25, NAA15
GO_N_TERMINAL_PROTEIN_ACETYLTRANSFERASE_COMPLEX	cluster238	9	Up	0.018708601	10	NAA30, NAA20, NAA35, NAA16, NAA25, NAA15, NAA50, NAA10, NAA38, NAA11
GO_NAIL_DEVELOPMENT	cluster120	10	Up	0.014802903	10	HOXC13, RSPO4, ITGA6, ITGB4, KRT84, MSX1, MSX2, PRKAB1, FZD6, FOXN1
GO_NATURAL_KILLER_CELL_ACTIVATION	cluster56	60	Up	0.009492178	85	KLRF2, MICA, KLRC4-KLRK1, RASGRP1, MERTK, PIBF1, KAT7, CORO1A, TUSC2, PGLYRP2, PGLYRP3, CLNK, TICAM1, IL23R, AP1G1, ELF4, UNC13D, FGR, ZBTB1, KLRK1, FLT3LG, ZNF683, RHBDD3, NCR3, PTPN22, GAS6, RABL3, HLA-E, HLA-F, IFNE, ID2, IFNA1, IFNA2, IFNA4, IFNA5, IFNA6, IFNA7, IFNA8, IFNA10, IFNA13, IFNA14, IFNA16, IFNA17, IFNA21, IFNB1, IFNW1, IL2, IL12A, IL12B, IL15, IL18, ITGB2, KIR3DS1, BLOC1S3, LAMP1, …
GO_NATURAL_KILLER_CELL_ACTIVATION_INVOLVED_IN_IMMUNE_RESPONSE	cluster56	12	Up	0.02089928	31	KLRF2, CORO1A, PGLYRP2, PGLYRP3, AP1G1, UNC13D, ZNF683, HLA-F, IFNE, IFNA1, IFNA2, IFNA4, IFNA5, IFNA6, IFNA7, IFNA8, IFNA10, IFNA13, IFNA14, IFNA16, IFNA17, IFNA21, IFNB1, IFNW1, IL12B, LAMP1, CD244, IFNK, RAB27A, VAMP7, PGLYRP1
GO_NATURAL_KILLER_CELL_DEGRANULATION	cluster56	7	Up	0.008281967	8	KLRF2, CORO1A, AP1G1, UNC13D, HLA-F, LAMP1, RAB27A, VAMP7
GO_NATURAL_KILLER_CELL_MEDIATED_IMMUNITY	cluster205	50	Up	0.004167715	66	KLRF2, MICA, KLRC4-KLRK1, RASGRP1, CD96, TUBB4B, CEBPG, CD226, LILRB1, CD160, CORO1A, LYST, SLAMF6, CLNK, SH2D1B, RAET1E, CRK, PIK3R6, AP1G1, UNC13D, TUBB, KLRK1, CADM1, NCR3, GZMB, HLA-A, HLA-B, HLA-E, HLA-F, HLA-G, RAET1G, IL12A, IL12B, IL18, KIR2DL4, KIR3DL1, KLRC2, KLRD1, CLEC2A, CLEC12B, LAG3, LAMP1, LEP, LGALS9, SH2D1A, ARRB2, PRDX1, SERPINB9, CRTAM, PTPN6, SLAMF7, PVR, NECTIN2, RAB27A, IL2…
GO_NECROTIC_CELL_DEATH	cluster317	49	Up	0.012922729	64	DNM1L, PPIF, RBCK1, MTCO2P12, RIPK3, TMEM123, TICAM1, CYLD, GSDME, PGAM5, MLKL, HEBP2, LY96, IPMK, SLC25A4, BIRC2, BIRC3, TICAM2, FAS, FASLG, IRF3, ITPK1, MIR101-1, MIR101-2, MIR103A1, MIR103A2, MIR107, MIR214, MIR22, MIR221, MIR223, MIR92A1, MIR92A2, MAP3K5, MT3, MT-CO2, TRPM7, PELI1, MIR485, BAX, PYGL, SLC6A6, SLC6A13, BNIP3, BOK, TSPO, TLR3, TLR4, TNF, TP53, TRAF2, UCN, ZBP1, FZD9, CASP8, ALKB…
GO_PROTEIN_CONTAINING_COMPLEX_BINDING	cluster23	1146	Up	0.002361308	1258	HDAC6, CDH5, DNM1L, USH1C, PQBP1, EDIL3, ARPC5, ARPC4, ARPC3, ARPC1B, ACTR3, ACTR2, ARPC2, CDH13, BCAP31, CDH17, WASF2, CDK4, PRMT3, ADAM10, EIF1, PSMD14, CDKN1A, CDKN1B, FSTL3, CDKN1C, LILRB2, EIF1B, KATNB1, CORO2B, NOD1, RACK1, PRMT5, CD2BP2, TAB1, GPNMB, PPIH, ZNHIT1, FST, HMGN4, CRTAP, FBLN5, CIB2, NEBL, CEBPE, UBD, CEBPG, DCTN2, ARPC1A, SORBS1, P3H4, CENPF, GAS2L1, KHDRBS1, CD226, DCTN6, GNA…
GO_NEGATIVE_REGULATION_OF_ALCOHOL_BIOSYNTHETIC_PROCESS	cluster113	14	Up	0.017551851	17	MIR548P, ERLIN1, ERLIN2, CYP27B1, SCAP, GFI1, DKK3, APOE, MIR185, MIR30C1, MIR30C2, NFKB1, PLEK, REST, BMP2, BMP5, SOD1
GO_NEGATIVE_REGULATION_OF_ANION_TRANSMEMBRANE_TRANSPORT	cluster72	14	Up	0.020904865	15	ARL6IP5, SLC43A2, OSR1, AKT1, AKT2, MTOR, STK39, TCAF2, ANO9, GOPC, RGS2, RGS4, THBS1, SLC43A1, IRS2
GO_NEGATIVE_REGULATION_OF_ANION_TRANSPORT	cluster72	26	Up	0.006415331	31	ARL6IP5, HRH3, SLC43A2, OSR1, ADORA1, ABAT, AGTR2, AKT1, AKT2, PLA2R1, MTOR, GABRE, STK39, TCAF2, GRM7, HTR1B, ANO9, LEP, MIR33A, NPY5R, ATP5PF, PRKG2, GOPC, RGS2, RGS4, SFRP4, THBS1, TRH, SLC43A1, CYP4F2, IRS2
GO_NEGATIVE_REGULATION_OF_APOPTOTIC_PROCESS_IN_BONE_MARROW_CELL	cluster308	5	Up	0.006620106	6	PLK2, FGFR2, FLT3LG, HSPD1, LEF1, PTH
GO_NEGATIVE_REGULATION_OF_APOPTOTIC_SIGNALING_PATHWAY	cluster92	216	Up	0.01717422	233	BCL2L10, C8orf44-SGK3, PPIF, TRAP1, PSME3, CDKN2D, YAP1, ACAA2, CREB3, HYOU1, IVNS1ABP, ZMYND11, PARK7, RFFL, CLU, LRRK2, COL2A1, CSF2, CSNK2A1, CSNK2A2, CTH, CTNNA1, CTNNB1, CX3CR1, DDX3X, CTTN, ENO1, EPO, AKT1, EYA4, EYA1, EYA2, EYA3, UNC5B, RTKN2, DDIAS, FGA, FGB, FGF10, FGG, TRIM32, FAIM2, KDM1A, SIRT1, MAPK8IP2, SGK3, FXN, PELI3, FYN, IFI6, MPV17L, ZNF385A, HIGD1A, NOC2L, GATA1, GATA4, AATF,…
GO_NEGATIVE_REGULATION_OF_BINDING	cluster212	157	Up	0.029749765	169	CDKN1A, STUB1, RACK1, MAD2L2, CARM1, NES, RUVBL2, PIM2, PARK7, CARD16, WFIKKN1, LRRK2, WFIKKN2, MITD1, CRMP1, CCM2L, CSNK1E, TTBK2, ZFP90, TMC8, EFHB, CTSZ, ADRB2, CYP2D6, DAB2, ZFPM1, ACE, DDIT3, XIRP1, TLE5, DDX11, ZNF675, DVL1, E2F1, EIF2S1, C9orf72, AKT1, ERCC4, HABP4, DKK1, KDM1A, USP33, WAPL, ADNP, HEY1, HEY2, GTPBP4, TFIP11, PCSK9, SIN3A, GPSM1, GATA1, DISC1, GOLGA2, GSK3B, GTF2F1, GZMA, H…
HP_ABNORMAL_QT_INTERVAL	cluster41	49	Up	0.003273718	56	ALG10B, TANGO2, KCNE2, KCNJ2, KCNE1, SLC12A3, BSCL2, AKAP9, SCN10A, GNAS, SCN4B, PSMD12, KCNJ5, CACNA2D1, CALM3, KCNH2, CAV3, STX16, GPC4, KCNQ1, DNAJC19, SCN5A, SNTA1, CACNA1S, ACADVL, GPC3, ACADL, CACNB2, CAV1, CLCNKB, LMNA, CDC73, TRPM4, CALM2, CACNA1C, KCNJ18, HADH, CAVIN1, ALPK3, KCNA5, FOS, BPTF, MECP2, ANK2, PHOX2B, TECRL, TNNI3K, SRY, ZMPSTE24, NOS1AP, AGPAT2, TRDN, CALM1, PPARG, GMPPB, G…
GO_POSITIVE_REGULATION_OF_SMOOTH_MUSCLE_CONTRACTION	cluster41	26	Up	0.003372169	31	ADA, NMU, CHRM3, ADRA1A, ADRA2B, ABAT, EDN1, EDN2, CTTN, F2R, NPNT, GHSR, GPER1, ITGA2, KIT, RHOA, MIR21, NPY2R, OXT, OXTR, GHRL, PTAFR, PTGS2, PROK2, SRF, TACR2, TACR3, TBXA2R, SPX, SPHK1, MYOCD
GO_NEGATIVE_REGULATION_OF_BLOOD_VESSEL_ENDOTHELIAL_CELL_MIGRATION	cluster81	41	Up	0.001748016	89	HDAC5, MIR2355, PDCD10, CSNK2B, SPRED1, GADD45A, AGTR2, FGF2, VASH1, GDF2, ANGPT2, RGCC, CARD10, HMGB1, HRG, APOE, JUP, RHOA, MIR101-1, MIR101-2, MIR10A, MIR129-1, MIR129-2, MIR132, MIR137, MIR146A, MIR149, MIR152, MIR15A, MIR15B, MIR16-1, MIR16-2, MIR188, MIR193A, MIR196A1, MIR196A2, MIR199A1, MIR199A2, MIR199B, MIR19B1, MIR19B2, MIR20A, MIR200B, MIR200C, MIR204, MIR206, MIR212, MIR22, MIR221, M…
GO_NEGATIVE_REGULATION_OF_CAMP_MEDIATED_SIGNALING	cluster35	22	Up	0.009229698	26	PDE10A, MRAP2, RNF157, APLNR, LPAR1, MGRN1, GNAI2, APLP1, MIR133A1, MIR133A2, NPY2R, ATP2B4, OPRL1, OPRM1, PDE11A, PDE2A, PDE3A, PDE3B, PDE4D, MRAP, ARRDC3, RGS2, CRTC3, SSTR4, UBE2B, CDC34
GO_NEGATIVE_REGULATION_OF_CANONICAL_WNT_SIGNALING_PATHWAY	cluster288	166	Up	0.021212499	184	CDH2, TMEM170B, MIR665, PTPRU, G3BP1, PSME3, PSMD14, TLE7, APC2, MAD2L2, RUVBL2, CTHRC1, CSNK1A1L, PSMB11, AMER1, MAPK14, PSMA8, PRICKLE1, CSNK1A1, NOTUM, DACT3, NKX2-5, CTNND1, DAB2IP, CYLD, DAB2, DDIT3, TLE5, TMEM64, DVL1, DVL2, DVL3, EGR1, EMD, AMER2, ANKRD6, DKK1, HECW1, FOXO1, FOXO3, PSME4, TMEM131L, FRZB, SOSTDC1, WWTR1, NPHP4, LATS2, GREM1, AMFR, NPHP3, DKKL1, DKK4, DKK3, DKK2, INVS, GPC3,…
GO_REGULATION_OF_UBIQUITIN_DEPENDENT_PROTEIN_CATABOLIC_PROCESS	cluster22	151	Up	0.00352465	158	BCAP31, TRIB1, STUB1, RACK1, ARIH2, ZER1, CEBPA, GIPC1, PLK2, TLK2, GLMN, RNF139, PARK7, FAM122A, CLU, LRRK2, SOCS4, PLK3, RNF19B, KLHL40, PRICKLE1, CSNK1A1, CSNK1D, CSNK1E, CSNK2A1, CSNK2A2, PYHIN1, COMMD1, SH3RF2, RNF217, DAB2, CDC20B, DVL1, EGF, AKT1, PTK2B, FHIT, SIRT2, FOXF2, CLEC16A, UFL1, RYBP, HSPBP1, RNF144B, SVIP, ARIH1, RNF19A, RCHY1, FBXW8, FBXO22, GBA, DISC1, GCLC, DESI1, GNA12, RNF1…
GO_POSITIVE_REGULATION_OF_SUBSTRATE_ADHESION_DEPENDENT_CELL_SPREADING	cluster21	34	Up	0.002624645	38	ARPC2, CIB1, OLFM4, CSPG5, TRIOBP, CRK, CRKL, DNM2, DOCK1, UNC13D, DMTN, FGA, FGB, FGG, FLNA, ABL1, HAS2, APOA1, LIMS1, MDK, MYOC, NEDD9, P4HB, CARMIL1, LIMS2, CASS4, PREX1, RAC1, RAC3, RREB1, S100A10, C1QBP, DOCK5, CALR, NRP1, ARHGEF7, MYADM, CDC42
GO_POSITIVE_REGULATION_OF_CELL_SUBSTRATE_ADHESION	cluster21	108	Up	0.002817465	122	EDIL3, ARPC2, CDH13, CDK6, CIB1, AGR2, OLFM4, CSPG5, TRIOBP, EMILIN1, CCR7, COL8A1, COL16A1, EGFLAM, COL26A1, CRK, CRKL, CSF1, CCDC80, DAG1, DMP1, DNM2, DOCK1, ECM2, UNC13D, EMP2, DMTN, EPHA1, PTK2B, FBLN2, FGA, FGB, FGG, FOXF1, FLNA, FN1, ALOX15, ABL1, FUT1, NPNT, ABI3BP, EGFL6, DISC1, RELL2, GSK3B, HAS2, HRG, APOA1, FMN1, CCN1, ILK, ITGA6, ITGA3, ITGA5, JAK2, JUP, VWC2, KDR, LIMS1, ARL2, SMAD3,…
GO_REGULATION_OF_CELL_ACTIVATION	cluster21	500	Up	0.003175148	643	ADA, CD24, SH2B3, PARP3, IGLL5, MICA, KLRC4-KLRK1, NR1H3, TSPAN32, ADAM8, RASGRP1, EBI3, RNF41, CDKN1A, IGHV2-70D, IGHV1-69D, IGHV3-64D, LILRB2, SIRPB1, TLR6, BTN2A2, VAV3, GPNMB, MAD2L2, MERTK, PIBF1, CEBPA, CEBPB, PDPN, CD226, TNFSF13B, CTSC, HSPH1, LILRB1, FGL2, MALT1, SPINK5, LILRB4, LILRA2, RIPK3, EMILIN1, CD160, GLMN, HHLA2, CORO1A, DUSP10, SHLD3, TREX1, CD300A, VSIG4, CHRNB2, NLRP3, TIRAP,…
GO_NEGATIVE_REGULATION_OF_CELL_MIGRATION_INVOLVED_IN_SPROUTING_ANGIOGENESIS	cluster81	21	Up	0.01048059	49	HDAC5, MIR2355, PDCD10, SPRED1, CARD10, RHOA, MIR146A, MIR149, MIR15A, MIR16-1, MIR16-2, MIR188, MIR193A, MIR196A1, MIR196A2, MIR199A1, MIR199A2, MIR199B, MIR19B1, MIR19B2, MIR20A, MIR200C, MIR206, MIR22, MIR221, MIR26A1, MIR26A2, MIR29C, MIR320A, MEOX2, NOTCH1, MIR361, MIR424, DLL4, MAP2K5, MIR329-1, MIR329-2, MIR410, MIR494, MIR495, MIR497, MIR503, MIR483, TBXA2R, THBS1, MMRN2, STARD13, ITGB1BP…
GO_POSITIVE_REGULATION_OF_CELL_DEVELOPMENT	cluster23	508	Up	0.002605515	570	FOXO6, CDH4, CDH5, PARP2, ARMCX5-GPRASP2, DNM1L, ACTR2, ARPC2, PLXNC1, OLIG2, TRIB1, KATNB1, HMG20B, SEMA3A, PRMT5, BAIAP2, STK25, SEMA4D, SEMA3C, CIB1, OLFM4, RGS14, CSPG5, AVIL, FUT9, STMN2, TRIOBP, IL1RAPL1, TWF2, SLITRK1, RNF157, ADCYAP1, ADD1, ZNF488, ZFYVE27, CYB5D2, PLK5, CNR1, CNTF, CNTN1, SYT2, SLC9B2, CRABP2, CRK, CRKL, CHODL, CSF1, CSNK1D, CSNK1E, IL34, KCTD11, NKX2-5, CTNNB1, ADRA2B, …
GO_POSITIVE_REGULATION_OF_T_HELPER_1_CELL_DIFFERENTIATION	cluster21	4	Up	0.003196936	6	ANXA1, HLX, CCL19, RIPK2, CD80, SOCS5
GO_NEGATIVE_REGULATION_OF_CELLULAR_COMPONENT_MOVEMENT	cluster81	302	Up	0.021010656	400	ADA, KCNE3, MIR892B, MIR665, HDAC5, MIR1298, MIR2355, KLRC4-KLRK1, PTPRU, RNF41, TRIB1, CDKN1B, CITED2, SEMA3A, DLC1, ADARB1, SEMA6C, SEMA6B, SEMA4F, SEMA4D, SEMA4B, SEMA3C, CXCL13, SPINT2, NRG3, PPARGC1A, IL24, ABHD2, EMILIN1, PTPRT, STRAP, NISCH, DUSP10, PDCD10, PADI2, CD300A, CYGB, OSBPL8, WDR63, PODN, COL3A1, ACVR1C, CD200R1, ADORA1, CLDN3, PIP5KL1, CRK, ADORA3, CSNK2B, CLDN19, CTNNA1, CX3CR1…
KEGG_AXON_GUIDANCE	cluster23	129	Up	0.002920315	129	UNC5B, PLXNB2, PPP3R2, PPP3CC, PPP3R1, PAK4, NGEF, SEMA4C, SEMA4A, PLXNC1, ROCK1, ABLIM3, PTK2, ROBO1, SLIT2, ROBO2, PLXNA1, ABL1, PLXNA2, PLXNB3, PLXNB1, SEMA3G, ITGB1, SEMA3F, NRAS, ROBO3, CHP2, NFAT5, SEMA6D, RHOD, PAK6, PLXNA3, NCK1, NFATC4, NTNG1, SEMA6A, NFATC3, KRAS, SRGAP3, L1CAM, CFL2, CFL1, GNAI1, UNC5A, GNAI2, RND1, NCK2, MET, SLIT1, SLIT3, PAK5, NTN1, PAK1, LRRC4C, SEMA3C, GNAI3, CXCL…
GO_NEGATIVE_REGULATION_OF_CELLULAR_RESPONSE_TO_GROWTH_FACTOR_STIMULUS	cluster46	148	Up	0.012410705	182	PDCD6, TOB1, SPRY3, SPRY1, SPRY2, FSTL3, STUB1, CXCL13, SPINT3, CNMD, EMILIN1, STRAP, CIDEA, VASN, WFIKKN1, WFIKKN2, CD109, HJV, DAB2IP, SPRED1, EID2, DCN, TMPRSS6, BMPER, DLX1, DNM2, AGT, AGTR2, DAND5, CADM4, SPRED2, HTRA4, FBN1, FBN2, LEMD2, FGF2, EPN2, DKK1, PEG10, SPART, SULF1, SIRT1, LEMD3, FAM89B, ABL1, BAMBI, SOSTDC1, ADGRA2, ZNF451, GATA3, GREM1, GLG1, GPC1, BCL9L, HIPK2, HHEX, ONECUT1, H…
GO_NEGATIVE_REGULATION_OF_CELLULAR_RESPONSE_TO_TRANSFORMING_GROWTH_FACTOR_BETA_STIMULUS	cluster46	79	Up	0.00616304	89	SPRY1, SPRY2, STUB1, SPINT3, EMILIN1, STRAP, CIDEA, VASN, WFIKKN1, WFIKKN2, CD109, SPRED1, EID2, DLX1, DNM2, DAND5, SPRED2, HTRA4, FBN1, FBN2, PEG10, SIRT1, LEMD3, FAM89B, BAMBI, ZNF451, GLG1, BCL9L, ONECUT1, HSPA1A, HSPA5, NRROS, SPRED3, LTBP1, MIRLET7F1, MIRLET7F2, MIRLET7G, MIR15B, MIR29B1, MIR29B2, MIR17HG, SMAD2, SMAD3, SMAD6, SMAD7, MIR342, CHST11, ZBTB7A, PDPK1, PIN1, IL17RD, ASPN, PPM1A, …
GO_NEGATIVE_REGULATION_OF_CHROMATIN_ORGANIZATION	cluster257	60	Up	0.024752433	64	WDR5, H1-8, CTBP1, DNMT1, DNMT3B, SDR16C5, MTF2, KDM1A, KDM4C, PHF8, SIRT1, ASF1A, SIN3A, ZNF451, NOC2L, ATAD2, H1-0, H1-2, H1-3, H1-4, H1-5, H1-6, H1-1, HMGA1, APOBEC1, EZHIP, JARID2, H1-9P, USP17L2, MIR182, MLLT6, PAX5, FOXP3, UBR5, PHF1, PHF2, ATAD2B, BCOR, PIH1D1, PRMT6, OTUB1, KDM4D, KDM3A, SPHK2, AICDA, KDM5A, SET, SKI, SMARCB1, SNCA, SPI1, BRCA1, SUPT6H, TAF7, TWIST1, UBE2B, UCN, OTUB2, TE…
GO_NEGATIVE_REGULATION_OF_COAGULATION	cluster78	46	Up	0.002652788	55	SH2B3, PROCR, C1QTNF1, CPB2, ADAMTS18, ABAT, EDN1, F2, F11, F12, FAP, HS3ST5, FGA, FGB, FGG, ALOX12, GP1BA, ANXA2, ANXA5, HRG, APOE, APOH, KLKB1, KNG1, KRT1, MIR19B1, MIR19B2, NOS3, SERPINE1, SERPINB2, PDGFA, PDGFB, PDGFRA, SERPINE2, PLAT, PLAU, PLAUR, PLG, SERPINF2, PRKCD, PRKG1, PROC, PROS1, CEACAM1, TFPI, THBD, THBS1, SERPING1, TSPAN8, USF1, VTN, ADTRP, UBASH3B, CD9, CD34
GO_NEGATIVE_REGULATION_OF_CYTOKINE_PRODUCTION	cluster64	253	Up	0.005208373	368	CDH3, MIR877, MIR920, MIR935, MIR365A, MIR365B, CD24, NUTF2, CD96, MIR6869, AKAP8, TRAIP, TLR6, KLF2, BTN2A2, GPNMB, MERTK, PIBF1, KAT5, LILRB1, IRAK3, ADCY7, VSIG4, TUSC2, CHRNA7, NLRP3, CARD16, PGLYRP2, PGLYRP3, C1QTNF3, CIDEA, CCR7, CMKLR1, CD200R1, SIRPA, CRYBA1, CSK, IL23R, PYDC2, CX3CR1, CYLD, ZFPM1, DDIT3, AGER, EPHA2, NLRC3, ELANE, SERPINB1, NLRP7, TIGIT, F2, ABCD1, F2RL1, FCGR2B, ABCD2, …
GO_NEGATIVE_REGULATION_OF_DEFENSE_RESPONSE	cluster64	195	Up	0.010145823	269	ADA, MIR920, CDH5, MIR3909, MICA, NR1H3, LPCAT3, CALCRL, CD96, MIR6869, ADAR, TRIM38, LILRB1, FGL2, TRAFD1, SPINK5, IRAK3, DUSP10, TREX1, ADCY7, VSIG4, NLRP3, C1QTNF3, ADCYAP1, IL22RA2, CNR2, CD200R1, OTOP1, ADORA1, ADORA2A, CR1, CRK, SIRPA, LRFN5, DCST1, PYDC2, CYP19A1, NLRP6, AGER, DRD2, NLRC3, ELANE, NLRP7, A2M, ETS1, F2, ABCD1, FCGR2B, ABCD2, SIRT2, FOXF1, MAPKBP1, TTLL12, SYT11, FPR2, ALOX5,…
GO_ACTIN_FILAMENT_BINDING	cluster23	194	Up	0.002950611	206	USH1C, ARPC5, ARPC4, ARPC3, ARPC1B, ACTR3, ACTR2, ARPC2, CORO2B, NEBL, ARPC1A, GAS2L1, AVIL, CFL1, CFL2, IQGAP2, GJB6, FERMT2, DSTN, TRIOBP, KPTN, CORO1A, TWF2, FMNL2, ADD1, ADD2, ADD3, ADSS1, MISP, MYOM3, IQGAP3, XIRP2, SHROOM1, CTNNA1, CTNNA2, SYNE3, DBN1, XIRP1, EEF2, EGFR, AIF1, TMEM201, SAMD14, CTTN, DMTN, ABLIM3, MYH15, MYO16, FLII, FLNA, MPRIP, CYFIP1, SYNE2, SYNE1, COTL1, MACF1, CORO1C, P…
GO_PHOSPHATIDYLSERINE_BINDING	cluster4	52	Up	0.001940105	58	CD300A, OSBPL5, OSBPL8, OSBPL10, FCHO2, SYT2, SYT9, CD300LF, SYT6, SYT11, GAP43, APPL1, GAS6, HAVCR1, GSDMA, ANXA2, ANXA2P2, ANXA6, ANXA13, HMGB1, HSPA8, SYT10, MARK1, MFGE8, MME, TRIM72, ASAP1, SYT17, SYTL2, APPL2, AXL, GSDMB, GSDMC, JPH2, GRAMD1B, ADGRB1, SYT13, RPE65, RS1, SYT1, SYT4, SYT5, THBS1, TLN1, GSDMD, SYT15, PLEKHN1, ANXA9, SYT3, CAVIN2, SCIN, CPNE1, SYT8, SYT7, SYT12, CPNE6, SCARB1, …
GO_NEGATIVE_REGULATION_OF_FATTY_ACID_TRANSPORT	cluster72	7	Up	0.003667774	8	AGTR2, AKT1, AKT2, PLA2R1, ATP5PF, THBS1, CYP4F2, IRS2
GO_NEGATIVE_REGULATION_OF_G_PROTEIN_COUPLED_RECEPTOR_SIGNALING_PATHWAY	cluster35	46	Up	0.02315738	53	ADA, APELA, RGS14, MRAP2, RNF157, ADM, CRY1, ADRB2, GRK2, DNM1, DNM2, DRD2, DRD3, APLNR, MGRN1, RPGRIP1L, GIPR, GNAI2, GRK4, GTF2H2, UBQLN2, APLP1, HTR1B, HTR2B, CXCL8, STMN1, MIR133A1, MIR133A2, ARR3, ARRB1, ARRB2, MET, KLK14, BECN2, ATP2B4, OPRL1, OPRM1, PLEK, NECAB2, MRAP, ARRDC3, RGS2, RGS4, RGS13, SAG, CCL5, BICD1, SNCA, SSTR4, YWHAB, APLN, RPH3AL, GPRASP1
GO_NEGATIVE_REGULATION_OF_GLYCOGEN_METABOLIC_PROCESS	cluster47	6	Up	0.02544572	7	PASK, GSK3A, GSK3B, INS, ENPP1, INPP5K, SELENOS
HP_VENTRICULAR_ARRHYTHMIA	cluster41	90	Up	0.003448161	111	ALG10B, LDB3, KCNE2, SLMAP, KCNJ2, KCNE1, TWNK, KCNE3, CAV3, MT-CO2, DTNA, KCNQ1, MT-CYB, MT-CO1, MT-TF, SCN5A, IFNG, SCN1B, EMD, CACNA1S, KCNJ5, MT-TW, RYR2, HCN4, TMEM43, SCN10A, SCN3B, KCNH2, KCNE5, CLCNKB, CACNB2, RRM2B, MT-ND1, MT-ND2, MRPS14, SYNE2, CACNA1C, MT-TC, TSC1, BMP2, MT-ATP6, MT-CO3, MT-TS2, MT-TK, MT-TL1, MT-ND4, SLC25A20, TNNC1, LMNA, TRDN, TNNI3K, TSC2, NOS1AP, MYL2, CALM1, DSC…
GO_NEGATIVE_REGULATION_OF_PROTEIN_CATABOLIC_PROCESS	cluster22	124	Up	0.003677832	132	MAD2L2, GIPC1, USP19, OS9, TLK2, IRAK3, PARK7, GABARAPL2, AZIN2, AGAP2, KLHL40, TRIM40, CSNK2A1, CSNK2A2, CST3, DAB2IP, CYP51A1, EFNA1, EGFR, EPHA4, ALAD, F13B, FHIT, SIRT2, MYCBP2, FLNA, CLEC16A, ATP13A2, RYBP, SF3B3, FYN, SVIP, LAMP3, ERLEC1, AQP11, HIPK2, GRIN2A, GRIN2C, USP25, SENP1, SNX12, NOP53, ANXA2, HFE, NRG1, HMGCR, HSP90AB1, UBAC2, IL10, INS, MAD2L1, SMAD3, MAP1A, MDM4, MGAT3, MTM1, F8…
GO_MYELOID_LEUKOCYTE_DIFFERENTIATION	cluster21	178	Up	0.003224401	210	TSPAN2, DHRS2, CDK6, TRIB1, LRRC17, FSTL3, TCIRG1, PIAS3, HAX1, CEBPA, CEBPB, CEBPE, UBD, BATF, TOB2, LILRB1, LILRB4, LILRB3, BATF2, CCR1, CCR7, OSCAR, OCSTAMP, TMEM178A, SLC9B2, IL31RA, PPARGC1B, CD109, CREB1, GAB3, ZBTB46, PARP1, MAPK14, CSF1, CSF1R, CSF2, CSF3, IL34, IL23R, CTNNB1, NKX2-3, ZFPM1, TMEM64, ZNF675, GPR183, EFNA2, EPHA2, ESRRA, EVI2B, F2RL1, FASN, FBN1, FCER1G, FES, SBNO2, ACIN1, …
GO_NEGATIVE_REGULATION_OF_INTRACELLULAR_SIGNAL_TRANSDUCTION	cluster152	485	Up	0.001865629	555	TANK, PDCD6, BCL2L10, SH2B3, RASA4B, RANBP9, PPIF, HIPK3, TRAP1, OPTN, RASA4, SPRY3, SPRY1, SPRY2, TNIP1, CDKN2D, TRDN, BTN2A2, DLC1, RACK1, CREB3, CIB1, HYOU1, STAMBP, IVNS1ABP, RGS14, NPRL2, ZMYND11, PDE10A, DUSP14, EMILIN1, KPTN, IRAK3, DUSP10, CAVIN3, MRAP2, CHP1, CD300A, PARK7, STK38, PIK3IP1, NLRP3, RNF157, C1QTNF3, THEM4, RFFL, CLU, CLIC2, LRRK2, TNFAIP8L1, WTIP, TRIM40, SIRPA, CRYBA1, DUS…
GO_NEGATIVE_REGULATION_OF_LIPASE_ACTIVITY	cluster149	15	Up	0.000868918	18	PLA2R1, ABL1, ANGPTL3, ANXA1, APOA1, APOA2, APOC1, APOC3, PLIN5, ANGPTL4, POR, RGS2, SORT1, BICD1, ANXA8, MIR590, ANXA8L1, HDAC9
GO_NEGATIVE_REGULATION_OF_LIPID_TRANSPORT	cluster72	27	Up	0.003821105	47	MIR301B, NR1H3, CRY1, AGTR2, EGF, ABCA2, AKT1, AKT2, PLA2R1, PCSK9, APOA2, APOC1, APOC2, APOC3, ITGAV, ITGB3, MIR128-1, MIR128-2, MIR130B, MIR144, MIR148A, MIR17, MIR19B1, MIR19B2, MIR26A1, MIR26A2, MIR27A, MIR27B, MIR302A, MIR30C1, MIR30C2, MIR33A, MIR34A, NFKB1, ATP5PF, PTPN11, ABCG5, ABCG8, SHH, SREBF2, MIR33B, THBS1, NR1H2, MIR758, PLA2G10, CYP4F2, IRS2
GO_CELL_ACTIVATION	cluster21	1232	Up	0.003246235	1475	A1BG, ADA, SIGLEC14, CD24, HDAC5, C17orf99, SH2B3, PARP3, IGLL5, TOM1, KLRF2, MICA, KLRC4-KLRK1, NR1H3, HUWE1, TSPAN32, ARPC5, ACTR2, ADAM8, ACTR1B, RASGRP1, NAMPT, EBI3, CDH17, ATP6AP2, RNF41, ADAM10, DHRS2, CDK6, PSMD14, CDKN1A, IGHV2-70D, IGHV1-69D, IGHV3-64D, LILRB2, TCIRG1, IKZF1, CRISP3, SIRPB1, TLR6, TUBB4B, BTN2A2, PRG3, ATP8A1, NDRG1, MYL9, PRMT5, PPIE, VAV3, GPNMB, MAD2L2, MERTK, PIBF1,…
GO_REGULATION_OF_PROTEIN_CATABOLIC_PROCESS	cluster22	370	Up	0.004075933	395	HUWE1, ADAM8, BCAP31, RNF41, PSME3, PSMD14, TRIB1, CDKN1B, STUB1, APC2, RACK1, ARIH2, ZER1, MAD2L2, CEBPA, ATG7, CTSC, GIPC1, PLK2, USP19, OS9, TLK2, WWP1, WWP2, FAF1, GLMN, CHEK2, IRAK3, RNF139, EGLN2, SNF8, PARK7, GABARAPL2, AZIN2, OSBPL7, FAM122A, AGAP2, CLU, LRRK2, SOCS4, PLK3, RNF19B, KLHL40, TRIM40, AMER1, ASB11, ASB5, ASB9, PRICKLE1, CSNK1A1, CSNK1D, CSNK1E, CSNK2A1, CSNK2A2, CST3, PYHIN1,…
GO_NEGATIVE_REGULATION_OF_MUSCLE_ADAPTATION	cluster15	11	Up	0.00079205	12	FOXO1, MTOR, IGFBP5, LMNA, MIR214, MIR25, SMAD3, NOS3, ATP2B4, ERRFI1, MLIP, KLF4
GO_NEGATIVE_REGULATION_OF_MUSCLE_HYPERTROPHY	cluster15	28	Up	0.00805613	39	GLRX3, GATA5, PI16, FOXO1, G6PD, MSTN, BMP10, GSK3A, IGFBP5, JARID2, LMNA, MIR1-1, MIR1-2, MIR133A1, MIR133A2, MIR145, MIR199A1, MIR199A2, MIR199B, MIR21, MIR214, MIR25, SMAD3, SMAD4, NOTCH1, ATP2B4, P2RX4, PAK1, ERRFI1, PPARA, RGS2, RGS4, TNFRSF1A, TNFRSF1B, YY1, TRIM63, CAV3, MLIP, CTDP1
GO_REGULATION_OF_ACTOMYOSIN_STRUCTURE_ORGANIZATION	cluster23	89	Up	0.003205284	102	WASF2, SORBS3, CORO2B, DLC1, RAPGEF3, AKAP13, ARAP1, CCN2, ECT2, S1PR1, LPAR1, EDN1, EPHA1, PPM1E, ARHGEF15, LIMCH1, CLASP2, CLASP1, ARHGEF18, TMEFF2, MTOR, ABL1, BMP10, SH3PXD2B, RGCC, FHOD1, APOA1, RHOA, RHOC, STMN1, ARHGAP6, LIMK1, MIR1-1, MIR1-2, MIR138-1, MIR138-2, MIR149, MIR20A, MIR21, TACSTD2, SMAD3, SMAD4, MEF2C, MET, MYOC, NF2, NOX4, PAK1, PAK2, F11R, EVL, INPP5K, PFN1, PFN2, PIK3R1, SE…
GO_NEGATIVE_REGULATION_OF_OLIGODENDROCYTE_DIFFERENTIATION	cluster155	12	Up	0.005504447	13	DUSP10, CTNNB1, DLX1, DLX2, DRD3, DAAM2, TMEM98, HES1, ID2, ID4, HES5, NF1, NOTCH1
GO_NEGATIVE_REGULATION_OF_ORGANIC_ACID_TRANSPORT	cluster72	20	Up	0.002812034	24	ARL6IP5, HRH3, SLC43A2, OSR1, ADORA1, ABAT, AGTR2, AKT1, AKT2, PLA2R1, STK39, GRM7, HTR1B, LEP, MIR33A, NPY5R, ATP5PF, RGS2, RGS4, THBS1, TRH, SLC43A1, CYP4F2, IRS2
GO_NEGATIVE_REGULATION_OF_PROTEASOMAL_UBIQUITIN_DEPENDENT_PROTEIN_CATABOLIC_PROCESS	cluster22	34	Up	0.004149181	35	GIPC1, TLK2, PARK7, KLHL40, FHIT, CLEC16A, RYBP, SVIP, SENP1, NOP53, HFE, HSP90AB1, MAP1A, MTM1, UBXN1, WAC, UCHL5, PBK, TRIM39, CCAR2, RPL11, SDCBP, SGTA, SHH, SMARCC1, DDRGK1, STYX, TAF9, USP7, BAG6, CAMLG, OGT, USP14, BAG5, N4BP1
GO_REGULATION_OF_PEPTIDE_SECRETION	cluster4	348	Up	0.002122746	432	DNM1L, NR1H3, ADAM8, MIR6869, TCIRG1, TLR6, BTN2A2, RAPGEF3, UNC13B, CFTR, SEC24A, LILRB1, NMU, ERP29, LILRA2, RAPGEF4, ADCY5, CHGA, CAPN10, GLMN, ADCY8, UCN3, C1QTNF3, CIDEA, C1QTNF4, ADCYAP1, LRRK2, CNR1, ACVR1C, FAM3D, SLC9B2, ADORA1, STXBP5, ADORA2A, CPT1A, CRH, CRHBP, SYT9, CSF1R, ADRA2A, ADRA2C, CYP51A1, DHX9, SLC30A8, ABAT, DPP4, DRD2, DRD3, DRD4, AGTR2, SCAMP5, EFNA5, EGFR, AIF1, ENSA, EP…
GO_NEGATIVE_REGULATION_OF_PEPTIDYL_TYROSINE_PHOSPHORYLATION	cluster337	52	Up	0.006737412	56	SH2B3, RACK1, PIBF1, SEMA4D, CEP43, CD300A, SOCS4, CADM4, DMTN, INPP5F, CBLC, IBTK, MIRLET7E, MIR106B, MIR125A, MIR146A, MIR98, NF2, NTF3, ERRFI1, PARP14, PPP2CA, PPP2R1A, PRKCD, PRKCZ, PSEN1, DUSP22, PTK6, PTPN2, ZFYVE28, PTPN6, PTPRC, SNX6, SAMSN1, SFRP1, SFRP2, SPINK1, THY1, TSG101, CHMP6, LRRK1, GGNBP2, SRCIN1, SH3BP5L, VPS25, ZGPAT, CAV1, SOCS1, CBL, CBLB, HYAL2, SOCS3, GPRC5A, SH3BP5, SOCS5…
GO_NEGATIVE_REGULATION_OF_PHOSPHOLIPASE_ACTIVITY	cluster149	7	Up	0.014460183	8	PLA2R1, ABL1, ANGPTL3, ANXA1, RGS2, BICD1, ANXA8, ANXA8L1
GO_NEGATIVE_REGULATION_OF_PLASMA_MEMBRANE_BOUNDED_CELL_PROJECTION_ASSEMBLY	cluster51	25	Up	0.006071618	29	EVI5L, DNM2, KANK1, TBC1D30, STAP1, HRG, MIR196A1, MIR196A2, MIR214, TACSTD2, MAK, MAP4, TBC1D7, EVL, PFN2, PLXNB3, PRKCD, ODF2L, RAP1GAP, CCL21, SRGAP2C, CEP97, CAPZB, ARHGAP24, TCHP, CDK10, SLIT2, CCP110, ARHGAP44
GO_NEGATIVE_REGULATION_OF_PLASMINOGEN_ACTIVATION	cluster50	6	Up	0.012264318	6	CPB2, CTSZ, SERPINE1, SERPINE2, SERPINF2, THBS1
GO_NEGATIVE_REGULATION_OF_PLATELET_AGGREGATION	cluster78	12	Up	0.039277455	12	SH2B3, C1QTNF1, ADAMTS18, ABAT, FGG, ALOX12, SERPINE2, PRKCD, PRKG1, CEACAM1, UBASH3B, CD9
GO_NEGATIVE_REGULATION_OF_HYDROLASE_ACTIVITY	cluster22	388	Up	0.004693436	471	MIR892B, TMEM225B, CST8, DNAJB6, PPP1R2P1, KLRC4-KLRK1, PPIF, RASA4, FARP1, TNK2, MPHOSPH10, SPRY1, SPRY2, CDKN2D, WFDC2, CD2BP2, SEMA4D, LAMTOR5, ARFGEF1, SPINT2, ARPP19, IQGAP2, SPINT3, PPP1R17, SMR3B, PRDX3, TMED2, SLC27A4, SPINK5, FICD, FZD10, BIRC8, CHP1, PARK7, CARD16, LMTK3, ELFN2, ADCYAP1, PHACTR3, FAM122A, PPP1R27, WFIKKN1, RFFL, SERPINA3, LRRK2, TMEM132D, WFIKKN2, WDR81, CNN3, WFDC12, C…
GO_NEGATIVE_REGULATION_OF_PROTEIN_ACETYLATION	cluster257	23	Up	0.027627222	23	PARK7, CTBP1, SDR16C5, SIRT1, SIN3A, ZNF451, NOC2L, MAGEA2B, KLF15, GSK3B, HDAC2, MAGEA2, FOXP3, PIH1D1, SET, SNCA, SPI1, BRCA1, TAF7, TWIST1, THAP7, HINT2, ATG5
GO_NEGATIVE_REGULATION_OF_PROTEIN_AUTOPHOSPHORYLATION	cluster166	12	Up	0.002389529	13	CHP1, ENG, GFRA2, JUN, ENPP1, ERRFI1, IMPACT, PTPRC, TESK1, CAV1, NLRP12, ADIPOQ, MVP
GO_SERINE_TYPE_ENDOPEPTIDASE_INHIBITOR_ACTIVITY	cluster22	68	Up	0.00485779	96	WFDC2, SPINT2, SPINT3, SPINK5, WFIKKN1, SERPINA3, WFIKKN2, WFDC12, COL6A3, COL7A1, CD109, WFDC3, WFDC10A, A2ML1, SERPINA12, WFDC5, SPINK13, WFDC13, AGT, SERPINB1, A2M, SERPINA11, AMBP, WFDC11, WFDC9, CPAMD8, SPINK4, PCSK1N, WFDC10B, HMSD, ANXA2, SERPIND1, HRG, SERPINA9, APLP2, COL28A1, ITIH6, APP, ITIH1, ITIH2, ITIH3, ITIH4, ANOS1, SERPINA2, SPINT4, SPINK6, SPINK14, SERPINC1, PEBP1, FURIN, SERPIN…
GO_NEGATIVE_REGULATION_OF_PROTEIN_LOCALIZATION_TO_MEMBRANE	cluster195	30	Up	0.020026067	31	LYPLA1, MRAP2, LYPD1, AP2M1, CLTC, LRRC15, CSK, DAB2, DMTN, RHOQ, GBP1, GDI1, KCNE1, USP17L2, INPP5K, LZTFL1, PID1, PPP2R5A, MRAP, GOPC, BCL2L1, RSC1A1, TMBIM1, TGFB1, PICALM, FZD9, PPFIA1, NUMB, PKDCC, ITGB1BP1, TMEM59
GO_NEGATIVE_REGULATION_OF_PROTEIN_MATURATION	cluster50	31	Up	0.015713468	33	BIRC8, CARD16, LRRK2, CPB2, CTSZ, NLRP7, CARD8, SIRT4, TMEM98, GAS1, GLG1, SNX12, BIRC2, BIRC3, XIAP, USP17L2, MAGEA3, MDM2, SERPINE1, SERPINE2, SERPINF2, PRNP, CARD18, THBS1, IL1R2, CHAC1, BIRC7, CAST, BCL2L12, CST7, NOL3, ACP4, TMEM59
GO_NEGATIVE_REGULATION_OF_PROTEIN_MODIFICATION_BY_SMALL_PROTEIN_CONJUGATION_OR_REMOVAL	cluster322	86	Up	0.008708995	92	PRMT3, CDK5, HMG20B, HMG20A, PIAS3, MAD2L2, IVNS1ABP, GLMN, CHP1, PARK7, U2AF2, KLHL40, CRY1, CTNNB1, COPS9, DTX3L, SH3RF2, AKT1, MINAR1, UFL1, RASD2, GTPBP4, MTOR, ABL1, FYN, FBXO5, MAGEA2B, GCLC, GPS2, DNAJA1, HSPA1A, HSPA1B, SPOPL, SVBP, LIMK1, MIR101-1, MIR101-2, MIR138-1, MIR138-2, ARRB1, MAD2L1, ARRB2, SMAD7, MAGEA2, UBXN1, VPS28, UBR5, SIRT7, GNL3L, TRIM44, PINX1, OTUB1, PRKCE, PRKCG, HDAC…
GO_ACTIN_FILAMENT	cluster23	111	Up	0.003207165	117	ARPC3, APC2, PDLIM5, GAS2L1, AVIL, NCKAP1, GJB6, KPTN, CORO1A, LDB3, AKAP13, TWF2, ACKR2, MISP, WIPF2, AMOT, DAPK3, DBN1, DPYSL3, AIF1, MARK2, CTTN, DMTN, SMTNL1, PALLD, FLNA, COBL, EHBP1, FKBP15, SPECC1L, COTL1, RHOQ, CD2AP, GAS2L2, FYN, EHBP1L1, LMOD1, WHRN, GAS2, PDLIM3, GAS2L3, DBNL, PRICKLE4, ANXA1, HCK, HCLS1, FMN1, SMTNL2, ACTBL2, LCP1, ARHGAP6, POTEKP, LMOD2, MYO1B, MYO1A, MYO1C, MYO5A, M…
GO_NEGATIVE_REGULATION_OF_PROTEIN_SUMOYLATION	cluster332	11	Up	0.009162621	12	HMG20B, HMG20A, PIAS3, PARK7, CTNNB1, MAGEA2B, MAGEA2, GNL3L, RELA, RNF4, CAPN3, FSCB
GO_NEGATIVE_REGULATION_OF_PROTEIN_TYROSINE_KINASE_ACTIVITY	cluster337	28	Up	0.002425889	29	RACK1, CEP43, SOCS4, CBLC, IBTK, ERRFI1, PSEN1, DUSP22, PTK6, PTPN2, ZFYVE28, PTPRC, SNX6, THY1, TSG101, CHMP6, GGNBP2, SRCIN1, SH3BP5L, VPS25, ZGPAT, CAV1, CBL, CBLB, HYAL2, GPRC5A, SH3BP5, SOCS5, MVP
GO_PROTEOLYSIS	cluster22	1586	Up	0.005007539	1809	NAALAD2, NAALADL1, TANK, MIR892B, LMLN2, KHDC1L, HDAC6, UBE2DNL, JMJD7, PDCD6IP, PDCD6, BCL2L10, EPOP, BCL2L11, PIGK, USP17L10, USP17L11, USP17L12, USP17L13, USP17L17, PRSS46P, USP17L18, USP17L19, USP17L20, USP17L21, USP17L22, USP17L15, TOM1L1, CST8, DNAJB6, CASP12, DPP3, HUWE1, ADAM8, USP17L23, BCAP31, CELA3A, ATP6AP2, LPCAT3, CDK2, RNF41, PSME3, ADAM10, CDK5, TRIM13, USPL1, TOPORS, PSMD14, TRIB…
GO_NEGATIVE_REGULATION_OF_RESPONSE_TO_EXTERNAL_STIMULUS	cluster64	338	Up	0.005088472	433	ADA, MIR892B, MIR920, SH2B3, CDH5, MIR1298, MIR3909, MICA, KLRC4-KLRK1, NR1H3, LPCAT3, CALCRL, TRIB1, CD96, MIR6869, ADAR, SEMA3A, TRIM38, SEMA6C, SEMA6B, SEMA4F, SEMA4D, SEMA4B, SEMA3C, CXCL13, LILRB1, FGL2, TRAFD1, SPINK5, LILRA2, KLK8, IRAK3, DUSP10, PADI2, TREX1, ADCY7, VSIG4, NLRP3, CARD16, C1QTNF1, C1QTNF3, ADCYAP1, IL22RA2, GRIN3A, CNR2, CD200R1, OTOP1, ADORA1, ADORA2A, CD109, CPB2, CLDN3,…
GO_NEGATIVE_REGULATION_OF_RESPONSE_TO_STIMULUS	cluster152	1507	Up	0.002661927	1753	ADA, CDH2, AKT3, TANK, TMEM170B, MIR892B, MIR665, MIR920, MIR543, PDCD6, BCL2L10, MIR1224, SH2B3, RASA4B, CDH5, MIR1298, PARP3, HMGXB4, RANBP9, MIR3909, APELA, MICA, KLRC4-KLRK1, C8orf44-SGK3, NR1H3, PTPRU, PPIF, HIPK3, TRAP1, OPTN, NAMPT, TOB1, G3BP1, RASA4, LPCAT3, PSME3, CALCRL, CDK6, PSMD14, TRIB1, CD96, MIR6869, SPRY3, SPRY1, SPRY2, STAM2, FSTL3, TLE7, STUB1, RGS19, TRAIP, APC2, ADAR, TNIP1,…
GO_NEGATIVE_REGULATION_OF_RESPONSE_TO_WOUNDING	cluster78	79	Up	0.018842406	93	MIR892B, SH2B3, MIR1298, KLK8, DUSP10, C1QTNF1, CD109, CPB2, CLDN3, CRK, RTN4RL1, CLDN19, ADAMTS18, AGER, ABAT, EDN1, EPHA4, F2, F11, F12, FAP, FGA, FGB, FGF2, FGG, INPP5F, CLASP2, CLASP1, ALOX12, ALOX5, GJA1, GP1BA, CERS2, ANXA2, HMGCR, APCS, HRG, APOE, APOH, KLKB1, KNG1, KRT1, MIR15B, MIR200B, MIR34A, SMAD3, MDK, NOS3, SERPINE1, SERPINB2, PDGFA, PDGFB, PDGFRA, SERPINE2, PLAT, PLAU, PLAUR, PLG, …
GO_ORGANELLE_ASSEMBLY	cluster4	824	Up	0.002532761	878	HDAC6, PDCD6IP, GFY, CEP295NL, ACTR3, ACTR2, ACTR1A, AKAP9, G3BP1, CDK2, STAM2, ABCC4, FP565260.1, STAG1, CCNO, TCIRG1, KLHL41, TUBB4A, TUBB4B, CDS1, TUBGCP3, RBM14, PIBF1, NEBL, ATG7, DCTN2, CENPA, CENPC, SPAG5, CENPE, CENPF, EXOC5, NPRL2, AVIL, CETN1, CETN2, CFL2, PLK4, STAG2, CAPN9, PLK2, NEK6, SEPTIN9, SDCCAG8, ENTR1, TUBGCP2, EHD1, RAB32, MAPRE2, IFT27, RCC1, ZPBP, CNTRL, CEP43, KIF3A, CORO1…
GO_NEGATIVE_REGULATION_OF_SMALL_GTPASE_MEDIATED_SIGNAL_TRANSDUCTION	cluster48	57	Up	0.006487427	59	RASA4B, RASA4, SPRY3, SPRY1, SPRY2, DLC1, STAMBP, ARHGAP42, ADRA1A, DAB2IP, FLCN, CCDC125, EPHB2, FBP1, RASA3, KANK1, CD2AP, SH3BP1, NUP62, KCTD13, ABL2, SCAI, RAPGEF1, ARHGAP35, ITGA3, ITGB1, STMN1, MET, TRIM67, MYOC, NF1, STMN3, CYRIB, RASIP1, PPP2CB, HEG1, RASA1, RASA2, BCL6, RASAL3, TGFB2, TIMP2, TNFAIP1, MAPKAP1, SPRY4, LZTR1, ARHGAP24, KCTD10, RASAL1, CUL3, CGNL1, TNK1, SYNGAP1, SLIT2, ARHG…
GO_NEGATIVE_REGULATION_OF_SMOOTHENED_SIGNALING_PATHWAY	cluster229	31	Up	0.003853058	33	MEGF8, KCTD6, MGRN1, GPR161, ULK3, HERC4, TRAF3IP1, IFT172, SALL3, GPC3, GLI2, GLI3, KCTD21, KIF7, ENPP1, SUFU, SERPINE2, PRKACA, PRKACB, IFT122, PTCH1, RB1, RFX4, HHIP, TULP3, MOSMO, VCP, GLIS2, RUNX2, PTCH2, BTRC, CD3E, GPR37L1
GO_NEGATIVE_REGULATION_OF_SPROUTING_ANGIOGENESIS	cluster81	33	Up	0.015603567	82	HDAC5, MIR2355, KLF2, PDCD10, SPRED1, E2F2, EPN2, ALOX5, CARD10, EPN1, IL12A, IL12B, RHOA, MIR138-1, MIR138-2, MIR146A, MIR149, MIR15A, MIR15B, MIR16-1, MIR16-2, MIR17, MIR18A, MIR188, MIR193A, MIR196A1, MIR196A2, MIR199A1, MIR199A2, MIR199B, MIR19A, MIR19B1, MIR19B2, MIR20A, MIR200C, MIR206, MIR22, MIR221, MIR222, MIR24-1, MIR24-2, MIR26A1, MIR26A2, MIR29C, MIR30C1, MIR30C2, MIR30E, MIR320A, MIR…
GO_NEGATIVE_REGULATION_OF_STRIATED_MUSCLE_CELL_DIFFERENTIATION	cluster15	36	Up	0.024487942	43	HDAC5, CEACAM5, FRS2, NKX2-5, BHLHA15, EZH2, PI16, DKK1, G6PD, ANKRD2, DLL1, GSK3A, TMEM119, CXCL10, MIR199A1, MIR199A2, MIR199B, MIR200B, MIR222, SMAD4, MSX1, NOTCH1, CCN3, YBX1, TRIM72, PAK1, PPARA, SOX6, RGS2, RGS4, BDNF, BMP2, MIR590, XBP1, YY1, BHLHE41, FZD7, PLPP7, CAV3, CFLAR, CTDP1, MYOCD, HDAC4
GO_NEGATIVE_REGULATION_OF_SYNAPTIC_TRANSMISSION	cluster55	63	Up	0.020505785	75	LILRB2, PLK2, ADCY8, LRRK2, CNR2, ADORA1, AGER, DRD1, DRD2, DRD3, DRD5, PTK2B, SHANK2, SORCS3, SYT11, ARC, FMR1, ADNP, SLC24A2, PNKD, PCDH17, GNAI1, GNAI2, GRIA1, GRID2, GRIK2, GRIK3, HTR1B, HTR2A, IL1B, KCNB1, ARF1, GRID2IP, MIR30B, ASIC1, MAPT, ACHE, NF1, NPY2R, NPY5R, PRKN, NLGN3, PPP1R9A, CELF4, PTEN, ABHD6, PTGS2, NLGN4X, SORCS2, BCHE, RAP1A, RAP1B, BDNF, AC113404.3, SLC6A1, SLC6A4, SNCA, SR…
GO_NEGATIVE_REGULATION_OF_TELOMERE_MAINTENANCE_VIA_TELOMERE_LENGTHENING	cluster54	27	Up	0.025300912	27	TEN1, PARP1, DCP2, ERCC4, POT1, TINF2, HNRNPA1, HNRNPC, HNRNPU, EXOSC10, XRN1, GNL3L, SLX1A, PINX1, NAT10, TENT4B, ACD, SRC, TERF1, TERF2, SLX1B, STN1, PIF1, CTC1, TNKS2, SLX4, TNKS
GO_NEGATIVE_REGULATION_OF_TUMOR_NECROSIS_FACTOR_SUPERFAMILY_CYTOKINE_PRODUCTION	cluster64	53	Up	0.022552515	79	MIR920, MIR6869, AKAP8, GPNMB, LILRB1, IRAK3, CHRNA7, CIDEA, SIRPA, NLRC3, SYT11, DICER1, LILRA4, DEFB114, PTPN22, GAS6, GHSR, IL37, C5AR2, GPR18, CD274, GSTP1, HSF1, IGF1, IL4, IL10, ARG2, LBP, LGALS9, LTF, MIR101-1, MIR101-2, MIR105-1, MIR105-2, MIR125B1, MIR125B2, MIR130A, MIR140, MIR149, MIR181A2, MIR195, MIR204, MIR181A1, MIR98, ARRB2, MC1R, NFKBIL1, ORM1, CLEC4A, FOXP3, GHRL, ACP5, ERRFI1, …
GO_CELLULAR_PROTEIN_CATABOLIC_PROCESS	cluster22	743	Up	0.006694239	793	HDAC6, UBE2DNL, PDCD6IP, USP17L10, USP17L11, USP17L12, USP17L13, USP17L17, USP17L18, USP17L19, USP17L20, USP17L21, USP17L22, USP17L15, TOM1L1, HUWE1, USP17L23, BCAP31, CDK2, RNF41, PSME3, TRIM13, TOPORS, PSMD14, TRIB1, ZMPSTE24, STUB1, UBE4B, MAEA, MARCHF6, TCIRG1, ANAPC10, RACK1, ARIH2, ZER1, TRIM38, CEBPA, KAT5, UBD, USP16, TRIM3, ERLIN1, RBCK1, YME1L1, CTSC, GIPC1, PLK2, CLPX, USP20, USP19, SE…
GO_NEGATIVE_REGULATION_OF_VASCULAR_WOUND_HEALING	cluster144	5	Up	0.00157778	7	MIR1298, ALOX5, MIR200B, MIR34A, SERPINE1, SLC12A2, TNF
GO_NEGATIVE_REGULATION_OF_VITAMIN_METABOLIC_PROCESS	cluster113	6	Up	0.030060195	6	CYP27B1, GFI1, NFKB1, SNAI2, SNAI1, AKR1C3
GO_NEGATIVE_REGULATION_OF_WNT_SIGNALING_PATHWAY	cluster288	200	Up	0.033979286	219	CDH2, TMEM170B, MIR665, HMGXB4, PTPRU, G3BP1, PSME3, PSMD14, TLE7, APC2, RACK1, MAD2L2, RUVBL2, SOX30, WIF1, ALPK2, CTHRC1, CSNK1A1L, PSMB11, TRABD2A, AMER1, MAPK14, PSMA8, PRICKLE1, CSNK1A1, GSC, NOTUM, APCDD1, DACT3, NKX2-5, CTNND1, DAB2IP, CYLD, DAB2, APCDD1L, DDIT3, TLE5, TMEM64, DVL1, DVL2, DVL3, EGR1, EMD, AMER2, FGF9, ANKRD6, DKK1, HECW1, FOXO1, FOXO3, PSME4, TMEM131L, FRZB, CBY1, SOSTDC1,…
GO_NEGATIVE_REGULATION_OF_WOUND_HEALING	cluster78	65	Up	0.001225552	78	MIR892B, SH2B3, MIR1298, DUSP10, C1QTNF1, CD109, CPB2, CLDN3, CRK, CLDN19, ADAMTS18, AGER, ABAT, EDN1, F2, F11, F12, FAP, FGA, FGB, FGF2, FGG, CLASP2, CLASP1, ALOX12, ALOX5, GJA1, GP1BA, ANXA2, HMGCR, APCS, HRG, APOE, APOH, KLKB1, KNG1, KRT1, MIR15B, MIR200B, MIR34A, SMAD3, NOS3, SERPINE1, SERPINB2, PDGFA, PDGFB, PDGFRA, SERPINE2, PLAT, PLAU, PLAUR, PLG, SERPINF2, WNT4, PRKCD, PRKG1, AJAP1, PROC,…
GO_NEPHRON_DEVELOPMENT	cluster68	131	Up	0.005681735	143	CD24, BASP1, YAP1, SIX2, COL4A3, COL4A4, OSR1, CTNNB1, ADAMTS16, ASXL1, DLG1, JAG1, AGT, AGTR2, EGR1, ENPEP, EYA1, FGF1, FGF2, FGF8, FOXC1, FOXD1, FOXJ1, FOXC2, SULF1, NUP160, NPNT, WWTR1, KLHL3, GATA3, HEYL, GREM1, GDNF, GPC3, GLI3, AQP11, GPR4, ANGPT1, ANGPT2, DLL1, KLF15, SEC61A1, SOX8, HOXA11, HOXB7, HOXD11, HES1, FMN1, IL6R, ILK, ITGA3, ACAT1, HES5, LAMA5, LAMB2, LHX1, LIF, MIR125A, TACSTD2,…
GO_NERVOUS_SYSTEM_PROCESS	cluster73	957	Up	0.01629022	1462	NR2E3, CDH3, FOXO6, GFY, GJC1, ARMCX5-GPRASP2, USH1C, ACTR2, OPN1MW3, AKAP9, CDK5, KCNMB2, SPRY2, IRX5, ZMPSTE24, CDKN1B, LILRB2, LAMC3, CDKN2D, ABCA7, CACNG3, CACNG2, ATP8A1, ADARB1, BAIAP2, UNC13B, CEBPB, DEAF1, RGS14, B3GNT2, RRH, ADCY1, TBR1, CTSC, GRAP, CHL1, PLK2, OR5I1, GJB6, WASF3, NMU, SMR3B, C1QL1, MMP24, ADCY3, GTF2A1L, TPPP, TRIOBP, KERA, ADCY5, FAM107A, CEP250, KLK8, CHM, PRRT2, HRH3…
GO_NEURAL_CREST_CELL_DIFFERENTIATION	cluster58	81	Up	0.009806928	89	PDCD6, SEMA3A, SEMA6C, SEMA6B, SEMA4F, SEMA4D, SEMA4B, SEMA3C, CFL1, GSC, RDH10, JAG1, EDN1, EDN3, EDNRA, EDNRB, EFNB1, TAPT1, ERBB4, SEMA3D, FOXC1, FOXC2, FN1, FOLR1, CORO1C, FRZB, GBX2, GDNF, SOX8, NRG1, ANXA6, HIF1A, HES1, HTR2B, CYP26C1, ISL1, LAMA5, LRP6, SMAD4, MEF2C, KITLG, NRTN, PITX2, SEMA5B, SEMA4C, PEF1, MAPK1, MAPK3, SEMA3G, SEMA6A, SEMA4G, OVOL2, KLHL12, RET, SEMA3F, SEMA4A, SFRP1, S…
GO_NEURAL_CREST_CELL_MIGRATION	cluster58	50	Up	0.029680327	56	SEMA3A, SEMA6C, SEMA6B, SEMA4F, SEMA4D, SEMA4B, SEMA3C, CFL1, EDN3, EDNRB, EFNB1, ERBB4, SEMA3D, FN1, FOLR1, CORO1C, GBX2, GDNF, SOX8, ANXA6, HIF1A, HTR2B, ISL1, LAMA5, KITLG, NRTN, PITX2, SEMA5B, SEMA4C, SEMA3G, SEMA6A, SEMA4G, OVOL2, RET, SEMA3F, SEMA4A, SHH, BMP4, BMP7, PHACTR4, SMO, SOX10, TBX1, TWIST1, SEMA3B, SEMA6D, ALX1, SEMA7A, NRP2, NRP1, PHOX2B, ACVR1, SEMA5A, HAND2, SEMA3E, ZEB2
GO_NEURAL_FOLD_FORMATION	cluster30	7	Up	0.008937209	7	CFL1, HIF1A, NODAL, OVOL2, BMP5, BMP7, LUZP1
GO_NEUREGULIN_BINDING	cluster120	5	Up	0.001450131	5	ERBB3, ITGA6, ITGAV, ITGB3, ITGB4
GO_NEUREXIN_FAMILY_PROTEIN_BINDING	cluster161	14	Up	0.003716802	14	CEL, CPE, NLGN4Y, NLGN1, LRRTM2, NLGN3, SYTL2, NLGN4X, NLGN2, SYTL1, CASK, SYTL3, SYTL4, SYTL5
GO_AXON_DEVELOPMENT	cluster23	495	Up	0.003415438	530	CDH2, HDAC6, CDH4, RANBP9, CDH11, UST, TSPAN2, PLXNC1, CDK5, FLOT1, SPRY3, SEMA3A, TUBB3, ADARB1, OLFM1, BAIAP2, SLC9A6, STK25, SEMA6C, SEMA6B, SEMA4F, SEMA4D, SEMA4B, SEMA3C, B3GNT2, ADCY1, TBR1, CHL1, FRS2, RAB10, AFG3L2, VAX1, KIF3A, KLK8, CHN1, LYPLA2, C12orf57, TWF2, CHRNB2, SLITRK1, ZFYVE27, NTN5, CNP, CNR1, CNTF, VSTM2L, EMB, WDR36, UNC5D, CRABP2, CREB1, SLITRK4, CRMP1, CHODL, CSF1R, RTN4R…
GO_NEURON_DEATH_IN_RESPONSE_TO_OXIDATIVE_STRESS	cluster8	29	Up	0.022887087	30	LANCL1, TLR6, RACK1, ATG7, PARK7, NCOA7, TLDC2, PARP1, CTNNB1, ENDOG, SLC7A11, FBXO7, HIF1A, IL10, MCL1, ATF4, NONO, PRKN, OXR1, FBXW7, TBC1D24, MEAK7, REST, PINK1, SLC1A1, TLR4, TSC1, WNT1, NR4A3, FZD1
GO_NEGATIVE_REGULATION_OF_CELL_PROJECTION_ORGANIZATION	cluster23	178	Up	0.003437359	187	CDK5, SPRY2, SEMA3A, CARM1, SEMA6C, SEMA6B, SEMA4F, SEMA4D, SEMA4B, SEMA3C, CIB1, PLK2, STMN2, ADCY6, KLK8, STX1B, EVI5L, LRRK2, CRMP1, RTN4RL1, CTSZ, PAQR3, PRAG1, DAB1, DCC, DGUOK, DNM2, DPYSL3, LPAR1, EFNA1, EFNB2, EFNB3, EPHA4, EPHA7, EPHB2, SEMA3D, FGF13, NLGN1, INPP5F, FKBP4, ZNF365, RUFY3, DKK1, FSTL4, RAP1GAP2, SPART, KANK1, MINAR1, DENND5A, TBC1D30, SNAPIN, FYN, NGEF, GAK, DNM3, STAP1, G…
GO_CELL_MORPHOGENESIS_INVOLVED_IN_DIFFERENTIATION	cluster23	704	Up	0.003563761	753	CDH2, ABI1, HDAC6, CDH4, RANBP9, ARMCX5-GPRASP2, DNM1L, PQBP1, CDH11, UST, ACTR2, ARPC2, ABI2, PLXNC1, FARP1, ADAM10, CDK5, FLOT1, LAMC3, SEMA3A, TUBB3, ADARB1, SEC24B, OLFM1, BAIAP2, MERTK, SLC9A6, STK25, SEMA6C, SEMA6B, SEMA4F, SEMA4D, SEMA4B, SEMA3C, CIB1, OLFM4, PDLIM5, PDPN, POSTN, SPINT2, CSPG5, B3GNT2, ADCY1, TBR1, CFL1, CHL1, FRS2, RAB10, AFG3L2, FERMT2, VAX1, CNMD, TRIOBP, KIF3A, IL1RAPL…
GO_SITE_OF_POLARIZED_GROWTH	cluster4	185	Up	0.00263204	191	ABI1, ARPC5, ARPC3, FRY, CDK5, HNRNPR, SIGMAR1, KATNB1, TUBB3, BASP1, OLFM1, CIB1, DCTN2, IGF2BP1, STMN2, EXOC3, TWF2, SLC2A13, GPRIN1, ACAP3, ZFYVE27, LRRK2, CNR1, COPA, CRMP1, NRSN1, EXOC8, CTNND1, CTSZ, CXADR, DBN1, DLG3, DNM2, DPYSL3, DSCAM, DVL1, TOR1A, ELAVL4, CTTN, C9orf72, EPHA4, EPS8, PTK2B, FGF13, LMTK2, ADGRL1, FKBP4, RUFY3, TRAK1, WDR47, SIRT2, SHANK2, PALLD, KIF21B, SETX, FLNA, MAPK8…
GO_REGULATION_OF_CELL_MORPHOGENESIS	cluster23	468	Up	0.003644964	499	CDH2, CDH4, ARMCX5-GPRASP2, DNM1L, PQBP1, UST, ACTR2, ARPC2, ENAM, ABI2, PLXNC1, ADAM10, CDK5, ZMPSTE24, SEMA3A, MYL12B, DLC1, CFDP1, CDC42EP2, OLFM1, BAIAP2, STK25, SEMA6C, SEMA6B, SEMA4F, SEMA4D, SEMA4B, SEMA3C, CIB1, OLFM4, CDC42EP3, PDLIM5, PDPN, POSTN, GNA13, CSPG5, TBR1, CFL1, WASF3, FERMT2, TRIOBP, CDC42EP1, IL1RAPL1, BVES, CORO1A, LZTS1, CHN1, LARP4, TWF2, CHRNA3, CHRNB2, FMNL2, SLITRK1, …
GO_ACTOMYOSIN_STRUCTURE_ORGANIZATION	cluster23	178	Up	0.003739188	199	PDCD6IP, WASF2, SORBS3, KLHL41, CORO2B, DLC1, RAPGEF3, NEBL, SORBS1, CFL2, CAPN9, CIT, LDB3, AKAP13, ARAP1, FRMD6, CNN1, CNN2, CNN3, CSRP1, CSRP2, NKX2-5, CCN2, ECT2, S1PR1, LPAR1, EDN1, ELN, EPB41, EPB41L1, EPB41L2, EPHA1, PTK2B, FAM171A1, PHACTR1, PPM1E, ARHGEF15, LIMCH1, CLASP2, EPB41L3, FLII, CLASP1, OBSL1, ARHGEF18, TMEFF2, MTOR, ABL1, KCTD13, FRMD3, LMOD1, ANKRD1, VPS4A, BMP10, SH3PXD2B, RG…
GO_NEUROPEPTIDE_SIGNALING_PATHWAY	cluster98	64	Up	0.026495147	106	NPY4R2, TENM1, NMUR1, CYSLTR1, NMU, NPFFR2, PROKR1, GPR83, NXPH4, NXPH3, NXPH2, PTGDR2, PTH2, SORCS1, ADCYAP1, LTB4R, GPR139, PROKR2, NMS, CPE, AGRP, SORCS3, NTSR2, NPB, GALR1, CRCP, PCSK1N, GLRA1, GLRA2, GLRB, GPR1, NPBWR1, NPBWR2, PRLHR, UTS2R, NPW, MCHR1, GPR37, GRP, GRPR, HCRT, HCRTR1, HCRTR2, RXFP4, GPR149, QRFP, NPSR1, MC2R, NMB, NPY, NPPA, NPPB, NPY1R, NPY2R, NPY6R, NPY5R, NTS, NTSR1, GPR1…
GO_NEUROTRANSMITTER_CATABOLIC_PROCESS	cluster128	9	Up	0.007022457	11	NAALAD2, COMT, PRIMA1, ABAT, LRTOMT, HNMT, MAOA, MAOB, ACHE, ALDH5A1, COLQ
GO_NEUROTRANSMITTER_METABOLIC_PROCESS	cluster128	25	Up	0.012665686	30	NAALAD2, MOXD2P, CHAT, CLN3, COMT, PRIMA1, DBH, ABAT, LRTOMT, DAGLB, ALDH9A1, GAD1, GAD2, MOXD1, GCHFR, HNMT, MAOA, MAOB, ACHE, NOS1, PAH, SLC5A7, SLC6A3, SLC6A4, SLC22A2, TH, DAGLA, ALDH5A1, SLC44A4, COLQ
GO_NEURON_PROJECTION	cluster4	1245	Up	0.00266679	1366	ADA, CDH2, ABI1, KCNE3, HDAC6, SH2D3C, IQCJ-SCHIP1, SMIM31, CDH8, USH1C, PQBP1, ARPC5, ARPC3, OPN1MW3, ARPC2, CDH13, AKAP9, ABI2, ATP6AP2, FARP1, TENM1, ADAM10, CDK5, TOPORS, RASGRP2, HNRNPR, AP3S2, GPHN, FSTL3, SIGMAR1, KATNB1, CACNG3, CACNG2, SEMA3A, TUBB3, TUBB4A, RACK1, PIAS3, BASP1, OLFM1, MCRS1, BAIAP2, MERTK, SLC9A6, UNC13B, SEMA4F, CIB2, CIB1, ATG7, GLRX3, DCTN2, ARFGEF2, SCGN, TRIM3, RGS…
GO_SYNTAXIN_1_BINDING	cluster4	26	Up	0.002778287	26	UNC13B, CPLX2, CPLX1, PRRT2, LRRK2, SYNPR, STXBP5, DAPK1, UNC13A, SYPL2, UNC13C, NSF, SYBU, SLC6A4, SNAP25, STXBP1, STXBP2, STXBP3, VAMP2, SYP, SYPL1, SYT1, SYT4, VAMP3, SNPH, RNF40
GO_NEUTROPHIL_APOPTOTIC_PROCESS	cluster95	6	Up	0.000926246	8	SLC7A11, ANXA1, HCAR2, IL6, CXCR2, ITPKB, PIK3CB, PIK3CD
KEGG_CHEMOKINE_SIGNALING_PATHWAY	cluster17	156	Up	0.00289099	189	CCL26, STAT3, STAT1, STAT2, CCL3L1, CCL2, GNB4, CCL3, GRK3, GRK2, CCL5, CCL4, CX3CR1, CCL13, CCL11, CCL8, CCL7, CCL3L3, ROCK1, PTK2, BRAF, CXCL14, VAV1, CCL14, CCL15, IKBKB, AKT1, AKT2, JAK3, SHC4, DOCK2, JAK2, CCL18, GRK7, ARRB2, CCL17, ARRB1, CCL20, VAV2, CCL19, AKT3, NRAS, CCL21, CCL23, TIAM1, CCL22, GNG13, STAT5B, NFKB1, GRK1, NFKBIB, NFKBIA, CCL16, PIK3R5, RELA, GNG7, GNG5, KRAS, SHC3, FGR, …
GO_NEUTROPHIL_CLEARANCE	cluster95	5	Up	0.007274548	5	MERTK, ANXA1, HMGB1, AXL, CCR2
GO_NEUTROPHIL_HOMEOSTASIS	cluster95	14	Up	0.011395696	16	SH2B3, MERTK, SLC7A11, ANXA1, HMGB1, HCAR2, IL6, CXCR2, ITPKB, MPL, PDE4B, PIK3CB, PIK3CD, AXL, CCR2, JAM3
WP_CHEMOKINE_SIGNALING_PATHWAY	cluster17	141	Up	0.003110221	165	CCL4, CCL5, CCL7, CCL11, GNGT2, GNGT1, GNG11, GNG10, PREX1, ADCY5, GNG7, ADCY6, GNG5, ADCY7, GNG4, ADCY8, FGR, ADCY9, GNG3, GNB3, GNB2, CDC42, CCL3, GNG13, XCR1, SHC4, FOXO3, CCR10, CCL17, SHC2, GNG8, CCL20, ROCK2, CCL19, CCL21, CCR2, LYN, MIR197, WAS, CCL22, CXCR4, CCR1, CXCR3, GNG12, PXN, CXCR5, CCL15, ARRB1, ARRB2, CXCR6, CXCL11, XCL1, CXCL5, STAT2, CX3CL1, STAT1, SOS1, STAT3, HRAS, ROCK1, CCL…
GO_NK_T_CELL_ACTIVATION	cluster258	10	Up	0.016977705	11	HSPH1, CD300A, IL23R, ELF4, IL12A, IL12B, IL15, IL18, ZBTB7B, IL23A, RASAL3
GO_NONRIBOSOMAL_PEPTIDE_BIOSYNTHETIC_PROCESS	cluster276	19	Up	0.012422931	19	GGT6, AASDH, SLC7A11, GGT1, GGT3P, GGT7, GGT5, OPLAH, GCLC, GCLM, GSS, HAGH, MGST2, NFE2L2, CHAC2, CNDP2, BDH2, GGCT, CHAC1
GO_NOTCH_SIGNALING_PATHWAY	cluster170	177	Up	0.007740899	195	MIR1224, CDH6, TSPAN5, NOTCH2NLC, NOTCH2NLB, ADAM10, CDK6, CDKN1B, YAP1, CEBPA, POSTN, DLL3, WWP2, PTP4A3, PDCD10, DTX2, CNTN1, RIPPLY2, CREBBP, GATA5, MIB2, MESP2, DTX3L, PRAG1, CFD, GSX2, DLX1, DLX2, JAG1, DTX1, AGXT, S1PR3, EGF, EGFR, DTX3, ELF3, EP300, AKT1, ETV2, FCER2, BEND6, FGF10, AAK1, EPN2, SNW1, FOXC1, SPEN, FOXC2, ZNF423, PLXND1, DTX4, WWC1, NCSTN, HEY1, HEY2, POFUT1, TSPAN15, NEPRO, …
GO_NUCLEAR_NUCLEOSOME	cluster177	27	Down	0.006798658	40	CENPA, H4-16, H2BC1, H1-4, H3-3A, H3-3B, H3Y2, IRF4, H3Y1, H2AB2, H2AB1, MPHOSPH8, H4C15, TNP1, TNP2, H3-4, H4C9, H3C1, H3C4, H3C3, H3C6, H3C11, H3C8, H3C12, H3C10, H3C2, H4C1, H4C4, H4C6, H4C12, H4C11, H4C3, H4C8, H4C2, H4C5, H4C13, H4C14, H2AB3, H3C7, H2AW
GO_NUCLEOTIDE_SUGAR_TRANSMEMBRANE_TRANSPORT	cluster282	12	Up	0.023315422	12	SLC35B1, SLC35A1, SLC35D2, SLC35A4, SLC35D1, SLC35A3, SLC35D3, SLC35C2, SLC35A5, SLC35C1, SLC35A2, SLC35B4
GO_ODONTOGENESIS	cluster112	119	Up	0.003139932	132	BCL2L11, ENAM, TCIRG1, FST, EDAR, ADAMTS5, OSR2, SLC24A4, COL1A1, COL1A2, OSR1, ADM, ATF2, CSF1, CSF3R, APCDD1, CTNNA1, CTNNB1, ODAPH, NKX2-3, DLX1, DLX2, DLX3, DMP1, DSPP, EDA, EDN1, FGF4, FGF8, FGF10, FGFR2, FOXC1, FOXO1, ALPL, WDR72, AMBN, KLK5, SOSTDC1, AMELX, CNNM4, GLI2, GLI3, ANKRD11, SNX10, HDAC1, HDAC2, TNC, ID3, RSPO2, AQP1, AQP3, AQP5, INHBA, AQP6, ITGA6, JAG2, RHOA, LAMA5, LAMB1, AMTN…
GO_OLIGODENDROCYTE_DIFFERENTIATION	cluster155	97	Up	0.009805662	103	TSPAN2, CDK5, OLIG2, CDKN2C, PRMT5, WASF3, TPPP, DUSP10, OLIG1, ZNF488, CLU, CNP, CSK, IL34, CTNNB1, DAG1, GSX2, DLX1, DLX2, DRD3, LPAR1, EIF2B1, ABCA2, ERBB2, ERCC2, ZNF365, NCSTN, DAAM2, SUZ12, MTOR, TENM4, TMEM98, TNFRSF21, GLI3, GPR17, GSN, GSTP1, HDAC1, HDAC2, SOX8, NRG1, HES1, ID2, ID4, KCNJ10, HES5, LYN, MIR26A1, MIR26A2, MAG, MDK, ASCL1, ASPA, NF1, NKX2-2, NKX6-1, NOTCH1, NTRK2, PAX6, PLP…
WP_SYNAPTIC_VESICLE_PATHWAY	cluster4	45	Up	0.002897984	52	RIMS1, NAPA, CPLX1, CLTC, ATP1A2, CPLX2, CLTA, UNC13B, SLC32A1, DNM1L, MIR3674, SLC1A3, STX1B, SYN3, AP2A1, AP2A2, AP2B1, SLC17A7, DNM2, RAB3A, CLTCL1, PARK7, SLC18A2, SLC18A1, SLC18A3, SLC6A4, CLN8, STX2, UNC13A, SLC25A4, UNC13C, SLC17A6, DNM3, STX3, NSF, CACNA1A, CACNA1B, VAMP2, DNM1, STX1A, SLC22A3, CPLX3, SLC17A8, AP2S1, AP2M1, SLC38A1, SYN2, SYN1, STXBP1, SYP, SNAP25, SYT1
GO_ORGANELLE_TRANSPORT_ALONG_MICROTUBULE	cluster103	84	Up	0.017933167	85	KIF28P, RASGRP1, LRPPRC, AP3S2, KIF1C, AP3M2, KIF3A, AP3S1, BORCS5, CLN3, BICDL2, DYNC1H1, DYNC1I1, TMEM201, COPG1, TRAK1, KIFAP3, KIF1B, SYNE2, FBXW11, BICD2, SUN1, SNAPIN, CNIH2, SUN2, TRIM58, BLOC1S6, BLOC1S1, COPG2, AP3M1, BLOC1S2, HTT, HIF1A, KIF3C, KIF5A, KIF5B, BLOC1S3, LAMP1, MAP1B, MAP2, MAPT, NEFH, NEFL, OPA1, PAFAH1B1, PEX14, KIF1A, NDE1, MAP1S, RHOT1, BLOC1S4, SYBU, MREG, ACTR10, PRKC…
GO_ORGANIC_ACID_BIOSYNTHETIC_PROCESS	cluster213	322	Up	0.022403768	368	NAALAD2, ACOT8, MIR548P, ABCC5, NR1H3, UST, AASS, DHRS9, CBSL, AKR1A1, CDO1, PRG3, PIBF1, MTHFS, ERLIN1, CES1, CSPG5, PTGES3, CYP46A1, SERINC3, SDS, ILVBL, SLC27A5, SLC27A2, LIAS, ABHD2, AKR1C4, ERLIN2, HOGA1, PARK7, CHST14, ACOT7, MGLL, SDSL, OSBPL1A, OSBPL6, OSBPL7, OSBPL9, ACSM1, APOA5, CLN3, CLTC, NOXRED1, ACOT4, ACSM2A, GGT6, PRXL2B, ACMSD, STARD4, CPS1, GOT1L1, NANP, ACSM6, VCAN, NCAN, CSPG…
GO_POSITIVE_REGULATION_OF_TRANSMEMBRANE_TRANSPORT	cluster29	182	Up	0.009170369	210	KCNE3, OCLN, COX17, AKAP9, CDK5, RAMP3, TRDN, CACNG3, CACNG2, SORBS1, ARPP19, CFTR, CAPN10, CHP1, PARK7, AZIN2, OSBPL8, LRRC38, ATPSCKMT, CREBL2, MAPK14, ALG10B, ERFE, CTSS, ADRB2, CNKSR3, DMD, DNM2, DRD1, DRD4, AGT, APLNR, EDN3, ANO6, EPHB2, AKT1, AKT2, F2, F2R, LRRC55, FGF14, FLNA, ARL6IP1, ARC, RHOQ, KCNE5, STAC3, ABL1, G6PD, CLIP3, APPL1, FGF21, NIPSNAP2, GH1, GIP, CACNG4, GPC3, STK39, GLRX, …
GO_ORGANIC_HYDROXY_COMPOUND_TRANSMEMBRANE_TRANSPORTER_ACTIVITY	cluster33	38	Up	0.008713015	48	MFSD10, SLCO1B1, AKR1C4, SLCO2B1, SLC2A13, SLC5A11, SLC51B, SLC5A12, SLC5A8, SLC51A, SLC10A4, SLC16A8, SLCO1B3, AQP11, SLCO1B7, SLC10A6, SLC10A5, AQP1, AQP2, AQP3, AQP7, AQP9, SLCO1C1, RBP4, CEACAM1, STRA6, SLC5A1, SLC5A3, SLC6A2, SLC6A3, SLC6A4, SLC10A1, SLC10A2, SLC16A1, SLC18A1, SLC18A2, SLCO1A2, SLC22A1, SLC22A3, SLC10A3, SLC10A7, ABCB11, ABCC3, AQP10, SLC16A3, SLC16A7, ASIC3, ABCG1
GO_ORGANIC_HYDROXY_COMPOUND_TRANSPORT	cluster33	214	Up	0.015113614	268	MIR301B, NR1H3, LPCAT3, MFSD10, ABCA7, NCOA2, CEL, NPC2, SLCO1B1, CES1, CETP, KDM5B, CFTR, LILRB1, RALBP1, STARD3, SLC27A5, AKR1C4, CHGA, NISCH, HRH3, SLCO2B1, PARK7, CHRM5, CHRNA4, CHRNB2, SLC2A13, OSBPL1A, OSBPL5, OSBPL6, OSBPL7, OSBPL8, OSBPL9, OSBPL10, OSBPL11, C1QTNF1, SLC5A11, NUS1, APOA5, CLU, SLC51B, ABCC2, CNR1, SYT2, NAXE, EMB, STARD4, ADORA2A, CRH, CRHR1, SELENOM, SCP2D1, SYT9, SYT6, A…
GO_OSTEOCLAST_DEVELOPMENT	cluster157	15	Up	0.002420408	18	LILRB1, SLC9B2, FBN1, FOXP1, SIGLEC15, ANXA2, LTF, NOTCH2, PAFAH1B1, CLDN18, ATP6AP1, FBXW7, FAM20C, SRC, TYROBP, LRRK1, GPR68, TNFSF11
GO_CYCLIC_NUCLEOTIDE_MEDIATED_SIGNALING	cluster21	170	Up	0.003747759	224	ADGRG2, CALCRL, RAMP2, RAMP1, RAMP3, IRAG1, RAPGEF3, GNA13, ADCY1, ADCY2, PDE10A, ADCY3, RUNDC3A, RAPGEF4, ADCY5, CHGA, NUDT4, ADCY6, AKAP13, MRAP2, ADCY7, ADCY8, UCN3, RNF157, ADCY9, CGAS, ADCYAP1, ADCYAP1R1, GPR62, RXFP2, GPHB5, CNR1, CNR2, ADM, ADORA2A, ADORA2B, CRH, ADGRG4, CRHR1, GPR119, ADRA1D, ADRA1B, ADRA1A, ADRA2A, ADRA2B, ADRA2C, ADRB1, ADRB2, ADRB3, DGKQ, DEFB1, GPHA2, DRD1, DRD2, DRD3…
GO_OUTER_MITOCHONDRIAL_MEMBRANE_ORGANIZATION	cluster148	7	Up	0.001076774	7	SAMM50, HSPA4, HSP90AA1, TOMM20L, TOMM22, PDCD5, TOMM20
GO_OUTER_MITOCHONDRIAL_MEMBRANE_PROTEIN_COMPLEX	cluster148	23	Up	0.023602475	24	TOMM6, TOMM40, MTX2, IMMT, MICOS13, APOOL, SAMM50, HSPA9, MTX3, TOMM20L, TOMM5, MICOS10, MTX1, TOMM7, CHCHD3, ANKZF1, MFN1, DNAJC11, TOMM22, APOO, TOMM40L, CHCHD6, TOMM20, TOMM70
GO_OXYGEN_CARRIER_ACTIVITY	cluster210	8	Down	0.012505962	14	CYGB, IPCEF1, HBA1, HBA2, HBM, HBB, HBD, HBE1, HBG1, HBG2, HBQ1, HBZ, MB, NGB
GO_OXYGEN_TRANSPORT	cluster210	9	Down	0.004808107	15	CYGB, IPCEF1, HBA1, HBA2, HBM, HBB, HBD, HBE1, HBG1, HBG2, HBQ1, HBZ, MB, MYC, NGB
GO_PALLIUM_DEVELOPMENT	cluster110	156	Up	0.005709827	173	CDH2, NOTCH2NLC, NOTCH2NLB, CDK5, CDK6, TACC3, TACC2, IGF2BP1, TBR1, EFHC1, COL3A1, CRK, CRKL, SLC32A1, CSNK2A2, CTNNB1, DAB2IP, CEP120, DAB1, DCLK2, TENT2, ARX, DLX1, DLX2, DRD1, EGFR, FBXO45, EMX1, EMX2, EPHA5, EZH1, EZH2, PHACTR1, FGF8, FGF13, XRN2, FOXG1, BTBD3, WDR47, KDM1A, PHLPP2, KDM6B, FLNA, SYNE2, PLCB1, SUN1, SRGAP2, ALK, SUN2, ASPM, CNTNAP2, GART, LHX6, UQCRQ, DISC1, GLI3, WDR62, GRIN…
GO_PANCREAS_DEVELOPMENT	cluster47	66	Up	0.035915341	79	CDK6, GDF11, MSLN, DNAAF1, CTNNB1, CELA1, AKT1, RFX6, FGF10, FOXF1, FOXO1, NR5A2, PTF1A, GATA6, GIP, GIPR, NPHP3, DLL1, GSK3A, GSK3B, ANXA1, MNX1, FOXA2, HNF4A, ONECUT1, HES1, CCDC39, IGF2, IHH, IL6, IL6R, INSM1, INSR, PDX1, ISL1, ILDR2, ARNTL, SMAD2, MEIS2, MEN1, MET, NEUROD1, NKX2-2, NKX6-1, NEUROG3, PAX4, PAX6, SIDT2, PDPK1, SELENOT, CCDC40, PROX1, BAD, BAK1, NKX3-2, RFX3, RHEB, SHH, BMP4, BMP…
GO_REGULATION_OF_CALCIUM_ION_TRANSPORT	cluster29	217	Up	0.009016618	253	KCNE3, MRLN, STRIT1, CDK5, RAMP3, LILRB2, TRDN, GNB5, LILRB1, LILRA2, CORO1A, FCRL3, GRIN3B, ADCYAP1R1, TMC1, TMC2, CLIC2, CCR1, JSRP1, ADORA2A, CRH, CRHR1, CTNNB1, ADRA2A, EFHB, CYBA, TRPV3, DIAPH1, DMD, DRD1, DRD2, DRD3, DRD4, AGT, APLNR, EGF, PLPP4, METTL21C, GRAMD2A, DHRS7C, EPB41, EPO, F2, F2R, PTK2B, FGF14, FKBP1A, FKBP1B, P2RX2, FMR1, LPAR3, STAC3, ABL1, FYN, G6PD, CBARP, NIPSNAP2, GCG, GE…
GO_PATHWAY_RESTRICTED_SMAD_PROTEIN_PHOSPHORYLATION	cluster46	57	Up	0.00261458	65	GDF11, LEFTY1, RBPMS, EMILIN1, STRAP, CSNK2B, GDF7, DAB2, BMPER, ENG, DKK1, GDF1, GDF2, GREM1, MSTN, GDF9, GDF10, BMP10, HFE, BMP8A, INHA, INHBA, INHBB, INHBC, GDF6, MIRLET7G, SMAD4, SMAD6, SMAD7, NODAL, PIN1, PMEPA1, TWSG1, SDCBP, PBLD, BMP2, BMP3, BMP4, BMP5, BMP6, BMP7, BMP8B, BMPR1A, BMPR2, TGFB1, TGFB2, TGFB3, LEFTY2, TGFBR1, TGFBR2, TGFBR3, TTK, LDLRAD4, GDF5, INHBE, SNX25, ACVR1, ACVR1B, A…
GO_REGULATION_OF_CELLULAR_CATABOLIC_PROCESS	cluster22	823	Up	0.007169484	872	HDAC6, BCL2L11, WASHC1, DNM1L, HUWE1, ADAM8, LRPPRC, OPTN, BCAP31, NAMPT, TOB1, RNF41, PSME3, CDK5, TRIM13, PSMD14, TRIB1, HNRNPR, CALCOCO2, RIDA, ZMPSTE24, STUB1, RRAGB, TRIM22, NOD1, RACK1, ARIH2, ZER1, HAX1, TRIM38, SYNCRIP, CEBPA, KAT5, ATG7, LAMTOR5, SPTLC1, PAIP1, NPRL2, IGF2BP1, IGF2BP3, IGF2BP2, CAMKK2, RRAGA, CTSC, GIPC1, PLK2, USP19, FASTK, HNRNPA0, OS9, TLK2, PIM2, MID2, TENT4A, DEPP1,…
GO_PEPTIDE_CROSS_LINKING	cluster3	25	Up	0.001765554	34	ABCA7, TGM7, COL3A1, EGFLAM, CSTA, DCN, DSP, EPB42, EVPL, F13A1, FLG, FN1, ANXA1, TGM6, IVL, KRT1, KRT2, KRT10, LORICRIN, SPOCK3, PI3, BGN, SPRR1A, SPRR1B, SPRR2E, TGM4, TGM1, TGM2, TGM3, THBS1, RNF113A, NDNF, TGM5, SPOCK2
GO_REGULATION_OF_EXOCYTOSIS	cluster4	204	Up	0.003151475	222	PDCD6IP, DNM1L, CDK5, UNC13B, CSPG5, ADCY1, GIPC1, CFTR, CPLX2, CPLX1, RAB10, RAPGEF4, IL1RAPL1, PRRT2, SNF8, STX1B, CHRM2, CD300A, CHRNA4, CHRNA5, TRIM9, CHRNB2, CHRNB3, RAB3C, GRIN3A, LRRK2, CNR1, SYT2, STXBP5, ADORA2A, ADORA2B, RIMS4, SYT9, ADRA1A, SYT6, ADRA2A, AP1G1, SEPTIN1, DRD1, DRD2, DVL1, SCAMP5, UNC13D, RAB12, LGI3, F2RL1, FCER1G, FCGR2B, FER, FES, FGA, FGB, FGG, FGR, NLGN1, RAB3GAP1, …
GO_PEPTIDE_RECEPTOR_ACTIVITY	cluster98	115	Up	0.017943273	152	NPY4R2, CALCRL, RAMP2, RAMP1, RAMP3, SIGMAR1, NMUR1, CXCR6, CYSLTR1, CCR9, NPFFR2, PROKR1, GPR83, GPR75, OGFR, SORCS1, ADCYAP1R1, RXFP2, CCR1, CCR3, CCR4, CCR5, CCR6, CCR7, CCR8, ACKR2, CMKLR1, LTB4R, GPR139, PROKR2, CRHR1, CRHR2, CX3CR1, NLRP6, AGTR1, AGTR2, APLNR, EDNRA, EDNRB, F2R, F2RL1, F2RL2, SORCS3, FPR1, FPR2, FPR3, NTSR2, FSHR, GALR1, GCGR, GHRHR, GIPR, CRCP, GLP1R, GP1BA, CCR10, XCR1, N…
GO_REGULATION_OF_MYELOID_LEUKOCYTE_MEDIATED_IMMUNITY	cluster4	51	Up	0.003529628	58	CD300A, ADORA2B, TICAM1, DDX1, DHX36, DNASE1, DNASE1L3, UNC13D, F2RL1, FCER1G, FCGR2B, FER, FES, FGR, FOXF1, DDX58, STAP1, GATA2, ABR, ADGRE2, HLA-E, HMOX1, IL4, IL4R, IL13, IL13RA2, ITGAM, ITGB2, ARG1, LGALS9, LYN, NPPA, PLA2G3, PDPK1, SPHK2, C12orf4, CD177, PTAFR, MAVS, RAC2, BCR, CXCL6, BLK, STX4, STXBP1, STXBP2, VAMP7, SYK, BTK, C3, CCR2, TYROBP, PRAM1, VAMP8, SNX4, CD84, DDX21, GAB2
GO_PEPTIDYL_METHIONINE_MODIFICATION	cluster238	12	Up	0.016394238	13	METAP2, NAA30, METAP1, METAP1D, APOA1, APOA2, NAA20, NAA35, PDF, NAA16, NAA60, NAA25, NAA15
GO_PEPTIDYL_SERINE_DEPHOSPHORYLATION	cluster37	20	Up	0.014830565	20	PPTC7, DUSP1, SWAP70, PPP1R15A, PPP1R16B, NCK1, PPP1CA, PPP2CA, PPP2CB, PPP2R1A, PPP2R2A, PPP2R2B, PPP2R2C, PPP3CA, PPP5C, PPP2R2D, YWHAE, DUSP26, PPP1R15B, PPM1F
GO_POSTSYNAPSE	cluster4	592	Up	0.003647156	640	CDH2, ABI1, CDH9, CDH10, ACTR2, AKAP9, ABI2, ATP6AP2, FARP1, ADAM10, CDK5, GPHN, SIGMAR1, APC2, CACNG3, CACNG2, BAIAP2, CAP2, SEMA4F, ARFGEF2, PDLIM5, RGS14, IGF2BP1, CSPG5, ADCY1, GIPC1, WASF3, CPLX2, CPLX1, CYP46A1, TPPP, KPTN, IL1RAPL1, LZTS1, PRRT2, CHRM1, CHRM2, CHRM3, CHRM4, CHRM5, PHB2, CHRNA1, SYNPO, CHRNA2, CHRNA3, CHRNA4, CHRNA5, CHRNA7, ADCY8, CHRNB1, CHRNB2, CHRNB3, CHRNB4, CHRND, CHR…
GO_POSITIVE_REGULATION_OF_LEUKOCYTE_CELL_CELL_ADHESION	cluster21	194	Up	0.004123799	235	ADA, CD24, KLRC4-KLRK1, ADAM8, RASGRP1, EBI3, LILRB2, SIRPB1, BTN2A2, TNFSF13B, NFAT5, HSPH1, LILRB1, MALT1, LILRB4, CD160, HHLA2, CORO1A, DUSP10, NLRP3, TNFRSF13C, CCR7, TMIGD2, MAP3K8, SIRPA, CSK, PIK3R6, IL23R, CTLA4, BTLA, CYLD, CLECL1, CD55, AGER, DPP4, EFNB1, EFNB2, EFNB3, EGR3, AIF1, ELANE, EPO, AKT1, ETS1, ZBTB1, KLRK1, FLOT2, ICOSLG, ALOX5, FUT4, FUT7, FYN, PTPN22, GATA3, IL36B, GLI2, GL…
GO_PHENOL_CONTAINING_COMPOUND_BIOSYNTHETIC_PROCESS	cluster198	38	Up	0.013291562	45	CDH3, MOXD2P, GIPC1, PARK7, TPH2, MFSD12, CTNS, DAO, DBH, DCT, DDC, DDT, AGTR2, SLC7A11, MOXD1, APPL1, GATA3, GCH1, SLC24A5, GPR37, HDC, INSM1, MC1R, ASIP, CITED1, MYO5A, NR4A2, OCA2, PAH, SLC45A2, PNMT, VPS35, PMEL, SLC6A3, SNCA, TGFB2, TH, TPH1, TRPC1, TYR, TYRP1, WNT5A, HAND2, RAPGEF2, ZEB2
GO_PHENOL_CONTAINING_COMPOUND_METABOLIC_PROCESS	cluster198	93	Up	0.029160364	109	CDH3, MOXD2P, CPQ, GIPC1, CGA, PARK7, CHRNB2, BTBD9, SLC16A10, TPH2, MFSD12, COMT, MTPN, CRYM, CTNS, CTSB, CTSK, CYP2E1, DAO, DBH, DCT, DDC, DDT, DIO1, DIO2, DIO3, ABAT, DRD1, DRD2, DRD3, DRD4, AGTR2, EPAS1, FAH, LRTOMT, FOXE1, AKR1B1, SLC7A11, PNKD, MOXD1, APPL1, GATA3, GCH1, SULT1B1, SLC24A5, RNF180, GPR37, GRIN2A, HDC, AOC2, HPN, HPRT1, HTR1A, RTL4, INSM1, ITGAM, ITGB2, IYD, DUOXA2, MAOA, MAOB…
GO_PHOSPHATASE_REGULATOR_ACTIVITY	cluster82	93	Up	0.003072841	99	PPP1R2P1, RCAN2, ARPP19, FRS2, PPP1R17, RCAN3, ELFN2, PHACTR3, FAM122A, PPP1R27, PPP1R36, PPP1R1C, PPP4R2, PPP1R2B, SH3RF2, DMPK, RCAN1, ENSA, PHACTR1, PPP1R35, LMTK2, PPP6R1, ANKLE2, CABIN1, PPP1R15A, BOD1L1, PPP1R16B, B3GAT3, PPP1R14B, PPP2R3B, BOD1L2, PPP1R37, GTF2F1, IGBP1, IGFBP3, ELFN1, LGALS3, MGAT5, PPP1R12A, PPP1R12B, PPME1, STYXL1, MTMR12, PPP1R12C, PPP1R14D, TESC, PPP1R1A, PPP1R2, PPP1…
GO_PHOSPHATE_ION_TRANSMEMBRANE_TRANSPORT	cluster178	14	Up	0.004354787	15	ADAMTS8, SLC25A10, SLC37A2, SLC25A30, SLC37A4, SLC25A3, SLC37A1, ANKH, SLC17A1, SLC34A1, SLC20A1, SLC20A2, SLC25A11, SLC25A14, XPR1
GO_PHOSPHATE_ION_TRANSPORT	cluster178	24	Up	0.033122754	27	CEBPB, SLC34A2, SLC17A3, ADAMTS8, CRY2, SLC34A3, SLC25A10, SLC37A2, FGFR1, SLC25A30, SLC37A4, ATF4, IP6K2, SLC25A3, SLC37A1, ANKH, SLC17A7, ROS1, SFRP4, SLC17A1, SLC34A1, SLC20A1, SLC20A2, FGF23, SLC25A11, SLC25A14, XPR1
GO_PHOSPHATIDIC_ACID_METABOLIC_PROCESS	cluster135	45	Up	0.016644709	51	PLA2G4B, AGPAT1, AGPAT2, GPAT4, LIPI, GPAT2, DGKA, DGKB, DGKG, DGKH, DGKQ, LIPH, PLD6, GPD1L, DDHD2, ALPI, LCLAT1, LPCAT4, PLA2G2D, GPD1, PLA2G4D, PLA2G2E, SLC27A1, PLA2G3, ABHD5, ACP6, PLA2G1B, PLA2G2A, PLA2G4A, PLA2G5, PLD1, PLD2, AGPAT5, AGPAT3, AGPAT4, GPAM, ABHD4, PLA2G2F, ABHD8, LPCAT1, PNPLA3, DDHD1, PLA2G12A, PLA2G6, PLA2G10, GNPAT, GPAT3, DGKZ, DGKE, DGKD, NR1H4
GO_PHOSPHATIDYLETHANOLAMINE_BINDING	cluster220	11	Up	0.000595781	11	PEMT, CD300A, ESYT1, ANXA11, MFGE8, NF1, PEBP1, PLTP, ESYT2, ESYT3, MAP1LC3A
GO_PHOSPHATIDYLINOSITOL_4_5_BISPHOSPHATE_BINDING	cluster202	80	Up	0.000517577	82	AVIL, RAB35, SNX18, TWF2, TIRAP, CGAS, FCHO2, PLA2G4E, SNX20, AMER1, SYT9, COMMD1, GSDME, GRAMD2A, AMER3, AMER2, RPH3A, FLII, PLCB1, PHLDA3, ALOX15, WASHC2C, LDLRAP1, SDCBP2, GSDMA, STXBP6, GSN, ANXA2, ANXA2P2, SYT10, KCNJ1, KCNJ2, KCNQ1, MARK1, MYO1B, ASAP1, VILL, PFN1, PFN2, PLCD1, SYTL2, EXOC1, ADAP2, GSDMB, GSDMC, PARD3, JPH2, TWF1, PLEKHA4, RAG2, SDCBP, MYO1G, EXOC1L, ANXA8, SLC9A1, SVIL, SY…
GO_PHOSPHATIDYLINOSITOL_BINDING	cluster202	254	Up	0.011233904	262	PIGK, C8orf44-SGK3, CERT1, CEACAM5, AVIL, IQGAP2, FERMT2, RAB35, ADAP1, WDR45, NISCH, SNX18, TWF2, TIRAP, OSBPL5, OSBPL8, CGAS, FCHO2, ARHGAP33, ARAP2, ARAP1, PARD3B, PLA2G4E, NOXO1, SEPTIN12, SNX20, PIGU, MITD1, BBS5, CLVS2, AMER1, FRMPD2, SYT9, EXOC8, COMMD1, DAB2IP, CLVS1, DENND1B, GSDME, SNX31, DPEP1, GRAMD2A, EPB41, AMER3, AKT1, AMER2, FGD2, PXDC1, FES, PHLDA1, RPH3A, WDFY3, ATG2A, FLII, SNX…
GO_PHOSPHATIDYLINOSITOL_BISPHOSPHATE_BINDING	cluster202	113	Up	0.000397213	119	AVIL, RAB35, ADAP1, WDR45, SNX18, TWF2, TIRAP, CGAS, FCHO2, PLA2G4E, SNX20, CLVS2, AMER1, SYT9, COMMD1, CLVS1, GSDME, GRAMD2A, AMER3, AKT1, AMER2, RPH3A, FLII, PLCB1, ATP13A2, ACAP2, PHLDA3, ALOX15, WASHC2C, WIPI2, LDLRAP1, PLEK2, DAPP1, SDCBP2, SNX5, GSDMA, SH3PXD2B, STXBP6, GSN, ANXA2, ANXA2P2, HIP1, SYT10, KCNH1, KCNJ1, KCNJ2, KCNQ1, MAPT, MARK1, MYO1B, ASAP1, VILL, PFN1, PFN2, PLCD1, ZFYVE1, …
GO_PHOSPHATIDYLINOSITOL_PHOSPHATE_BINDING	cluster202	173	Up	0.002619171	179	CERT1, AVIL, IQGAP2, FERMT2, RAB35, ADAP1, WDR45, SNX18, TWF2, TIRAP, OSBPL5, OSBPL8, CGAS, FCHO2, ARAP2, ARAP1, PLA2G4E, NOXO1, SNX20, BBS5, CLVS2, AMER1, SYT9, COMMD1, DAB2IP, CLVS1, DENND1B, GSDME, GRAMD2A, AMER3, AKT1, AMER2, FGD2, PHLDA1, RPH3A, ATG2A, FLII, SNX13, PLCB1, ATP13A2, ZFYVE26, ACAP2, PHLDA3, ARFIP2, ALOX15, WASHC2C, TECPR1, GAP43, WIPI2, LDLRAP1, PLEK2, DAPP1, SDCBP2, SNX5, ARFI…
GO_CELL_PROJECTION_ASSEMBLY	cluster4	554	Up	0.003814149	587	HDAC6, WASHC1, OCLN, GFY, ACTR3, ACTR2, ARPC2, CDH13, ACTR1A, AKAP9, WASF2, TENM1, ABCC4, CCNO, KLHL41, TUBB4A, TUBB4B, CDC42EP2, VAV3, PIBF1, DCTN2, CDC42EP3, EXOC5, AVIL, CETN2, PLK4, NCKAP1, SEPTIN9, SDCCAG8, ENTR1, WASF3, EHD1, IFT27, CNTRL, CEP43, KIF3A, CDC42EP1, RABL2B, CEP250, DCTN3, IFT43, TWF2, HAUS1, EVI5L, CCDC151, CNTROB, ARAP1, RAB3IP, SSX2IP, CFAP70, NEDD1, FGD4, TTC8, CCR7, WHAMM,…
GO_PHOSPHOLIPASE_A2_INHIBITOR_ACTIVITY	cluster79	5	Up	0.007178561	6	ANXA1, ANXA2, ANXA2P2, ANXA3, SCGB1A1, ANXA9
GO_CELL_CHEMOTAXIS	cluster17	243	Up	0.003468603	310	CD300H, DEFB130B, KLRC4-KLRK1, DNM1L, ADAM8, ADAM10, CCL26, VAV3, CREB3, CXCL13, CXCR6, CCR9, CCL27, CHGA, CORO1A, MST1L, PADI2, LYST, TIRAP, JAML, CCR1, CCR3, CCR4, CCR5, CCR6, CCR7, CCR8, ACKR2, CMKLR1, CNR2, CRK, CRKL, DEFB104A, MAPK14, CSF1, CSF1R, CSF3R, IL34, TAFA4, CX3CR1, CXADR, MOSPD2, CYP19A1, DDT, DEFA1, DEFB4A, DPEP1, DPP4, HBEGF, DUSP1, AGTR1, GPR183, S1PR1, LPAR1, EDN1, EDN2, EDN3, …
GO_PHOSPHOLIPID_BINDING	cluster202	421	Up	0.006442253	454	PLA2G4B, PIGK, RASA4B, C8orf44-SGK3, CERT1, RASGRP1, RASA4, PEMT, CEACAM5, UNC13B, AVIL, CETP, IQGAP2, FERMT2, RAB35, ADAP1, WDR45, NISCH, ANXA10, PACSIN2, SNX18, CD300A, TWF2, TIRAP, OSBPL1A, OSBPL5, OSBPL8, OSBPL10, CGAS, FCHO2, ARHGAP33, APOA5, ARAP2, ARAP1, AGAP1, PARD3B, TPP1, PLA2G4E, NOXO1, SEPTIN12, SNX20, SYT2, PIGU, NUP35, MITD1, BBS5, CPNE4, CLVS2, CPS1, CIBAR1, AMER1, GPR119, FRMPD2, …
GO_PHOSPHORUS_OXYGEN_LYASE_ACTIVITY	cluster67	20	Up	0.012107829	22	ADCY1, ADCY2, ADCY3, ADCY5, ADCY6, ADCY7, ADCY8, ADCY9, ADCY4, TKFC, GUCY1A2, GUCY1A1, GUCY1B1, GUCY2C, GUCY2F, GUCY2D, MOCS1, NPR1, NPR2, ADCY10, BST1, CD38
WP_NETRINUNC5B_SIGNALING_PATHWAY	cluster11	46	Up	0.001833252	52	PTPN11, TNF, NTN1, ARHGEF12, DAPK1, PRKCA, CCL2, CASP3, INPP5D, YAP1, UNC5B, ITGB4, MAPK1, MAPK3, SELE, VCAM1, MYF5, PLEKHH1, ALPL, AKT1, SRC, PTK2, JUN, AGAP2, ICAM1, PPP2R1B, MAPK14, COL1A1, ROBO4, RAC1, KDR, TP53, RAF1, PPP1CA, IL1A, NTN4, CIP2A, PTK2B, PIK3CA, CCN2, RGMA, DCSTAMP, RHOA, NTN3, FYN, CDH5, IL10, RLF, PTPA, NEO1, MAP2K1, MAP2K2
GO_PIGMENT_ACCUMULATION	cluster256	12	Up	0.012485378	12	RAB32, AP1G1, RAB38, BLOC1S6, SHROOM2, BLOC1S3, SHROOM3, BLOC1S5, ANKRD27, AP1M1, AP3D1, CD63
GO_PIGMENT_CELL_DIFFERENTIATION	cluster256	31	Up	0.027410936	36	RAB32, AP1G1, EDN3, EDNRB, RAB38, BLOC1S6, GLI3, GNA11, SLC24A5, KIT, BLOC1S3, MEF2C, KITLG, MITF, CITED1, MYO5A, OCA2, ENPP1, MREG, ADAMTS9, RAB27A, BCL2, BLOC1S5, SOX10, TYRP1, HPS6, ADAMTS20, OR51E2, LRMDA, ANKRD27, AP1M1, AP3D1, USP13, HPS4, CD63, ZEB2
GO_PLACENTA_BLOOD_VESSEL_DEVELOPMENT	cluster30	32	Up	0.019741282	35	APELA, TMED2, PLCD3, AKT1, VASH1, HEY1, HEY2, FBXW8, HES1, CCN1, RBPJ, ITGB8, JUNB, MIR16-1, MIR16-2, NOTCH2, NSDHL, PKD1, PKD2, PLCD1, PLG, MAPK1, MAP2K1, OVOL2, RBM15, SPINT1, NR2F2, WNT2, FZD5, VASH2, GGNBP2, FOSL1, ARID1A, SOCS3, HS6ST1
GO_PLASMA_MEMBRANE_RAFT	cluster226	102	Up	0.001546274	114	CDH2, HDAC6, CDH13, CDH15, FLOT1, DLC1, BVES, CAVIN3, PACSIN2, CHRNA3, CHRNA7, ADCY8, CHRNB2, ADCYAP1R1, ADD1, ADD2, ADD3, CLN3, LRRK2, ADRA1B, LYPD4, ADRA1A, CTNNA1, CTNNB1, DAG1, SPRED1, EFNA5, EMP2, F2R, FLOT2, MLC1, CORO1C, MYOF, CAVIN1, RANGRF, HAS2, HCK, EHD2, HMOX1, HTR2A, CAVIN4, FASLG, INSR, IRS1, ITGAM, ITGB2, JAK2, KCNA5, KCND2, KCNMA1, LCP2, LIPE, LRP4, LRP6, MAL, MYO1A, MYO1D, ATP1A1…
GO_PLASMA_MEMBRANE_REGION	cluster4	1124	Up	0.004347589	1235	CDH2, PDZK1P1, NAALADL1, HDAC6, SH2D3C, SLC17A4, OCLN, ABCC5, DNM1L, CDH8, CDH9, CDH10, ARPC2, KIF20A, CDH13, CDH15, CDH16, AKAP9, ADGRG2, CDH17, ATP6AP2, WASF2, TNK2, ADAM10, PATJ, FLOT1, MFSD10, RASGRP2, GPHN, SPRY2, ABCC4, RAMP2, SIGMAR1, APC2, TCIRG1, AKR1A1, ABCA7, CACNG3, CACNG2, NOD1, DLC1, PEMT, HAX1, BAIAP2, CEACAM5, UNC13B, SEMA4F, CIB1, ARPC1A, SLC34A2, SLCO1B1, STAMBP, PDPN, GNA13, CS…
GO_PLATELET_ACTIVATION	cluster78	137	Up	0.001784736	158	SH2B3, TSPAN32, MYL9, VAV3, MERTK, MYL12A, PDPN, GNA13, ADAMTS13, C1QTNF1, CLIC1, COL1A1, COL1A2, COL3A1, COMP, DGKK, CSRP1, PIK3R6, ADRA2A, ADRA2B, ADRA2C, DGKA, DGKB, DGKG, DGKH, DGKQ, ADAMTS18, ABAT, DMTN, F2, F2R, F2RL2, F8, FCER1G, FGA, FGB, FGG, FLNA, METAP1, FN1, PIK3R5, SLC7A11, ALOX12, FYN, GATA1, GNA11, GNA12, GNA15, GNAQ, GNAS, GNB1, GP1BA, GP1BB, GP5, GP9, C1GALT1C1, HBB, HRG, HSPB1, …
GO_PLATELET_AGGREGATION	cluster78	56	Up	0.008020762	62	SH2B3, TSPAN32, MYL9, MYL12A, PDPN, C1QTNF1, CLIC1, COMP, CSRP1, ADAMTS18, ABAT, DMTN, FGA, FGB, FGG, FLNA, METAP1, FN1, SLC7A11, ALOX12, GATA1, GNAS, GP1BA, HBB, HSPB1, ILK, ITGA2B, ITGB3, PEAR1, LYN, MPL, MYH9, F11R, PDGFRA, SERPINE2, PIK3CB, PIK3CG, PLEK, BLOC1S4, PRKCA, PRKCD, PRKCQ, PRKG1, PTPN6, RAP2B, ACTB, CELA2A, CEACAM1, BLK, P2RY12, STXBP1, STXBP3, SYK, TLN1, ACTG1, TYRO3, VCL, FERMT3,…
GO_SECRETION	cluster21	1402	Up	0.004366101	1618	A1BG, ADA, SIGLEC14, CTAGE4, CTAGE8, PDCD6IP, WASHC1, TOM1, KLRF2, DNM1L, NR1H3, HUWE1, ARPC5, ACTR2, ADAM8, PREB, ACTR1B, RASGRP1, ATP6AP2, LHFPL2, ADAM10, CDK5, PSMD14, RABEPK, MIR6869, ABCC4, LILRB2, TCIRG1, CRISP3, SIRPB1, TLR6, CDO1, TUBB4B, BTN2A2, PRG3, ATP8A1, RAPGEF3, FAM3C, PPIE, MERTK, CAP1, VTI1B, VAT1, UNC13B, FBLN5, ATG7, PRDX4, AGR2, AGPAT2, CEL, OLFM4, ARFGEF2, ARFGEF1, CCT2, NPC2…
GO_POSITIVE_REGULATION_OF_LYMPHOCYTE_ACTIVATION	cluster21	256	Up	0.004541467	350	ADA, CD24, IGLL5, KLRC4-KLRK1, ADAM8, RASGRP1, EBI3, CDKN1A, IGHV2-70D, IGHV1-69D, IGHV3-64D, LILRB2, SIRPB1, BTN2A2, VAV3, MAD2L2, TNFSF13B, HSPH1, LILRB1, MALT1, LILRB4, CD160, HHLA2, CORO1A, DUSP10, SHLD3, CHRNB2, NLRP3, TIRAP, FCRL3, TNFRSF13C, EXOSC6, CCR7, TMIGD2, MAP3K8, SIRPA, CSK, PIK3R6, TICAM1, IL23R, CTLA4, SHLD1, BTLA, CYLD, CLECL1, CD55, AP1G1, AGER, DPP4, GPR183, EFNB1, EFNB2, EFNB…
GO_MEMBRANE_INVAGINATION	cluster21	78	Up	0.004736697	136	IGLL5, IGHV2-70D, IGHV1-69D, IGHV3-64D, ABCA7, RAB31, SNX18, CD300A, XKR4, FCHO2, DOCK1, ABCA1, ANO6, AIF1, F2RL1, FCER1G, FCGR1A, FCGR2B, SYT11, RHOBTB2, SH3BP1, ALOX15, SNX33, STAP1, GATA2, HAVCR1, CHMP2A, IGHV7-81, IGHV6-1, IGHV5-10-1, IGHV5-51, IGHV4-61, IGHV4-59, IGHV4-39, IGHV4-34, IGHV4-31, IGHV4-28, IGHV4-4, IGHV3-74, IGHV3-73, IGHV3-72, IGHV3-66, IGHV3-64, IGHV3-53, IGHV3-49, IGHV3-48, I…
GO_PLATELET_DENSE_TUBULAR_NETWORK	cluster215	11	Up	0.010575625	11	IRAG1, EHD1, DMTN, F2R, ITPR1, ITPR2, ITPR3, ATP2A1, ATP2A2, ATP2A3, SERPINA5
GO_PLATELET_DENSE_TUBULAR_NETWORK_MEMBRANE	cluster215	9	Up	0.007450272	9	IRAG1, EHD1, DMTN, ITPR1, ITPR2, ITPR3, ATP2A1, ATP2A2, ATP2A3
GO_CELL_JUNCTION_ORGANIZATION	cluster23	653	Up	0.004359035	713	CDH2, CDH3, HDAC6, CLDN24, PDCD6IP, CDH4, CLDN34, CDH5, CDH6, CDH7, OCLN, GJC1, ARMCX5-GPRASP2, DNM1L, CDH8, CDH9, CDH10, GPC6, CDH11, ACTR2, CDH12, CDH13, CDH15, CDH17, ABI2, CDH18, FARP1, WASF2, ADAM10, CDK5, PATJ, FLOT1, GPHN, RAMP2, LILRB2, CACNG2, CORO2B, DLC1, NDRG1, TESK2, BAIAP2, SLC9A6, UNC13B, SEMA4D, CEL, SORBS1, PDLIM5, CLDN16, CFL1, GJB6, WASF3, C1QL1, AFG3L2, FERMT2, MAPRE2, RER1, I…
GO_POLYSACCHARIDE_BIOSYNTHETIC_PROCESS	cluster77	72	Up	0.01849756	78	B3GALT5, B3GNT3, SORBS1, B3GNT2, FUT9, CLTC, AP2A1, AGL, B3GNT6, EGF, AKT1, AKT2, ESRRB, EXT1, EXT2, PASK, MTOR, GBE1, GCK, PGM2L1, GSK3A, GSK3B, GYG1, GYS1, GYS2, HAS1, HAS2, HAS3, NDST1, IGF1, IGF2, INS, INSR, IRS1, B3GNT8, NHLRC1, NFKB1, PDGFB, ENPP1, INPP5K, PGM1, PHKG1, PHKG2, PRKAG3, PPP1CA, PPP1CB, PPP1R3A, PPP1R3C, PPP1R3D, PGM2, CSGALNACT2, SMPD3, CSGALNACT1, SELENOS, PTH, NDST4, PPP1R3G…
GO_POLYSACCHARIDE_CATABOLIC_PROCESS	cluster77	23	Up	0.02969104	26	CHIT1, AGL, G6PC, GAA, CHIA, PGM2L1, AOAH, INS, PGM1, PHKA1, PHKA2, PHKB, PHKG1, PHKG2, PPP1CA, PPP1CB, PPP1R3D, PGM2, PYGB, PYGL, PYGM, PPP1R3B, CALM1, MGAM, STBD1, RB1CC1
GO_POLYSACCHARIDE_METABOLIC_PROCESS	cluster77	100	Up	0.015091578	112	PPP1R2P1, B3GALT5, B3GNT3, SORBS1, B3GNT2, FUT9, CHIT1, CLTC, PPP1R2B, AP2A1, AGL, B3GNT6, EGF, AKT1, AKT2, ESRRB, EXT1, EXT2, PASK, MTOR, G6PC, GAA, GBE1, GCGR, GCK, CHIA, GNMT, PGM2L1, GSK3A, GSK3B, GYG1, GYS1, GYS2, HAS1, HAS2, HAS3, AOAH, NDST1, IGF1, IGF2, IL6ST, INS, INSR, IRS1, B3GNT8, NHLRC1, KHK, LEPR, NFKB1, PCDH12, PRKAG2, PDGFB, ENPP1, INPP5K, PGM1, PHKA1, PHKA2, PHKB, PHKG1, PHKG2, P…
GO_REGULATION_OF_CELL_DEVELOPMENT	cluster23	885	Up	0.004433097	982	CDH2, FOXO6, CDH4, CDH5, PARP2, ARMCX5-GPRASP2, DNM1L, PQBP1, UST, ACTR2, TCP11X1, ARPC2, ABI2, PLXNC1, ADAM10, CDK5, OLIG2, GDF11, TRIB1, KATNB1, HMG20B, HMG20A, SEMA3A, YAP1, PRMT5, OLFM1, BAIAP2, STK25, CARM1, SEMA6C, SEMA6B, SEMA4F, SEMA4D, SEMA4B, SEMA3C, CIB1, OLFM4, PDLIM5, PDPN, POSTN, RGS14, LBX1, CSPG5, AVIL, DLL3, FUT9, TBR1, NRG3, CFL1, PLK2, LILRB1, VAX1, STMN2, TRIOBP, IL1RAPL1, LZT…
GO_POSITIVE_REGULATION_OF_ACTIVATION_OF_JANUS_KINASE_ACTIVITY	cluster258	5	Up	0.027867074	7	IL23R, AGT, GH1, IL6R, IL12B, IL23A, CCL5
GO_REGULATION_OF_ALPHA_BETA_T_CELL_DIFFERENTIATION	cluster21	53	Up	0.005008149	64	ADA, MALT1, NLRP3, RC3H1, IL23R, IL27, ZNF683, GATA3, GLI3, TBX21, ANXA1, NCKAP1L, HLX, HMGB1, IFNG, IHH, IL2, IL4, IL4R, IL12B, IL12RB1, IL18, IRF4, ITPKB, JAK3, RHOA, LGALS9, MIR21, SMAD7, MYB, PNP, FOXP3, ZBTB7B, IL23A, SASH3, RC3H2, PRKCZ, SH3RF1, RARA, BCL6, CCL19, PRDM1, NFKBIZ, SHH, SYK, TGFBR2, TNFSF4, ZAP70, ZBTB16, NKAP, ZC3H12A, LOXL3, NFKBID, AP3B1, RUNX1, RUNX3, CBFB, SOCS1, RIPK2, A…
GO_LEUKOCYTE_CELL_CELL_ADHESION	cluster21	300	Up	0.005080466	364	ADA, CD24, KLRC4-KLRK1, ADAM8, RASGRP1, EBI3, LILRB2, TNIP1, SIRPB1, CLEC4M, BTN2A2, GPNMB, SEMA4D, CEBPB, TNFSF13B, FUT9, NFAT5, HSPH1, LILRB1, FGL2, MALT1, LILRB4, CD160, GLMN, HHLA2, CORO1A, DUSP10, CD300A, VSIG4, NLRP3, TNFRSF13C, ADD2, CCR7, TMIGD2, MAP3K8, ADORA2A, SIRPA, CSK, PIK3R6, RC3H1, IL23R, CTLA4, BTLA, CX3CR1, CYLD, CLECL1, CD55, DLG1, AGER, DPP4, DTX1, DUSP3, EFNB1, EFNB2, EFNB3, …
GO_POSITIVE_REGULATION_OF_APOPTOTIC_CELL_CLEARANCE	cluster159	6	Down	0.030408712	8	ABCA7, CD300LF, TREM2, CCL2, C2, C3, C4A, C4B
GO_POSITIVE_REGULATION_OF_APOPTOTIC_PROCESS_INVOLVED_IN_DEVELOPMENT	cluster25	5	Up	0.011665506	7	MIR19B1, MIR19B2, NOTCH1, BAX, TNFRSF1A, TNFRSF1B, VDR
GO_POSITIVE_REGULATION_OF_APOPTOTIC_PROCESS_INVOLVED_IN_MORPHOGENESIS	cluster25	5	Up	0.011665506	5	NOTCH1, BAX, TNFRSF1A, TNFRSF1B, VDR
GO_POSITIVE_REGULATION_OF_CELL_PROJECTION_ORGANIZATION	cluster23	372	Up	0.004512762	394	FOXO6, CDH4, WASHC1, OCLN, ARMCX5-GPRASP2, DNM1L, ACTR3, ACTR2, ARPC2, PLXNC1, WASF2, TENM1, KATNB1, CDC42EP2, BAIAP2, STK25, SEMA4D, CDC42EP3, AVIL, FUT9, NCKAP1, SEPTIN9, ENTR1, STMN2, CDC42EP1, IL1RAPL1, TWF2, SLITRK1, RNF157, ADCYAP1, ARAP1, ZFYVE27, CCR7, PLK5, CNR1, CNTF, CNTN1, SYT2, CRABP2, DOCK11, CHODL, CARMIL2, CDC42EP5, PROM2, CPNE9, CUX1, DAB2IP, CEP120, SAXO1, ZDHHC15, AP2A1, RETREG…
GO_CELL_PROJECTION_ORGANIZATION	cluster23	1489	Up	0.004549073	1588	CDH2, ABI1, HDAC6, FOXO6, CDH4, WASHC1, RANBP9, OCLN, GFY, ARMCX5-GPRASP2, DNM1L, USH1C, PQBP1, CDH11, UST, ARPC5, ACTR3, ACTR2, TSPAN2, NUBP2, ARPC2, CDH13, ACTR1A, FRY, AKAP9, ABI2, PLXNC1, FARP1, WASF2, TENM1, ADAM10, CDK5, FLOT1, SPRY3, SPRY2, ABCC4, UBE4B, PAK4, KATNB1, CCNO, TCIRG1, KLHL41, SEMA3A, TUBB3, TUBB4A, TUBB4B, ADARB1, SEC24B, CDC42EP2, OLFM1, VAV3, BAIAP2, PIBF1, SLC9A6, STK25, C…
GO_POSITIVE_REGULATION_OF_BLOOD_PRESSURE_BY_EPINEPHRINE_NOREPINEPHRINE	cluster228	3	Up	0.007141924	7	ADRA1D, ADRA1B, ADRA1A, ADRB1, DRD5, PDE4D, TPM1
GO_REGULATION_OF_MUSCLE_CONTRACTION	cluster41	141	Up	0.005829985	173	ADA, KCNE3, HCN4, STRIT1, AKAP9, CALCRL, MYL9, NMU, CHGA, CHRM2, CHRM3, C12orf57, CHRNA3, CHRNB4, CLIC2, HSPB6, CNN1, ADORA1, ADORA2B, ARHGAP42, ADRA1B, ADRA1A, NKX2-5, CCN2, ADRA2A, ADRA2B, ADRA2C, ADRB2, GRK2, DAPK3, DLG1, DMD, DMPK, ABAT, DSC2, DSG2, DSP, EDN1, EDN2, CTTN, ENO1, F2R, FGF13, FKBP1B, FLNA, NPNT, GATA4, GHSR, GJA5, BMP10, BIN1, GPER1, ANK2, RANGRF, CTNNA3, GSTM2, GUCY1A1, EHD3, A…
GO_SARCOPLASM	cluster29	76	Up	0.008932255	80	MRLN, STRIT1, KLHL41, IRAG1, TRDN, HAX1, CHERP, POMT1, FSD2, CCDC78, JSRP1, DMPK, AGL, DHRS7C, CMYA5, FABP3, FKBP1A, FKBP1B, HABP4, FLNC, SYNE2, ANK1, ANK3, GSN, GSTM2, HK2, HRC, ITPR1, ITPR2, ITPR3, ART1, MEF2C, ASPH, NOS1, ATP2A1, ATP2A2, ATP2A3, CLEC18B, RASD1, PLEC, PLN, MTMR12, TMEM38B, P3H2, JPH1, JPH2, JPH3, RTN2, RYR1, RYR2, RYR3, S100A1, SRL, SGCD, SLC2A4, SLC8A3, SLN, SPOCK1, SRI, STIM1…
GO_POSITIVE_REGULATION_OF_CAMP_MEDIATED_SIGNALING	cluster35	15	Up	0.027286167	20	MRAP2, CGAS, ADCYAP1, ADCYAP1R1, GPR62, RXFP2, CRH, GIP, GIPR, GSK3A, FFAR4, NOS1, PRKCA, MRAP, SCT, SCTR, UCN, OR51E2, GPR61, RAPGEF2
GO_POSITIVE_REGULATION_OF_CARDIOCYTE_DIFFERENTIATION	cluster15	25	Up	0.0033358	41	PARP2, SEMA3C, NKX2-5, DHX36, EDN1, EFNB2, MTOR, GATA4, GATA6, KAT2A, GREM1, GPER1, NRG1, IGF1, RBPJ, MIR1-1, MIR1-2, MIR133A1, MIR133A2, MIR145, MIR199A1, MIR199A2, MIR19A, MIR19B1, MIR19B2, MIR204, MIR208A, ARRB2, MEF2C, PIN1, MIR499A, HAMP, BMP4, BMP7, TBX5, TGFB1, TGFB2, DDX39B, WNT3A, MYOCD, AKAP6
GO_ENDOPEPTIDASE_REGULATOR_ACTIVITY	cluster22	140	Up	0.008410189	190	CST8, PSME3, PSMD14, WFDC2, SPINT2, SPINT3, SMR3B, PRDX3, SPINK5, ADRM1, BIRC8, CARD16, WFIKKN1, SERPINA3, WFIKKN2, WFDC12, COL4A3, CSTL1, CST9LP1, CST9L, CST9, COL6A3, COL7A1, CD109, WFDC3, WFDC10A, CST11, A2ML1, CSN2, SERPINA12, CST1, CST2, CST3, CST4, CST5, CST6, CSTA, CSTB, WFDC5, SPINK13, WFDC13, DPEP1, AGT, AHSG, SERPINB1, NLRP7, A2M, ABCA2, SERPINA11, TNFAIP8, PRDX5, AMBP, WFDC11, WFDC9, G…
GO_POSITIVE_REGULATION_OF_CELL_ACTIVATION	cluster21	302	Up	0.005251001	414	ADA, CD24, IGLL5, KLRC4-KLRK1, ADAM8, RASGRP1, EBI3, CDKN1A, IGHV2-70D, IGHV1-69D, IGHV3-64D, LILRB2, SIRPB1, TLR6, BTN2A2, VAV3, MAD2L2, CEBPA, PDPN, CD226, TNFSF13B, CTSC, HSPH1, LILRB1, MALT1, LILRB4, LILRA2, CD160, HHLA2, CORO1A, DUSP10, SHLD3, CHRNB2, NLRP3, TIRAP, FCRL3, TNFRSF13C, EXOSC6, LRRK2, CCR7, SPACA3, TMIGD2, MAP3K8, ADORA2B, SIRPA, CSK, PIK3R6, TICAM1, CCN2, IL23R, CTLA4, SHLD1, B…
GO_CELL_MATRIX_ADHESION	cluster21	208	Up	0.005399956	230	MIR939, BCL2L11, CDH13, CDK5, CDK6, CD96, MSLN, CDKN2A, CORO2B, DLC1, TESK2, FBLN5, CIB1, SORBS1, POSTN, HPSE, LYVE1, FERMT2, ADAMTS13, EMILIN1, FAM107A, DEFB118, CCR7, WHAMM, COL3A1, COL13A1, COL16A1, COL17A1, CSF1, OTOA, CCN2, CTNNB1, FREM1, DAG1, DAPK3, STRC, JAG1, ECM2, DUSP3, EDA, EFNA5, EMP2, CTTN, DMTN, EPHA1, EPHA3, PTK2B, FGA, FGB, FGG, NID2, ITGA11, LIMCH1, CLASP2, CLASP1, FN1, MACF1, C…
GO_SPECIFIC_GRANULE	cluster21	142	Up	0.005646128	160	TOM1, ADAM8, ADAM10, CRISP3, PRG3, ATP8A1, AGPAT2, OLFM4, CEACAM3, HPSE, PGRMC1, CEACAM8, CKAP4, SLC27A2, LILRA3, CHI3L1, CHIT1, TMC6, CHRNB4, LRG1, CLCN3, SLC15A4, CANT1, OSCAR, CNN2, HGSNAT, CTSD, CTSZ, CYBA, CYBB, MOSPD2, CLEC12A, DEFA4, DNASE1L1, DOCK2, ANO6, ELANE, MCEMP1, STOM, FCAR, ALDH3B1, ADGRG3, CD93, ERP44, CYFIP1, ATP11A, UBR4, FOLR3, FPR2, CLEC5A, FRK, QPCT, ARMC8, AOC1, LAMTOR2, CX…
GO_POSITIVE_REGULATION_OF_CELL_DEATH	cluster92	656	Up	0.003032565	745	KHDC1L, HDAC6, PDCD6, BCL2L10, BCL2L11, DNM1L, ADAM8, PPIF, BCAP31, RBM5, CDK4, ADAM10, CDK5, TRIM13, CDKN1A, RAMP3, CDKN1B, NET1, SAP18, CDKN2A, KATNB1, TLR6, NOD1, DLC1, RACK1, OLFM1, VAV3, UNC13B, MYBBP1A, ATG7, UBD, ANP32B, ARL6IP5, HTATIP2, RBCK1, TXNIP, GNA13, PNMA2, MTCO2P12, CTSC, ZNF268, LILRB1, PPARGC1A, MALT1, GADD45G, RNPS1, SERINC3, MLLT11, YWHAQ, RIPK3, FAF1, CD160, CAPN10, CHEK2, A…
GO_NEUROGENESIS	cluster23	1533	Up	0.005084065	1674	CDH2, NR2E3, ABI1, HDAC6, FOXO6, HDAC5, EPOP, CDH4, RANBP9, ARMCX5-GPRASP2, DNM1L, USH1C, PQBP1, CDH11, UST, ACTR2, TSPAN2, FRY, ABI2, PLXNC1, FARP1, TENM1, ADAM10, CDK5, CDK6, TOPORS, FLOT1, OLIG2, GDF11, SPRY3, IRX5, UBE4B, PAK4, KATNB1, CDKN2C, LAMC3, HMG20B, HMG20A, SEMA3A, TUBB3, NDRG1, ADARB1, YAP1, PRMT5, SEC24B, OLFM1, BAIAP2, SLC9A6, STK25, CARM1, SEMA6C, SEMA6B, SEMA4F, SEMA4D, SEMA4B, …
GO_CELL_MORPHOGENESIS_INVOLVED_IN_NEURON_DIFFERENTIATION	cluster23	568	Up	0.005141597	604	CDH2, ABI1, HDAC6, CDH4, RANBP9, ARMCX5-GPRASP2, DNM1L, PQBP1, CDH11, UST, ACTR2, ABI2, PLXNC1, FARP1, ADAM10, CDK5, FLOT1, SEMA3A, TUBB3, ADARB1, SEC24B, OLFM1, BAIAP2, SLC9A6, STK25, SEMA6C, SEMA6B, SEMA4F, SEMA4D, SEMA4B, SEMA3C, PDLIM5, B3GNT2, ADCY1, TBR1, CFL1, CHL1, FRS2, RAB10, AFG3L2, VAX1, TRIOBP, KIF3A, IL1RAPL1, LZTS1, CHN1, LYPLA2, C12orf57, TWF2, CHRNA3, CHRNA7, CHRNB2, SLITRK1, ARH…
GO_MICROTUBULE_BASED_PROCESS	cluster23	803	Up	0.005200078	852	HDAC6, KIF28P, PDCD6IP, CDH5, PARP3, RANBP9, OCLN, CEP295NL, ACTR3, ACTR2, KIF20A, RASGRP1, DNAL4, LRPPRC, AKAP9, CDK2, CDK5, AP3S2, SPRY1, SPRY2, CDK2AP2, CDKN1B, STAG1, APC2, KATNB1, TRDN, TUBA1B, TUBB3, TUBB4A, TUBB4B, NDC80, TUBGCP3, RBM14, TACC3, PIBF1, CIB1, DCTN2, TACC2, CENPA, SPAG5, CENPE, GAS2L1, RGS14, DCTN6, CETN1, CETN2, CETN3, PLK4, STAG2, KIF1C, PLK2, NEK6, SDCCAG8, TUBGCP2, ADCY3,…
GO_REGULATION_OF_CELL_PROJECTION_ORGANIZATION	cluster23	664	Up	0.005226787	705	CDH2, FOXO6, CDH4, WASHC1, OCLN, ARMCX5-GPRASP2, DNM1L, USH1C, PQBP1, UST, ACTR3, ACTR2, ARPC2, ABI2, PLXNC1, WASF2, TENM1, ADAM10, CDK5, SPRY2, KATNB1, KLHL41, SEMA3A, CDC42EP2, OLFM1, BAIAP2, STK25, CARM1, SEMA6C, SEMA6B, SEMA4F, SEMA4D, SEMA4B, SEMA3C, CIB1, CDC42EP3, PDLIM5, PDPN, AVIL, FUT9, TBR1, CFL1, PLK2, NCKAP1, SEPTIN9, SDCCAG8, ENTR1, STMN2, CDC42EP1, IL1RAPL1, LZTS1, ADCY6, KLK8, CHN…
GO_POSITIVE_REGULATION_OF_CELL_PROLIFERATION_INVOLVED_IN_KIDNEY_DEVELOPMENT	cluster68	8	Up	0.006911141	8	EGR1, IL6R, MYC, PDGFB, LIN28A, PDGFD, SERPINB7, CFLAR
GO_SPECIFIC_GRANULE_LUMEN	cluster21	54	Up	0.005837979	62	CRISP3, PRG3, OLFM4, HPSE, CHI3L1, CHIT1, LRG1, CANT1, OSCAR, CNN2, CTSD, CTSZ, DEFA4, DNASE1L1, DOCK2, ELANE, ERP44, CYFIP1, FOLR3, FRK, QPCT, ARMC8, AOC1, CXCL1, ACAA1, HP, ILF2, JUP, ARG1, KPNB1, LCN2, LTF, LYZ, MMP8, NEU1, NFKB1, ORM1, ORM2, CFP, TOLLIP, B2M, RETN, NIT2, LRRC7, QSOX1, PTPN6, PTX3, RAB27A, SLPI, SPTAN1, BPI, TCN1, TIMP2, VCL, GSDMD, CEP290, CAMP, GHDC, CRACR2A, PDXK, GGH, PGLY…
GO_POSITIVE_REGULATION_OF_NEURON_PROJECTION_DEVELOPMENT	cluster23	273	Up	0.005384021	290	FOXO6, CDH4, ARMCX5-GPRASP2, DNM1L, ACTR2, PLXNC1, KATNB1, BAIAP2, STK25, SEMA4D, AVIL, FUT9, STMN2, IL1RAPL1, TWF2, SLITRK1, RNF157, ADCYAP1, ZFYVE27, PLK5, CNR1, CNTF, CNTN1, SYT2, CRABP2, CHODL, CPNE9, CUX1, DAB2IP, ZDHHC15, AP2A1, RETREG3, DBN1, PLPPR5, DHX36, DLG4, DPYSL3, DSCAM, AGT, DVL1, DVL2, DVL3, LPAR1, EFNA5, MEGF8, MARK2, EP300, EPHA3, EPHA4, EPO, EZH2, PTK2B, GPC2, FES, FGFR1, FKBP1…
GO_REGULATION_OF_CELLULAR_PROTEIN_CATABOLIC_PROCESS	cluster22	246	Up	0.009043524	258	BCAP31, PSME3, PSMD14, TRIB1, STUB1, RACK1, ARIH2, ZER1, CEBPA, CTSC, GIPC1, PLK2, USP19, OS9, TLK2, FAF1, GLMN, RNF139, PARK7, GABARAPL2, OSBPL7, FAM122A, CLU, LRRK2, SOCS4, PLK3, RNF19B, KLHL40, AMER1, PRICKLE1, CSNK1A1, CSNK1D, CSNK1E, CSNK2A1, CSNK2A2, PYHIN1, COMMD1, DAB2IP, SH3RF2, RNF217, DAB2, TMTC3, DNAAF4, CDC20B, DVL1, EFNA1, EGF, ABCA2, EPHA4, AKT1, ALAD, F13B, PTK2B, FHIT, SIRT2, FOX…
GO_REGULATION_OF_NERVOUS_SYSTEM_DEVELOPMENT	cluster23	880	Up	0.005864786	957	CDH2, FOXO6, CDH4, ARMCX5-GPRASP2, DNM1L, GPC6, PQBP1, UST, ACTR2, ABI2, PLXNC1, ADAM10, CDK5, OLIG2, GDF11, KATNB1, HMG20B, HMG20A, SEMA3A, YAP1, PRMT5, SEC24B, OLFM1, BAIAP2, STK25, CARM1, SEMA6C, SEMA6B, SEMA4F, SEMA4D, SEMA4B, SEMA3C, CIB1, PDLIM5, RGS14, LBX1, AVIL, DLL3, FUT9, TBR1, NRG3, CFL1, CTSC, PLK2, WASF3, VAX1, STMN2, TPPP, IL1RAPL1, LZTS1, ADCY6, KLK8, DUSP10, CHN1, STX1B, CHRM1, T…
GO_NEUTROPHIL_CHEMOTAXIS	cluster17	72	Up	0.003969571	102	CD300H, DNM1L, CCL26, VAV3, CXCL13, TIRAP, JAML, CCR7, CSF3R, CXADR, MOSPD2, DPEP1, DPP4, EDN1, EDN2, EDN3, FCER1G, PIP5K1C, DAPK2, C5AR2, CXCL1, CXCL2, CXCL3, NCKAP1L, IL1B, CXCL8, CXCR1, CXCR2, CXCL10, ITGA1, ITGA9, ITGB2, LBP, LGALS3, MIR223, CCL3L3, MDK, CXCL9, MPP1, CKLF, PDE4B, PDE4D, IL23A, PF4, PF4V1, PIK3CD, PIK3CG, PLA2G1B, PPBP, PPIB, CAMK1D, PREX1, RAC1, RAC2, S100A8, S100A9, S100A12,…
GO_POSITIVE_REGULATION_OF_DEPHOSPHORYLATION	cluster82	51	Up	0.015503487	58	CDH5, LILRB2, DLC1, RIPK3, CD300A, FCRL3, SPPL3, PPARGC1B, ADORA1, CDCA2, AGTR2, ANKLE2, CAMTA1, PPP1R15A, MTOR, NPNT, CNEP1R1, NSMF, PPP1R16B, GBA, GPLD1, HSP90AB1, IFNG, ITGA1, ITGA2, JAK2, SMAD3, MEF2C, PPP1R12A, VRK3, PDGFRB, PIN1, PLEK, PPP1R14D, PPP1R7, PTPA, PPP2R5A, PPP2R5D, PRKCD, SLC39A10, PTBP1, PTPRC, CHP2, BMP2, PINK1, MTMR9, SMPD1, SRC, TGFB1, DUSP26, CALM1, CALM2, CALM3, SYMPK, PPP…
GO_REGULATION_OF_CELL_MORPHOGENESIS_INVOLVED_IN_DIFFERENTIATION	cluster23	293	Up	0.006142333	310	CDH2, CDH4, ARMCX5-GPRASP2, DNM1L, PQBP1, UST, ACTR2, ARPC2, ABI2, PLXNC1, ADAM10, CDK5, SEMA3A, OLFM1, BAIAP2, STK25, SEMA6C, SEMA6B, SEMA4F, SEMA4D, SEMA4B, SEMA3C, CIB1, OLFM4, PDLIM5, PDPN, POSTN, CSPG5, TBR1, CFL1, TRIOBP, IL1RAPL1, LZTS1, CHN1, TWF2, CHRNA3, CHRNB2, SLITRK1, ARHGAP33, ZFYVE27, LRRK2, WDR36, CRABP2, CRK, CRKL, CHODL, TTL, CUX1, ZDHHC15, DAB1, DBN1, DCC, DHX36, DNM2, DOCK1, D…
GO_POSITIVE_REGULATION_OF_DNA_BIOSYNTHETIC_PROCESS	cluster189	68	Up	0.001205773	69	CCT7, CCT4, CCT2, CCT8, PTGES3, POLG2, PNKP, NEK7, CTNNB1, DKC1, PTK2B, FGF2, MAPK15, FGFR4, CCT5, PARM1, PRKD2, POT1, FBXO4, GREM1, RGCC, HGF, HNRNPA1, HNRNPA2B1, HNRNPD, HSP90AA1, HSP90AB1, ARRB2, MAP3K4, MYC, ATM, NEK2, NVL, NOX4, PAK3, PARN, PCNA, PDGFB, PDGFRB, ATR, CHTF8, WRAP53, PKIB, PRKCQ, MAPK1, MAPK3, MAP2K7, RFC2, RFC3, RFC4, RFC5, CHTF18, SMOC2, ACD, SRC, TCP1, CCT3, XRCC5, DSCC1, DD…
GO_POSITIVE_REGULATION_OF_ENDOCYTOSIS	cluster190	95	Up	0.006713771	100	APELA, DNM1L, FLOT1, ABCA7, RAB31, APOA5, CLU, CLN3, LRRK2, AP2A1, DAB2, AP2B1, DNM1, DNM2, DRD2, TOR1A, EGF, ANO6, F2RL1, NLGN1, RAB21, FMR1, NEDD4L, PCSK9, CLIP3, APPL1, LDLRAP1, STAP1, GATA2, GREM1, GPC3, ANGPT1, DLL1, EEF2K, ANXA2, H1-1, NCKAP1L, HFE, HIP1, HNRNPK, APOE, IL4, INSR, ITGA2, ARF1, LRP1, ARRB1, ARRB2, NTF3, SERPINE1, CALY, VPS28, ANKFY1, PLCG2, TREM2, PPARG, AHI1, APPL2, PPP3CA, …
GO_POSITIVE_REGULATION_OF_ENDOTHELIAL_CELL_MIGRATION	cluster81	103	Up	0.00586457	132	AKT3, MIR939, PDCD6, MIR1908, CIB1, PLK2, NUS1, AAMP, CCBE1, AMOTL1, AGT, EDN1, AKT1, ETS1, PTK2B, FGF1, FGF2, FGFR1, FOXC2, FLT4, SASH1, SIRT1, ALOX12, ABL1, FUT1, PRKD2, ADGRA2, GATA2, GATA3, FOXP1, SRPX2, GPI, GPLD1, ANGPT1, EMC10, GRN, ANXA1, ANXA3, HIF1A, HMGB1, HMOX1, HSPB1, ITGB3, KDR, RHOB, MIRLET7F1, MIRLET7F2, MIR101-1, MIR101-2, MIR10A, MIR10B, MIR126, MIR132, MIR143, MIR146A, MIR150, …
GO_POSITIVE_REGULATION_OF_EPIDERMAL_GROWTH_FACTOR_ACTIVATED_RECEPTOR_ACTIVITY	cluster171	13	Up	0.024595516	13	ADORA1, ADRA2A, HBEGF, EGF, EREG, EPGN, AREG, FBXW7, NCF1, BTC, ADAM17, TGFA, NEURL1
GO_POSITIVE_REGULATION_OF_EPITHELIAL_CELL_MIGRATION	cluster81	142	Up	0.002011977	176	AKT3, MIR939, HDAC6, PDCD6, MIR1908, CIB1, PLK2, MAPRE2, NUS1, CCR6, AAMP, CCBE1, CTSH, GLIPR2, AMOTL1, DOCK1, AGT, HBEGF, EDN1, AKT1, ETS1, PTK2B, FGF1, FGF2, FGF7, FGF10, FGFR1, FOXC2, CLASP2, FLT4, SASH1, CLASP1, SIRT1, CAPN7, ALOX12, MTOR, ABL1, FUT1, PRKD2, ADGRA2, GATA2, GATA3, FOXP1, SRPX2, GPI, GPLD1, ANGPT1, EMC10, GRN, ANXA1, HAS2, ANXA3, HIF1A, HMGB1, HMOX1, HSPB1, HYAL1, IFNG, INSL3, …
GO_POSITIVE_REGULATION_OF_EPITHELIAL_CELL_PROLIFERATION	cluster81	180	Up	0.010589437	211	AKT3, CDH3, PDCD6, APELA, CDH13, CCL26, YAP1, KDM5B, MST1L, OSR2, LRG1, JAML, CCR3, IQGAP3, REG3G, OSR1, CTNNB1, GPBAR1, CYBA, DLX5, DLX6, AGTR1, APLNR, ECM1, EGFR, EGR3, ERBB2, AKT1, EYA1, F3, STOX1, FGF1, FGF2, FGF7, FGF9, FGF10, FGFR1, FGFR2, VEGFD, FOXE3, FLT4, SIRT1, MTOR, STXBP4, RICTOR, EPGN, PRKD2, PPP1R16B, GATA2, GDF2, B4GALT1, GHSR, C5AR2, GLUL, ANG, EMC10, GRN, HAS2, HIF1A, HMGB1, HMG…
GO_POSITIVE_REGULATION_OF_EPITHELIAL_TO_MESENCHYMAL_TRANSITION_INVOLVED_IN_ENDOCARDIAL_CUSHION_FORMATION	cluster131	5	Up	0.025263904	5	ENG, TGFB2, TGFBR1, TGFBR2, ACVR1
GO_POSITIVE_REGULATION_OF_ERBB_SIGNALING_PATHWAY	cluster171	37	Up	0.001054713	38	AGR2, ARAP1, ADORA1, ADRA2A, DOK1, AGT, HBEGF, EGF, EREG, AKT1, NUP62, EPGN, GPER1, HIP1, RBPJ, FASLG, AREG, MMP9, PDE6G, PDE6H, PLAUR, FBXW7, CCDC88A, RTN4, PTK6, NCF1, SOS1, BTC, ADAM17, TGFA, AFAP1L2, DGKD, CBL, HAP1, HIP1R, CNOT9, NEURL1, SHKBP1
GO_MYELOID_LEUKOCYTE_MIGRATION	cluster17	177	Up	0.004297735	221	CD300H, DNM1L, ADAM8, CCL26, VAV3, CREB3, CXCL13, EMILIN1, CHGA, MST1L, CD300A, TIRAP, JAML, CCR1, CCR7, CMKLR1, CD200R1, DEFB104A, SIRPA, MAPK14, CSF1, CSF1R, CSF3R, IL34, TAFA4, CX3CR1, CXADR, MOSPD2, CYP19A1, DDT, AGER, DPEP1, DPP4, DUSP1, EDN1, EDN2, EDN3, EDNRB, ANO6, AIF1, PTK2B, FCER1G, VEGFD, SWAP70, FLT1, PLCB1, PIP5K1C, FPR2, DAPK2, IL17RA, DEFB124, FUT7, MCOLN2, STAP1, GREM1, MSTN, C5A…
GO_NEGATIVE_REGULATION_OF_PEPTIDE_SECRETION	cluster4	90	Up	0.004370785	121	NR1H3, MIR6869, BTN2A2, LILRB1, ERP29, CHGA, CIDEA, ACVR1C, FAM3D, CRH, CRHBP, ADRA2A, CYP51A1, DRD2, DRD3, DRD4, F2R, F2RL1, FCGR2B, FKBP1B, SYT11, FN1, SIRT4, DEFB114, RAB11FIP5, LRRC32, SERGEF, GHSR, IL37, DPH3, RGCC, ANXA1, HADH, HMGCR, FFAR4, IDH2, APOE, BMP8A, IL1B, IL12A, IL12B, INHBB, INS, IRS1, KCNB1, KCNJ11, ARG2, LEP, MIR101-1, MIR101-2, MIR105-1, MIR105-2, MIR146A, MIR149, MIR155, MIR…
GO_CALCIUM_DEPENDENT_PHOSPHOLIPID_BINDING	cluster4	51	Up	0.004408278	54	PLA2G4B, ANXA10, PLA2G4E, SYT2, CPNE4, SYT9, CPNE8, CPNE9, CPNE2, RPH3A, SYT11, ESYT1, PLA2G4F, CPNE7, PCLO, PLA2G4D, ANXA1, ANXA2, ANXA2P2, ANXA3, ANXA4, ANXA5, ANXA6, ANXA7, ANXA11, ANXA13, SYT10, SYT17, PLA2G4A, ESYT2, SYT13, CPNE5, ANXA8, SYT1, SYT4, SYT5, ANXA8L1, DYSF, SYT15, ESYT3, ANXA9, SYT3, DOC2B, DOC2A, PLA2G4C, CPNE3, CPNE1, SYT8, FER1L5, SYT7, SYT12, CPNE6, SYTL3, C2CD5
GO_POSITIVE_REGULATION_OF_FATTY_ACID_METABOLIC_PROCESS	cluster61	29	Up	0.011043683	38	NR1H3, PPARGC1A, APOA5, CPT1A, AKT2, ABCD1, FABP1, ABCD2, MLYCD, GHSR, ANXA1, APOA1, APOA4, APOC2, IL1B, IRS1, MIR182, MIR96, PLIN5, PLA2G3, MLXIPL, PPARA, PPARD, PPARG, AVP, AVPR1A, PTGS2, MID1IP1, ELOVL5, TWIST1, NR1H2, NR4A3, SLC45A3, IRS2, RGN, ADIPOQ, CD74, LPGAT1
GO_POSITIVE_REGULATION_OF_GLIAL_CELL_DIFFERENTIATION	cluster155	41	Up	0.003003739	44	OLIG2, PRMT5, ZNF488, IL34, DAG1, GSX2, EGR2, ZNF365, DICER1, CLCF1, MTOR, TENM4, PRPF19, BIN1, HDAC1, HDAC2, HES1, ID2, IL6ST, LIF, MIR142, MAG, MDK, ASPA, NKX2-2, NKX6-1, NOTCH1, SERPINE2, PPARG, PTN, PTPRZ1, RELA, RHEB, SHH, BMP2, SPINT1, TGFB1, TLR2, TNFRSF1B, TP73, RNF112, CXCR4, NKX6-2, TTBK1
GO_POSITIVE_REGULATION_OF_GLOMERULAR_MESANGIAL_CELL_PROLIFERATION	cluster68	6	Up	0.000933284	6	EGR1, IL6R, PDGFB, PDGFD, SERPINB7, CFLAR
GO_REGULATION_OF_LEUKOCYTE_MIGRATION	cluster17	179	Up	0.006224553	212	ADA, KLRC4-KLRK1, DNM1L, ADAM8, ADAM10, CREB3, CXCL13, FUT9, CCL27, RIPK3, EMILIN1, MST1L, PADI2, CD300A, TIRAP, CCR1, CCR6, CCR7, CMKLR1, CD200R1, ADORA1, CRK, CRKL, MAPK14, CSF1, CSF1R, IL34, GCSAML, CX3CR1, MOSPD2, CYP19A1, DDT, AGER, DPP4, DUSP1, ECM1, EDN1, EDN2, EDN3, ANO6, AIF1, ELANE, AKT1, F2RL1, F7, PTK2B, VEGFD, KLRK1, SWAP70, LRCH1, PLCB1, FPR2, DAPK2, DEFB124, FUT4, FUT7, GCSAM, GAS6…
GO_POSITIVE_REGULATION_OF_GTPASE_ACTIVITY	cluster48	373	Up	0.00800729	404	RASA4B, DNM1L, TBC1D3G, TBC1D3K, TBC1D3D, PREB, RASGRP1, FAM13A, RASA4, RASGRP2, TBC1D3E, TBC1D3I, NET1, APC2, CCL26, DLC1, RACK1, RAPGEF3, CDC42EP2, VAV3, SEC23B, SEC23A, SEMA4D, CXCL13, ARFGEF1, RGS14, NPRL2, GNB5, RALBP1, MAPRE2, ADAP1, TBC1D8, CHM, FZD10, CHML, CHN1, CHN2, SNX18, ARHGAP33, EVI5L, ADCYAP1, ACAP3, ARAP2, ARAP1, AGAP2, AGAP1, AGAP3, TAGAP, AGAP4, AGAP11, LRRK2, CCR7, TBC1D16, RI…
GO_POSITIVE_REGULATION_OF_HORMONE_BIOSYNTHETIC_PROCESS	cluster134	8	Up	0.005082513	8	PPARGC1A, ADM, EGR1, HIF1A, ARNT, WNT4, POR, BMP6
GO_POSITIVE_REGULATION_OF_ESTABLISHMENT_OF_PROTEIN_LOCALIZATION	cluster4	361	Up	0.004493223	400	SAE1, DNM1L, HUWE1, ADAM8, BCAP31, TRIM28, TENM1, CDK5, NUTF2, CORO2B, RACK1, RAPGEF3, ARIH2, UNC13B, CIB1, ANP32B, CCT7, CCT4, CCT2, CCT8, CFTR, SEC24A, NMU, YWHAQ, LILRA2, CRYZL2P-SEC16B, CAPN10, GLMN, PTP4A3, PDCD10, CHP1, CHRM1, ADCY8, UCN3, C1QTNF3, C1QTNF4, UBE2J2, CLN3, LRRK2, SLC51B, MIEF2, PLK3, ADORA2A, CRH, MAPK14, CSF1R, CSNK2A2, CEP120, TMEM30B, CNST, UBL4B, DHX9, SLC30A8, DKC1, ABAT…
GO_POSITIVE_REGULATION_OF_HYDROGEN_PEROXIDE_INDUCED_CELL_DEATH	cluster8	5	Down	0.006723645	7	HDAC6, ENDOG, FOXO3, MIR17, MIR34A, PAWR, RIPK1
GO_POSITIVE_REGULATION_OF_INTEGRIN_MEDIATED_SIGNALING_PATHWAY	cluster330	7	Up	0.001128571	7	EMP2, DMTN, FLNA, LIMS1, LIMS2, LOXL3, CD63
GO_ION_TRANSMEMBRANE_TRANSPORT	cluster29	1024	Up	0.008159889	1168	KCNE3, SLC9B1P1, KCNJ18, HCN4, SLC17A4, STRIT1, GJC1, C8orf44-SGK3, ABCB6, ABCC9, COX17, KCNK7, PPIF, SGK2, AKAP9, SLC25A13, SLC25A15, CDK5, MFSD10, SLC35B1, KCNMB2, SLC17A2, ABCC4, RAMP3, ZMPSTE24, KCNE1B, TCIRG1, PKDREJ, TRDN, MICU1, CACNG3, CACNG2, ATP8A1, SLC30A9, ATP5PD, SLC25A17, SLC9A6, CHERP, ARL6IP5, SLC35A1, SLC34A2, PDPN, ATP5MG, GNB5, CLDN16, MTCO2P12, SLC12A7, YME1L1, AHCYL1, SLC17A3…
GO_POSITIVE_REGULATION_OF_LAMELLIPODIUM_ASSEMBLY	cluster51	25	Up	0.014441285	25	OCLN, ACTR3, ACTR2, ARPC2, WASF2, AVIL, NCKAP1, TWF2, CARMIL2, DNM2, MTOR, AUTS2, MSTN, PLCE1, ATP7A, BRK1, RAC1, RAC2, FSCN1, CLRN1, WNT1, AKIRIN1, FRMD7, HDAC4, CDC42
GO_POSITIVE_REGULATION_OF_LAMELLIPODIUM_MORPHOGENESIS	cluster51	7	Up	0.007344251	7	CORO1C, ENPP2, CORO1B, RREB1, SRC, VIL1, ARHGEF7
GO_POSITIVE_REGULATION_OF_LAMELLIPODIUM_ORGANIZATION	cluster51	33	Up	0.011230288	33	OCLN, ACTR3, ACTR2, ARPC2, WASF2, AVIL, NCKAP1, TWF2, CARMIL2, DNM2, CORO1C, MTOR, AUTS2, MSTN, PLCE1, ENPP2, ATP7A, CARMIL1, BRK1, CORO1B, RAC1, RAC2, RREB1, FSCN1, SRC, CLRN1, VIL1, WNT1, AKIRIN1, ARHGEF7, FRMD7, HDAC4, CDC42
GO_POSITIVE_REGULATION_OF_LEUKOCYTE_ADHESION_TO_VASCULAR_ENDOTHELIAL_CELL	cluster114	16	Up	0.00701074	23	NFAT5, ELANE, ETS1, ALOX5, FUT4, FUT7, ICAM1, IL6, IRAK1, ITGA4, ITGB2, RHOA, MIR21, MIR92A1, MIR92A2, MDK, PTAFR, RELA, SELE, SELP, TNF, TRAF6, CCR2
GO_POSITIVE_REGULATION_OF_LEUKOCYTE_APOPTOTIC_PROCESS	cluster139	24	Up	0.019281095	29	ADAM8, CDKN2A, LGALS16, SIRT1, PRELID1, LGALS13, CD274, ANXA1, HCAR2, IL10, IDO1, LGALS9, LYN, MEF2C, P2RX7, PDCD1, PIK3CB, PIK3CD, LGALS14, BAX, CCL5, BLK, TP53, WNT5A, NR4A3, ZC3H8, NFKBID, FNIP1, RAPGEF2
GO_POSITIVE_REGULATION_OF_ALPHA_BETA_T_CELL_DIFFERENTIATION	cluster21	39	Up	0.005924099	47	ADA, MALT1, NLRP3, IL23R, GLI3, ANXA1, NCKAP1L, HLX, IFNG, IHH, IL4R, IL12B, IL12RB1, IL18, ITPKB, RHOA, LGALS9, MIR21, MYB, PNP, FOXP3, ZBTB7B, IL23A, SASH3, PRKCZ, RARA, CCL19, NFKBIZ, SHH, SYK, TGFBR2, TNFSF4, ZAP70, ZBTB16, NKAP, NFKBID, AP3B1, RUNX1, RUNX3, CBFB, SOCS1, RIPK2, AP3D1, CD83, CD80, CD86, SOCS5
GO_REGULATION_OF_CELL_CELL_ADHESION	cluster21	372	Up	0.00606613	439	ADA, CD24, SH2B3, KLRC4-KLRK1, PTPRU, ADAM8, RASGRP1, EBI3, FLOT1, FSTL3, LILRB2, SIRPB1, CITED2, BTN2A2, CDSN, GPNMB, MAD2L2, CEBPB, CXCL13, PDPN, SPINT2, TNFSF13B, FUT9, NFAT5, HSPH1, LILRB1, FGL2, MALT1, LILRB4, CD160, GLMN, HHLA2, CORO1A, DUSP10, CD300A, VSIG4, NLRP3, C1QTNF1, TNFRSF13C, CCR7, B4GALNT2, TMIGD2, MAP3K8, ADORA2A, CCM2L, SIRPA, MAPK14, CSK, PIK3R6, RC3H1, IL23R, CTLA4, BTLA, CYL…
GO_POSITIVE_REGULATION_OF_GRANULOCYTE_CHEMOTAXIS	cluster17	24	Up	0.006790891	29	DNM1L, TIRAP, CCR7, MOSPD2, EDN1, DAPK2, NCKAP1L, IL4, CXCL8, CXCR2, LBP, MDK, IL23A, CAMK1D, S100A14, RAC1, RAC2, S100A7, CCL19, CCL21, XCL1, THBS4, C1QBP, C3AR1, C5AR1, DYSF, MCU, CD74, RIPOR2
GO_POSITIVE_REGULATION_OF_LIPID_METABOLIC_PROCESS	cluster154	131	Up	0.021094527	153	NR1H3, RACK1, VAV3, SORBS1, CES1, CGA, PPARGC1A, APOA5, AGAP2, CCR7, AADAC, ADM, ADORA1, STARD4, CPT1A, CREB1, CREBL2, RDH10, CYP7A1, AGT, AGTR1, EEF1A2, EPHA8, AKT1, AKT2, F2, ABCD1, FABP1, FABP3, ACSL3, PTK2B, ADGRF5, DAGLB, FGF1, FGF2, ABCD2, FGFR3, FGR, ATG14, SCAP, FLT1, FLT3, CTDNEP1, SIRT4, SIRT3, MLYCD, FPR2, RAB38, MTOR, FSHB, CNEP1R1, LDLRAP1, ZBTB20, FGF21, GHSR, ANGPTL3, GPLD1, ANXA1,…
REACTOME_ANTI_INFLAMMATORY_RESPONSE_FAVOURING_LEISHMANIA_PARASITE_INFECTION	cluster21	126	Up	0.006231059	223	FGR, CALCR, PRKAR2B, GIPR, FYN, DPEP1, ADRB1, CALCRL, GNAI3, GLP2R, GNB5, SCT, PRKACA, ADCY2, GNB1, ADCYAP1R1, SCTR, GNAS, PTHLH, ITPR3, GGT5, GGT1, MYH9, AVP, HCK, LHB, VIPR2, CRHR2, GHRHR, RLN2, PRKAR1A, CALCA, GNB3, MAPK14, GLP1R, HRH2, PRKAR2A, GNAI2, GNB4, VIPR1, POMC, GCG, CREB1, GHRH, CRHR1, ADCY7, IAPP, RAMP3, ITPR2, GPR83, MC3R, PLCG1, PTGER2, AVPR2, GNG13, GNG11, GNGT1, GNAI1, ADM2, GNA…
GO_POSITIVE_REGULATION_OF_CELL_CELL_ADHESION	cluster21	234	Up	0.006440416	279	ADA, CD24, KLRC4-KLRK1, PTPRU, ADAM8, RASGRP1, EBI3, FLOT1, FSTL3, LILRB2, SIRPB1, CITED2, BTN2A2, CXCL13, PDPN, TNFSF13B, NFAT5, HSPH1, LILRB1, MALT1, LILRB4, CD160, HHLA2, CORO1A, DUSP10, NLRP3, TNFRSF13C, CCR7, TMIGD2, MAP3K8, SIRPA, CSK, PIK3R6, IL23R, CTLA4, BTLA, CYLD, CLECL1, CD55, AGER, DPP4, EFNB1, EFNB2, EFNB3, EGR3, AIF1, ELANE, DENND6A, DMTN, EPO, AKT1, ETS1, FGA, FGB, FGG, ZBTB1, KLR…
GO_POSITIVE_REGULATION_OF_MACROPHAGE_ACTIVATION	cluster237	18	Up	0.015899292	29	TLR6, CEBPA, CTSC, LRRK2, SPACA3, STAP1, TAFA3, HSPD1, IL4R, IL10, IL13, KARS1, LBP, MIR128-1, MIR128-2, MIR142, MIR145, MMP8, PLA2G4A, TREM2, CCL3, THBS1, TLR4, WNT5A, TNIP2, TTBK1, HAVCR2, IL33, IL1RL1
GO_LEUKOCYTE_CHEMOTAXIS	cluster17	178	Up	0.007157834	231	CD300H, KLRC4-KLRK1, DNM1L, ADAM8, ADAM10, CCL26, VAV3, CREB3, CXCL13, CCL27, CHGA, CORO1A, MST1L, PADI2, LYST, TIRAP, JAML, CCR1, CCR5, CCR6, CCR7, CMKLR1, CNR2, DEFB104A, MAPK14, CSF1, CSF1R, CSF3R, IL34, TAFA4, CXADR, MOSPD2, CYP19A1, DDT, DEFA1, DPEP1, DPP4, DUSP1, GPR183, S1PR1, EDN1, EDN2, EDN3, EDNRB, ANO6, AIF1, F2RL1, F7, PTK2B, FCER1G, VEGFD, KLRK1, SWAP70, FLT1, PIP5K1C, FPR2, DAPK2, I…
GO_POSITIVE_REGULATION_OF_MACROPHAGE_FUSION	cluster217	2	Up	0.035703663	5	OCSTAMP, TREM2, TYROBP, DCSTAMP, ADAM9
REACTOME_G_ALPHA_Q_SIGNALLING_EVENTS	cluster17	168	Up	0.007252333	216	TAC1, TBXA2R, BTK, PRKCH, CASR, TRIO, UTS2, NPFFR2, DGKG, GNA15, LPAR2, DGKA, PRKCQ, RASGRP2, TRPC7, GNB5, RPS6KA2, MGLL, TACR2, DGKD, GNB1, EDN1, P2RY10, GNA11, RGS1, RGS17, MLN, ITPR3, MAPK1, BDKRB1, ABHD12, NTSR1, AVP, PROKR2, PLCB4, OXT, GPR143, BRS3, HTR2A, MLNR, DGKH, MAPK3, PIK3R2, GNRHR, NMU, CCKBR, GNB3, HBEGF, KNG1, GNB4, GCG, TACR1, SOS1, KISS1R, RGS2, RGS4, PIK3R3, RPS6KA1, CREB1, GPR…
GO_POSITIVE_REGULATION_OF_MITOCHONDRIAL_OUTER_MEMBRANE_PERMEABILIZATION_INVOLVED_IN_APOPTOTIC_SIGNALING_PATHWAY	cluster168	35	Up	0.021091459	35	YWHAQ, E2F1, PPP1R13B, BBC3, SFN, GSK3A, GSK3B, GZMB, CHCHD10, NMT1, PMAIP1, PPP3CC, PPP3R1, MAPK8, BAD, BAK1, BAX, BCL2, BID, BOK, TFDP1, TFDP2, TP53, TP53BP2, TP73, YWHAB, YWHAE, YWHAG, YWHAH, YWHAZ, ZNF205, CASP8, TP63, HIP1R, ATP5IF1
GO_POSITIVE_REGULATION_OF_MONOOXYGENASE_ACTIVITY	cluster194	24	Up	0.003961288	31	CDH3, NOD1, PARK7, NUS1, CYP27B1, DHFR, AGTR2, AKT1, PTK2B, FCER2, GCH1, GDNF, HIF1A, HTR2B, IFNG, APOE, IL1B, INS, KRAS, NPR3, POR, DHFRP1, S100A1, TERF2, TERT, TNF, VDR, FGF23, CALM3, SCARB1, NOS1AP
GO_POSITIVE_REGULATION_OF_MRNA_PROCESSING	cluster243	32	Up	0.019256254	33	SF3B4, NUDT21, CELF3, CIRBP, LEO1, DHX36, CPEB3, NCBP2, SNW1, STH, DAZAP1, RBMX, PRPF19, SLC39A5, TRA2A, HMX2, HSF1, HSPA8, RBMY1B, NCBP1, NCL, NUP98, RBMXL1, PAF1, CELF4, RBM3, TRA2B, CPEB1, SNRNP70, CDC73, CCNB1, PRDX6, THRAP3
GO_POSITIVE_REGULATION_OF_MRNA_SPLICING_VIA_SPLICEOSOME	cluster243	22	Up	0.013391583	23	SF3B4, CELF3, CIRBP, SNW1, STH, DAZAP1, RBMX, PRPF19, SLC39A5, TRA2A, HMX2, HSPA8, RBMY1B, NCBP1, NCL, NUP98, RBMXL1, CELF4, RBM3, TRA2B, SNRNP70, PRDX6, THRAP3
GO_POSITIVE_REGULATION_OF_MULTI_ORGANISM_PROCESS	cluster233	36	Up	0.036136569	40	APELA, LHFPL2, CIB1, IQCF1, PRSS37, PLB1, FAM170B, EDNRB, POMZP3, SIRT2, PLCB1, FMR1, AGO2, GLRA1, HDAC2, INHBA, INHBB, OXT, OXTR, P2RY1, PDE3A, CCDC87, PRDM9, PTAFR, ZP4, BNC1, SMURF2, AURKA, C1QBP, VEGFA, VIP, ZP3, CFAP69, HYAL3, PLA2G10, SYDE1, PDE5A, CACNA1H, ACVR1B, HDAC4
GO_POSITIVE_REGULATION_OF_MUSCLE_CELL_DIFFERENTIATION	cluster15	81	Up	0.012501578	111	CDH2, PARP2, CDH15, FLOT1, EHD1, MAPK14, CTH, CTNNA1, CTNNA2, CTNNB1, SMYD1, EDN1, EFNB2, ENG, RBM24, TRIM32, FLT3LG, SIRT1, MTOR, ABL1, KAT2A, GREM1, BMP10, MAMSTR, GPER1, NRG1, EHD2, NEK5, IGF1, RBPJ, IL4, IL4R, KIT, MIR1-1, MIR1-2, MIR125B1, MIR125B2, MIR133A1, MIR133A2, MIR140, MIR145, MIR18A, MIR199A1, MIR199A2, MIR19A, MIR19B1, MIR19B2, MIR204, MIR206, MIR208A, MIR21, MIR22, MIR34A, ARRB2, …
GO_REGULATION_OF_CARDIAC_MUSCLE_CONTRACTION	cluster41	68	Up	0.006114739	83	KCNE3, HCN4, AKAP9, CHGA, CLIC2, ADORA1, ADRA1B, ADRA1A, NKX2-5, CCN2, DLG1, DMD, DSC2, DSG2, DSP, FGF13, FKBP1B, FLNA, GATA4, GJA5, BMP10, BIN1, ANK2, RANGRF, CTNNA3, GSTM2, EHD3, HRC, JUP, KCNJ2, KCNQ1, RNF207, MIR1-1, MIR1-2, MIR133A1, MIR133A2, MIR30E, SMAD7, MIR328, ATP1A1, ATP1A2, ATP1B1, NOS1, ATP2A1, NPPA, ATP2A2, P2RX4, TNNI3K, ASB3, PDE4B, PDE4D, PIK3CG, PKP2, PLN, TRPM4, TMEM38B, PRKAC…
GO_POSITIVE_REGULATION_OF_MYELOID_CELL_APOPTOTIC_PROCESS	cluster95	7	Up	0.002144511	8	CDKN2A, SIRT1, ANXA1, HCAR2, MEF2C, PIK3CB, PIK3CD, ADIPOQ
GO_REGULATION_OF_PEPTIDE_TRANSPORT	cluster4	618	Up	0.004538733	709	SAE1, DNM1L, NR1H3, HUWE1, ADAM8, BCAP31, TRIM28, TENM1, CDK5, NUTF2, MIR6869, TCIRG1, TLR6, BTN2A2, RACK1, RAPGEF3, ARIH2, LYPLA1, HAX1, UNC13B, CIB1, ANP32B, CFTR, SEC24A, LILRB1, NMU, OS9, ERP29, YWHAQ, LILRA2, WWP2, RAPGEF4, ADCY5, CRYZL2P-SEC16B, CHGA, CAPN10, PKIG, GLMN, PDCD10, CHP1, CHRM1, PARK7, ADCY8, UCN3, C1QTNF3, CIDEA, C1QTNF4, ADCYAP1, UBE2J2, CLN3, LRRK2, SLC51B, MIEF2, PLK3, CNR1…
GO_CELL_JUNCTION_ASSEMBLY	cluster23	398	Up	0.006579959	434	CDH2, CLDN24, PDCD6IP, CLDN34, CDH5, CDH6, CDH7, OCLN, GJC1, ARMCX5-GPRASP2, CDH8, CDH9, CDH10, GPC6, CDH11, CDH12, CDH18, FARP1, CDK5, PATJ, FLOT1, RAMP2, CORO2B, DLC1, TESK2, SEMA4D, CEL, SORBS1, PDLIM5, CLDN16, GJB6, FERMT2, IL1RAPL1, FAM107A, PKP3, CHRNB2, SLITRK1, ADD2, WHAMM, GJD3, COL16A1, COL17A1, CLDN4, CLDN3, CLDN7, CLDN23, SLITRK4, CRKL, CBLN4, MPP7, FRMPD2, LRFN5, CBLN2, CLDN19, CTNNA…
GO_POSITIVE_REGULATION_OF_NERVOUS_SYSTEM_PROCESS	cluster101	59	Up	0.025239576	65	BAIAP2, UNC13B, WASF3, NMU, TPPP, STX1B, CHRNA7, CHRNB4, ZNF488, ATPSCKMT, IGSF11, ADRB2, DAG1, DLG4, ABAT, DVL1, EGR2, PTK2B, NLGN1, SHANK2, IGSF9B, RIMS1, CUX2, DICER1, MTOR, TENM4, GBA, GRIN1, HCRT, HGF, ITGA2, ITGAX, NCMAP, MAG, MTNR1B, NTSR1, OPRL1, P2RX3, SHANK1, NLGN3, SSH1, PRKCZ, PARD3, RELN, PTAFR, PTEN, NLGN2, RGS4, S100B, SOX10, STX1A, TNFRSF1B, TNR, MYRF, WNT7A, CACNB3, NETO1, CST7, …
GO_CELL_MORPHOGENESIS	cluster23	972	Up	0.006668217	1041	CDH2, ABI1, GJE1, HDAC6, CDH4, CDH5, CDH6, RANBP9, CDH7, ARMCX5-GPRASP2, DNM1L, CDH8, CDH9, CDH10, PQBP1, CERT1, CDH11, UST, ACTR2, ADAM8, CDH12, ARPC2, ENAM, FRY, ABI2, PLXNC1, CDH18, FARP1, WASF2, ADAM10, CDK5, FLOT1, ZMPSTE24, LAMC3, KLF2, SEMA3A, TUBB3, MYL12B, DLC1, ADARB1, YAP1, SEC24B, CFDP1, CDC42EP2, OLFM1, BAIAP2, MERTK, SLC9A6, CAP2, CAP1, STK25, SEMA6C, SEMA6B, SEMA4F, SEMA4D, SEMA4B,…
GO_POSITIVE_REGULATION_OF_NEURON_DIFFERENTIATION	cluster23	350	Up	0.007085256	380	FOXO6, CDH4, ARMCX5-GPRASP2, DNM1L, ACTR2, PLXNC1, KATNB1, HMG20B, BAIAP2, STK25, SEMA4D, AVIL, FUT9, STMN2, IL1RAPL1, TWF2, SLITRK1, RNF157, ADCYAP1, ZFYVE27, CYB5D2, PLK5, CNR1, CNTF, CNTN1, SYT2, CRABP2, CHODL, CSNK1D, CSNK1E, KCTD11, NKX2-5, ADRA2B, GDF7, CPNE9, ADRA2C, CUX1, DAB2IP, ZDHHC15, AP2A1, DAB1, BRINP1, RETREG3, DBN1, PLPPR5, DHX36, DLG4, DLX1, DLX2, DNMT3B, DPYSL3, DSCAM, AGT, DVL1…
GO_POSITIVE_REGULATION_OF_NITRIC_OXIDE_METABOLIC_PROCESS	cluster88	38	Up	0.009782233	46	KLRC4-KLRK1, TLR6, KLF2, TMEM106A, CLU, TICAM1, DNM2, AGT, AGTR2, EDN1, AIF1, AKT1, PTK2B, KLRK1, DDAH2, DDAH1, MTOR, HBB, HSP90AA1, HSP90AB1, ICAM1, IFNG, IL1B, INSR, ITGB2, JAK2, MIR181A2, MIR181B1, MIR181B2, MIR181A1, MIR99B, SMAD3, MMP8, ASS1, P2RX4, PKD2, PTGS2, PTX3, CLEC7A, AGXT2, TLR4, TNF, TRPV1, KLF4, CD36, NOS1AP
GO_POSITIVE_REGULATION_OF_NON_MOTILE_CILIUM_ASSEMBLY	cluster302	7	Up	0.014108702	8	SEPTIN9, ATMIN, WRAP73, CENPJ, RP1, HAP1, CEP135, SEPTIN7
GO_POSITIVE_REGULATION_OF_NOTCH_SIGNALING_PATHWAY	cluster170	51	Up	0.018131407	57	TSPAN5, NOTCH2NLC, NOTCH2NLB, YAP1, PDCD10, CREBBP, GATA5, GSX2, JAG1, ELF3, EP300, FGF10, AAK1, EPN2, SNW1, NEPRO, CNTN6, DLL1, HES1, RBPJ, IL6ST, JAG2, ENHO, KIT, HES5, NOTCH2NLA, LFNG, MIR126, MIR212, MFNG, ASCL1, NOS3, NOTCH1, NOTCH4, CCN3, SLC35C2, DLL4, MAML3, BMP2K, PRKCI, MESP1, POGLUT1, ZMIZ1, RFNG, ROBO1, ROBO2, NOD2, SRC, STAT3, TGFB2, WNT1, TSPAN14, MAML2, TP63, KAT2B, ITGB1BP1, MAML1
GO_POSITIVE_REGULATION_OF_OLIGODENDROCYTE_DIFFERENTIATION	cluster155	22	Up	0.001841959	23	OLIG2, PRMT5, ZNF488, IL34, DAG1, GSX2, ZNF365, MTOR, TENM4, HDAC1, HDAC2, MDK, ASPA, NKX2-2, PPARG, PTN, PTPRZ1, RHEB, SHH, TLR2, TNFRSF1B, TP73, CXCR4
GO_POSITIVE_REGULATION_OF_ORGANIC_ACID_TRANSPORT	cluster72	35	Up	0.024706899	40	SLC38A3, ADORA2A, ERFE, CYP4A11, ABAT, AGT, EDN1, FABP3, PLA2R1, RAB3GAP1, ARL6IP1, IL1B, ITGB1, MIF, NTSR1, OXT, P2RX4, P2RX7, ACSL5, AVP, AVPR1A, AVPR1B, MAP2K6, PSEN1, CLTRN, ACE2, SLC6A1, SLC12A2, SSTR4, STXBP1, SYT4, TRH, PLA2G6, PLA2G10, CYP4F2, KMO, TNFSF11, ABCB11, TNFRSF11A, CCK
GO_POSITIVE_REGULATION_OF_OSTEOCLAST_DEVELOPMENT	cluster157	3	Down	0.015984217	5	SLC9B2, ATP6AP1, TYROBP, GPR68, TNFSF11
GO_POSITIVE_REGULATION_OF_OXIDOREDUCTASE_ACTIVITY	cluster194	45	Up	0.006607048	55	CDH3, COX17, NOD1, RIPK3, PARK7, NUS1, CYBA, CYP27B1, DHFR, AGT, AGTR1, AGTR2, EDN1, EDN2, EDN3, AKT1, PTK2B, FCER2, SIRT3, FXN, ABL1, GCH1, GDNF, ABL2, GNAI2, GNAI3, HIF1A, HTR2B, IFNG, APOE, IL1B, INS, KRAS, NPR3, ATP7A, POR, PDP1, RFK, DHFRP1, PDP2, S100A1, NOD2, SNCA, TERF2, TERT, TNF, VDR, FGF23, CALM3, COA8, RGN, FTMT, SCARB1, NOS1AP, CCS
GO_POSITIVE_REGULATION_OF_PATHWAY_RESTRICTED_SMAD_PROTEIN_PHOSPHORYLATION	cluster46	41	Up	0.004015588	48	GDF11, LEFTY1, RBPMS, CSNK2B, GDF7, DAB2, ENG, GDF1, GDF2, MSTN, GDF9, GDF10, BMP10, HFE, BMP8A, INHA, INHBA, INHBB, INHBC, GDF6, SMAD4, NODAL, TWSG1, SDCBP, BMP2, BMP3, BMP4, BMP5, BMP6, BMP7, BMP8B, BMPR1A, BMPR2, TGFB1, TGFB2, TGFB3, LEFTY2, TGFBR1, TTK, GDF5, INHBE, ACVR1, ACVR1B, ACVR2A, BMP15, ACVRL1, GDF15, GDF3
GO_POSITIVE_REGULATION_OF_PHAGOCYTOSIS_ENGULFMENT	cluster159	12	Up	0.002019991	13	ABCA7, RAB31, ANO6, F2RL1, STAP1, GATA2, NCKAP1L, ITGA2, TREM2, PPARG, APPL2, C3, CD36
GO_POSITIVE_REGULATION_OF_PHOSPHOLIPID_METABOLIC_PROCESS	cluster154	42	Up	0.010871059	50	VAV3, AGAP2, CCR7, EPHA8, FABP3, ACSL3, PTK2B, ADGRF5, FGF2, FGFR3, FGR, ATG14, FLT1, FLT3, FPR2, RAB38, PIK3R4, STOML2, HTR2A, HTR2B, HTR2C, ENPP7, APOC2, IRS1, KIT, TNFAIP8L3, LYN, PDGFB, PDGFRA, PDGFRB, AMBRA1, PRKCD, PRKD1, PTK2, CCL19, CCL21, NOD2, P2RY12, SRC, TAZ, TEK, TGFB1, VAV2, ZP3, CAPN2, DGKZ, CD19, CD81, NR1H4, CDC42
GO_POSITIVE_REGULATION_OF_PLASMA_MEMBRANE_BOUNDED_CELL_PROJECTION_ASSEMBLY	cluster51	100	Up	0.010198043	104	WASHC1, OCLN, ACTR3, ACTR2, ARPC2, WASF2, TENM1, CDC42EP2, CDC42EP3, AVIL, NCKAP1, SEPTIN9, ENTR1, CDC42EP1, TWF2, ARAP1, CCR7, DOCK11, CARMIL2, CDC42EP5, CEP120, SAXO1, PLPPR5, DNM2, DPYSL3, TAPT1, EPS8, F2RL1, NLGN1, DZIP1, CYFIP1, COBL, ATMIN, FMR1, RHOQ, CDC42EP4, ZMYND8, MTOR, FAM98A, DNM3, AUTS2, PLEK2, MSTN, GPM6A, ARHGAP35, HTT, APC, HRAS, AGRN, KIT, WRAP73, P2RX7, PALM, PLCE1, ZMYND10, P…
GO_POSITIVE_REGULATION_OF_PLATELET_DERIVED_GROWTH_FACTOR_RECEPTOR_SIGNALING_PATHWAY	cluster235	5	Up	0.009754479	6	F3, F7, HIP1, MIR296, SRC, HIP1R
GO_CELL_SUBSTRATE_JUNCTION_ORGANIZATION	cluster21	99	Up	0.006578132	102	CORO2B, DLC1, TESK2, SORBS1, FERMT2, MAPRE2, FAM107A, WHAMM, COL16A1, COL17A1, DAPK3, DUSP3, EFNA5, CTTN, DMTN, EPHA3, PTK2B, LIMCH1, CLASP2, CLASP1, FN1, MACF1, CORO1C, ABL1, GREM1, GPM6B, RHOD, HRG, FMN1, APOD, ITGA6, ITGA2, ITGA5, ITGB4, KDR, ARF6, KRT5, KRT14, RHOA, LAMA3, LAMB3, LAMC1, LAMC2, ARHGAP6, LIMS1, LRP1, SMAD3, MMP14, MYOC, WDPCP, PDPK1, PLEC, WNT4, BCAS3, RCC2, DUSP22, PTEN, PTK2,…
GO_POSITIVE_REGULATION_OF_PROSTAGLANDIN_BIOSYNTHETIC_PROCESS	cluster61	5	Up	0.003754663	7	ANXA1, IL1B, PLA2G3, AVP, AVPR1A, PTGS2, CD74
GO_POSITIVE_REGULATION_OF_PROTEIN_AUTOPHOSPHORYLATION	cluster166	26	Up	0.002646688	27	TOM1L1, RAD50, GPNMB, NEK10, ACE, DDX3X, GREM1, INS, MRE11, NBN, PDGFA, PDGFB, PDGFC, RAP2C, RAP2A, RAP2B, SRC, VEGFA, VEGFC, CALM1, PDGFD, CALM2, CALM3, TNKS1BP1, IQGAP1, TAOK2, RASSF2
GO_PROTEIN_CATABOLIC_PROCESS	cluster22	880	Up	0.009429475	946	HDAC6, UBE2DNL, PDCD6IP, USP17L10, USP17L11, USP17L12, USP17L13, USP17L17, USP17L18, USP17L19, USP17L20, USP17L21, USP17L22, USP17L15, TOM1L1, HUWE1, ADAM8, USP17L23, BCAP31, CDK2, RNF41, PSME3, TRIM13, TOPORS, PSMD14, TRIB1, ZMPSTE24, CDKN1B, STUB1, UBE4B, PRSS16, MAEA, APC2, MARCHF6, TCIRG1, ANAPC10, RACK1, ARIH2, LYPLA1, ZER1, MAD2L2, TRIM38, CEBPA, KAT5, ATG7, UBD, USP16, TRIM3, ERLIN1, RBCK1…
GO_CELL_PART_MORPHOGENESIS	cluster23	668	Up	0.007424479	705	CDH2, ABI1, HDAC6, CDH4, RANBP9, ARMCX5-GPRASP2, DNM1L, PQBP1, CERT1, CDH11, UST, ACTR2, ABI2, PLXNC1, FARP1, WASF2, ADAM10, CDK5, FLOT1, SEMA3A, TUBB3, ADARB1, OLFM1, BAIAP2, SLC9A6, STK25, SEMA6C, SEMA6B, SEMA4F, SEMA4D, SEMA4B, SEMA3C, DPYSL4, PDLIM5, PDPN, POSTN, CSPG5, B3GNT2, ADCY1, TBR1, CFL1, CHL1, NES, NCKAP1, FRS2, RAB10, AFG3L2, IMMT, VAX1, KIF3A, IL1RAPL1, LZTS1, KLK8, CHN1, POLG2, PA…
GO_POSITIVE_REGULATION_OF_PROTEIN_DEPHOSPHORYLATION	cluster82	39	Up	0.010560928	44	CDH5, LILRB2, DLC1, CD300A, FCRL3, SPPL3, ADORA1, CDCA2, AGTR2, ANKLE2, CAMTA1, PPP1R15A, MTOR, CNEP1R1, NSMF, PPP1R16B, GBA, HSP90AB1, ITGA1, JAK2, PPP1R12A, VRK3, PDGFRB, PIN1, PPP1R14D, PPP1R7, PTPA, PPP2R5A, PPP2R5D, PRKCD, SLC39A10, PTBP1, PTPRC, PINK1, SMPD1, TGFB1, DUSP26, CALM1, CALM2, CALM3, SYMPK, PPP1R15B, CD33, MAGI2
PID_THROMBIN_PAR1_PATHWAY	cluster11	39	Up	0.00190793	43	PLCB2, GRK3, F2, PLCB1, GNA11, PRKCA, GNA13, ZYX, GNA14, VASP, PIK3CA, ARHGDIA, DNM2, ARHGEF1, GNAI2, GNA15, GNAQ, SNX2, GNAI1, GNB1, GNAZ, GNG2, NOS3, PRKCB, ROCK1, MYL2, RHOA, ROCK2, GNA12, AKAP13, TRPC6, PKN1, PRKCD, PRKCG, F2RL2, GNAI3, ARRB1, PIK3R1, F2R, DNM1, GNAO1, PLCB3, SNX1
GO_POSITIVE_REGULATION_OF_PROTEIN_LOCALIZATION_TO_NUCLEUS	cluster240	76	Up	0.00304142	80	TRIM28, NUTF2, MCRS1, LAMTOR5, CCT7, CCT4, CCT2, CCT8, KAT7, PARK7, PARP1, MAPK14, PYHIN1, DTX3L, DKC1, ECT2, AKT1, F2, CCT5, FLNA, TARDBP, CD2AP, FYN, GLI3, CARD10, HCLS1, HSP90AB1, IFNG, INS, JAK2, JUP, IPO5, LEP, LIF, SMAD3, NGFR, NMD3, UBR5, GTSE1, LARP7, PIK3R1, PIK3R2, PLK1, PINX1, RBM22, PRKCD, DMAP1, MAPK1, MEPCE, PSEN1, PTGS2, MAVS, RAN, CHP2, SHH, SMO, SRC, STK11, TCP1, TERT, TFRC, TGFB…
GO_POSITIVE_REGULATION_OF_PROTEIN_MATURATION	cluster50	25	Up	0.033563016	27	ADAM8, LPCAT3, SPON1, TIMM17A, CCBE1, ENO1, F12, GSN, HPN, KLKB1, MELTF, ASTL, MMP14, MYH9, PLGRKT, ANGPTL8, NLRC4, SOX4, SRC, CNTN2, TFR2, CLEC3B, TNP1, TNP2, RHBDD1, NKD2, BAG2
GO_POSITIVE_REGULATION_OF_PROTEIN_TYROSINE_KINASE_ACTIVITY	cluster171	56	Up	0.002548693	60	ABI1, CD24, ADORA1, CSF1R, IL34, ADRA1A, ADRA2A, ACE, DLG3, DLG4, DOCK3, AGT, HBEGF, DVL2, EFNA1, EGF, EPHA4, ERBB3, EREG, ERCC6, FCGR1A, FYN, EPGN, GAS6, STAP1, GREM1, ALKAL2, DOK7, GRM5, NRG1, LILRA5, AREG, ALKAL1, NEDD9, NTRK2, NOX4, PAK2, PDGFB, GPRC5B, GHRL, NCAPG2, FBXW7, PRNP, RELN, CASS4, PTPN1, BDNF, CCL5, NCF1, SRC, BTC, ADAM17, TAL1, TGFA, LRP8, SRCIN1, AFAP1L2, WNT3A, UNC119, NEURL1
GO_POSITIVE_REGULATION_OF_REACTIVE_OXYGEN_SPECIES_METABOLIC_PROCESS	cluster88	90	Up	0.011709675	106	KLRC4-KLRK1, RNF41, CDKN1A, TLR6, KLF2, MTCO2P12, RIPK3, PARK7, TMEM106A, CLU, CRP, ROMO1, MAPK14, TICAM1, CYBA, GADD45A, DNM2, AGT, AGTR1, AGTR2, EDN1, EGFR, AIF1, AKT1, F2, F2RL1, PTK2B, KLRK1, FOXO3, SIRT3, NNT, DDAH2, DDAH1, FPR2, MTOR, GNAI2, GNAI3, GRB2, GRIN1, GSTP1, HBB, HSP90AA1, HSP90AB1, ICAM1, IFNG, IL1B, INSR, ITGAM, ITGB2, JAK2, LEP, DUOXA2, MIR181A2, MIR181B1, MIR181B2, MIR181A1, M…
GO_NEGATIVE_REGULATION_OF_SECRETION	cluster4	162	Up	0.004982046	209	ADA, NR1H3, MIR6869, BTN2A2, LILRB1, NMU, ERP29, CHGA, IL1RAPL1, HRH3, CD300A, TRIM9, CIDEA, CNR1, ACVR1C, FAM3D, COMT, ADORA1, CRH, CRHBP, CRY1, DCANP1, ADRA2A, ADRA2B, ADRA2C, CYP51A1, ABAT, DRD2, DRD3, DRD4, AGTR2, EDN1, EGF, ERBB3, F2R, F2RL1, FCGR2B, FKBP1B, PLA2R1, FOXF1, SYT11, FMR1, FN1, SIRT4, DEFB114, CBARP, PNKD, RAB11FIP5, LRRC32, SERGEF, GHSR, GJA1, IL37, STK39, GNAI2, DPH3, RGCC, AB…
GO_POSITIVE_REGULATION_OF_RESPONSE_TO_OXIDATIVE_STRESS	cluster8	20	Up	0.012732796	22	HDAC6, TLR6, PARK7, ENDOG, FOXO3, SIRT3, NOX1, MIR17, MIR34A, MCL1, MMP3, PAWR, FBXW7, SELENON, REST, SFPQ, SOD1, TLR4, TNF, ACOX2, RIPK1, RGN
GO_POSITIVE_REGULATION_OF_RNA_BINDING	cluster286	9	Up	0.007501128	9	CDK9, EIF4G1, FMR1, HNRNPL, EIF3E, NCBP1, LARP6, EIF3C, EIF3D
GO_POSITIVE_REGULATION_OF_RNA_SPLICING	cluster243	36	Up	0.004894963	37	SF3B4, CELF3, U2AF2, CIRBP, DYRK1A, ERN1, HABP4, SNW1, SETX, STH, DAZAP1, RBMX, PRPF19, RBM20, SLC39A5, TRA2A, HMX2, HSPA1A, HSPA8, RBMY1B, NCBP1, NCL, NUP98, RBMXL1, PIK3R1, POLR2A, SLC38A2, RBM22, CELF4, RBM3, SRSF5, TRA2B, SNRNP70, ZPR1, HNRNPLL, PRDX6, THRAP3
GO_POSITIVE_REGULATION_OF_SIGNALING_RECEPTOR_ACTIVITY	cluster171	34	Up	0.01561579	37	CACNG3, CACNG2, ADORA1, ADRA2A, ADRA2B, ADRA2C, ADRB2, HBEGF, EGF, EPHB2, EREG, ARC, EPGN, GREM1, CACNG4, HFE, IFNG, ITGB1, AREG, NLGN3, MED1, NCAPG2, FBXW7, RELN, CCL2, PINK1, NCF1, BTC, ADAM17, TAL1, TGFA, CCR2, NCOA3, SHANK3, RGS9, NRP1, NEURL1
GO_POSITIVE_REGULATION_OF_SMALL_GTPASE_MEDIATED_SIGNAL_TRANSDUCTION	cluster48	66	Up	0.020143695	78	RASGRP1, LPAR6, NET1, MAPRE2, AKAP13, RASGRP4, ADCYAP1R1, COL3A1, ABRA, CRKL, CSF1, PRAG1, LPAR1, EPO, EPOR, F2R, F2RL1, F2RL2, RASGEF1A, MMD2, FGF10, AUTS2, P2RY10, GPR4, GPR17, GPR18, GPR20, LPAR4, GPR35, P2RY8, GRB2, RAPGEF1, NRG1, HRAS, APOA1, IGF1, ITPKB, JAK2, KRAS, LRRD1, LYN, ARRB1, KITLG, NGF, NOTCH1, NOTCH2, NTRK1, ARHGEF3, F11R, CDON, PDGFRB, LRRC59, ERBIN, RELN, ALS2, RAC1, RASGRF1, R…
GO_POSITIVE_REGULATION_OF_SMOOTH_MUSCLE_CELL_PROLIFERATION	cluster204	83	Up	0.004571472	103	CDH13, NAMPT, CALCRL, ABCC4, PPARGC1A, CYBA, DNMT1, AGT, HBEGF, S1PR1, EDN1, EGFR, AIF1, ELANE, EREG, AKT1, ERN1, FGF2, FGF9, FGFR2, AKR1B1, ALOX12, MTOR, LDLRAP1, GJA1, NOX1, FOXP1, GNAI2, GNAI3, HMGCR, HMOX1, HPGD, HTR1B, ID2, IGF1, RBPMS2, IGFBP5, IL6, IL6R, IL10, IL13, IL18, IRAK1, ITGA2, JAK2, JUN, HES5, MIR130A, MIR17, MIR20A, MIR208A, MIR21, MIR214, MIR221, MIR222, MIR26A1, MIR26A2, MIR27A…
GO_REGULATION_OF_TUBE_SIZE	cluster41	111	Up	0.006134363	144	KCNMB2, UTS2, CHGA, ADCY6, CHRM3, ADCYAP1, COMP, ADM, ADORA1, ADORA2A, ADORA2B, CPS1, CRP, ARHGAP42, ADRA1D, ADRA1B, ADRA1A, ADRA2A, ADRA2B, ADRA2C, ADRB1, ADRB2, ADRB3, DBH, ACE, DRD1, DRD5, AGT, AGTR1, AGTR2, ECE1, EDN1, EDN2, EDN3, EDNRA, EDNRB, EGFR, AKT1, F2R, F2RL1, SMTNL1, FGA, FGB, FGG, FOXC1, FOXC2, ALOX12, UTS2B, GCH1, GJA1, GJA5, GCLC, GCLM, KCNMB4, UTS2R, GPER1, GPX1, GUCY1A1, HMGCR, …
GO_POSITIVE_REGULATION_OF_SODIUM_ION_TRANSMEMBRANE_TRANSPORT	cluster199	20	Up	0.017014455	21	CHP1, CNKSR3, DMD, DNM2, DRD4, GLRX, ANK3, ARF1, KIF5B, ATP1B1, ATP1B2, ATP1B3, NOS1, FXYD1, TESC, WNK1, WNK4, WNK3, WNK2, SLC9A1, ACTN4
GO_POSITIVE_REGULATION_OF_SODIUM_ION_TRANSMEMBRANE_TRANSPORTER_ACTIVITY	cluster199	16	Up	0.008890791	16	CHP1, CNKSR3, DMD, DNM2, DRD4, GLRX, ANK3, KIF5B, ATP1B1, TESC, WNK1, WNK4, WNK3, WNK2, SLC9A1, ACTN4
GO_POSITIVE_REGULATION_OF_SODIUM_ION_TRANSPORT	cluster199	32	Up	0.008276772	34	AHCYL1, CHP1, CNTN1, NKX2-5, CNKSR3, DMD, DNM2, DRD4, AKT1, FGF12, GPD1L, GLRX, ANK3, ARF1, KIF5B, MLLT6, ATP1B1, ATP1B2, ATP1B3, NOS1, PKP2, FXYD1, TESC, SCN3B, PRSS8, SCN1B, SCN4B, SCN5A, WNK1, WNK4, WNK3, WNK2, SLC9A1, ACTN4
GO_PROTEIN_DEPOLYMERIZATION	cluster23	112	Up	0.007755479	115	HDAC6, APC2, KATNB1, CIB1, AVIL, CFL1, CFL2, NES, KIF2C, DSTN, STMN2, TRIOBP, TWF2, ADD1, ADD2, ADD3, KIF19, CCSAP, PLEKHH2, MTPN, TTBK2, CARMIL2, KIF18B, CAMSAP1, DMTN, EPS8, F2RL1, FGF13, TPX2, SWAP70, CLASP2, FLII, CAMSAP2, CLASP1, SH3BP1, WASHC2C, GAK, LMOD1, SPEF1, CKAP2, VPS4A, GSN, TMOD4, TMOD3, TMOD2, APC, HSPA8, NCKAP5, KIF24, KIF2A, STMN1, STMND1, MAP1A, MAP1B, MID1, LMOD2, ASPH, HDGFL3…
GO_EXOCYTOSIS	cluster21	828	Up	0.006850693	914	A1BG, SIGLEC14, PDCD6IP, WASHC1, TOM1, KLRF2, DNM1L, HUWE1, ARPC5, ACTR2, ADAM8, ACTR1B, RASGRP1, ATP6AP2, LHFPL2, ADAM10, CDK5, PSMD14, RABEPK, ABCC4, LILRB2, TCIRG1, CRISP3, SIRPB1, TUBB4B, PRG3, ATP8A1, FAM3C, PPIE, CAP1, VTI1B, VAT1, UNC13B, ATG7, PRDX4, AGPAT2, OLFM4, ARFGEF2, ARFGEF1, CCT2, NPC2, EXOC5, YKT6, CSPG5, CCT8, ADCY1, CTSC, GIPC1, IQGAP2, CFTR, CPLX2, CPLX1, CEACAM3, HPSE, PGRMC1…
GO_REGULATION_OF_NEURON_PROJECTION_DEVELOPMENT	cluster23	491	Up	0.008143435	517	CDH2, FOXO6, CDH4, ARMCX5-GPRASP2, DNM1L, PQBP1, UST, ACTR2, ABI2, PLXNC1, ADAM10, CDK5, KATNB1, SEMA3A, OLFM1, BAIAP2, STK25, CARM1, SEMA6C, SEMA6B, SEMA4F, SEMA4D, SEMA4B, SEMA3C, CIB1, PDLIM5, AVIL, FUT9, TBR1, CFL1, PLK2, STMN2, IL1RAPL1, LZTS1, ADCY6, KLK8, CHN1, STX1B, TWF2, CHRNA3, CHRNB2, CSMD3, SLITRK1, RNF157, ARHGAP33, ADCYAP1, ACAP3, ZFYVE27, LRRK2, SEZ6, PLK5, CNR1, CNTF, CNTN1, SYT2…
GO_CELL_CELL_ADHESION	cluster21	774	Up	0.006870534	884	ADA, CDH2, CDH3, CD24, SH2B3, CDH4, CDH5, CDH6, DNAJB6, CDH7, KLRC4-KLRK1, CDH8, CDH9, PTPRU, TSPAN32, CDH10, GPC6, CDH11, ADAM8, CDH12, CDH13, RASGRP1, CDH15, CDH16, EBI3, CDH17, CDH18, TENM1, MPZL2, FLOT1, FSTL3, LILRB2, PAK4, TNIP1, SIRPB1, CLEC4M, CITED2, BTN2A2, MYL9, CDSN, GPNMB, BAIAP2, MAD2L2, CEACAM5, SEMA4D, CEBPB, CEL, CXCL13, PDLIM5, MYL12A, PDPN, SPINT2, TNFSF13B, CLDN16, FUT9, NFAT5…
REACTOME_DISEASE	cluster21	1397	Up	0.007376978	1580	DPM1, FGR, GCLC, CFTR, BAD, CYP26B1, CDC27, SLC4A1, CALCR, DVL2, SLC25A5, POLR2J, THSD7A, PRKAR2B, CREBBP, ABCB4, ITGA2B, ABCC8, AP2B1, KDM7A, AGK, NOS2, FMO3, NOX1, E2F2, PSMB1, ST3GAL1, RPS20, POMT2, VTA1, CD9, GIPR, IDS, CD4, BTK, FYN, ELOA, CLCN6, DCN, LTF, PSMC4, MAMLD1, CAPN1, WAS, DPEP1, CYP24A1, HGF, MNAT1, SLC7A9, ABCC2, GCLM, B4GALT7, NUP160, ALG1, GAB2, MAP2K3, VCL, RPL26L1, VCAN, CDH1…
GO_POSITIVE_REGULATION_OF_TAU_PROTEIN_KINASE_ACTIVITY	cluster180	7	Up	0.000263944	8	CLU, EGR1, DKK1, HSP90AA1, HSP90AB1, MIR125B1, MIR26B, NAB2
GO_POSITIVE_REGULATION_OF_TOLL_LIKE_RECEPTOR_SIGNALING_PATHWAY	cluster179	24	Up	0.021304379	24	NR1H3, FLOT1, TIRAP, CYBA, DDX3X, F2RL1, PTPN22, TREML4, HMGB1, TICAM2, LBP, LTF, TLR9, RTN4, PELI1, WDFY1, TLR1, TLR2, TLR3, TLR5, CAV1, RSAD2, MFHAS1, PJA2
GO_POSITIVE_REGULATION_OF_TRANSFORMING_GROWTH_FACTOR_BETA1_PRODUCTION	cluster273	6	Up	0.014810663	7	ATP6AP2, LUM, FURIN, FOXP3, CX3CL1, THBS1, SERPINB7
GO_ANION_TRANSMEMBRANE_TRANSPORT	cluster29	275	Up	0.007113943	315	SLC25A13, SLC25A15, MFSD10, SLC35B1, SLC25A17, SLC9A6, ARL6IP5, SLC35A1, PDPN, SLC12A7, CFTR, SLC26A1, SLC38A3, SLC27A5, SLC35D2, ADAMTS8, SLC7A9, PRAF2, SLC6A14, SLC46A1, SLC22A9, SLC26A9, SLC26A7, SLC26A8, SLC16A10, CLCA1, CLCN1, CLCN2, CLCN3, CLCN4, CLCN5, CLCN6, CLCN7, CLCNKA, CLCNKB, CLIC1, CLIC2, SLC36A4, SLC15A4, ANO4, SLC24A4, SLC25A29, SLC38A10, SLC43A2, OSR1, EMB, CLDN4, CPT1A, CPT1B, C…
GO_INTRINSIC_COMPONENT_OF_PLASMA_MEMBRANE	cluster29	1436	Up	0.007104288	1731	CDH2, KCNE3, LRRC70, CD24, C17orf99, CDH4, HCN4, KLRF2, SLC17A4, MICA, KLRC4-KLRK1, ABCC5, ABCC9, CDH9, MUC12, PTPRU, TSPAN32, CDH10, GPC6, KCNK7, TSPAN5, TSPAN3, NPY4R2, ADAM8, TSPAN2, TSPAN1, OPN1MW3, BCAP31, CDH16, AKAP9, ADGRG2, PLXNC1, LPAR6, SLC25A13, TENM1, MYMX, CALCRL, GPA33, CD96, KCNMB2, SLC17A2, IGSF6, RAMP2, RAMP1, RAMP3, KCNE1B, SIGMAR1, LILRB2, MAEA, TCIRG1, NMUR1, SIRPB1, RXYLT1, …
GO_MACROMOLECULE_CATABOLIC_PROCESS	cluster22	1333	Up	0.010343973	1431	HDAC6, UBE2DNL, PDCD6IP, USP17L10, USP17L11, USP17L12, USP17L13, USP17L17, USP17L18, USP17L19, USP17L20, USP17L21, USP17L22, USP17L15, TOM1L1, HUWE1, GPC6, ADAM8, USP17L23, LRPPRC, BCAP31, TOB1, CDK2, RBM7, RNF41, PSME3, CDK5, TRIM13, TOPORS, PSMD14, TRIB1, HNRNPR, RIDA, ZMPSTE24, CDKN1B, STUB1, UBE4B, PRSS16, MAEA, APC2, MARCHF6, TCIRG1, ANAPC10, RACK1, ARIH2, LYPLA1, ZER1, MAD2L2, TRIM38, SYNCR…
GO_POSITIVE_REGULATION_OF_UNSATURATED_FATTY_ACID_BIOSYNTHETIC_PROCESS	cluster61	6	Up	0.011334555	9	ABCD1, ABCD2, ANXA1, IL1B, PLA2G3, AVP, AVPR1A, PTGS2, CD74
GO_POSITIVE_REGULATION_OF_URINE_VOLUME	cluster75	13	Up	0.010316894	14	ADORA2A, DRD2, EDN1, EDNRB, GNAI2, HAS2, NPPB, NPR1, NPR3, OPRL1, INPP5K, BTC, TFAP2B, HYAL2
GO_POSITIVE_REGULATION_OF_UTERINE_SMOOTH_MUSCLE_CONTRACTION	cluster102	7	Up	0.03056692	7	ADRA2B, ABAT, GPER1, OXT, OXTR, TACR2, TACR3
GO_POSITIVE_REGULATION_OF_VASCULAR_ASSOCIATED_SMOOTH_MUSCLE_CELL_PROLIFERATION	cluster204	35	Up	0.019682374	50	DNMT1, AGT, EDN1, ERN1, FGF2, FGF9, LDLRAP1, GJA1, GNAI2, GNAI3, HPGD, HTR1B, IGF1, IGFBP5, IL10, JAK2, JUN, MIR130A, MIR17, MIR20A, MIR208A, MIR21, MIR214, MIR221, MIR222, MIR26A1, MIR26A2, MIR27A, MIR27B, MIR301A, MDM2, MEF2D, MAP3K5, MMP2, MMP9, MIR135B, NQO2, P2RY6, PAK1, PDGFB, MIR448, FOXJ2, MIR499A, BMPR1A, TERT, TNF, DDX39B, NR4A3, ADAMTS1, MFN2
GO_POSITIVE_REGULATION_OF_VESICLE_FUSION	cluster275	12	Up	0.004524773	12	PRRT2, SYT9, AKT2, ANXA1, ANXA2, KIF5B, CLTRN, SNCA, SYT1, DOC2B, SYT7, C2CD5
GO_POSITIVE_T_CELL_SELECTION	cluster312	28	Down	0.005594273	36	BATF, SLAMF6, IL23R, CTSL, CYLD, ZFPM1, DOCK2, MTOR, TBX21, IL6, IL12B, IL12RB1, IRF4, ITPKB, THEMIS, LY9, FOXP3, IL23A, PTPN2, PTPRC, BCL2, SHH, BCL11B, SPN, SRF, STAT3, STAT6, STK11, ZAP70, FOXN1, LOXL3, CD3D, CD3E, CD3G, CD74, TOX
GO_HORMONE_TRANSPORT	cluster4	273	Up	0.005156342	323	TCIRG1, RAPGEF3, KDM5B, CFTR, CPLX1, NMU, RAPGEF4, ADCY5, CHGA, CAPN10, PARK7, ADCY8, UCN3, SLC22A9, C1QTNF1, C1QTNF3, ADCYAP1, SLC16A10, ABCC2, CNR1, ACVR1C, FAM3D, ADM, SLC9B2, ADORA1, CPE, CPT1A, CREB1, CRH, CRHBP, CRHR1, GPR119, SELENOM, CRY1, CRYM, SYT9, ADRA2A, ADRA2C, CYP19A1, SLC30A8, ABAT, DPP4, DRD2, AGT, AGTR1, AGTR2, EDN1, EDN3, EFNA5, EGFR, ENSA, EPHA5, ACSL4, RFX6, FGA, FGB, FGFR1, …
GO_POSTSYNAPTIC_CYTOSOL	cluster232	18	Up	0.00231217	18	BAIAP2, DAG1, DBN1, EIF4E, EIF4EBP1, FBXO45, NCS1, MTOR, HTT, HSPA8, NEDD4, PIN1, PLCB3, PRKCG, PTEN, CALB1, HOMER1, EIF4A3
GO_POTASSIUM_CHANNEL_REGULATOR_ACTIVITY	cluster84	46	Up	0.029520248	53	KCNE3, C8orf44-SGK3, ABCC9, SGK2, AKAP9, KCNMB2, KCNE1B, PIAS3, ARPP19, CHP1, LRRC38, ADRB2, DLG1, DPP6, DRD4, ENSA, LRRC55, FLNA, NEDD4L, KCNE5, SGK3, KCNE4, KCNV1, KCNMB3, KCNMB4, KCNIP3, KCNIP2, KCNIP1, KCNE1, KCNMB1, KCNS1, KCNS3, LRRC26, LRRC52, PRKCZ, AMIGO1, DPP10, RASA1, SGK1, WNK1, SLC5A3, WNK4, WNK3, WNK2, SUMO1, YWHAE, KCNAB1, KCNIP4, KCNAB2, CAV1, CAV3, KCNAB3, KCNE2
GO_POTASSIUM_ION_BINDING	cluster343	12	Up	0.002102828	12	ADPRH, KCNA4, KCNJ11, ACAT1, DRG1, ATP1A1, ATP1A2, ATP1B1, PKLR, PKM, PDXK, HDAC4
GO_POSITIVE_REGULATION_OF_EXOCYTOSIS	cluster4	88	Up	0.005697052	91	PDCD6IP, DNM1L, CDK5, UNC13B, CFTR, PRRT2, SNF8, CNR1, STXBP5, ADORA2B, SYT9, AP1G1, SCAMP5, UNC13D, F2RL1, FCER1G, FGA, FGB, FGG, FGR, NLGN1, EXPH5, CLASP2, CLASP1, ATP13A2, NCS1, GATA2, VPS4A, CHMP2A, HLA-F, SYT10, IFNG, IL4, IL4R, IL13, ITGAM, ITGB2, KCNB1, ARF1, RAB15, LAMP1, NPPA, PLA2G3, ATP6AP1, SMPD3, SPHK2, CD177, PTAFR, CLTRN, RAB3A, RAB5A, RAB27A, RAB27B, SDC1, SDC4, SDCBP, SNCA, STX1A…
GO_PRESYNAPTIC_CYTOSOL	cluster232	13	Up	0.016309299	14	BAIAP2, TRIM9, LRRK2, STXBP5, CTBP2, FBXO45, NCS1, HTT, HSPA8, PPP3CC, PRKCB, PRKCG, SH3GL2, CALB1
GO_PROGRAMMED_NECROTIC_CELL_DEATH	cluster317	39	Up	0.004771216	50	DNM1L, PPIF, RBCK1, RIPK3, TICAM1, CYLD, PGAM5, MLKL, LY96, IPMK, SLC25A4, BIRC2, BIRC3, TICAM2, FAS, FASLG, IRF3, ITPK1, MIR101-1, MIR101-2, MIR103A1, MIR103A2, MIR107, MIR214, MIR22, MIR221, MAP3K5, TRPM7, PELI1, MIR485, BAX, PYGL, BOK, TLR3, TLR4, TNF, TP53, TRAF2, ZBP1, FZD9, CASP8, ALKBH7, YBX3, CAV1, RIPK1, FADD, CFLAR, ARHGEF2, CD14, SPATA2
GO_PROLACTIN_SECRETION	cluster102	6	Up	0.002093818	7	NMU, ABAT, EGFR, ANXA1, UBE2Q1, TACR2, VIP
GO_PROSTANOID_BIOSYNTHETIC_PROCESS	cluster61	23	Up	0.018788549	30	PIBF1, PTGES3, PRXL2B, EDN1, EDN2, FABP5, DAGLB, SIRT1, PLA2G4F, HPGDS, ANXA1, IL1B, MIR204, MIF, PLA2G3, PNPLA8, PLA2G4A, AVP, AVPR1A, PTGDS, PTGIS, PTGS1, PTGS2, TBXAS1, MIR766, PTGES2, AKR1C3, CBR1, PTGES, CD74
GO_PROSTANOID_METABOLIC_PROCESS	cluster61	40	Up	0.01590619	49	PIBF1, PTGES3, AKR1C4, CYP4F8, LYPLA2, PRXL2B, PTGR2, AKR1C1, AKR1C2, EDN1, EDN2, FABP5, DAGLB, PTGR1, SIRT1, PLA2G4F, HPGDS, ZADH2, GSTA1, GSTM1, GSTP1, CYP2S1, ANXA1, HPGD, IL1B, MIR204, MIF, PLA2G3, PNPLA8, ACOX1, ATP6V1B1, PLA2G4A, AVP, AVPR1A, PTGDS, PTGIS, PTGS1, PTGS2, TBXAS1, TNFRSF1A, MIR766, ABHD16A, PTGES2, AKR1C3, CBR1, CES2, PLAA, PTGES, CD74
GO_POSITIVE_REGULATION_OF_CELLULAR_PROTEIN_CATABOLIC_PROCESS	cluster22	139	Up	0.01107621	148	BCAP31, TRIB1, STUB1, RACK1, ARIH2, ZER1, CEBPA, CTSC, PLK2, FAF1, RNF139, OSBPL7, FAM122A, CLU, LRRK2, SOCS4, PLK3, RNF19B, KLHL40, AMER1, PRICKLE1, CSNK1A1, CSNK1D, CSNK1E, PYHIN1, DAB2IP, SH3RF2, RNF217, DAB2, TMTC3, CDC20B, DVL1, EGF, ABCA2, AKT1, PTK2B, SIRT2, FMR1, HSPBP1, RNF144B, PCSK9, ARIH1, RNF19A, RCHY1, FBXL5, FBXW8, FBXO22, GBA, NUPR1, DISC1, GCLC, RNF180, TRIB2, CCDC22, GSK3A, GSK3…
GO_PROTEIN_AUTOPHOSPHORYLATION	cluster138	226	Up	0.015608125	237	TOM1L1, RAD50, TRIM28, TNK2, CDK5, GPNMB, STK25, HTATIP2, CAMKK2, NEK6, RIPK3, PIM2, MAP4K1, CHEK2, IRAK3, CHP1, CLK1, CLK2, CLK3, LRRK2, UHMK1, GRK7, CSF1R, CSK, CSNK1G2, HIPK4, SIK1, NEK10, DAPK1, DAPK3, ACE, DDX3X, DYRK1A, EGFR, EIF2S1, MARK2, ENG, EPHA1, EPHA4, EPHA7, EPHA8, EPHB1, EPHB3, EPHB4, ERBB2, ERBB4, AKT1, ERN1, PTK2B, FER, FES, MAPK15, FGFR1, FGFR3, FGFR2, FGFR4, FGR, AAK1, LMTK2, T…
GO_ENZYME_INHIBITOR_ACTIVITY	cluster22	320	Up	0.011636457	381	TEN1, CST8, MRLN, PPP1R2P1, FRY, TNK2, TRIB1, SPRY2, CDKN1A, CDKN1B, CDKN1C, CDKN2A, CDKN2B, CDKN2C, CDKN2D, RACK1, WFDC2, CIB1, HEXIM1, TXNIP, SPINT2, ARPP19, IQGAP2, SPINT3, PPP1R17, SMR3B, PRDX3, SPINK5, CEP43, PKIG, GLMN, BIRC8, CHP1, CARD16, ELFN2, PHACTR3, FAM122A, PPP1R27, WFIKKN1, SERPINA3, LRRK2, HEXIM2, WFIKKN2, WFDC12, COL4A3, CSTL1, CST9LP1, CST9L, CST9, COL6A3, COL7A1, CPEB2, CD109, …
GO_CELLULAR_COMPONENT_MORPHOGENESIS	cluster23	748	Up	0.008392171	800	CDH2, ABI1, HDAC6, CDH4, RANBP9, ARMCX5-GPRASP2, DNM1L, PQBP1, CERT1, CDH11, UST, ACTR2, ABI2, PLXNC1, FARP1, WASF2, ADAM10, CDK5, FLOT1, KLHL41, SEMA3A, TUBB3, ADARB1, OLFM1, BAIAP2, SLC9A6, STK25, SEMA6C, SEMA6B, SEMA4F, SEMA4D, SEMA4B, SEMA3C, NEBL, DPYSL4, PDLIM5, PDPN, POSTN, CSPG5, B3GNT2, ADCY1, TBR1, CFL1, CFL2, CHL1, CAPN9, NES, NCKAP1, FRS2, RAB10, AFG3L2, IMMT, VAX1, ZPBP, TPPP, KIF3A,…
GO_REGULATION_OF_AXONOGENESIS	cluster23	178	Up	0.008497571	186	CDH2, CDH4, UST, PLXNC1, CDK5, SEMA3A, OLFM1, STK25, SEMA6C, SEMA6B, SEMA4F, SEMA4D, SEMA4B, SEMA3C, TBR1, CHN1, TWF2, SLITRK1, ZFYVE27, WDR36, CRABP2, CHODL, TTL, DAB1, DBN1, DCC, DNM2, DPYSL2, DSCAM, EFNA1, EFNA5, EFNB3, MEGF8, MARK2, CTTN, EPHA4, EPHA7, EPHB2, EPHB3, SEMA3D, FGF13, RUFY3, TRAK1, RAB21, ZSWIM8, MYCBP2, FSTL4, SPART, PLXND1, CYFIP1, KIF13B, FN1, ADNP, MACF1, LPAR3, PLXNB2, ABL1,…
GO_PROTEIN_DEGLYCOSYLATION	cluster244	28	Down	0.038507463	28	TRIM13, MARCHF6, OGA, MAN1A2, OS9, RNF139, MAN1B1, PARK7, AGA, AMFR, MAN1A1, MAN2A2, MAN2A1, MAN2B1, DERL2, EDEM2, UGGT2, NGLY1, UGGT1, MAN1C1, RNF5, SEL1L, ENGASE, RNF103, EDEM3, SYVN1, RNF185, EDEM1
GO_PROTEIN_DEMANNOSYLATION	cluster244	20	Down	0.010413598	20	TRIM13, MARCHF6, MAN1A2, OS9, RNF139, MAN1B1, AMFR, MAN1A1, DERL2, EDEM2, UGGT2, UGGT1, MAN1C1, RNF5, SEL1L, RNF103, EDEM3, SYVN1, RNF185, EDEM1
GO_SYNAPSE_ORGANIZATION	cluster23	393	Up	0.009145638	433	CDH2, HDAC6, ARMCX5-GPRASP2, DNM1L, CDH8, CDH9, GPC6, ACTR2, ABI2, FARP1, WASF2, ADAM10, CDK5, GPHN, LILRB2, CACNG2, NDRG1, BAIAP2, SLC9A6, UNC13B, SEMA4D, CEL, PDLIM5, CFL1, WASF3, C1QL1, AFG3L2, RER1, IL1RAPL1, KLK8, CHRNA1, SYNPO, CHRNA7, CHRNB1, CHRNB2, SLITRK1, ARHGAP33, RAB39B, ADD2, CLN3, LRRK2, SEZ6, COL4A1, COL4A5, SLITRK4, CRKL, CBLN4, MAPK14, LRFN5, CBLN2, CTBP2, CTNNA2, CTNNB1, CTNND2…
GO_PROTEIN_INSERTION_INTO_MITOCHONDRIAL_OUTER_MEMBRANE	cluster148	5	Up	0.001535929	5	SAMM50, HSPA4, HSP90AA1, TOMM22, PDCD5
GO_PROTEIN_KINASE_ACTIVITY	cluster138	536	Up	0.008726158	563	AKT3, SBK3, TGFBR3L, C8orf44-SGK3, SGK2, HIPK3, TRIM28, CDK2, CDK3, TNK2, CDK4, CDK5, CDK6, CDK7, CDK8, CDK9, CDKN1A, SIK1B, SPEG, BCKDK, PAK4, TESK2, MERTK, STK25, HTATIP2, ERN2, NPRL2, CAMKK2, PLK4, MAP3K2, PLK2, NEK6, FASTK, TLK2, RIPK3, PIM2, CHEK1, CIT, MAP4K5, MAP4K1, CHEK2, IRAK3, AKAP13, TP53RK, STK38, CHUK, LMTK3, ALPK2, CLK1, CLK2, CLK3, LRRK2, CSNK1A1L, RSKR, PLK3, PLK5, UHMK1, ACVR1C,…
REACTOME_SIGNALING_BY_FGFR1	cluster11	43	Up	0.001929646	50	ANOS1, FGF10, FGF22, FGF4, FGFR1, FGF20, MKNK1, MAPK1, FGF9, MAPK3, PPP2CB, PPP2R1A, FGF8, GAB1, CBL, FGF6, PPP2CA, FGF1, SOS1, FGF23, PIK3CA, PLCG1, FLRT3, FLRT1, FGFRL1, KL, KRAS, SPRY2, FRS3, FGF5, FGF2, RPS27A, PIK3R1, UBC, FGF18, BRAF, FGF17, SHC1, SPRED1, FRS2, UBB, HRAS, GRB2, PTPN11, FLRT2, FGF3, SRC, SPRED2, NRAS, UBA52
GO_PROTEIN_LOCALIZATION_TO_BICELLULAR_TIGHT_JUNCTION	cluster342	5	Up	0.008169853	6	CDH5, FLNA, F11R, TJP1, ACTG1, ACTN4
GO_PROTEIN_LOCALIZATION_TO_CELL_CELL_JUNCTION	cluster342	12	Up	0.00166292	13	CDH5, MPP7, FLNA, SCRIB, F11R, LSR, MAPK9, ACTB, TJP1, ACTG1, VCL, ACTN4, DLG5
GO_PROTEIN_LOCALIZATION_TO_CELL_PERIPHERY	cluster195	322	Up	0.002128064	340	CDH2, PDZK1P1, TSPAN32, GPC6, TSPAN5, OPTN, ARFRP1, ADAM10, CDK5, FLOT1, GPHN, RAMP2, RAMP1, RAMP3, CACNG3, CACNG2, RACK1, LYPLA1, SEC23A, VTI1B, CIB1, AGR2, SORBS1, EXOC5, VAMP5, CPLX1, RAB10, EHD1, TMED2, RAB40B, RAB31, RER1, PKP3, MRAP2, STX1B, FCHO2, RAB3C, LYPD1, SNAP47, AP2M1, ZFYVE27, CLN3, CLTC, MISP, TMEM150A, LRRC15, RAB40A, CSK, TTC7B, DAB2, DAG1, TAMALIN, CNST, DLG1, DLG2, DLG4, DPP6,…
GO_PROTEIN_LOCALIZATION_TO_PLASMA_MEMBRANE	cluster195	266	Up	0.001014429	281	CDH2, PDZK1P1, TSPAN32, TSPAN5, OPTN, ARFRP1, CDK5, FLOT1, RAMP2, RAMP1, RAMP3, RACK1, LYPLA1, SEC23A, VTI1B, CIB1, AGR2, SORBS1, EXOC5, VAMP5, RAB10, EHD1, TMED2, RAB40B, RAB31, RER1, PKP3, MRAP2, FCHO2, RAB3C, LYPD1, AP2M1, ZFYVE27, CLN3, CLTC, TMEM150A, LRRC15, RAB40A, CSK, TTC7B, DAB2, TAMALIN, CNST, DLG1, DPP6, EGFR, RILPL2, EPHA2, FYB2, EMP2, RAB12, EPHA3, EPHB2, AKT1, AKT2, ACSL3, FCER1G, …
GO_PROTEIN_O_LINKED_GLYCOSYLATION	cluster172	99	Up	0.005304675	105	MUC12, CHST4, RXYLT1, B3GNT3, POMT1, ST6GALNAC2, B3GNT2, OGA, B4GAT1, GALNT6, GALNT5, GALNT13, GALNT15, MUCL1, LARGE2, MUC17, MUC15, POGLUT3, B3GLCT, MGAT5B, B3GALNT2, XXYLT1, TMTC2, TMTC3, B3GNT6, TET3, MUC20, FKTN, TRAK1, POFUT2, POFUT1, SDF2L1, GALNT1, GALNT2, GALNT3, GALNT8, GCNT1, ST6GALNAC4, MUC19, GXYLT1, EOGT, C1GALT1C1, POMT2, ST8SIA6, IL15, GALNT18, B3GNT8, MUC21, GALNTL6, MUC1, MUC2, M…
GO_PROTEIN_PHOSPHATASE_ACTIVATOR_ACTIVITY	cluster37	13	Up	0.018373499	13	PPP1R15A, B3GAT3, IGFBP3, PTPA, PPP2R5A, PPP2R5B, PPP2R5C, PPP2R5D, PPP2R5E, PHACTR4, CALM1, CALM2, CALM3
GO_PROTEIN_PHOSPHATASE_TYPE_2A_COMPLEX	cluster37	19	Up	0.001437322	19	PPP2R3B, IER5, CYCS, PPP2CA, PPP2CB, PPP2R1A, PPP2R1B, PPP2R2A, PPP2R2B, PPP2R2C, PPP2R3A, PTPA, PPP2R5A, PPP2R5B, PPP2R5C, PPP2R5D, PPP2R5E, PPP2R2D, NKD1
GO_PROTEIN_SERINE_THREONINE_KINASE_ACTIVITY	cluster138	415	Up	0.014824702	434	AKT3, SBK3, TGFBR3L, C8orf44-SGK3, SGK2, HIPK3, CDK2, CDK3, TNK2, CDK4, CDK5, CDK6, CDK7, CDK8, CDK9, SIK1B, SPEG, BCKDK, PAK4, TESK2, STK25, HTATIP2, ERN2, CAMKK2, PLK4, MAP3K2, PLK2, NEK6, FASTK, TLK2, RIPK3, PIM2, CHEK1, CIT, MAP4K5, MAP4K1, CHEK2, IRAK3, AKAP13, TP53RK, STK38, CHUK, LMTK3, ALPK2, CLK1, CLK2, CLK3, LRRK2, CSNK1A1L, RSKR, PLK3, UHMK1, ACVR1C, GRK7, MAP3K8, TAF1L, PNCK, MYO3B, N…
GO_PROTEIN_STABILIZATION	cluster291	172	Up	0.009204329	187	TSPAN1, FLOT1, CDK7, CDKN1A, CRTAP, CCT7, CCT4, CCT2, CCT8, PTGES3, USP19, PPARGC1A, SUGT1, PIM2, CDC37, CHEK2, PDCD10, CHP1, TREX1, PARK7, PHB2, C10orf90, CLU, WDR81, ZSWIM7, SWSAP1, CPN2, CREB1, CREBL2, CRYAA, CRYAB, CSN3, PYHIN1, CTNND1, SAXO1, AFM, DSG1, DVL1, DVL3, EFNA1, EP300, EPHA4, AAK1, CCT5, USP33, FLNA, FLOT2, OTUD3, MORC3, GTPBP4, STX12, STXBP4, HYPK, GAPDH, GNAQ, RABL3, ANK2, GRN, A…
GO_PROTEIN_TYROSINE_KINASE_BINDING	cluster277	87	Up	0.005730595	98	SH2B3, CDH5, TOB1, RNF41, RACK1, SH2B2, KHDRBS1, NRG3, FRS2, FCRL3, TRIM6, CRK, SIRPA, DSCAM, DUSP3, CADM4, EPHA4, FLT3LG, FNTA, CBLC, SHC2, SH2B1, GAS6, STAP1, GDNF, ARHGEF16, ANGPT1, ANGPT2, ALKAL2, GRB14, GRM5, BLNK, NRG1, HSP90AA1, IRS1, ITGAX, ITGB1, GFRAL, ALKAL1, SHC4, LRP4, MST1, MYOC, NCK1, NEDD9, NRTN, NOX4, TRAT1, PCNA, ANGPT4, PIK3R1, PIK3R2, PLCG1, SHC3, TREM2, BANK1, PSPN, DUSP22, C…
GO_REGULATION_OF_PROTEASOMAL_PROTEIN_CATABOLIC_PROCESS	cluster22	181	Up	0.012227551	191	BCAP31, PSME3, PSMD14, TRIB1, STUB1, RACK1, ARIH2, ZER1, CEBPA, GIPC1, PLK2, USP19, OS9, TLK2, GLMN, PARK7, GABARAPL2, OSBPL7, FAM122A, CLU, LRRK2, SOCS4, PLK3, RNF19B, KLHL40, PRICKLE1, CSNK1A1, CSNK1D, CSNK1E, COMMD1, DAB2IP, SH3RF2, RNF217, DAB2, TMTC3, DNAAF4, CDC20B, DVL1, AKT1, ALAD, FHIT, SIRT2, FOXF2, CLEC16A, FMR1, UFL1, RYBP, HSPBP1, RNF144B, SVIP, ARIH1, RNF19A, RCHY1, FBXW8, FBXO22, G…
GO_PROXIMAL_TUBULE_DEVELOPMENT	cluster293	6	Down	0.011382381	6	HEYL, AQP11, DLL1, ACAT1, NOTCH2, PKD1
GO_PYRIMIDINE_NUCLEOSIDE_TRANSMEMBRANE_TRANSPORTER_ACTIVITY	cluster287	5	Down	0.022736044	5	SLC29A1, SLC29A2, SLC28A3, SLC28A2, SLC28A1
GO_PYRIMIDINE_NUCLEOSIDE_TRANSPORT	cluster287	5	Down	0.022736044	5	SLC29A1, SLC29A2, SLC28A3, SLC28A2, SLC28A1
GO_PYRIMIDINE_NUCLEOTIDE_SUGAR_TRANSMEMBRANE_TRANSPORTER_ACTIVITY	cluster282	10	Up	0.013273377	10	SLC35B1, SLC35A1, SLC35D2, SLC35A4, SLC35D1, SLC35A3, SLC35D3, SLC35A5, SLC35A2, SLC35B4
GO_RAC_GTPASE_BINDING	cluster108	74	Up	0.005378188	73	ABI2, FARP1, VAV3, NCKAP1, IQGAP2, NOXA1, RALBP1, IQGAP3, DOCK2, DOCK3, DVL1, DVL2, DVL3, ECT2, EPS8, SPATA13, FLNA, CYFIP1, SRGAP2, CORO1C, SH3BP1, ARFIP2, TIAM2, CYFIP2, NOX1, NCKAP1L, ITPKA, ARHGAP4, ARHGDIA, ARHGDIB, ARHGDIG, MAP3K11, NCF2, OCRL, PAK1, PAK2, ARHGEF4, CYRIB, ATP7A, EPS8L1, ARHGAP17, BRK1, PKN1, RCC2, SRGAP1, HACE1, PREX1, ALS2, ELMO2, SRGAP2B, EPS8L2, SRGAP2C, SOD1, CDKL5, TIA…
GO_RAC_PROTEIN_SIGNAL_TRANSDUCTION	cluster108	39	Up	0.013386673	39	CDH13, ABI2, WASF2, NCKAP1, NISCH, SSX2IP, CRK, DNM2, AIF1, CADM4, EPS8, CYFIP1, SH3BP1, AUTS2, DBNL, ARF6, KRAS, RHOG, RHOH, NF1, STMN3, HACD3, ARHGAP17, BRK1, HACE1, ALS2, RHOU, RAC1, RAC2, RASGRF1, DYNLT1, TIAM1, ARHGAP24, OGT, WASF1, GARRE1, ELMO1, FARP2, ARHGAP44
GO_RDNA_HETEROCHROMATIN_ASSEMBLY	cluster177	34	Down	0.017494495	40	BAZ2A, H4-16, H3C14, SIRT2, PHF8, RRP8, SIRT1, H3-3A, H3-3B, H3C15, PHF2, H4C15, BEND3, H3C13, SUV39H1, NAA40, H4C9, H3C1, H3C4, H3C3, H3C6, H3C11, H3C8, H3C12, H3C10, H3C2, H4C1, H4C4, H4C6, H4C12, H4C11, H4C3, H4C8, H4C2, H4C5, H4C13, H4C14, SMARCA5, MBD2, H3C7
GO_REACTIVE_NITROGEN_SPECIES_METABOLIC_PROCESS	cluster88	74	Up	0.011806554	87	KLRC4-KLRK1, TLR6, KLF2, TMEM106A, CLU, CPS1, SIRPA, TICAM1, CX3CR1, CYP1B1, NQO1, DNM2, AGT, AGTR2, EDN1, AIF1, AKT1, PTK2B, KLRK1, DDAH2, DDAH1, MTOR, GCH1, GCHFR, GLA, HBB, HSP90AA1, HSP90AB1, ICAM1, IFNG, IL1B, IL10, INSR, ITGB2, JAK2, ARG2, MIR132, MIR181A2, MIR181B1, MIR181B2, MIR199A1, MIR199A2, MIR212, MIR181A1, MIR92A1, MIR92A2, MIR99B, SMAD3, MMP8, ASS1, NOS1, NOS2, NOS3, ATP2B4, P2RX4,…
GO_RECEPTOR_CLUSTERING	cluster319	55	Up	0.00103702	56	CDH2, CDK5, GPHN, RER1, CRKL, DLG1, DLG2, DLG3, DLG4, DVL1, ETV5, NLGN1, FLNA, MESD, FNTA, SCRIB, SLC7A11, GLRB, GRIK2, GRIK5, GSN, APOE, ITGA4, ITGAL, ITGB2, ITGB7, LHFPL4, AGRN, SHISA6, LRP4, MUSK, ZDHHC2, PIGR, SSH1, SYNJ2BP, IFT122, RELN, LRRC7, PTN, WDR19, SAV1, THY1, SHISA7, MADCAM1, COLQ, FZD9, SHANK3, SSNA1, SYNGAP1, DNAJA3, ITGB1BP1, NRXN1, NRXN2, PICK1, CD81, MAGI2
GO_RECEPTOR_INTERNALIZATION	cluster190	104	Up	0.009089544	115	APELA, CALCRL, FLOT1, RAMP2, RAMP1, RAMP3, CACNG3, CACNG2, LILRB1, RAB31, AP2M1, CLTC, ANKRD13B, ADM, GSG1L, GRK2, GRK3, AP2B1, DLG4, DNM1, DNM2, DRD2, DRD3, DRD4, EFNB2, EGF, EPS15, FCER1G, DKK1, ARC, FMR1, SCRIB, PCSK9, LRRTM2, DNM3, LDLRAP1, GREM1, CACNG5, CACNG4, ANGPT1, RSPO1, GRK4, GRB2, GRIA1, GTF2H2, UBQLN2, HPCA, HTR1B, HTR2B, ANKRD13D, LRRTM1, CXCL8, CXCR1, CXCR2, INSR, ITGB1, ITGB2, IT…
GO_RECEPTOR_MEDIATED_ENDOCYTOSIS	cluster190	248	Up	0.001476666	327	APELA, TNK2, CALCRL, FLOT1, RABEPK, RAMP2, RAMP1, RAMP3, CACNG3, CACNG2, CAP1, HYOU1, HSPH1, LILRB1, RAB31, FCHO2, APOA5, SCGB3A2, AP2M1, AP1S1, AP2S1, CLU, CLN3, CLTA, CLTB, CLTC, ANKRD13B, ADM, SLC9B2, LDLRAD3, GSG1L, CTSL, ADRB2, GRK2, GRK3, AP2A1, DAB2, AP2A2, AP2B1, AP1G1, DLG4, DNM1, DNM2, DRD2, DRD3, DRD4, EFNB2, EGF, ABCA2, PIKFYVE, ARHGAP27, CTTN, EPS15, ALB, TPCN2, FCER1G, FCGR1A, FCGR1…
GO_RECEPTOR_MEDIATED_ENDOCYTOSIS_INVOLVED_IN_CHOLESTEROL_TRANSPORT	cluster224	6	Up	0.003161501	8	ABCA2, PCSK9, LDLRAP1, ANXA2, LDLR, LRP6, MIR17, MIR27B
GO_RECEPTOR_MEDIATED_VIRION_ATTACHMENT_TO_HOST_CELL	cluster206	5	Up	0.023043868	5	LRRC15, GAS6, ICAM1, ACE2, CD81
PID_SYNDECAN_1_PATHWAY	cluster24	41	Up	0.004111569	46	COL9A3, COL11A2, COL6A3, COL8A2, SDCBP, PRKACA, MET, COL13A1, MAPK1, MAPK3, SDC1, COL7A1, MMP1, COL11A1, COL1A2, COL2A1, HPSE, COL5A2, PPIB, COL4A3, COL16A1, COL12A1, COL10A1, CASK, COL5A1, COL4A5, COL3A1, COL4A4, COL14A1, BSG, TGFB1, COL8A1, CCL5, MMP9, COL4A1, COL6A2, MMP7, COL15A1, COL6A1, LAMA5, COL9A1, HGF, COL9A2, COL1A1, COL17A1, COL4A6
GO_RECEPTOR_TYROSINE_KINASE_BINDING	cluster277	66	Up	0.015204705	72	SH2B3, TOB1, RNF41, RACK1, SH2B2, NRG3, FRS2, DUSP3, CADM4, FLT3LG, FNTA, CBLC, SHC2, SH2B1, GAS6, STAP1, GDNF, ARHGEF16, ANGPT1, ANGPT2, ALKAL2, GRB14, BLNK, NRG1, IRS1, ITGAX, GFRAL, ALKAL1, SHC4, LRP4, MST1, MYOC, NCK1, NRTN, TRAT1, PCNA, ANGPT4, PIK3R1, PIK3R2, PLCG1, SHC3, PSPN, PITPNM2, PTPN1, PTPN2, PTPN11, PTPN14, ELMO2, SHC1, MAP3K7, TIAM1, TP53, YWHAG, PITPNM3, FIZ1, EIF3A, CBL, CBLB, H…
GO_REGION_OF_CYTOSOL	cluster232	24	Up	0.004584712	25	BAIAP2, TRIM9, LRRK2, STXBP5, CTBP2, DAG1, DBN1, EIF4E, EIF4EBP1, FBXO45, NCS1, MTOR, HTT, HSPA8, NEDD4, PIN1, PLCB3, PPP3CC, PRKCB, PRKCG, PTEN, SH3GL2, CALB1, HOMER1, EIF4A3
GO_REGULATION_OF_ACROSOME_REACTION	cluster233	14	Up	0.023428828	18	IQCF1, PRSS37, PLB1, SPINK13, CRISP1, FAM170B, POMZP3, PLCB1, B4GALT1, GLRA1, CCDC87, ZP4, SPINK1, STXBP1, ZP3, HYAL3, PLA2G10, CACNA1H
GO_CELL_COMMUNICATION_INVOLVED_IN_CARDIAC_CONDUCTION	cluster41	49	Up	0.006327822	56	HCN4, GJC1, TRDN, GJD3, CXADR, DSC2, DSG2, DSP, FKBP1B, FLNA, KCNE5, GJA1, GJA5, ANK2, RANGRF, CTNNA3, HRC, JUP, KCNA5, KCNJ3, KCNJ5, KCNN2, KCNQ1, RNF207, MIR208A, MIR328, ATP1A1, ATP1A2, ATP1A3, ATP1B1, ATP1B2, TNNI3K, PDE4D, PKP2, TRPM4, PRKACA, SCN3B, RYR2, SCN1B, SCN4B, SCN5A, SCN10A, SLC8A1, SRI, CACNA1C, CACNA1D, CACNA2D1, CACNB2, CALM1, CALM2, CALM3, CAMK2D, CASQ2, CAV1, CACNA1G, NUP155
GO_ACTIN_FILAMENT_DEPOLYMERIZATION	cluster23	57	Up	0.009190152	58	AVIL, CFL1, CFL2, DSTN, TRIOBP, TWF2, ADD1, ADD2, ADD3, PLEKHH2, MTPN, CARMIL2, DMTN, EPS8, F2RL1, SWAP70, FLII, SH3BP1, WASHC2C, LMOD1, GSN, TMOD4, TMOD3, TMOD2, LMOD2, VILL, SPTBN5, LIMA1, PLEK, CARMIL1, LMOD3, PDXP, CRACD, MICAL3, TWF1, SPTBN4, RDX, IQANK1, MICAL1, SPTA1, SPTAN1, SPTB, SPTBN1, SPTBN2, SVIL, TMOD1, VIL1, CAPG, CAPZA1, CAPZA2, CAPZB, PPP1R9B, SCIN, ACTN2, SEMA5A, CAPZA3, MICAL2,…
GO_NEURON_DEVELOPMENT	cluster23	1066	Up	0.009689568	1143	CDH2, NR2E3, ABI1, HDAC6, FOXO6, CDH4, RANBP9, ARMCX5-GPRASP2, DNM1L, USH1C, PQBP1, CDH11, UST, ACTR2, TSPAN2, FRY, ABI2, PLXNC1, FARP1, TENM1, ADAM10, CDK5, TOPORS, FLOT1, SPRY3, IRX5, UBE4B, PAK4, KATNB1, SEMA3A, TUBB3, ADARB1, SEC24B, OLFM1, BAIAP2, SLC9A6, STK25, CARM1, SEMA6C, SEMA6B, SEMA4F, SEMA4D, SEMA4B, SEMA3C, CIB1, ARFGEF1, DPYSL4, PDLIM5, POSTN, AVIL, B3GNT2, FUT9, ADCY1, TBR1, CFL1,…
GO_DENDRITIC_SPINE_MORPHOGENESIS	cluster23	60	Up	0.010582743	62	HDAC6, ARMCX5-GPRASP2, DNM1L, ACTR2, ABI2, ADAM10, CDK5, BAIAP2, PDLIM5, CFL1, ARHGAP33, LRRK2, CTNND2, ZDHHC15, DBN1, DHX36, DLG4, DVL1, EFNA1, EPHA4, EPHB1, EPHB2, EPHB3, NLGN1, ZNF365, SHANK2, ARC, CUX2, NGEF, SIPA1L1, DNM3, TANC2, DBNL, EEF2K, ITPKA, CAPRIN1, OPA1, PAFAH1B1, PAK3, SHANK1, NLGN3, KIF1A, PPP1R9A, DOCK10, RELN, PTEN, CAPRIN2, TIAM1, UBE3A, WNT7A, LRP8, SRCIN1, BHLHB9, CAMK2B, PP…
GO_REGULATION_OF_NEURON_DIFFERENTIATION	cluster23	633	Up	0.010688426	675	CDH2, FOXO6, CDH4, ARMCX5-GPRASP2, DNM1L, PQBP1, UST, ACTR2, ABI2, PLXNC1, ADAM10, CDK5, OLIG2, GDF11, KATNB1, HMG20B, HMG20A, SEMA3A, OLFM1, BAIAP2, STK25, CARM1, SEMA6C, SEMA6B, SEMA4F, SEMA4D, SEMA4B, SEMA3C, CIB1, PDLIM5, LBX1, AVIL, FUT9, TBR1, CFL1, PLK2, STMN2, IL1RAPL1, LZTS1, ADCY6, KLK8, CHN1, STX1B, TWF2, CHRNA3, CHRNB2, CSMD3, SLITRK1, RNF157, ARHGAP33, ADCYAP1, ACAP3, ZFYVE27, LRRK2,…
REACTOME_FCERI_MEDIATED_MAPK_ACTIVATION	cluster21	37	Up	0.007981182	87	LCP2, MAPK9, MAP2K4, MAP2K7, MAP3K1, MAPK1, GRAP2, MAPK3, MAPK8, MAPK10, SOS1, PLCG1, KRAS, VAV3, RAC1, VAV1, PAK1, MS4A2, FCER1G, VAV2, SHC1, SYK, FOS, HRAS, JUN, GRB2, FCER1A, PAK2, PLCG2, IGKV4-1, IGKV5-2, IGKV3D-20, IGLV6-57, IGLV1-51, IGLV1-47, IGLV1-44, IGLV7-43, IGLV1-40, IGLV3-27, IGLV3-25, IGLV2-23, IGLV3-21, IGLV3-19, IGLV2-14, IGLV2-11, IGLV3-1, IGLC2, IGLC3, IGHE, IGHV1-2, IGHV2-5, IG…
GO_REGULATION_OF_LEUKOCYTE_DIFFERENTIATION	cluster21	244	Up	0.009042404	290	ADA, ADAM8, RASGRP1, RNF41, CDK6, TRIB1, LRRC17, FSTL3, LILRB2, BTN2A2, PIAS3, HAX1, CEBPB, TOB2, LILRB1, FGL2, MALT1, SPINK5, LILRB4, LILRB3, DUSP10, NLRP3, PGLYRP2, PGLYRP3, FCRL3, CLPTM1, CCR1, OCSTAMP, TMEM178A, SLC9B2, PPARGC1B, CR1, CREB1, ZBTB46, CSF1, IL34, PIK3R6, RC3H1, IL23R, CTLA4, CTNNB1, NFAM1, CYLD, ZFPM1, TMEM64, ZNF675, AGER, DTX1, EGR3, ERBB2, ESRRA, EVI2B, FANCA, FANCD2, FBN1, …
GO_REGULATION_OF_AMINO_ACID_TRANSPORT	cluster72	31	Up	0.009039041	36	ARL6IP5, SLC38A3, HRH3, SLC43A2, ADORA1, ADORA2A, ABAT, AGT, RAB3GAP1, ARL6IP1, GRM7, HTR1B, ITGB1, ARG1, LEP, ATP1A2, NPY5R, NTSR1, P2RX7, AVP, AVPR1A, PSEN1, CLTRN, ACE2, RGS2, RGS4, SLC6A1, SLC12A2, STXBP1, SYT4, TRH, SLC43A1, KMO, CCK, PER2, SV2A
GO_POSITIVE_REGULATION_OF_PROTEIN_CONTAINING_COMPLEX_ASSEMBLY	cluster23	247	Up	0.011247761	257	BCL2L11, WASHC1, CDH5, OCLN, ARPC5, ARPC4, ARPC3, ARPC1B, ACTR3, ACTR2, ARPC2, AKAP9, CDH17, ABI2, WASF2, TENM1, CDKN1B, STUB1, TLR6, CCL26, RACK1, CDC42EP2, BAIAP2, UNC13B, ARPC1A, CXCL13, CDC42EP3, NCKAP1, IQGAP2, WASF3, TPPP, FAF1, CDC42EP1, CORO1A, PARK7, TIRAP, GBP5, CLU, TPPP2, CCR7, WHAMM, TRABD2A, JMY, CREB1, PARP1, MPP7, CSF2, CSF3, CARMIL2, CDC42EP5, CTNNA2, DAB2IP, DCTN1, DDB1, DDB2, D…
GO_REGULATION_OF_ANGIOTENSIN_LEVELS_IN_BLOOD	cluster53	11	Up	0.003491165	12	ATP6AP2, CES1, CMA1, CPA3, CTSG, CTSZ, ACE, ENPEP, MME, ACE2, REN, AOPEP
GO_REGULATION_OF_ANION_TRANSPORT	cluster72	93	Up	0.002336668	105	ABCA7, ATP8A1, CEBPB, ARL6IP5, CES1, CETP, AHCYL1, CFTR, SLC38A3, HRH3, SLC43A2, OSR1, ADORA1, ADORA2A, CRY2, ERFE, CYP4A11, DBI, ABAT, AGT, AGTR2, EDN1, EPRS1, AKT1, AKT2, FABP3, FGFR1, PLA2R1, RAB3GAP1, ARL6IP1, MTOR, GABRE, PRELID1, STK39, TCAF2, GRM5, GRM7, APOA1, HTR1B, ANO9, APOE, IL1B, ITGB1, ARG1, LEP, MIR33A, MIF, ATF4, ATP1A2, NPY5R, NTSR1, OXT, P2RX4, P2RX7, TRIAP1, ACSL5, PDZK1, ATP8A…
GO_REGULATION_OF_ATRIAL_CARDIAC_MUSCLE_CELL_ACTION_POTENTIAL	cluster7	5	Up	0.002036312	7	FLNA, GJA5, ANK2, RNF207, MIR328, TRPM4, RYR2
GO_MICROTUBULE_POLYMERIZATION_OR_DEPOLYMERIZATION	cluster23	111	Up	0.011568222	117	HDAC6, CDH5, RANBP9, OCLN, AKAP9, CDKN1B, APC2, KATNB1, TUBB4A, TUBGCP3, CIB1, GAS2L1, TUBGCP2, MAPRE2, KIF2C, STMN2, TPPP, TUBGCP5, TPPP2, KIF19, CCSAP, CRYAB, CSNK1D, TTBK2, KIF18B, CAMSAP1, DCTN1, TOGARAM2, DYRK1A, SKA1, SLC39A12, SKA3, FES, FGF13, FKBP4, MAPRE1, MAPRE3, TPX2, TOGARAM1, CLASP2, CAMSAP2, CLASP1, EML2, GAS2L2, ABL1, SPEF1, CLIP3, FBXO5, CKAP2, INPP5J, TUBG2, TUBGCP4, GOLGA2, RAN…
GO_OSTEOCLAST_DIFFERENTIATION	cluster21	82	Up	0.009444549	98	LRRC17, FSTL3, TCIRG1, PIAS3, CEBPB, TOB2, LILRB1, LILRB4, LILRB3, CCR1, OSCAR, OCSTAMP, TMEM178A, SLC9B2, PPARGC1B, CD109, CREB1, MAPK14, CSF1, CSF1R, IL23R, CTNNB1, TMEM64, ZNF675, GPR183, EFNA2, EPHA2, ESRRA, FBN1, FCER1G, SBNO2, FOS, MTOR, FSHB, FOXP1, GPC3, GLO1, GNAS, SIGLEC15, OSTM1, SNX10, ANXA2, IFNG, IL4, IL12B, IL17A, INPP5D, IREB2, JUNB, LTF, MITF, NF1, NOTCH2, PAFAH1B1, IL20, CLDN18,…
GO_REGULATION_OF_BINDING	cluster212	341	Up	0.003678633	367	HDAC5, TRIM28, CDK5, FLOT1, CDK9, CDKN1A, RAMP2, RAMP1, ZMPSTE24, STUB1, RACK1, SPON1, MAD2L2, CARM1, CEBPG, LAMTOR5, NES, PLK2, RUVBL2, PIM2, CDCA5, PARK7, CARD16, CTHRC1, WFIKKN1, TRIM6, ADD1, ADD2, CLIC2, CLN5, LRRK2, SPPL3, WFIKKN2, MITD1, CRK, CRMP1, CCM2L, PARP1, CSF3, CSNK1A1, CSNK1E, CSNK2B, TTBK2, ZFP90, TMC8, TICAM1, CTBP2, PYHIN1, CTNNB1, DTX3L, EFHB, CTSZ, ADRB2, CYLD, CYP2D6, DAB2, Z…
GO_MUSCLE_CONTRACTION	cluster41	298	Up	0.006485006	362	ADA, KCNE3, HCN4, STRIT1, GJC1, CERT1, AKAP9, SORBS3, CALCRL, KCNE1B, NMUR1, KLHL41, TRDN, MYL12B, MYL9, SORBS1, MYL12A, PPP1R13L, NMU, UTS2, CHGA, CHRM2, CHRM3, C12orf57, CHRNA1, CHRNA3, CHRNB1, CHRNB2, CHRNB4, CHRND, CHRNE, CHRNG, CHUK, CKMT2, CLCN1, CLIC2, CCDC78, LTB4R, JSRP1, HSPB6, CNN1, MYOM3, COMP, ADORA1, ADORA2B, MYL6B, DCANP1, CRYAB, ARHGAP42, ADRA1B, ADRA1A, NKX2-5, CCN2, ADRA2A, ADRA…
GO_REGULATION_OF_BLOOD_PRESSURE	cluster53	150	Up	0.005663263	187	NAMPT, ATP6AP2, RAMP2, CORO2B, POSTN, CES1, CORIN, NMU, UTS2, CHGA, NISCH, CMA1, CNR1, COL1A2, ADH5, ADM, ADORA1, CPA3, CRH, ARHGAP42, ADRA1D, ADRA1B, ADRA1A, ADRA2B, CTSG, CTSZ, ADRB1, CYBA, ADRB2, ADRB3, CYP4A11, CYP11B1, CYP11B2, ACE, ADAMTS16, ABAT, DRD2, DRD3, DRD5, AGT, AGTR1, AGTR2, ECE1, EDN1, EDN2, EDN3, EDNRA, EDNRB, EMP2, ENPEP, LVRN, F2R, F2RL1, P2RX2, DDAH1, TAC4, UTS2B, GAS6, GCGR, …
GO_REGULATION_OF_BLOOD_VOLUME_BY_RENIN_ANGIOTENSIN	cluster53	6	Up	0.034888554	8	CYBA, ACE, DRD3, AGT, AGTR1, AGTR2, ACE2, REN
GO_REGULATION_OF_BODY_FLUID_LEVELS	cluster78	438	Up	0.000475458	513	ADA, SH2B3, NR1H3, TSPAN32, CDO1, HMG20B, CORO2B, MYL9, VAV3, MERTK, PROCR, AGR2, CEL, SH2B2, MYL12A, PDPN, GNA13, ADCY1, MTCO2P12, ADCY2, CFTR, HPSE, ADCY3, EHD1, ADAMTS13, ADCY5, ADCY6, AKAP11, AKAP10, HPS5, CHRM1, ADCY7, CHRM3, VPS45, ADCY8, C1QTNF1, ADCY9, CLIC1, ACER1, KDF1, H3C14, COL1A1, COL1A2, COL3A1, COMP, COPA, ADM, ADORA1, ADORA2A, CPB2, CLDN4, GPAT4, CREB1, DGKK, UPRT, DOCK11, GATA5,…
GO_REGULATION_OF_CALCINEURIN_MEDIATED_SIGNALING	cluster197	34	Up	0.000569726	36	RCAN2, CIB1, CHERP, NFAT5, RCAN3, CHP1, C10orf71, SPPL3, EFHB, RCAN1, ERBB3, FHL2, CAMTA1, MTOR, GSK3B, LMCD1, NRG1, IGF1, TBC1D10C, STIMATE, ATP2B4, MYOZ2, MAPK7, PRNP, PTBP1, MYOZ1, CHP2, SLC8A2, SLC9A1, TNF, DYRK2, ACTN3, LACRT, HOMER3, HOMER2, AKAP6
GO_NEUROTRANSMITTER_SECRETION	cluster4	161	Up	0.006850998	175	DNM1L, CDK5, UNC13B, CSPG5, ADCY1, GIPC1, CPLX2, CPLX1, CHAT, PRRT2, HRH3, STX1B, CHRM2, CHRNA3, CHRNA4, CHRNA5, TRIM9, CHRNB2, CHRNB3, CHRNB4, GRIN3A, SNAP47, LRRK2, CNR1, SYT2, ADORA2A, ADORA2B, SLC32A1, RIMS4, SYT9, ADRA1A, SYT6, CTBP2, DRD1, DRD2, DVL1, STX2, NLGN1, RPH3A, RAB3GAP1, RIMS1, UNC13A, SYT11, FMR1, PIP5K1C, NCS1, SCRIB, SNAPIN, BACE1, GAD1, GAD2, PNKD, ERC2, BLOC1S6, NAAA, KCNMB4,…
REACTOME_TRANSPORT_OF_SMALL_MOLECULES	cluster29	651	Up	0.006344017	729	NIPAL3, CFTR, SLC7A2, SLC22A16, ABCB5, SLC4A1, SLC25A5, MCUB, PRKAR2B, ABCB4, AP2B1, SLC13A2, MYLIP, PSMB1, SLC6A13, HFE, CLCN6, SLC6A7, MBTPS2, PSMC4, CLCA1, CLCA4, ATP2C1, SLC38A5, SLC11A1, ATP1A2, SLC7A9, ABCC2, NR1H3, ATP6V0A1, SLC4A7, PEX3, SLC18A1, BEST2, SLC66A1, CTNS, PSMA4, AP2S1, ATP6V1H, CP, ANO2, NEDD4L, SLC4A8, ATP9A, CUL1, MCOLN3, SOAT1, ATP11B, CAMK2B, ATP2B4, SLC2A3, WNK1, CREB3L3…
GO_CATION_TRANSPORT	cluster29	1021	Up	0.005972362	1181	ADA, KCNE3, SLC9B1P1, KCNJ18, HCN4, SLC17A4, MRLN, STRIT1, ABCB6, DNM1L, ABCC9, COX17, KCNK7, PPIF, AKAP9, SLC25A15, CDK2, CDK5, CALCRL, KCNMB2, SLC17A2, RAMP2, RAMP1, RAMP3, ZMPSTE24, CDKN1B, KCNE1B, LILRB2, TCIRG1, NMUR1, PKDREJ, TRDN, MICU1, CACNG3, CACNG2, ATP8A1, PGRMC2, SLC30A9, ATP5PD, SLC25A17, SLC9A6, CHERP, SLC34A2, ATP5MG, GNB5, CLDN16, MTCO2P12, SLC12A7, YME1L1, AHCYL1, SLC17A3, CYSLT…
GO_REGULATION_OF_CAMP_MEDIATED_SIGNALING	cluster35	44	Up	0.006261047	53	PDE10A, MRAP2, RNF157, CGAS, ADCYAP1, ADCYAP1R1, GPR62, RXFP2, CRH, APLNR, LPAR1, MGRN1, RASD2, GIP, GIPR, GNAI1, GNAI2, GSK3A, APLP1, FFAR4, MIR133A1, MIR133A2, NOS1, NPY2R, ATP2B4, OPRL1, OPRM1, PDE11A, PDE2A, PDE3A, PDE3B, PDE4A, PDE4D, PEX5L, PRKAR1A, PRKAR1B, PRKAR2A, PRKAR2B, PRKCA, MRAP, ARRDC3, RGS2, SCT, SCTR, CRTC3, SSTR4, TCP11, UBE2B, UCN, OR51E2, GPR61, RAPGEF2, CDC34
GO_POSITIVE_REGULATION_OF_ION_TRANSPORT	cluster29	246	Up	0.003799552	284	KCNE3, STRIT1, COX17, AKAP9, CDK5, RAMP3, TRDN, ABCA7, CACNG3, CACNG2, ATP8A1, CEBPB, CETP, AHCYL1, CFTR, SLC38A3, LILRA2, CHP1, CHRM1, PARK7, CHRNB2, ADCYAP1R1, CCR1, LRRC38, CNTN1, ADORA1, ATPSCKMT, ADORA2A, CRH, ALG10B, NKX2-5, ADRA2A, ERFE, CTSS, ADRB2, CNKSR3, CYP4A11, DBI, TRPV3, DLG1, DMD, DNM2, ABAT, DRD1, DRD2, DRD4, AGT, APLNR, EDN1, EDN3, ANO6, EPHB2, AKT1, F2, F2R, FABP3, LRRC55, FGF1…
GO_CELL_CELL_CONTACT_ZONE	cluster41	66	Up	0.006671419	74	CDH2, GJC1, FLOT1, VAMP5, CTNNA1, CTNNB1, CXADR, TMEM65, DES, DLG1, DSC2, DSG2, DSP, CADM4, ANKRD23, FLCN, FGF13, FLOT2, OBSL1, SCRIB, NECTIN3, GJA1, GJA5, ANK2, ANK3, RANGRF, FHOD1, CTNNA3, ITGB1, JUP, KCNA5, KCNJ2, KCNJ11, AFDN, MYH1, ATP1A1, ATP1A2, ATP1B1, NRAP, PAK1, PCDH9, PECAM1, PGM5, PKP2, FXYD1, FGFRL1, AJAP1, SPTBN4, HAMP, RAP2C, NECTIN1, NECTIN2, JAM2, RAP2B, SCN1A, SCN1B, SCN2A, SCN4…
GO_NEGATIVE_REGULATION_OF_PEPTIDASE_ACTIVITY	cluster22	204	Up	0.012666909	270	MIR892B, CST8, DNAJB6, CDKN2D, WFDC2, LAMTOR5, SPINT2, SPINT3, SMR3B, PRDX3, SPINK5, BIRC8, PARK7, CARD16, WFIKKN1, RFFL, SERPINA3, WFIKKN2, WFDC12, COL4A3, CSTL1, CST9LP1, CST9L, CST9, COL6A3, COL7A1, ADORA2A, CD109, CR1, WFDC3, WFDC10A, CST11, R3HDML, CRYAB, A2ML1, CSN2, SERPINA12, CSNK2A1, CST1, CST2, CST3, CST4, CST5, CST6, CSTA, CSTB, WFDC5, SPINK13, WFDC13, DDX3X, DHCR24, DPEP1, AGT, ECM1, …
GO_REGULATION_OF_CATECHOLAMINE_METABOLIC_PROCESS	cluster198	17	Up	0.010818347	19	PARK7, CHRNB2, COMT, ABAT, DRD1, DRD4, PNKD, GPR37, HPRT1, HTR1A, ITGAM, ITGB2, MAOB, NR4A2, PRKN, PDE1B, VPS35, SLC6A3, TACR3
GO_BLOOD_MICROPARTICLE	cluster21	92	Up	0.010358612	148	A1BG, ZNF559-ZNF177, CIB2, CFHR3, ACSM1, CLU, CLIC1, SERPINA3, CP, CPN2, AFM, AGT, AHSG, A2M, ENG, STOM, ALB, F2, F13A1, FCN2, FGA, FGB, FGG, FN1, DNPEP, ZBTB38, AMBP, GC, IGKV1-5, IGHV3-23, IGHV3-13, IGHV3-7, IGLV3-25, IGLV3-21, IGLV1-47, IGKV3D-11, IGKV2D-28, IGKV1D-33, IGKV1D-12, IGKV4-1, IGKV3-20, IGKV3-15, IGKV2-40, IGKV2-30, IGKV1-39, IGKV1-17, GSN, HBA1, HBA2, HBB, HBD, HBE1, HBG2, CFH, CF…
GO_DEFENSE_RESPONSE_TO_BACTERIUM	cluster21	178	Up	0.012157176	341	DEFB131B, DEFB130B, IGLL5, MICA, KLRC4-KLRK1, OPTN, IGHV2-70D, IGHV1-69D, IGHV3-64D, TLR6, NOD1, WFDC2, SPAG11B, SPON2, UNC13B, CEBPB, CEBPE, CXCL13, GNLY, SPINK5, ADAMTS5, CD160, CHGA, LYST, TUSC2, NLRP3, TIRAP, PGLYRP2, PGLYRP3, GBP4, LEAP2, DCD, DEFB118, RNASE8, WFDC12, LYG1, REG3G, CRP, DEFB104A, BPIFA2, WFDC3, ROMO1, WFDC10A, DEFB127, CST11, DEFB129, IL23R, WFDC5, CTSG, CYBA, GBP6, WFDC13, D…
GO_REGULATION_OF_CD8_POSITIVE_ALPHA_BETA_T_CELL_ACTIVATION	cluster137	15	Up	0.014616699	18	LILRB1, PTPN22, CD274, NCKAP1L, HFE, HLA-A, HLA-E, IRF1, ZBTB7B, CRTAM, SH3RF1, XCL1, VSIR, RUNX1, RUNX3, CBFB, SOCS1, MAPK8IP1
GO_REGULATION_OF_CD8_POSITIVE_ALPHA_BETA_T_CELL_DIFFERENTIATION	cluster137	6	Up	0.005693821	6	NCKAP1L, ZBTB7B, RUNX1, RUNX3, CBFB, SOCS1
GO_NEGATIVE_REGULATION_OF_CELL_CELL_ADHESION	cluster21	160	Up	0.012619371	191	SH2B3, LILRB2, BTN2A2, CDSN, GPNMB, MAD2L2, CEBPB, SPINT2, LILRB1, FGL2, GLMN, CD300A, VSIG4, C1QTNF1, B4GALNT2, ADORA2A, CCM2L, RC3H1, CTLA4, ADAMTS18, DLG1, ABAT, JAG1, DTX1, DUSP3, TIGIT, ERBB2, AKT1, FCGR2B, FGG, FGL1, FOXJ1, SWAP70, TMEM131L, SCRIB, GTPBP4, ALOX12, ABL1, LRRC32, PTPN22, PLA2G2D, TNFRSF21, GLI3, GNRH1, IFNL1, LGALS9B, RGCC, CD274, TBX21, ANXA1, HFE, HLA-DRB1, HLA-G, HLX, HMGB…
GO_POSITIVE_REGULATION_OF_PRODUCTION_OF_MOLECULAR_MEDIATOR_OF_IMMUNE_RESPONSE	cluster21	89	Up	0.012882224	100	C17orf99, SPON2, MAD2L2, CD226, LILRB1, MALT1, CD160, SHLD3, NLRP3, CLNK, TRIM6, EXOSC6, TICAM1, SHLD1, DDX1, DHX36, F2RL1, FCER1G, PAXIP1, CLCF1, DDX58, KLK5, PTPN22, GATA3, GPI, FFAR3, FFAR2, TBX21, HLA-A, HLA-E, HLA-F, HLA-G, HPX, RAET1G, IL1B, IL1R1, IL2, IL4, IL4R, IL5, IL6, IL13, IL18, KARS1, KIR2DL4, SCIMP, MIF, MLH1, MSH2, EXOSC3, KMT5B, MZB1, GPRC5B, CD244, PGC, TLR9, SASH3, SHLD2, RIF1,…
REACTOME_FCGAMMA_RECEPTOR_FCGR_DEPENDENT_PHAGOCYTOSIS	cluster21	89	Up	0.013447992	143	FGR, BTK, FYN, WAS, PIK3CB, CYFIP2, NCKAP1, ELMO2, CDC42, ACTB, PLD1, HSP90AA1, HSP90AB1, ITPR3, ABL1, MYO9B, MAPK1, MYH9, HCK, MAPK3, PLD3, PIK3R2, WASL, LIMK1, ARPC3, WASF1, ACTR3, WIPF1, PIK3CA, WIPF3, ITPR2, NCKAP1L, PLCG1, MYH2, PLD2, ARPC1B, WASF3, VAV3, RAC1, ABI1, ACTR2, ABI2, VAV1, FCGR2A, MYO10, PIK3R1, PLPP5, PAK1, FCGR1A, DOCK1, ITPR1, ELMO1, NCK1, WASF2, VAV2, CD3G, ARPC5, ARPC2, PRK…
GO_CYTOPLASMIC_MICROTUBULE_ORGANIZATION	cluster23	61	Up	0.012329791	63	TRDN, TUBGCP3, CIB1, TUBGCP2, TPPP, KATNA1, CHP1, TUBGCP5, KIF19, PLK3, CCDC13, CEP120, CAMSAP1, DCTN1, DLG1, DYNC1H1, DVL1, CAMSAP2, CLASP1, CLIP3, IFT172, TUBG2, TUBGCP4, CCDC88B, HOOK2, KPNB1, RHOA, LIMK2, FIGNL2, MAPT, CCDC88C, NUMA1, PAFAH1B1, STMN3, PCM1, HOOK1, MAP10, FIGN, CCDC88A, CENPJ, CEP126, SLAIN2, CAMSAP3, TRPV4, CLIP1, FIGNL1, DST, SPAST, TUBG1, EZR, CLIP2, FSD1, CLIP4, KATNAL2, K…
GO_REGULATION_OF_CELL_GROWTH_INVOLVED_IN_CARDIAC_MUSCLE_CELL_DEVELOPMENT	cluster15	17	Up	0.016247406	25	PARP2, EDN1, PI16, MTOR, G6PD, GSK3A, IGF1, MIR199A1, MIR199A2, MIR199B, MIR19A, MIR19B1, MIR19B2, MIR208A, PAK1, PIN1, PPARA, HAMP, RGS2, RGS4, YY1, DDX39B, CAV3, CTDP1, AKAP6
GO_REGULATION_OF_CELL_KILLING	cluster205	63	Up	0.005842967	92	BCL2L11, MICA, KLRC4-KLRK1, RASGRP1, CD226, LILRB1, RIPK3, CD160, SLAMF6, RAET1E, CR1L, CRK, PIK3R6, IL23R, CD55, AP1G1, AGER, DNASE1, DNASE1L3, F2RL1, FCER2, FCGR2B, KLRK1, CADM1, NCR3, GAPDH, STAP1, CFH, HLA-A, HLA-B, HLA-E, HLA-F, HLA-G, HLA-H, MR1, HSP90AB1, ICAM1, IFNG, IL4, IL7R, IL12A, IL12B, IL12RB1, IL13, ITGAM, KIR2DL4, ARG1, KRT6A, CLEC12B, LAG3, LAMP1, LEP, LGALS9, SH2D1A, ARRB2, NOS2…
GO_REGULATION_OF_DENDRITIC_SPINE_MORPHOGENESIS	cluster23	46	Up	0.013259592	48	ARMCX5-GPRASP2, DNM1L, ACTR2, ABI2, ADAM10, CDK5, BAIAP2, PDLIM5, CFL1, ARHGAP33, LRRK2, ZDHHC15, DBN1, DHX36, EFNA1, EPHA4, NLGN1, ARC, CUX2, NGEF, SIPA1L1, DNM3, TANC2, DBNL, EEF2K, ITPKA, CAPRIN1, OPA1, PAFAH1B1, PAK3, NLGN3, KIF1A, PPP1R9A, RELN, PTEN, CAPRIN2, TIAM1, UBE3A, LRP8, SRCIN1, BHLHB9, CAMK2B, PPFIA2, SHANK3, CDK5R1, KALRN, LZTS3, ARHGAP44
GO_NEURON_DIFFERENTIATION	cluster23	1293	Up	0.013526949	1406	CDH2, NR2E3, ABI1, HDAC6, FOXO6, HDAC5, EPOP, CDH4, RANBP9, ARMCX5-GPRASP2, DNM1L, USH1C, PQBP1, CDH11, UST, ACTR2, TSPAN2, FRY, ABI2, PLXNC1, FARP1, TENM1, ADAM10, CDK5, TOPORS, FLOT1, OLIG2, GDF11, SPRY3, IRX5, UBE4B, PAK4, KATNB1, HMG20B, HMG20A, SEMA3A, TUBB3, ADARB1, SEC24B, OLFM1, BAIAP2, SLC9A6, STK25, CARM1, SEMA6C, SEMA6B, SEMA4F, SEMA4D, SEMA4B, CEBPB, SEMA3C, CIB1, ARFGEF1, DPYSL4, PDL…
GO_REGULATION_OF_CELL_PROJECTION_ASSEMBLY	cluster51	175	Up	0.008632488	184	WASHC1, OCLN, ACTR3, ACTR2, ARPC2, WASF2, TENM1, KLHL41, CDC42EP2, CDC42EP3, AVIL, NCKAP1, SEPTIN9, SDCCAG8, ENTR1, CDC42EP1, TWF2, EVI5L, CCDC151, CNTROB, ARAP1, CCR7, DOCK11, CARMIL2, CDC42EP5, CEP120, CYLD, SAXO1, PLPPR5, ADAMTS16, DNM2, DPYSL3, EPHA2, TAPT1, DMTN, EPS8, F2RL1, FER, MAPK15, NLGN1, DZIP1, KANK1, CYFIP1, SYNE2, COBL, ATMIN, FMR1, TBC1D30, RHOQ, CDC42EP4, CORO1C, ZMYND8, MTOR, TC…
GO_REGULATION_OF_PROTEIN_CONTAINING_COMPLEX_ASSEMBLY	cluster23	427	Up	0.014460815	448	HDAC6, BCL2L11, WASHC1, CDH5, OCLN, ARPC5, ARPC4, ARPC3, ARPC1B, ACTR3, ACTR2, ARPC2, PREB, AKAP9, CDH17, ABI2, WASF2, TENM1, CDKN1B, STUB1, TLR6, CCL26, TUBB4A, RACK1, CDC42EP2, HAX1, BAIAP2, UNC13B, ARPC1A, CXCL13, ARFGEF1, CDC42EP3, AVIL, NCKAP1, IQGAP2, WASF3, TMSB15A, STMN2, TPPP, TRIOBP, FAF1, CDC42EP1, CORO1A, PRRT2, STX1B, PARK7, TWF2, TRIM9, TIRAP, GBP5, ADD1, ADD2, CLU, ADD3, TPPP2, CCR…
GO_REGULATION_OF_CELL_SIZE	cluster23	177	Up	0.01517556	181	CDH4, CDK4, CDK5, SEMA3A, OLFM1, VAV3, SEMA6C, SEMA6B, SEMA4F, SEMA4D, SEMA4B, SEMA3C, LAMTOR5, SLC12A7, TWF2, TMEM123, ADD1, CLCN3, CLCN6, ZFYVE27, CLN3, CLNS1A, IQGAP3, WDR36, MTPN, CRABP2, CREB1, TTL, DBN1, DCC, DNM2, DPYSL2, DSCAM, E2F4, EDN1, EFNA5, MEGF8, ANO6, CTTN, EPHA7, AKT1, SEMA3D, FGF13, RUFY3, RAB21, KDM1A, WDTC1, FSTL4, RAP1GAP2, SPART, CYFIP1, FN1, ADNP, MACF1, LPAR3, MTOR, ABL1, …
GO_TERTIARY_GRANULE_MEMBRANE	cluster21	60	Up	0.013569441	73	SIGLEC14, ADAM8, ATP6AP2, ADAM10, LILRB2, CEACAM8, LILRA3, CD300A, TMC6, CHRNB4, COPB1, HGSNAT, SIRPA, CYBA, CYBB, CLEC12A, CLEC4C, ANO6, MCEMP1, STOM, FCAR, FCER1G, CD93, NBEAL2, ATP11A, UBR4, FPR2, CLEC5A, GAA, SVIP, LAMTOR2, CLEC4D, ITGAM, ITGAX, ITGB2, LAIR1, TARM1, NRAS, OLR1, RAB14, SERPINB6, ATP6V0C, PLAU, PLD1, GPR84, CD177, PTAFR, RAP2C, PTPRB, RAP2B, CEACAM1, SLC2A3, SLC11A1, SNAP25, VA…
GO_REGULATION_OF_CELLULAR_AMIDE_METABOLIC_PROCESS	cluster90	426	Up	0.006465429	509	MIR298, MIR877, MIR939, MIR365A, MIR365B, C8orf88, DPH3P1, TSFM, LRPPRC, TRAP1, TOB1, CDK4, EIF1, HNRNPR, RIDA, EIF1B, ABCA7, PRG3, RACK1, SPON1, SYNCRIP, USP16, PAIP1, IGF2BP1, IGF2BP3, IGF2BP2, KHDRBS1, CELF1, TMED10, GCN1, RNF139, LARP4, CHRNA7, SLC2A13, CIRBP, MALSU1, NIBAN1, CLU, DNAJC24, UHMK1, TRIM71, CPEB2, MTPN, SAMD8, EIF5AL1, PIWIL4, RC3H1, LSM14B, AARS1, DAPK1, DAPK3, DAZ1, DAZL, ZNF5…
GO_REGULATION_OF_CELLULAR_CARBOHYDRATE_CATABOLIC_PROCESS	cluster77	10	Up	0.006042486	11	GSK3A, INS, PGAM1, PHKG2, PPP1CA, PPP1CB, PPP1R3D, TIGAR, TP53, PPP1R3B, SCARB2
GO_PEPTIDASE_REGULATOR_ACTIVITY	cluster22	176	Up	0.012936398	227	TANK, CST8, PSME3, PSMD14, NOD1, RACK1, WFDC2, SPINT2, CTSC, SPINT3, CLPX, SMR3B, PRDX3, SPINK5, ADRM1, BIRC8, CARD16, WFIKKN1, SERPINA3, WFIKKN2, WFDC12, COL4A3, CSTL1, CST9LP1, CST9L, CST9, COL6A3, COL7A1, CD109, WFDC3, WFDC10A, CST11, R3HDML, A2ML1, CSN2, SERPINA12, CST1, CST2, CST3, CST4, CST5, CST6, CSTA, CSTB, WFDC5, CTSH, SPINK13, WFDC13, DPEP1, AGT, AHSG, SERPINB1, NLRP7, A2M, ABCA2, FBLN…
GO_REGULATION_OF_CELLULAR_COMPONENT_MOVEMENT	cluster81	944	Up	0.001648675	1142	ADA, AKT3, CDKN2B-AS1, KCNE3, MIR892B, MIR665, MIR939, HDAC6, HDAC5, PDCD6, HCN4, WASHC1, CDH5, MIR1298, MIR1908, MIR1290, MIR711, MIR2355, APELA, KLRC4-KLRK1, C8orf44-SGK3, DNM1L, PTPRU, ADAM8, CDH13, AKAP9, PLXNC1, RNF41, ADAM10, CDK5, CDK6, TRIB1, SPRY2, CDKN1B, CCL26, CITED2, SEMA3A, DLC1, ATP8A1, RACK1, ADARB1, GPNMB, CREB3, SEMA6C, SEMA6B, SEMA4F, SEMA4D, SEMA4B, SEMA3C, CIB1, CXCL13, PDPN,…
GO_POSITIVE_REGULATION_OF_AXON_EXTENSION	cluster23	42	Up	0.016890641	43	CDH4, TWF2, ZFYVE27, DBN1, DSCAM, MEGF8, RUFY3, CYFIP1, FN1, ADNP, MACF1, GDI1, DISC1, GOLGA4, DBNL, ANAPC2, ILK, L1CAM, LIMK1, LRP1, MAP1B, MAPT, NTRK3, PAFAH1B1, PAK1, TNFRSF12A, TRPV2, POU4F2, ISLR2, SHTN1, CXCL12, BMPR2, SRF, CDKL5, TRPC5, VEGFA, NDEL1, SEMA7A, RAB11A, NRP1, SEMA5A, MAP3K13, NTN1
GO_POSITIVE_REGULATION_OF_CATABOLIC_PROCESS	cluster22	424	Up	0.01367636	453	HDAC6, BCL2L11, HUWE1, ADAM8, OPTN, BCAP31, TOB1, RNF41, TRIM13, TRIB1, HNRNPR, CALCOCO2, RIDA, CDKN1B, STUB1, APC2, TRIM22, NOD1, RACK1, ARIH2, ZER1, TRIM38, CEBPA, KAT5, ATG7, SPTLC1, NPRL2, CAMKK2, CTSC, PLK2, PIM2, MID2, WWP1, WWP2, FAF1, CDC37, RNF139, EGLN2, SNF8, PARK7, PHB2, OSBPL7, FAM122A, APOA5, TRIM6, CLU, LRRK2, SOCS4, PLK3, RNF19B, AADAC, KLHL40, TRIM71, ADORA1, CPT1A, AMER1, ASB11,…
GO_REGULATION_OF_CELLULAR_RESPONSE_TO_GROWTH_FACTOR_STIMULUS	cluster46	253	Up	0.003555488	310	PDCD6, MIR1224, CDH5, TGFBR3L, TOB1, SPRY3, SPRY1, SPRY2, FSTL3, STUB1, CDKN1C, CDKN2B, CITED2, FST, SLC9A6, CXCL13, GIPC1, SPINT3, CNMD, EMILIN1, PTP4A3, FSTL1, STRAP, IL17F, CIDEA, VASN, LRG1, WFIKKN1, WFIKKN2, CD109, CREBBP, FGFBP3, CCBE1, HJV, CTNNB1, DAB2IP, DAB2, SPRED1, EID2, DCN, TMPRSS6, BMPER, DLX1, DNM2, AGT, AGTR2, DAND5, CADM4, SPRED2, FLCN, ENG, HTRA4, EP300, FBN1, FBN2, LEMD2, ELAP…
GO_REGULATION_OF_CELLULAR_RESPONSE_TO_TRANSFORMING_GROWTH_FACTOR_BETA_STIMULUS	cluster46	115	Up	0.003533974	129	TGFBR3L, SPRY1, SPRY2, STUB1, CDKN1C, CDKN2B, CITED2, GIPC1, SPINT3, EMILIN1, STRAP, IL17F, CIDEA, VASN, LRG1, WFIKKN1, WFIKKN2, CD109, CREBBP, DAB2, SPRED1, EID2, DLX1, DNM2, DAND5, SPRED2, FLCN, ENG, HTRA4, EP300, FBN1, FBN2, SNW1, PEG10, SIRT1, FOLR1, LEMD3, FAM89B, NPNT, BAMBI, ZNF451, DKK3, GLG1, GOT1, BCL9L, HIPK2, ONECUT1, HSPA1A, HSPA5, HSP90AB1, ING2, ITGA3, NRROS, SPRED3, LOX, LTBP1, MI…
GO_REGULATION_OF_EOSINOPHIL_MIGRATION	cluster17	6	Up	0.009634637	6	ADAM8, CD300A, DAPK2, IL4, PTGER4, CCL24
GO_REGULATION_OF_CILIUM_MOVEMENT	cluster183	25	Down	0.02059928	33	CATSPER1, TPPP2, CCR6, DNAAF1, CCSAP, IQCF1, DEFB1, GAS2L2, TAC4, TTLL6, CFAP20, RNASE10, CCDC39, PGAM4, CCDC40, ARMC4, CFAP298, EPPIN, BBS2, BBS4, PRDM14, SEMG1, SEMG2, TACR2, TACR1, TACR3, CFAP69, MKKS, TEX101, CCDC65, DNAH11, RGN, DRC1
GO_REGULATION_OF_CIRCADIAN_SLEEP_WAKE_CYCLE	cluster301	13	Up	0.02889938	22	ADA, NMU, CHRNB2, ADORA1, ADORA2A, CRH, CSF2, ADRB1, DRD2, DRD3, NLGN1, GHRH, GHRHR, HCRTR2, KCNA2, MTNR1B, NPY2R, GHRL, PTGDS, NPS, PER3, NR1D1
GO_REGULATION_OF_CLATHRIN_DEPENDENT_ENDOCYTOSIS	cluster43	18	Up	0.00581403	18	TNK2, DAB2, DNM2, AAK1, SYT11, UBQLN2, PIK3CB, BMP2K, SCYL2, SMAP1, SH3GL2, SH3GL3, DGKD, WASL, HIP1R, UNC119, DNAJC6, SNAP91
GO_REGULATION_OF_COAGULATION	cluster78	76	Up	0.003758747	88	SH2B3, PROCR, PDPN, HPSE, C1QTNF1, CPB2, ADAMTS18, ABAT, EDN1, ANO6, DMTN, EPHB2, F2, F2R, F2RL1, F3, F7, F11, F12, FAP, FCER1G, HS3ST5, FGA, FGB, FGG, ENPP4, ALOX12, GP1BA, ANXA2, ANXA5, FOXA2, HRG, APOE, APOH, KLKB1, KNG1, KRT1, LYN, MIR19B1, MIR19B2, SERPINC1, NFE2L2, NOS3, SERPINE1, SERPINB2, F11R, PDGFA, PDGFB, PDGFRA, SERPINE2, PLA2G4A, PLAT, PLAU, PLAUR, PLG, PLEK, SERPINF2, PRKCA, PRKCD, …
GO_CYTOPLASMIC_MICROTUBULE	cluster23	73	Up	0.018853868	78	HDAC6, APC2, TUBA1B, ARFGEF2, TUBGCP2, MAPRE2, KIF2C, SPACA9, MISP, CCSAP, FAM161B, KIF18B, TTC30B, CYLD, CFAP206, CYP2A6, SAXO1, TOGARAM2, DYNC1H1, REEP3, CEP162, MAPRE1, MAPRE3, TOGARAM1, CLASP2, MTUS2, FBXW11, RPGRIP1L, CLASP1, CKAP2, TUBG2, SERP1, SAXO2, HID1, ODF3L2, APC, ARL3, MID1, C4orf47, NUMA1, PAFAH1B1, DCXR, REEP2, GTSE1, DYNC2LI1, MAP10, BCAS3, TMEM214, SYBU, SELENOS, SRPRB, TRPV4, C…
GO_CELLULAR_ION_HOMEOSTASIS	cluster29	561	Up	0.00372377	679	CD24, CDH5, ABCB6, BCAP31, ATP6AP2, LPAR6, CDK5, RAMP3, TCIRG1, TRDN, MICU1, CD52, SLC30A9, SLC9A6, CIB2, CHERP, GLRX3, CXCL13, SLC34A2, SCGN, CXCR6, GNA13, CLDN16, CFTR, CYSLTR1, CCR9, NMU, AFG3L2, IMMT, ADCY5, CORO1A, CHP1, SLC46A1, CTRC, SYNPO, CHRNA7, ADCY8, C1QTNF1, CKB, ADCYAP1, ADCYAP1R1, CLCN3, PDZD8, CLIC2, CLN3, CLN5, LRRK2, SPPL3, CCR1, SLC24A4, CCR3, CCR4, CCR5, CCR6, CCR7, CCR8, ACKR…
GO_NEGATIVE_REGULATION_OF_DENDRITE_DEVELOPMENT	cluster23	28	Up	0.019291728	28	CARM1, PLK2, DCC, EFNA1, NLGN1, FSTL4, NGEF, DNM3, GSK3A, HDAC2, TLX2, ID1, ARF6, NFATC4, ASAP1, BCL11A, NLGN3, PPP3CA, PTEN, PTPRS, GORASP1, SRGAP2C, TRPC5, TRPC6, UBE3A, YWHAH, RAPGEF2, KIAA0319
REACTOME_NERVOUS_SYSTEM_DEVELOPMENT	cluster23	560	Up	0.020494608	580	CYP51A1, PLXND1, ITGA2B, AP2B1, CACNA1G, FARP2, SCN4A, PSMB1, RPS20, RANBP9, FYN, LYPLA2, TYROBP, PSMC4, ISL1, CNTN1, WWTR1, ANK1, GAB2, RPL26L1, TRIO, PSMA4, AP2S1, EPHA3, COL9A2, PIK3CB, RPL18, GPC1, NTN1, PRKCQ, NGEF, NEO1, CACNB1, RHOA, ROCK1, PSME4, TRPC7, PFN2, SPTB, CLTCL1, PABPC1, CSNK2A2, CDC42, EPHA8, NCK2, RPL31, RPS6KA2, PRKACA, RPS6KA6, TRPC5, CRMP1, CLASP1, NTN4, KCNQ2, SEMA3A, ACTB…
GO_REGULATION_OF_DNA_BINDING	cluster212	114	Up	0.013482446	124	TRIM28, ZMPSTE24, MAD2L2, CEBPG, LAMTOR5, CDCA5, PARK7, WFIKKN1, TRIM6, WFIKKN2, PARP1, CSNK2B, ZFP90, PYHIN1, CTNNB1, DDIT3, ZNF675, AGER, E2F1, EGF, ZBTB7C, EP300, ERCC2, ERCC4, HABP4, SIRT2, FOXC1, KDM1A, WAPL, MAU2, HEY1, HEY2, NIPBL, SIN3A, GATA1, GATA3, HIPK2, GTF2B, GZMA, H1-0, HDAC2, HMGB1, HMGB2, HMOX1, HES1, ID1, ID2, ANKRD33, IFI16, IFNG, IGF1, PDX1, IRF4, ISL1, ITGA2, JAK2, JUN, SUMO4…
GO_REGULATION_OF_DNA_BIOSYNTHETIC_PROCESS	cluster189	105	Up	0.000964603	109	TEN1, PARP3, CDKN1A, CCT7, CCT4, CCT2, CCT8, CERS1, PTGES3, POLG2, PNKP, NEK7, PARP4, CTNNB1, DACH1, DCP2, DKC1, DUSP1, PTK2B, FGF2, MAPK15, FGFR4, CCT5, SMG6, SMG5, PARM1, PRKD2, POT1, SH2B1, FBXO4, TINF2, GDF2, GREM1, GJA1, DNAJC2, ANKRD1, RGCC, HGF, HNRNPA1, HNRNPA2B1, HNRNPC, HNRNPD, HNRNPU, HSP90AA1, HSP90AB1, KCNK2, ARRB2, MAP3K4, MEN1, MYC, ATM, NEK2, NPPC, NVL, NOX4, PAK3, PARN, PCNA, PDG…
GO_REGULATION_OF_ENDOCYTOSIS	cluster190	196	Up	0.002367026	210	APELA, DNM1L, NR1H3, CDH13, TNK2, FLOT1, ABCA7, LILRB1, RAB31, STON1, PACSIN2, STX1B, CD300A, BTBD9, APOA5, AP2S1, CLU, CLN3, LRRK2, ANKRD13B, GSG1L, PROM2, AP2A1, DAB2, DGKQ, AP2B1, DLG4, DNM1, DNM2, DRD2, DRD3, DRD4, TOR1A, SCAMP5, EFNB2, EGF, ANO6, ABCA2, EPHA3, F2RL1, AAK1, NLGN1, DKK1, RAB21, SYT11, ARC, FMR1, NEDD4L, SCRIB, CD2AP, ALOX15, ABL1, PCSK9, SNX33, CLIP3, LRRTM2, APPL1, LDLRAP1, S…
GO_REGULATION_OF_ENDODERMAL_CELL_DIFFERENTIATION	cluster289	5	Up	0.010594629	5	COL5A1, COL5A2, DKK1, MESP1, MACROH2A1
GO_REGULATION_OF_ENDOTHELIAL_CELL_MIGRATION	cluster81	164	Up	0.001906049	238	AKT3, MIR939, HDAC5, PDCD6, MIR1908, MIR2355, CIB1, CXCL13, PLK2, PDCD10, NUS1, AAMP, CSNK2B, CCBE1, DAB2IP, AMOTL1, SPRED1, DCN, GADD45A, BMPER, AGT, AGTR2, EDN1, EFNA1, EPHA2, EMP2, AKT1, ETS1, PTK2B, FGF1, FGF2, FGF4, FGFR1, VASH1, FOXC2, FLT4, SASH1, SIRT1, SH3BP1, ALOX12, ABL1, FUT1, PRKD2, ADGRA2, GATA2, GATA3, GDF2, FOXP1, SRPX2, BMP10, GLUL, GPI, GPLD1, ANGPT1, EMC10, ANGPT2, GRN, RGCC, C…
GO_POSITIVE_REGULATION_OF_ERK1_AND_ERK2_CASCADE	cluster17	158	Up	0.009738967	214	APELA, RASGRP1, SPRY2, RAMP3, CCL26, ABCA7, NOD1, GPNMB, CIB1, CHI3L1, CAVIN3, PHB2, CHRNA7, TIRAP, ADCYAP1, CCR1, CCR7, CRKL, CSF1R, ADRA1A, CCN2, GPBAR1, GLIPR2, DDT, BMPER, AGER, DRD2, GPR183, EGFR, PRXL2C, EPO, ERBB4, F2R, F2RL1, PTK2B, MTURN, FGA, FGB, FGF2, FGF4, FGF8, FGF10, FGFR3, FGFR2, FGFR4, FGG, FLT4, FPR2, ARHGAP8, ALOX15, FSHR, ABL1, NPNT, DSTYK, PRKD2, PTPN22, GAS6, GATA4, FGF20, F…
GO_REGULATION_OF_EPIDERMIS_DEVELOPMENT	cluster3	82	Up	0.001335023	91	CDH3, CDSN, FST, TRIM16, HPSE, SPINK5, MYSM1, KDF1, REG3G, CD109, CTNNB1, CTSK, CTSL, CTSV, CYP27B1, ETV4, EZH2, ELAPOR2, FOXC1, HEY2, MAFF, ALOX15B, DKK4, SFN, DLL1, GRHL1, HOXA7, HES1, AQP3, KRT2, KRT10, KRT17, HES5, KRT84, MIR125B1, MIR125B2, SMAD4, MAFG, MSX2, MYCL, NAB1, NAB2, ATOH1, NGFR, NME2, NOTCH1, NUMA1, IL20, REG3A, GAL, SERPINB13, ERRFI1, PPARD, MED1, ESRP1, MACROH2A2, FERMT1, PRKCH,…
GO_REGULATION_OF_EXCRETION	cluster75	17	Up	0.023473339	24	CORIN, COMT, ADORA1, ADORA2A, DRD2, DRD3, AGT, AGTR1, AGTR2, EDN1, EDNRB, SNX5, GNAI2, NPHS1, NPPB, NPR1, OXT, AVP, AVPR1A, AVPR2, STC1, TAC1, SPX, SLC9A3R1
GO_PRESYNAPSE	cluster4	472	Up	0.006954394	524	CDH2, DNM1L, CDH8, CDH9, CDH10, ADAM10, CDK5, FLOT1, STX6, HNRNPR, ATP8A1, BAIAP2, SLC9A6, VTI1B, UNC13B, CEL, RABAC1, SCGN, PDLIM5, GNB5, GRAP, GIPC1, CPLX2, CPLX1, CYP46A1, NMU, C1QL1, RAB10, RAB40B, COPS5, RAB35, CHAT, STON1, PRRT2, HRH3, STX1B, CHRM1, CHRM2, CHRM3, VPS45, PARK7, PHB2, EXOC3, CHRNA4, ADCY8, TRIM9, CHRNB2, UCN3, KCTD12, FCHO2, RAB3C, ADCYAP1, SNAP47, AP1S1, CLCN3, CLCN4, CLCN5,…
GO_PROTEIN_CONTAINING_COMPLEX_SUBUNIT_ORGANIZATION	cluster23	1821	Up	0.022192371	1978	HDAC6, SNRPGP15, SNAP25-AS1, PET100, PDCD6IP, RNU4ATAC, RNU6ATAC, PDCD6, BCL2L11, FRAT1, WASHC1, TSPY10, CDH5, PET117, CHAF1A, RANBP9, OCLN, BHLHE40-AS1, FARSB, DNM1L, COX17, SNUPN, USH1C, PTGES3L, ARPC5, ARPC4, ARPC3, ARPC1B, ACTR3, ACTR2, ARPC2, PREB, AKAP9, RNVU1-8, CDH17, ABI2, LPCAT3, WASF2, CNIH1, TENM1, RBM5, AL357153.1, AC007920.2, RNVU1-4, RNVU1-14, RNVU1-15, RNVU1-17, RNU6-9, RNVU1-3, R…
PID_PTP1B_PATHWAY	cluster11	46	Up	0.002049145	51	LEPR, PDGFRB, TXN, SPRY2, ITGA2B, SRC, INS, DOK1, STAT3, RHOA, CAV1, CRK, CSN2, JAK2, CAPN1, STAT5B, FER, PTPN1, AKT1, LEP, TYK2, LYN, LAT, YBX1, CSF1R, STAT5A, PDGFB, ITGB3, PIK3R1, SOCS3, BCAR1, CDH2, YES1, INSR, BLK, CSF1, EGF, HCK, NOX4, PRL, PRLR, SHC1, CSK, GRB2, FCGR2A, IRS1, FGR, FYN, LCK, PIK3CA, EGFR
GO_REGULATION_OF_FILOPODIUM_ASSEMBLY	cluster51	44	Up	0.009131139	46	TENM1, ARAP1, CCR7, DOCK11, PLPPR5, DPYSL3, DMTN, NLGN1, FMR1, RHOQ, ZMYND8, GAP43, PPP1R16B, DNM3, GPM6A, AGRN, ARF6, MYO10, PALM, BCAS3, FNBP1L, ABITRAM, PPP1R9A, PRKCD, TENM2, RAB5A, RALA, CCL21, RAB17, SRGAP2C, FSCN1, SRF, TGFB3, TGFBR1, TRPM2, FXR1, CAPZB, ESPN, MIEN1, NRP1, WASL, NEURL1, FXR2, RIPOR2, ARHGAP44, CDC42
GO_REGULATION_OF_G_PROTEIN_COUPLED_RECEPTOR_SIGNALING_PATHWAY	cluster35	130	Up	0.011475117	147	ADA, APELA, RAMP2, RAMP1, RAMP3, PRMT5, RGS14, USP20, METAP2, CHGA, PTGDR2, MRAP2, MGLL, RNF157, RASGRP4, ADCYAP1, CNGB1, CNGA1, GRK7, ADM, CRY1, ADRB2, GRK2, DGKQ, DNM1, DNM2, DRD2, DRD3, APLNR, EDN1, F2, FGF8, FRMPD1, USP33, METAP1, PLCB1, MGRN1, RPGRIP1L, PHF24, FNTA, FNTB, SLC39A14, AIPL1, GAS2L2, KLK5, GIPR, GNAI2, GNAT1, GNG4, GNG7, GPR27, GPER1, GRK4, GRK5, GRK6, GIT1, GRP, GSK3A, GTF2H2, …
GO_REGULATION_OF_GLIAL_CELL_DIFFERENTIATION	cluster155	66	Up	0.000633845	75	OLIG2, PRMT5, DUSP10, ZNF488, IL34, CTNNB1, DAB1, DAG1, GSX2, DLX1, DLX2, DRD3, EGR2, EPHA4, F2, ZNF365, DICER1, DAAM2, CLCF1, MTOR, TENM4, TMEM98, TNFRSF21, PRPF19, BIN1, HDAC1, HDAC2, HES1, ID2, ID4, IL6, IL6ST, HES5, LDLR, LIF, MIR142, MIR181B1, MIR181B2, MIR181C, MAG, MBD1, MDK, ASPA, NF1, NKX2-2, NKX6-1, NOTCH1, NTRK3, SERPINE2, PPARG, PTN, PTPRZ1, RELA, RHEB, SHH, BMP2, SPINT1, CNTN2, TGFB1…
GO_REGULATION_OF_GTPASE_ACTIVITY	cluster48	444	Up	0.003212351	479	RASA4B, KLRC4-KLRK1, DNM1L, TBC1D3G, TBC1D3K, TBC1D3D, PREB, RASGRP1, FAM13A, PLXNC1, RASA4, TNK2, RASGRP2, SPRY1, SPRY2, TBC1D3E, TBC1D3I, NET1, APC2, CCL26, DLC1, RACK1, RAPGEF3, CDC42EP2, VAV3, SEC23B, SEC23A, SEMA4D, CXCL13, ARFGEF1, RGS14, NPRL2, GNB5, IQGAP2, RALBP1, TMED2, MAPRE2, ADAP1, TBC1D8, BVES, FICD, CHM, FZD10, CHML, CHN1, CHN2, SNX18, ARHGAP33, EVI5L, ADCYAP1, ACAP3, ARAP2, ARAP1,…
GO_AXON	cluster4	592	Up	0.006992953	643	ABI1, HDAC6, SH2D3C, IQCJ-SCHIP1, SMIM31, CDH8, ARPC5, ARPC3, ATP6AP2, ADAM10, CDK5, HNRNPR, AP3S2, SIGMAR1, KATNB1, CACNG2, SEMA3A, TUBB3, TUBB4A, BASP1, OLFM1, SLC9A6, UNC13B, CIB1, ATG7, DCTN2, SCGN, IGF2BP1, AVIL, KIF1C, CPLX2, CPLX1, NMU, C1QL1, AP3M2, STMN2, KIF3A, IL1RAPL1, CORO1A, PRRT2, STX1B, CHRM1, SCN11A, CHRM2, CHRM3, PARK7, PHB2, EXOC3, TWF2, AZIN2, ADCY8, UCN3, SLC2A13, LMTK3, GPRI…
GO_ADAPTIVE_IMMUNE_RESPONSE	cluster21	354	Up	0.013950198	687	ADA, C17orf99, PARP3, IGLL5, MICA, KLRC4-KLRK1, IL18BP, EBI3, IGHV2-70D, IGHV1-69D, IGHV3-64D, LILRB2, TCIRG1, CLEC4M, BTN3A3, MAD2L2, CLEC10A, BATF, CXCL13, CD226, TNFSF13B, MASP2, CTSC, LILRB1, FGL2, MALT1, KDELR1, LILRB5, LILRB4, LILRA1, LILRB3, LILRA3, RIPK3, BTN3A2, BTN3A1, CD160, DUSP10, SHLD3, TREX1, ADCY7, NLRP3, SLAMF6, TNFRSF13C, SH2D1B, CLC, EXOSC6, CLU, CCR6, RNF19B, IL31RA, CR1, CR2,…
GO_REGULATION_OF_HYALURONAN_BIOSYNTHETIC_PROCESS	cluster111	8	Up	0.007773855	8	CLTC, AP2A1, EGF, HAS2, NFKB1, PDGFB, SMPD3, TGFB1
GO_REGULATION_OF_INTEGRIN_MEDIATED_SIGNALING_PATHWAY	cluster330	15	Up	0.002727662	15	CTNNA1, EMP2, DMTN, FLNA, LIMS1, LIMS2, PRKD1, CD177, PHACTR4, BST1, TIMP1, SLC2A10, LOXL3, ITGB1BP1, CD63
GO_REGULATION_OF_KERATINOCYTE_DIFFERENTIATION	cluster3	39	Up	0.002652655	45	CDSN, TRIM16, REG3G, CD109, CTSK, CTSL, CTSV, CYP27B1, ETV4, FOXC1, ALOX15B, GRHL1, HOXA7, AQP3, KRT84, MIR125B1, MIR125B2, MSX2, NME2, NOTCH1, NUMA1, IL20, REG3A, SERPINB13, ERRFI1, MED1, MACROH2A2, PRKCH, OVOL2, PLAAT4, ROCK1, SRSF6, ZFP36L1, VDR, ZFP36, ZBED2, GRHL2, SGPP1, NCOA3, RUNX1, TP63, CBFB, KRT36, ROCK2, MACROH2A1
GO_REGULATION_OF_LAMELLIPODIUM_ASSEMBLY	cluster51	35	Up	0.01799189	38	OCLN, ACTR3, ACTR2, ARPC2, WASF2, AVIL, NCKAP1, TWF2, CARMIL2, DNM2, EPHA2, DMTN, FER, MTOR, AUTS2, MSTN, HRG, MIR196A1, MIR196A2, MIR214, PLCE1, PLXNB3, ATP7A, BRK1, BIN3, TWF1, RAC1, RAC2, FSCN1, CLRN1, WAS, WNT1, AKIRIN1, CAPZB, FRMD7, SLIT2, HDAC4, CDC42
GO_REGULATION_OF_CD4_POSITIVE_ALPHA_BETA_T_CELL_ACTIVATION	cluster21	51	Up	0.013982832	63	MALT1, CD160, NLRP3, RC3H1, IL23R, CD55, AGER, IL27, GATA3, LGALS9B, CD274, TBX21, ANXA1, NCKAP1L, HLX, HMGB1, IFNG, IL2, IL4, IL4R, IL12B, IL12RB1, IL18, IRF4, JAK3, ARG2, LGALS9, MIR21, SMAD7, TARM1, MYB, FOXP3, ZBTB7B, IL23A, SASH3, RC3H2, PRKCQ, PRKCZ, TWSG1, SH3RF1, RARA, BCL6, CCL19, XCL1, VSIR, NFKBIZ, LGALS7B, LGALS9C, TGFBR2, TNFSF4, ZC3H12A, LOXL3, NFKBID, RUNX1, RUNX3, CBFB, SOCS1, RIP…
REACTOME_INNATE_IMMUNE_SYSTEM	cluster21	891	Up	0.01444848	1114	FGR, CFH, FUCA2, ENPP4, AOC1, CASP10, SARM1, CREBBP, MPO, ITGAL, LAMP2, MAP3K14, ALDH3B1, NOS2, PSMB1, MGST1, PGLYRP1, MMP25, MASP2, PRSS3, CD4, BTK, FYN, RNF216, PLAUR, TYROBP, LTF, ALOX5, PSMC4, MVP, POLR3B, DNASE1L1, CAPN1, ACP3, WAS, SLC11A1, MRE11, SERPINB1, C8B, ERP44, BIRC3, DERA, RNASET2, CD44, TNFRSF1B, GRN, LRRC7, GAB2, ATP6V0A1, MAP2K3, VCL, TIMP2, AGA, C6, PSMA4, LCP2, ATP6V1H, HEXB, …
GO_REGULATION_OF_MONONUCLEAR_CELL_MIGRATION	cluster17	45	Up	0.0112403	51	CREB3, CCL27, CCR1, CMKLR1, MAPK14, CSF1, CSF1R, IL34, MOSPD2, AGER, DUSP1, ANO6, AIF1, PLCB1, FPR2, DEFB124, GREM1, MSTN, CXCL17, HMGB1, IL4, CXCL10, KARS1, LGALS3, LYN, MDK, NBL1, CCN3, SERPINE1, MAPK1, MAPK3, LGMN, SLAMF8, S100A14, PTK2, RARRES2, TRPV4, S100A7, CCL1, CCL5, CXCL12, BMP5, THBS1, TNF, C3AR1, C5AR1, CCR2, PLA2G7, AKIRIN1, PDGFD, SLIT2
GO_REGULATION_OF_LIPASE_ACTIVITY	cluster149	78	Up	0.006583184	101	NR1H3, NMUR1, GNA13, PHB2, RASGRP4, APOA5, ADCYAP1R1, ADRA1A, AGT, AGTR1, LPAR1, EDNRA, EGFR, ESR1, FGF2, FGFR1, FGFR3, FGFR2, PLA2R1, FLT1, ABL1, ABL2, ANGPTL3, GNA15, GNAQ, ANG, ANXA1, HPCA, HRAS, APOA1, HTR2A, HTR2B, APOA2, APOA4, GPIHBP1, APOC1, APOC2, APOC3, CCN1, APOH, ITK, ARF4, KIT, RHOA, RHOC, ARHGAP6, LIPC, ARL1, LPL, LRP1, MIR182, PLIN5, NTF3, NTF4, NTRK2, NTRK3, P2RY6, FURIN, PCSK6, A…
GO_REGULATION_OF_LIPID_TRANSPORT	cluster33	107	Up	0.009793029	135	MIR301B, NR1H3, LPCAT3, ABCA7, ATP8A1, CES1, CETP, KDM5B, OSBPL6, C1QTNF1, NUS1, APOA5, NAXE, CRH, CRHR1, CRY1, SCP2D1, ERFE, CYP4A11, TTC39B, CYP19A1, DBI, AGT, AGTR1, AGTR2, ABCA1, EDN1, EGF, ABCA2, EPRS1, AKT1, AKT2, FABP3, PLA2R1, SIRT1, PCSK9, GALR1, LDLRAP1, ABCA12, GDF9, PRELID1, GPS2, ZDHHC8, ANXA2, APOA1, APOA2, APOA4, ENPP7, APOC1, APOC2, APOC3, APOE, IL1B, ITGAV, ITGB3, YJEFN3, LEP, LR…
GO_REGULATION_OF_LONG_TERM_SYNAPTIC_POTENTIATION	cluster55	43	Up	0.006567352	48	LILRB2, SCGN, ADCY1, CYP46A1, FAM107A, CHRNA7, ADCY8, ADORA1, ADORA2A, CREB1, CX3CR1, IGSF11, AGER, DRD2, EPHA4, EPHB2, ARC, CRTC1, NCSTN, ABL1, NPTN, NSG1, GSK3B, APOE, APP, INS, MIR30B, MME, EIF2AK4, NF1, NRGN, ZDHHC2, PAIP2, NLGN3, YTHDF1, PPP1R9A, PRNP, LGMN, RELN, PTN, STAU1, SHISA7, TYROBP, CALB1, CALB2, SHANK3, SQSTM1, AKAP5
GO_REGULATION_OF_LOW_DENSITY_LIPOPROTEIN_PARTICLE_RECEPTOR_CATABOLIC_PROCESS	cluster224	5	Up	0.019356457	6	ABCA2, PCSK9, MYLIP, ANXA2, APOE, FURIN
GO_REGULATION_OF_LYMPHOCYTE_APOPTOTIC_PROCESS	cluster139	46	Up	0.010609374	56	ADA, ADAM8, RIPK3, LGALS16, GIMAP8, PTCRA, TSC22D3, EFNA1, NOC2L, FOXP1, PRELID1, LGALS13, CD274, HIF1A, IL2, IL7R, IL10, IDO1, JAK3, ARG2, LGALS3, LGALS9, LYN, MIR17HG, MIF, P2RX7, PDCD1, PIP, PRKCQ, LGALS14, SLC39A10, PTEN, GPAM, SLC46A2, BAX, RAG1, BCL6, CCL5, BLK, BMP4, BTK, TP53, WNT5A, BIRC7, DOCK8, ZC3H8, NFKBID, HSH2D, IRS2, FADD, BCL10, CD3G, AURKB, CD27, FNIP1, CD74
GO_REGULATION_OF_MACROPHAGE_ACTIVATION	cluster237	42	Up	0.012198089	59	NR1H3, TLR6, CEBPA, CTSC, VSIG4, LRRK2, SPACA3, IL31RA, LRFN5, FCGR2B, ADGRF5, SYT11, SHPK, STAP1, TAFA3, GRN, HSPD1, IL4, IL4R, IL6, IL10, IL13, KARS1, LBP, LDLR, MYO18A, MIR128-1, MIR128-2, MIR142, MIR145, MIF, MMP8, CD200, ATM, PLA2G4A, TREM2, PTPRC, RORA, CCL3, CX3CL1, SLC7A2, BPI, THBS1, TLR4, GPR137B, WNT5A, TNIP2, ZC3H12A, PLA2G10, TTBK1, HAVCR2, CST7, SPHK1, IL33, IL1RL1, MFHAS1, NR1D1, C…
GO_REGULATION_OF_MEMBRANE_INVAGINATION	cluster159	15	Up	0.004616912	16	ABCA7, RAB31, CD300A, ANO6, F2RL1, SYT11, ALOX15, STAP1, GATA2, NCKAP1L, ITGA2, TREM2, PPARG, APPL2, C3, CD36
GO_REGULATION_OF_MEMBRANE_REPOLARIZATION_DURING_ACTION_POTENTIAL	cluster7	7	Up	0.020532913	13	KCNE3, DLG1, FLNA, RNF207, MIR1-1, MIR1-2, MIR133A1, MIR133A2, MIR328, CACNA2D1, CACNB3, CAV1, NOS1AP
GO_REGULATION_OF_MICROGLIAL_CELL_ACTIVATION	cluster237	13	Up	0.01195345	21	CTSC, LRRK2, SYT11, STAP1, TAFA3, GRN, IL6, LDLR, MIR128-1, MIR128-2, MIR142, MMP8, ATM, TREM2, PTPRC, CCL3, CX3CL1, TTBK1, CST7, SPHK1, NR1D1
GO_REGULATION_OF_MICROTUBULE_BASED_MOVEMENT	cluster183	39	Down	0.019355442	48	HDAC6, CATSPER1, BORCS5, TPPP2, CCR6, DNAAF1, CCSAP, IQCF1, DEFB1, GAS2L2, CNIH2, TAC4, TCTEX1D2, TRIM58, TTLL6, CFAP20, RNASE10, CCDC39, IGBP1, LAMP1, MAP2, PGAM4, NEFH, CCDC40, ARMC4, RHOT1, CFAP298, EPPIN, BBS2, BBS4, PRDM14, SEMG1, SEMG2, STK11, TACR2, TACR1, TACR3, TTC21B, CFAP69, TRIM46, MKKS, TEX101, CCDC65, DNAH11, HAP1, RGN, DRC1, FEZ1
GO_NEGATIVE_REGULATION_OF_NEURON_PROJECTION_DEVELOPMENT	cluster23	150	Up	0.023110699	154	CDK5, SEMA3A, CARM1, SEMA6C, SEMA6B, SEMA4F, SEMA4D, SEMA4B, SEMA3C, CIB1, PLK2, STMN2, ADCY6, KLK8, STX1B, LRRK2, CRMP1, RTN4RL1, CTSZ, PAQR3, PRAG1, DAB1, DCC, DGUOK, DPYSL3, LPAR1, EFNA1, EFNB2, EFNB3, EPHA4, EPHA7, EPHB2, SEMA3D, FGF13, NLGN1, INPP5F, FKBP4, ZNF365, RUFY3, DKK1, FSTL4, RAP1GAP2, SPART, KANK1, MINAR1, DENND5A, SNAPIN, NGEF, GAK, DNM3, GDI1, GFI1, INPP5J, MYLIP, GSK3A, CERS2, H…
GO_REGULATION_OF_MODIFICATION_OF_POSTSYNAPTIC_STRUCTURE	cluster231	9	Up	0.008771193	9	BAIAP2, CYFIP1, CHMP2B, RHOA, ITSN1, TIAM1, CAMKV, CTTNBP2, CDC42
GO_REGULATION_OF_MODIFICATION_OF_SYNAPTIC_STRUCTURE	cluster231	14	Up	0.020545835	13	BAIAP2, CLN3, EPHA4, CYFIP1, ABL1, CHMP2B, RHOA, GRIPAP1, ITSN1, TIAM1, CAMKV, CTTNBP2, CDC42
REACTOME_CHEMOKINE_RECEPTORS_BIND_CHEMOKINES	cluster17	40	Up	0.017171685	58	CX3CL1, CXCL2, CCL22, CCL17, CXCL12, CCL7, CCL2, CCL1, CCR6, CCL20, CCRL2, CCR2, CXCR4, CXCL6, CCR7, ACKR4, CCL25, CCL21, CXCL9, XCL1, XCL2, ACKR3, ACKR2, CCL28, CXCL13, CXCR5, CCR5, CXCL16, CXCR1, CXCL3, CXCL5, PPBP, PF4, CXCL1, CCR1, CX3CR1, CXCL10, CXCL11, CXCL8, CCL11, CXCR6, CCL19, XCR1, CCR9, CCR8, CXCR2, CCL13, CCR3, CCR4, CCR10, CXCR3, CCL27, CCL5, CCL3, CCL16, CCL4, CCL3L3, CCL3L1
GO_REGULATION_OF_MONOOXYGENASE_ACTIVITY	cluster194	53	Up	0.010509631	66	CDH3, NOD1, LYPLA1, PARK7, CYGB, NOSTRIN, NUS1, CNR1, CNR2, CYP27B1, DHFR, DNM2, AGTR2, EGFR, AKT1, PTK2B, FCER2, DDAH2, DDAH1, GCH1, GDNF, GFI1, GLA, HIF1A, HSP90AA1, HTR2B, ZDHHC21, IFNG, APOE, IL1A, IL1B, INS, KRAS, LEP, MIR130B, MIR132, MIR138-1, MIR138-2, MIR212, MIR26A1, MIR26A2, MIR27B, NFKB1, NOS3, NPR3, ATP2B4, MIR378A, NOSIP, POR, DHFRP1, S100A1, SNCA, SPR, TERF2, TERT, TNF, VDR, CALM1,…
GO_REGULATION_OF_MULTI_ORGANISM_PROCESS	cluster233	68	Up	0.006714803	79	ADA, APELA, TCP11X1, LHFPL2, CIB1, PRDX4, PTGDR2, CNR1, ACVR1C, IQCF1, PRSS37, PLB1, SPINK13, CRISP1, FAM170B, EDNRB, POMZP3, SIRT2, PLCB1, FMR1, B4GALT1, GJA1, AGO2, HPGDS, GLRA1, ANXA2, HDAC2, RNASE10, GPR149, IGF1, INHBA, INHBB, ARHGDIB, MIR15B, MIR16-1, MIR16-2, ASTL, NODAL, NPPC, NPR2, WEE2, OVGP1, OXT, OXTR, P2RY1, PAEP, PDE3A, YTHDF2, PPP2R1A, CCDC87, INTS13, PRDM9, PTAFR, ZP4, BNC1, SMURF…
GO_REGULATION_OF_MUSCLE_ADAPTATION	cluster15	74	Up	0.024451967	102	MIR208B, PARP2, CDK9, GLRX3, PPARGC1A, FBXO32, MTPN, GATA5, PARP1, ADRA1A, DAG1, AGT, EDN1, AIF1, PI16, FOXO1, FOXO3, MTOR, G6PD, BMP10, GSK3A, LMCD1, IGF1, IGFBP5, IL6ST, JARID2, MYMK, LMNA, MIR1-1, MIR1-2, MIR133A1, MIR133A2, MIR145, MIR17, MIR199A1, MIR199A2, MIR199B, MIR19A, MIR19B1, MIR19B2, MIR20A, MIR208A, MIR21, MIR214, MIR25, MIR34B, MIR34C, MIR17HG, SMAD3, SMAD4, MEF2A, MYH7, MYOG, NOS3…
GO_POSITIVE_REGULATION_OF_MUSCLE_CONTRACTION	cluster41	40	Up	0.006744521	47	ADA, NMU, CHGA, CHRM3, ADRA1A, CCN2, ADRA2B, ABAT, EDN1, EDN2, CTTN, ENO1, F2R, NPNT, GHSR, GPER1, ITGA2, KCNQ1, KIT, RHOA, RNF207, MIR1-1, MIR1-2, MIR21, ATP1A1, ATP2A1, NPPA, NPY2R, OXT, OXTR, GHRL, TRPM4, PTAFR, PTGS2, ACE2, RGS2, PROK2, SRF, TACR2, TACR3, TBXA2R, UCN, SPX, SPHK1, MYOCD, GSTO1, NOS1AP
GO_REGULATION_OF_BLOOD_CIRCULATION	cluster41	242	Up	0.008577814	303	ADA, KCNE3, HCN4, APELA, GJC1, ABCC9, AKAP9, KCNMB2, IRX5, ZMPSTE24, KCNE1B, TRDN, CACNG3, CACNG2, SEMA3A, GLRX3, CELF2, CORIN, AHCYL1, NMU, CHGA, BVES, CHRM2, CHRM3, CLIC2, FOXN4, GJD3, ADM, ADORA1, ADORA3, ARHGAP42, ADRA1D, ADRA1B, ADRA1A, NKX2-5, CCN2, ADRA2A, ADRA2B, ADRA2C, CXADR, ADRB1, GRK2, CYP2J2, TMEM65, DBH, ACE, DES, DLG1, DMD, DMPK, AGER, DRD2, DSC2, DSG2, AGT, DSP, HBEGF, AGTR1, AGT…
GO_REGULATION_OF_MYELINATION	cluster101	43	Up	0.013192125	46	CTSC, WASF3, TPPP, KLK8, ZNF488, CTNNB1, DAG1, LGI4, DLG1, TYMP, EGR2, AKT1, SIRT2, DICER1, MTOR, TENM4, TMEM98, TNFRSF21, HGF, ITGAX, HES5, NCMAP, MAG, NSUN5, PARD3, PTEN, PTN, PTPRZ1, JAM2, RARA, RARB, RARG, S100B, SOX10, TG, TNFRSF1B, MYRF, NKX6-2, CST7, SLC25A12, ZPR1, MTMR2, EIF2AK3, FIG4, RNF10, KIF14
GO_NEUROTRANSMITTER_TRANSPORT	cluster4	204	Up	0.007197445	229	DNM1L, CDK5, FLOT1, UNC13B, ARL6IP5, CSPG5, ADCY1, GIPC1, CPLX2, CPLX1, CHAT, PRRT2, HRH3, STX1B, CHRM2, PARK7, CHRNA3, CHRNA4, CHRNA5, TRIM9, CHRNB2, CHRNB3, CHRNB4, GRIN3A, SNAP47, LRRK2, CNR1, SYT2, ADORA2A, ADORA2B, SLC32A1, RIMS4, SYT9, ADRA1A, SYT6, CTBP2, DDC, DRD1, DRD2, DRD3, DRD4, DVL1, TOR1A, SLC29A1, STX2, SLC29A4, NLGN1, RPH3A, RAB3GAP1, SV2C, RIMS1, UNC13A, SYT11, FMR1, PIP5K1C, NCS…
GO_REGULATION_OF_MYOBLAST_FUSION	cluster15	18	Up	0.005438397	22	FLOT1, EHD1, MAPK14, FLT3LG, EHD2, IL4, IL4R, CXCL10, CXCL9, MYF5, MYF6, MYOD1, MYOG, NFATC2, ADGRB1, CAPN2, TNFSF14, CFLAR, SCGB3A1, GDF15, CD53, RIPOR2
GO_NEGATIVE_REGULATION_OF_ACTIN_FILAMENT_POLYMERIZATION	cluster23	63	Up	0.023459356	65	ARFGEF1, AVIL, TMSB15A, TRIOBP, TWF2, ADD1, ADD2, ADD3, MTPN, CARMIL2, KANK4, DMTN, EPS8, FLII, KANK1, WASHC2C, KANK3, LMOD1, TMSB15B, GSN, TMOD4, TMOD3, TMOD2, PFN4, MIR214, LMOD2, VILL, SPTBN5, CYRIB, PFN1, PFN2, SSH1, SSH3, CARMIL1, PRKCD, LMOD3, CRACD, TWF1, SPTBN4, BBS4, RDX, IQANK1, SPTA1, SPTAN1, SPTB, SPTBN1, SPTBN2, SVIL, TMOD1, TMSB4X, VIL1, FHOD3, MKKS, CAPG, CAPZA1, CAPZA2, CAPZB, SSH…
GO_REGULATION_OF_NERVOUS_SYSTEM_PROCESS	cluster101	125	Up	0.003571776	148	AKAP9, BAIAP2, UNC13B, CTSC, WASF3, NMU, SMR3B, TPPP, KLK8, STX1B, SCN11A, MGLL, CHRNA7, CHRNB4, ZNF488, LRRK2, COMT, ADORA1, ATPSCKMT, TAFA4, ADRA2C, IGSF11, ADRB2, DAG1, DLG4, DMPK, ABAT, AGT, DVL1, TYMP, EDN1, EDNRB, EGR2, F2R, FABP5, PTK2B, FGF12, DLGAP4, NLGN1, SHANK2, IGSF9B, RIMS1, CUX2, FMR1, DICER1, NPTXR, ZMYND8, MTOR, CNIH2, TENM4, TMEM98, GBA, GHSR, SMR3A, CACNG5, CACNG4, TNFRSF21, GL…
GO_REGULATION_OF_MICROTUBULE_BASED_PROCESS	cluster23	227	Up	0.024452567	240	HDAC6, PDCD6IP, CDH5, PARP3, OCLN, CEP295NL, AKAP9, CDK2AP2, CDKN1B, APC2, KATNB1, TUBB4A, RBM14, TACC3, CIB1, SPAG5, GAS2L1, PLK4, PLK2, MAPRE2, RCC1, STMN2, TPPP, CHEK1, FAM107A, RASSF1, CEP250, CATSPER1, BORCS5, C10orf90, CLTC, TPPP2, CCR6, DNAAF1, CCSAP, CHMP4B, IQCF1, UBXN2B, TTBK2, CTNNB1, SPICE1, CEP120, CYLD, CAMSAP1, DCTN1, TOGARAM2, DEFB1, DIAPH1, DYNC1H1, DYRK1A, EFNA5, MARK2, EPHA3, E…
GO_MICROTUBULE_BINDING	cluster23	257	Up	0.024782151	265	HDAC6, KIF28P, BCL2L11, DNM1L, CEP295NL, KIF20A, LRPPRC, APC2, KATNB1, NDRG1, TUBGCP3, SPAG5, CENPE, CENPF, GAS2L1, RGS14, CETN1, CETN2, CETN3, KIF1C, GJB6, FTCD, TUBGCP2, MAPRE2, KIF2C, MID2, TPPP, KATNA1, KIF3A, LZTS1, CHP1, KIF12, GABARAP, GABARAPL2, TUBGCP5, C10orf90, LRRK2, WHAMM, KIF19, CNN3, CCSAP, SPATA4, CRYAB, TTBK2, KIF18B, KLC3, RMDN2, JAKMIP1, CAMSAP1, SAXO1, EML5, DCTN1, DCX, TOGARA…
GO_REGULATION_OF_REGULATED_SECRETORY_PATHWAY	cluster4	149	Up	0.00741422	162	DNM1L, CDK5, UNC13B, CSPG5, ADCY1, GIPC1, CPLX2, CPLX1, PRRT2, STX1B, CHRM2, CD300A, CHRNA4, CHRNA5, TRIM9, CHRNB2, CHRNB3, GRIN3A, LRRK2, CNR1, SYT2, ADORA2A, ADORA2B, RIMS4, SYT9, ADRA1A, SYT6, ADRA2A, AP1G1, DRD1, DRD2, DVL1, SCAMP5, UNC13D, F2RL1, FCER1G, FCGR2B, FER, FES, FGR, NLGN1, RAB3GAP1, FOXF1, RIMS1, SYT11, FMR1, NCS1, SNAPIN, BACE1, CBARP, GATA2, GNAI2, GIT1, ABR, GRIK5, GSK3B, ADGRE…
GO_PERIKARYON	cluster4	139	Up	0.007417816	156	KCNE3, HDAC6, G3BP1, CDK5, RACK1, OLFM1, MCRS1, SEMA4F, CIB1, CPLX2, CPLX1, PDE10A, AZIN2, SYNPO, ADCYAP1, ERCC8, LRRK2, TMEM266, CNGA3, CNR2, CRH, CRHBP, CRMP1, CRYAB, RBFOX3, RTN4RL1, CTNND2, CTSV, DHX36, DLG2, DMWD, DRD2, DRP2, EFNA2, AIF1, ELAVL4, ENDOG, ENO2, C9orf72, EPHA4, RUFY3, SIRT2, WDFY3, DDN, NCDN, FLNA, SYT11, ASTN2, FMR1, GRIP1, BRD1, SLC17A8, FUS, GAP43, NSMF, CNTNAP2, GIGYF2, TIA…
GO_REGULATION_OF_NITRIC_OXIDE_SYNTHASE_ACTIVITY	cluster194	44	Up	0.021567908	52	NOD1, LYPLA1, CYGB, NOSTRIN, NUS1, CNR1, CNR2, DHFR, DNM2, AGTR2, EGFR, AKT1, PTK2B, FCER2, DDAH2, DDAH1, GCH1, GLA, HIF1A, HSP90AA1, HTR2B, ZDHHC21, APOE, IL1A, IL1B, INS, KRAS, LEP, MIR132, MIR138-1, MIR138-2, MIR212, MIR26A1, MIR26A2, NOS3, NPR3, ATP2B4, NOSIP, DHFRP1, S100A1, SPR, TERF2, TERT, TNF, CALM1, CALM3, CAV1, CAV3, WASL, ACVR2A, SCARB1, NOS1AP
GO_REGULATION_OF_NON_MOTILE_CILIUM_ASSEMBLY	cluster302	11	Up	0.007892818	12	SEPTIN9, DNM2, ATMIN, MAK, MAP4, WRAP73, CENPJ, BBS4, RP1, HAP1, CEP135, SEPTIN7
GO_REGULATION_OF_ODONTOGENESIS	cluster112	25	Up	0.020225617	27	ENAM, CSF1, APCDD1, ODAPH, DMP1, EDN1, FGF8, AMELX, RSPO2, AMTN, MSX1, NGFR, TNFRSF11B, PAX9, ASPN, BCOR, DMRT3, SHH, BMP2, BMP4, TFAP2A, WNT6, SP6, WNT10A, RUNX2, MMP20, CD34
GO_REGULATION_OF_OLIGODENDROCYTE_DIFFERENTIATION	cluster155	37	Up	0.00056199	40	OLIG2, PRMT5, DUSP10, ZNF488, IL34, CTNNB1, DAG1, GSX2, DLX1, DLX2, DRD3, ZNF365, DAAM2, MTOR, TENM4, TMEM98, TNFRSF21, HDAC1, HDAC2, HES1, ID2, ID4, HES5, MDK, ASPA, NF1, NKX2-2, NOTCH1, PPARG, PTN, PTPRZ1, RHEB, SHH, TLR2, TNFRSF1B, TP73, CXCR4, SLC45A3, OPALIN, WDR1
GO_REGULATION_OF_ORGANIC_ACID_TRANSPORT	cluster72	58	Up	0.001518433	67	ARL6IP5, CES1, SLC38A3, HRH3, SLC43A2, OSR1, ADORA1, ADORA2A, ERFE, CYP4A11, ABAT, AGT, AGTR2, EDN1, EPRS1, AKT1, AKT2, FABP3, PLA2R1, RAB3GAP1, ARL6IP1, STK39, GRM7, HTR1B, IL1B, ITGB1, ARG1, LEP, MIR33A, MIF, ATP1A2, NPY5R, NTSR1, OXT, P2RX4, P2RX7, ACSL5, ATP5PF, AVP, AVPR1A, AVPR1B, MAP2K6, PSEN1, CLTRN, ACE2, RGS2, RGS4, SLC6A1, SLC12A2, SSTR4, STXBP1, SYK, SYT4, THBS1, TRH, PLA2G6, PLA2G10,…
GO_REGULATION_OF_OXIDATIVE_STRESS_INDUCED_CELL_DEATH	cluster8	62	Up	0.025581352	77	HDAC6, TRAP1, LANCL1, TLR6, RACK1, ATG7, PARK7, LRRK2, NCOA7, TLDC2, PARP1, CTNNB1, ENDOG, AKT1, FOXO3, SIRT1, SLC7A11, FYN, FBXO7, GATA4, NOX1, HTRA2, GPR37, GPX1, UBQLN1, HGF, HIF1A, HSPB1, IL10, INS, MIRLET7B, MIR133A1, MIR133A2, MIR17, MIR195, MIR19A, MIR21, MIR29B1, MIR29B2, MIR34A, MIR92A1, MIR92A2, MCL1, MET, MMP3, ATF4, NFE2L2, NONO, P4HB, PRKN, PAWR, PDE8A, STK26, OXR1, FBXW7, MAPK7, PSA…
GO_REGULATION_OF_OXIDATIVE_STRESS_INDUCED_INTRINSIC_APOPTOTIC_SIGNALING_PATHWAY	cluster8	25	Up	0.016740566	27	TRAP1, PARK7, PARP1, AKT1, SIRT1, NOX1, HTRA2, GPX1, UBQLN1, HIF1A, HSPB1, INS, MCL1, NFE2L2, NONO, P4HB, PRKN, FBXW7, MAPK7, SFPQ, PINK1, SOD1, SOD2, NME5, VNN1, NOL3, BAG5
GO_SYNAPTIC_SIGNALING	cluster4	658	Up	0.007850516	751	CDH2, GJC1, DNM1L, CDH8, CDH11, AKAP9, CDK5, FLOT1, LILRB2, CACNG3, CACNG2, ADARB1, BAIAP2, UNC13B, CEL, SCGN, RGS14, CSPG5, ADCY1, NRG3, SLC12A7, GIPC1, PLK2, CPLX2, CPLX1, CYP46A1, NMU, UTS2, CHAT, IL1RAPL1, FAM107A, LZTS1, NISCH, GPR176, PRRT2, PACSIN2, HRH3, STX1B, CHRM1, CHRM2, CHRM3, PARK7, CHRM4, CHRM5, GABARAP, CHRNA1, SYNPO, CHRNA2, CHRNA3, CHRNA4, CHRNA5, CHRNA7, ADCY8, CHRNB1, TRIM9, C…
GO_CARBOHYDRATE_HOMEOSTASIS	cluster4	211	Up	0.008795847	246	FOXO6, BCKDK, RACK1, UNC13B, CEBPA, CFTR, GJB6, PPARGC1A, ADCY5, PARK7, ADCY8, CMA1, ACSM2A, CNR1, SLC9B2, CPB2, CRH, CRY1, CRY2, SESN3, ADRA2A, CYBA, CYP7A1, CYP11B1, DBH, BHLHA15, AGER, EFNA5, CRTC2, ENDOG, SLC29A1, EPHA5, AKT1, ERN1, FABP5, ADGRF5, FOXK1, RFX6, FGFR4, FKBP1B, RAB11FIP2, FOXO1, FOXO3, SIRT1, SLC39A14, ALOX5, STXBP4, G6PC, BACE2, MPC2, SIN3A, RAB11FIP5, ZBTB20, GAS6, GATA4, FGF2…
GO_REGULATION_OF_PHOSPHATASE_ACTIVITY	cluster82	162	Up	0.002340432	175	TMEM225B, PPP1R2P1, FARP1, MPHOSPH10, RCAN2, CD2BP2, SEMA4D, ARPP19, PPP1R17, RIPK3, RCAN3, CHP1, CD300A, LMTK3, ELFN2, FCRL3, PHACTR3, FAM122A, PPP1R27, TMEM132D, WDR81, PPARGC1B, CRY2, PPP1R36, PPP1R1C, PPP4R2, PPP1R2B, SH3RF2, SPRED1, CNST, DLG2, DLG3, DMPK, DRD2, RCAN1, AGTR2, ENSA, PHACTR1, PPP1R35, FKBP1A, FKBP1B, LMTK2, PPP6R1, RRP1B, ANKLE2, FKBP15, RIMBP2, CABIN1, PPP1R15A, MTOR, NPNT, B…
GO_REGULATION_OF_PHOSPHOPROTEIN_PHOSPHATASE_ACTIVITY	cluster82	110	Up	0.000681514	117	PPP1R2P1, RCAN2, ARPP19, PPP1R17, RCAN3, CD300A, ELFN2, FCRL3, PHACTR3, FAM122A, PPP1R27, CRY2, PPP1R36, PPP1R1C, PPP4R2, PPP1R2B, SH3RF2, DMPK, DRD2, RCAN1, AGTR2, ENSA, PHACTR1, PPP1R35, FKBP1A, FKBP1B, LMTK2, PPP6R1, ANKLE2, CABIN1, PPP1R15A, MTOR, BOD1L1, PPP1R16B, TIPRL, B3GAT3, PPP1R14B, GNAI2, PPP2R3B, BOD1L2, PPP1R37, GSK3B, HTT, NCKAP1L, HSP90AB1, IGBP1, IGFBP3, IKBKB, ITGA1, JAK2, ELFN1…
GO_REGULATION_OF_PLATELET_DERIVED_GROWTH_FACTOR_RECEPTOR_BETA_SIGNALING_PATHWAY	cluster235	7	Up	0.013066971	8	HIP1, LOX, LRP1, PTPN2, PTPN12, SRC, HIP1R, MYOCD
GO_REGULATION_OF_POLYSACCHARIDE_METABOLIC_PROCESS	cluster77	38	Up	0.034274301	44	SORBS1, CLTC, AP2A1, EGF, AKT1, AKT2, ESRRB, PASK, MTOR, GCGR, GCK, GSK3A, GSK3B, HAS2, IGF1, IGF2, INS, INSR, IRS1, KHK, NFKB1, PDGFB, ENPP1, INPP5K, PHKG2, POMC, PPP1CA, PPP1CB, PPP1R3A, PPP1R3C, PPP1R3D, SMPD3, SELENOS, PTH, PPP1R3G, TGFB1, PHLDA2, PPP1R3B, RUBCNL, DYRK2, IRS2, PPP1R3F, PPP1R3E, EPM2AIP1
GO_CELLULAR_MACROMOLECULE_CATABOLIC_PROCESS	cluster22	1125	Up	0.014161979	1201	HDAC6, UBE2DNL, PDCD6IP, USP17L10, USP17L11, USP17L12, USP17L13, USP17L17, USP17L18, USP17L19, USP17L20, USP17L21, USP17L22, USP17L15, TOM1L1, HUWE1, USP17L23, LRPPRC, BCAP31, TOB1, CDK2, RBM7, RNF41, PSME3, TRIM13, TOPORS, PSMD14, TRIB1, HNRNPR, RIDA, ZMPSTE24, STUB1, UBE4B, MAEA, MARCHF6, TCIRG1, ANAPC10, RACK1, ARIH2, ZER1, TRIM38, SYNCRIP, CEBPA, KAT5, RNASEH2A, UBD, ERN2, USP16, PAIP1, TRIM3…
GO_POSITIVE_REGULATION_OF_PROTEIN_CATABOLIC_PROCESS	cluster22	208	Up	0.014457399	224	HUWE1, ADAM8, BCAP31, RNF41, TRIB1, CDKN1B, STUB1, APC2, RACK1, ARIH2, ZER1, CEBPA, ATG7, CTSC, PLK2, WWP1, WWP2, FAF1, RNF139, EGLN2, SNF8, OSBPL7, FAM122A, CLU, LRRK2, SOCS4, PLK3, RNF19B, KLHL40, AMER1, ASB11, ASB5, ASB9, PRICKLE1, CSNK1A1, CSNK1D, CSNK1E, CSNK2A1, PYHIN1, ADRA2A, SH3D19, DAB2IP, SH3RF2, RNF217, DAB2, TMTC3, DDB1, CDC20B, DVL1, EGF, ABCA2, AKT1, PTK2B, SIRT2, TRIM32, HECW1, FO…
GO_REGULATION_OF_PROTEIN_AUTOPHOSPHORYLATION	cluster166	46	Up	0.003779152	48	TOM1L1, RAD50, GPNMB, CHP1, NEK10, ACE, DDX3X, ENG, EPHA7, GREM1, GFRA2, EEF2K, INS, JUN, MRE11, NBN, PDGFA, PDGFB, ENPP1, ERRFI1, PPP2R5A, PPP2R5B, PPP2R5C, PPP2R5D, PPP2R5E, IMPACT, PDGFC, RAP2C, PTPRC, RAP2A, RAP2B, SRC, TESK1, VEGFA, VEGFC, CALM1, PDGFD, CALM2, CALM3, TNKS1BP1, CAV1, IQGAP1, NLRP12, MOB1B, TAOK2, ADIPOQ, RASSF2, MVP
GO_REGULATION_OF_PROTEIN_BINDING	cluster212	198	Up	0.003184796	211	HDAC5, CDK5, FLOT1, CDKN1A, RAMP2, RAMP1, STUB1, RACK1, SPON1, CARM1, NES, PLK2, RUVBL2, PIM2, PARK7, CARD16, CTHRC1, WFIKKN1, ADD1, ADD2, LRRK2, SPPL3, WFIKKN2, MITD1, CRK, CRMP1, CCM2L, CSF3, CSNK1E, TTBK2, TMC8, TICAM1, DTX3L, EFHB, CTSZ, ADRB2, CYLD, DAB2, ZFPM1, ACE, XIRP1, TLE5, DDX11, DVL1, EIF2S1, MARK2, EP300, EPB41, EPHA4, AKT1, FKBP1A, DZIP1, MAPRE1, MAPRE3, DKK1, KDM1A, USP33, PLXND1,…
GO_NEGATIVE_REGULATION_OF_PROTEOLYSIS	cluster22	296	Up	0.015895924	366	MIR892B, HDAC6, CST8, DNAJB6, CDK5, CDKN2D, WFDC2, LAMTOR5, SPINT2, GIPC1, SPINT3, USP19, SMR3B, PRDX3, OS9, SPINK5, TLK2, BIRC8, PARK7, GABARAPL2, CARD16, WFIKKN1, RFFL, SERPINA3, CLN3, LRRK2, WFIKKN2, WFDC12, COL4A3, CSTL1, CST9LP1, CST9L, CST9, COL6A3, COL7A1, KLHL40, ADORA2A, CD109, CPB2, CR1, WFDC3, WFDC10A, CST11, R3HDML, CRYAB, A2ML1, CSN2, SERPINA12, CSNK2A1, CSNK2A2, CST1, CST2, CST3, CS…
GO_NEURON_PROJECTION_EXTENSION	cluster23	167	Up	0.024830802	172	CDH4, CDK5, SEMA3A, OLFM1, SLC9A6, SEMA6C, SEMA6B, SEMA4F, SEMA4D, SEMA4B, SEMA3C, POSTN, TWF2, RNF157, ZFYVE27, NRN1L, SYT2, WDR36, CTNNB1, TTL, CPNE9, DBN1, DNM2, DPYSL2, DSCAM, DVL1, MEGF8, EMX1, CTTN, C9orf72, ALCAM, SEMA3D, RUFY3, RIMS1, RAB21, UNC13A, CYFIP1, NEDD4L, FN1, ADNP, MACF1, FLRT3, FLRT1, ABL1, SIN3A, AUTS2, GDI1, CYFIP2, DISC1, GOLGA4, DBNL, GSK3B, ANAPC2, HSP90AA1, HSP90AB1, BAR…
GO_REGULATION_OF_PROTEIN_IMPORT	cluster240	59	Up	0.001846521	62	TRIM28, NUTF2, PKIG, CHP1, MAPK14, AGTR2, ECT2, FLNA, TARDBP, NUP62, GLI3, ANGPT1, MDFIC, HCLS1, HSPA8, HSP90AB1, IFNG, APOD, JAK2, JUP, IPO5, LEP, SMAD3, NF1, UBR5, UFM1, SUFU, RAB23, PIK3R1, PIK3R2, NUP54, FERMT1, PKIA, RBM22, PRKCD, DMAP1, MAPK1, PSEN1, PTGS2, MAVS, RAN, CHP2, SHH, BMP4, SMO, TGFB1, TPR, ZIC1, ARHGEF5, ZC3H12A, EFCAB7, HYAL2, HDAC3, ZPR1, PDCD5, NOLC1, CABP1, CD36, BAG3, NUP58…
GO_REGULATION_OF_PROTEIN_LOCALIZATION_TO_MEMBRANE	cluster195	188	Up	0.000287773	195	CDH2, GPC6, ADAM10, CDK5, RAMP3, CACNG2, RACK1, LYPLA1, VTI1B, CIB1, AGR2, SORBS1, YWHAQ, RER1, MRAP2, CHP1, LYPD1, AP2M1, CLN3, CLTC, SLC51B, MIEF2, LRRC15, CRKL, CSK, DAB2, DAG1, TAMALIN, AP2B1, CNST, DLG1, E2F1, EGFR, EPHA2, DMTN, STOM, EPHA3, EPHB2, ERBB2, AKT1, AKT2, ACSL3, GPC2, GPC4, GPC5, RAB11FIP2, IQSEC2, MESD, MTCL1, PPP1R13B, RHOQ, ZMYND8, SLC7A11, CNPY4, STAC3, FYN, ZDHHC5, CLIP3, AP…
GO_REGULATION_OF_PROTEIN_LOCALIZATION_TO_NUCLEUS	cluster240	119	Up	0.003128064	127	TRIM28, NUTF2, MCRS1, LAMTOR5, CCT7, CCT4, CCT2, CCT8, LILRB4, PKIG, KAT7, CHP1, PARK7, TRIM40, PARP1, MAPK14, PYHIN1, DTX3L, DCLK2, DKC1, AGTR2, ECT2, FLCN, AKT1, F2, CCT5, FLNA, ATP13A2, TARDBP, CD2AP, NUP62, TRIM29, FYN, POLR1A, SIN3A, TMEM98, FBXO4, GLI3, GLUL, ANGPT1, GSK3B, CARD10, MDFIC, HCLS1, HSP90AB1, IFNG, APOD, INS, JAK2, JUP, IPO5, SUMO4, LEP, LIF, LMNA, SMAD3, NF1, NF2, NGFR, NVL, N…
GO_REGULATION_OF_PROTEIN_LOCALIZATION_TO_PLASMA_MEMBRANE	cluster195	97	Up	0.00064699	102	CDK5, RAMP3, RACK1, LYPLA1, VTI1B, CIB1, AGR2, SORBS1, RER1, MRAP2, LYPD1, AP2M1, CLN3, CLTC, LRRC15, CSK, DAB2, TAMALIN, CNST, DLG1, EGFR, EPHA2, EPHA3, EPHB2, AKT1, ACSL3, RAB11FIP2, RHOQ, CNPY4, STAC3, ZDHHC5, CLIP3, APPL1, LDLRAP1, GBP1, VPS4A, ARHGEF16, GPER1, RANGRF, ZDHHC8, STAC2, IFNG, INS, AR, ITGA3, ITGB1, KCNJ11, NHLRC1, KIF5B, ARF6, RHOG, LGALS3, LRP1, MIR223, MMP14, ATP2B4, ZDHHC2, P…
GO_REGULATION_OF_PROTEIN_MATURATION	cluster50	65	Up	0.010271461	69	ADAM8, LPCAT3, SPON1, TIMM17A, RNF139, BIRC8, CARD16, CLN3, LRRK2, CPB2, PRSS37, LDLRAD3, CCBE1, CTSZ, NLRP7, ENO1, F12, CARD8, SIRT4, TMEM98, GAS1, GLG1, GSN, SNX12, HPN, BIRC2, BIRC3, XIAP, INPP5B, USP17L2, KLKB1, MAGEA3, MDM2, MELTF, ASTL, MMP14, MYH9, SERPINE1, IFT52, SERPINE2, SERPINF2, PRKACA, PRKACB, PLGRKT, ANGPTL8, PRNP, NLRC4, CARD18, RFX4, SOX4, SRC, CNTN2, TFR2, THBS1, CLEC3B, TNP1, T…
GO_REGULATION_OF_PROTEIN_MODIFICATION_BY_SMALL_PROTEIN_CONJUGATION_OR_REMOVAL	cluster322	233	Up	0.004174986	241	TANK, PDCD6, WASHC1, UBA2, SAE1, DNM1L, HUWE1, FEM1B, PRMT3, CDK5, TOPORS, CDK9, STUB1, TNIP1, HMG20B, HMG20A, PIAS3, MAD2L2, IVNS1ABP, MALT1, UBE2C, GLMN, FAM107A, BIRC8, CHP1, PARK7, U2AF2, LRRK2, DCUN1D3, KLHL40, AMER1, CRY1, PRICKLE1, TICAM1, CTNNB1, COPS9, COMMD1, DTX3L, SH3RF2, ADRB2, DAXX, UBXN2A, DDX3X, CDC20B, EGR1, CENPX, AKT1, FKBP1A, FOXF2, PAXIP1, KDM1A, MYCBP2, DCUN1D4, MINAR1, SASH…
GO_REGULATION_OF_PROTEIN_STABILITY	cluster291	279	Up	0.011065389	295	HDAC6, TSPAN1, SERF2, FLOT1, CDK7, CDKN1A, STUB1, MYCNOS, TADA3, CRTAP, CCT7, CCT4, CCT2, CCT8, PTGES3, GIPC1, USP19, PPARGC1A, SUGT1, PIM2, CDC37, FAM107A, CHEK2, PDCD10, RNF139, CHP1, TREX1, PARK7, PHB2, C10orf90, CLU, LRRK2, SLC51B, WDR81, ZSWIM7, SWSAP1, CPN2, CREB1, CREBBP, CREBL2, CRYAA, CRYAB, CSN3, PYHIN1, CTNND1, CTSH, SAXO1, DAD1, DDOST, AFM, DSG1, DVL1, DVL3, EFNA1, EP300, EPHA4, AAK1,…
GO_REGULATION_OF_PROTEIN_SUMOYLATION	cluster332	25	Up	0.00277676	26	UBA2, SAE1, HMG20B, HMG20A, PIAS3, PARK7, CTNNB1, EGR1, RASD2, RWDD3, GNL3, MAGEA2B, ARNT, MAGEA2, PIAS4, TOLLIP, GNL3L, ZMIZ1, RELA, RNF4, UBE2I, MUL1, CAPN3, FSCB, PIAS1, HDAC4
GO_PROTEASOMAL_PROTEIN_CATABOLIC_PROCESS	cluster22	461	Up	0.01643994	481	UBE2DNL, HUWE1, BCAP31, CDK2, RNF41, PSME3, TRIM13, TOPORS, PSMD14, TRIB1, STUB1, UBE4B, MAEA, MARCHF6, ANAPC10, RACK1, ARIH2, ZER1, TRIM38, CEBPA, KAT5, TRIM3, ERLIN1, RBCK1, GIPC1, PLK2, USP19, SEC61B, OS9, TLK2, WWP1, WWP2, UBE2C, ATE1, FAF1, GLMN, ERLIN2, RNF139, MAN1B1, PARK7, GABARAPL2, TRIM9, OSBPL7, FBXO17, ERCC8, FAM122A, AGAP3, RFFL, UBE2J2, CLU, ANAPC16, LRRK2, PSMB11, SOCS4, PLK3, FBX…
GO_REGULATION_OF_RECEPTOR_CATABOLIC_PROCESS	cluster224	9	Up	0.001936747	10	DTX3L, ABCA2, PCSK9, MYLIP, ANXA2, APOE, FURIN, PTPN1, ITCH, MTMR2
GO_REGULATION_OF_RECEPTOR_CLUSTERING	cluster319	12	Up	0.004873303	12	CRKL, MESD, SLC7A11, GSN, SHISA6, LRP4, ZDHHC2, SSH1, PTN, SHISA7, FZD9, CD81
GO_NEGATIVE_REGULATION_OF_EXOCYTOSIS	cluster4	27	Up	0.00917209	33	IL1RAPL1, CD300A, TRIM9, ADRA2A, FCGR2B, FOXF1, FMR1, CBARP, GNAI2, ABR, STXBP6, ANXA1, HLA-F, HMOX1, IL13RA2, LGALS9, NOTCH1, PRKN, RAP1A, RAP1B, REST, BCR, RSC1A1, CEACAM1, AC113404.3, SNCA, STXBP3, SYT4, CCR2, RAB7A, RAB33B, CD84, VPS4B
GO_CALCIUM_ION_TRANSMEMBRANE_IMPORT_INTO_CYTOSOL	cluster29	122	Up	0.003555836	140	RAMP3, TRDN, CHERP, CORO1A, CLIC2, CCR5, CCR7, JSRP1, CYBA, TRPV3, DDIT3, DIAPH1, DMD, DRD1, DRD2, APLNR, METTL21C, DHRS7C, F2, F2R, PTK2B, TPCN2, FGF2, FKBP1A, FKBP1B, RASA3, ABL1, FYN, MCOLN2, SLC24A2, IBTK, FAM155B, XCR1, GPER1, ANK2, GRIN1, GRIN2A, GRIN2B, GRIN2C, GRIN2D, GSTM2, ERO1A, HTT, HRC, HTR2A, HTR2B, HTR2C, FASLG, IL13, CXCL10, ITPR1, ITPR2, ITPR3, NPSR1, LCK, LETM1, LYN, MIR1-1, MIR…
GO_REGULATION_OF_RENAL_SYSTEM_PROCESS	cluster75	26	Up	0.02464504	35	CORO2B, CORIN, COMT, ADORA1, ADORA2A, CYBA, DRD2, DRD3, AGT, AGTR1, AGTR2, EDN1, EDNRB, EMP2, F2R, F2RL1, GAS6, GJA1, GJA5, SNX5, GNAI2, NPPB, NPR1, OXT, PDGFB, INPP5K, AVP, AVPR1A, AVPR2, PTPRO, STC1, TAC1, SPX, OR51E2, ADIPOQ
GO_REGULATION_OF_RESPONSE_TO_WOUNDING	cluster78	154	Up	0.010506088	183	MIR892B, SH2B3, MIR1298, OCLN, ARFGEF1, PDPN, HPSE, KLK8, DUSP10, C1QTNF1, CNTF, REG3G, CD109, CPB2, CLDN4, CLDN3, CRK, RTN4RL1, CLDN19, ADRA2A, ADAMTS18, AGER, ABAT, HBEGF, EDN1, ANO6, CADM4, DMTN, EPHA4, EPHB2, F2, F2R, F2RL1, F3, F7, F11, F12, FAP, FCER1G, FGA, FGB, FGF2, FGG, FKBP1B, ENPP4, INPP5F, FOXC2, CLASP2, KANK1, CLASP1, ALOX12, ALOX5, MTOR, GJA1, GP1BA, GRN, CERS2, ANXA1, ANXA2, HMGCR…
GO_REGULATION_OF_RHO_PROTEIN_SIGNAL_TRANSDUCTION	cluster48	76	Up	0.010755891	86	LPAR6, FLOT1, NET1, DLC1, AKAP13, ARHGEF25, COL3A1, ABRA, ARHGAP42, ADRA1A, PRAG1, ABCA1, LPAR1, FLCN, CCDC125, EPS8, F2R, F2RL1, F2RL2, KANK1, ARHGEF18, ABL1, KCTD13, KANK2, ABL2, P2RY10, GPR4, GPR17, GPR18, GPR20, LPAR4, GPR35, SCAI, P2RY8, ARHGAP35, APOA1, APOC3, CAVIN4, APOE, ITGA3, ITGB1, STMN1, ARHGDIA, ARHGDIB, ARRB1, MET, MYO9B, MYOC, OPHN1, ARHGEF3, F11R, PDGFRB, EPS8L1, RASIP1, CDC42SE1…
GO_REGULATION_OF_RNA_BINDING	cluster286	12	Up	0.016610596	12	CDK9, CARM1, EIF4G1, FMR1, HNRNPL, EIF3E, NCBP1, LARP6, NUCKS1, EIF3C, EIF3D, EIF4A3
GO_REGULATION_OF_HORMONE_SECRETION	cluster4	224	Up	0.01185901	267	TCIRG1, RAPGEF3, KDM5B, CFTR, NMU, RAPGEF4, ADCY5, CHGA, CAPN10, ADCY8, UCN3, C1QTNF1, C1QTNF3, ADCYAP1, CNR1, ACVR1C, FAM3D, SLC9B2, ADORA1, CPT1A, CREB1, CRH, CRHBP, CRHR1, CRY1, SYT9, ADRA2A, ADRA2C, CYP19A1, SLC30A8, ABAT, DPP4, DRD2, AGT, AGTR1, AGTR2, EDN1, EDN3, EFNA5, EGFR, ENSA, EPHA5, ACSL4, RFX6, FGA, FGB, FGFR1, FGG, FKBP1B, PASK, SIRT4, SIRT3, TARDBP, ARL2BP, ALOX5, STXBP4, GALR1, MP…
GO_REGULATION_OF_SENSORY_PERCEPTION	cluster101	30	Up	0.008920931	39	NMU, SMR3B, SCN11A, MGLL, COMT, ADORA1, ATPSCKMT, TAFA4, ADRA2C, EDN1, EDNRB, F2R, FABP5, MTOR, SMR3A, GRIN2D, GRM1, IL10, CCN3, NPY2R, NTSR1, OPRD1, OPRL1, OPRM1, OXT, P2RX3, ACP3, TMEM100, NMUR2, PTAFR, OPRPN, CCL3, SLC9A1, VIP, CACNB3, SPX, ZFHX2, NPFF, CCK
GO_REGULATION_OF_SMALL_GTPASE_MEDIATED_SIGNAL_TRANSDUCTION	cluster48	307	Up	0.00825529	323	RASA4B, RASGRP1, FAM13A, RASA4, LPAR6, FLOT1, SPRY3, SPRY1, SPRY2, DENND4A, NET1, DLC1, VAV3, ARFGEF2, ARFGEF1, STAMBP, GNA13, RALBP1, MAPRE2, AKAP13, CHN1, CHN2, ARHGEF25, ARHGAP33, RASGRP4, ARAP2, ARAP1, ADCYAP1R1, SSX2IP, TAGAP, FGD4, COL3A1, ARHGEF19, ABRA, CRK, CRKL, CSF1, ARHGAP42, ADRA1A, DAB2IP, AMOT, PRAG1, ARHGAP36, RHOV, DNM2, ECT2, ABCA1, LPAR1, CADM4, A2M, FLCN, CCDC125, EPHB2, EPO, …
GO_REGULATION_OF_STRIATED_MUSCLE_CONTRACTION	cluster41	76	Up	0.008773378	98	KCNE3, HCN4, STRIT1, AKAP9, CHGA, C12orf57, CLIC2, ADORA1, ADRA1B, ADRA1A, NKX2-5, CCN2, GRK2, DLG1, DMD, DMPK, DSC2, DSG2, DSP, FGF13, FKBP1B, FLNA, GATA4, GJA5, BMP10, BIN1, ANK2, RANGRF, CTNNA3, GSTM2, EHD3, HRC, JUP, KCNJ2, KCNQ1, RNF207, MIR1-1, MIR1-2, MIR133A1, MIR133A2, MIR30E, SMAD7, MIR328, MYBPC3, MYBPH, MYH7, MYL2, MYL3, ATP1A1, ATP1A2, ATP1B1, NOS1, ATP2A1, NPPA, ATP2A2, P2RX4, TNNI3…
GO_REGULATION_OF_SMOOTHENED_SIGNALING_PATHWAY	cluster229	80	Up	0.016993367	86	CIBAR1, CREBBP, ACTRT1, CTNNA1, MEGF8, KCTD6, EVC, SCUBE3, FGF9, FGF10, FGFR2, CHSY1, MGRN1, RPGRIP1L, GPR161, ULK3, C2CD3, HERC4, TRAF3IP1, IFT172, GAS1, GAS8, STK36, INTU, SALL3, GPC3, GLI1, GLI2, GLI3, KCTD21, TEDC1, IFT81, FOXA1, NDST1, IHH, KIF7, OTX2, PDCL, TUBD1, UCHL5, DCDC2, ENPP1, SUFU, SERPINE2, PRRX1, POR, MKS1, PRKACA, PRKACB, WDR11, IFT122, PTCH1, RB1, RFX4, RORA, SFRP1, HHIP, SHH, …
GO_REGULATION_OF_STEROID_HORMONE_BIOSYNTHETIC_PROCESS	cluster134	11	Up	0.020743258	11	CLCN2, DGKQ, DKK3, ATP1A1, WNT4, POR, REST, BMP2, BMP5, BMP6, H6PD
HP_CARDIAC_ARREST	cluster41	101	Up	0.008865058	114	ALG10B, LDB3, KCNE2, SLMAP, KCNJ2, CBL, CRLF1, LIMK1, RFC2, KCNJ5, LDLR, KCNE3, WIPF1, CAV3, DTNA, KCNQ1, PTEN, CSRP3, GBA, GTF2I, LMNA, SCN5A, EMD, TET2, ELN, SCN1B, HCN4, TMEM43, SCN10A, SCN3B, KCNH2, KCNE5, CACNB2, CLIP2, CLCF1, RYR2, LDLRAP1, SYNE2, CACNA1C, WAS, ENPP1, APOB, GNAI2, AKT1, TRDN, CALM1, DNAJC19, TNNI3K, KCNE1, NOS1AP, JUP, LRP6, MYL2, ABCG5, TNNI3, HLA-B, DSC2, RUNX1, EYA4, MYB…
GO_AXON_EXTENSION	cluster23	120	Up	0.025230781	123	CDH4, CDK5, SEMA3A, OLFM1, SLC9A6, SEMA6C, SEMA6B, SEMA4F, SEMA4D, SEMA4B, SEMA3C, TWF2, ZFYVE27, WDR36, TTL, DBN1, DNM2, DPYSL2, DSCAM, DVL1, MEGF8, CTTN, C9orf72, ALCAM, SEMA3D, RUFY3, RAB21, CYFIP1, FN1, ADNP, MACF1, ABL1, SIN3A, AUTS2, GDI1, DISC1, GOLGA4, DBNL, GSK3B, ANAPC2, HSP90AA1, HSP90AB1, BARHL2, IFRD1, APOE, ILK, ITGB1, DRAXIN, L1CAM, LAMB2, ARHGAP4, LIMK1, LRP1, MAG, MAP1B, MAP2, MA…
GO_REGULATION_OF_SYNAPTIC_PLASTICITY	cluster55	178	Up	0.005321713	191	CDK5, LILRB2, BAIAP2, UNC13B, SCGN, RGS14, ADCY1, GIPC1, PLK2, CPLX2, CYP46A1, FAM107A, LZTS1, PRRT2, SYNPO, CHRNA7, ADCY8, SNAP47, CLN3, ADORA1, ADORA2A, CREB1, CRH, CRHR2, CNTN4, CX3CR1, IGSF11, DBN1, DLG4, AGER, DRD1, DRD2, DRD5, AGT, EGR2, EIF4EBP2, EPHA4, EPHB2, PTK2B, FGF14, CPEB3, NLGN1, RAB3GAP1, SHANK2, SORCS3, RIMS1, UNC13A, NCDN, ARC, FMR1, CRTC1, NCSTN, ABL1, SLC24A2, NSMF, SIPA1L1, L…
GO_REGULATION_OF_SYNCYTIUM_FORMATION_BY_PLASMA_MEMBRANE_FUSION	cluster15	23	Up	0.003391374	30	FLOT1, RAPGEF3, EHD1, OCSTAMP, MAPK14, FLT3LG, EHD2, IL4, IL4R, CXCL10, CXCL9, MYF5, MYF6, MYOD1, MYOG, NFATC2, TREM2, ADGRB1, TYROBP, DCSTAMP, CAPN2, GCM1, CAMK1, TNFSF14, ADAM9, CFLAR, SCGB3A1, GDF15, CD53, RIPOR2
GO_INTERCALATED_DISC	cluster41	45	Up	0.010476828	51	CDH2, GJC1, VAMP5, CTNNA1, CTNNB1, CXADR, TMEM65, DES, DLG1, DSC2, DSG2, DSP, ANKRD23, FGF13, OBSL1, GJA1, GJA5, ANK2, ANK3, RANGRF, FHOD1, CTNNA3, ITGB1, JUP, KCNA5, KCNJ2, KCNJ11, MYH1, ATP1A1, ATP1A2, ATP1B1, NRAP, PAK1, PGM5, PKP2, FXYD1, SPTBN4, HAMP, SCN1A, SCN1B, SCN2A, SCN4B, SCN5A, SLC2A1, SLC8A1, SLC9A1, VCL, YWHAH, CAV3, ACTN1, AKAP6
GO_REGULATION_OF_SYSTEMIC_ARTERIAL_BLOOD_PRESSURE_BY_CIRCULATORY_RENIN_ANGIOTENSIN	cluster53	14	Up	0.00528365	19	ATP6AP2, CES1, CMA1, CPA3, CTSG, CTSZ, ACE, AGTR2, ENPEP, F2R, F2RL1, GJA5, MME, PCSK5, SUCNR1, ACE2, REN, OR51E2, AOPEP
GO_REGULATION_OF_SYSTEMIC_ARTERIAL_BLOOD_PRESSURE_BY_HORMONE	cluster53	29	Up	0.006604924	40	ATP6AP2, CES1, CORIN, CMA1, CPA3, CTSG, CTSZ, CYBA, CYP11B2, ACE, DRD3, DRD5, AGT, AGTR1, AGTR2, ECE1, EDN1, EDN2, EDN3, ENPEP, F2R, F2RL1, GJA5, NOX1, HSD11B2, RHOA, MME, NOS3, OXTR, PCSK5, SERPINF2, AVPR1A, AVPR1B, AVPR2, SUCNR1, ACE2, REN, OR51E2, AOPEP, RASL10B
GO_REGULATION_OF_SYSTEMIC_ARTERIAL_BLOOD_PRESSURE_BY_RENIN_ANGIOTENSIN	cluster53	20	Up	0.003066356	26	ATP6AP2, CES1, CMA1, CPA3, CTSG, CTSZ, CYBA, ACE, DRD3, AGT, AGTR1, AGTR2, ENPEP, F2R, F2RL1, GJA5, NOX1, RHOA, MME, PCSK5, SERPINF2, SUCNR1, ACE2, REN, OR51E2, AOPEP
GO_REGULATION_OF_SYSTEMIC_ARTERIAL_BLOOD_PRESSURE_MEDIATED_BY_A_CHEMICAL_SIGNAL	cluster53	34	Up	0.00375515	50	ATP6AP2, CES1, CORIN, CMA1, CPA3, ADRA1D, ADRA1B, ADRA1A, CTSG, CTSZ, ADRB1, CYBA, ADRB2, ADRB3, CYP11B2, ACE, DRD3, DRD5, AGT, AGTR1, AGTR2, ECE1, EDN1, EDN2, EDN3, ENPEP, F2R, F2RL1, GJA5, NOX1, HSD11B2, RHOA, MME, NOS3, OXTR, PCSK5, PDE4D, SERPINF2, AVPR1A, AVPR1B, AVPR2, SUCNR1, ACE2, REN, SLC2A5, SOD2, TPM1, OR51E2, AOPEP, RASL10B
GO_REGULATION_OF_T_CELL_APOPTOTIC_PROCESS	cluster139	28	Up	0.016151816	34	ADA, ADAM8, RIPK3, LGALS16, GIMAP8, PTCRA, TSC22D3, EFNA1, PRELID1, LGALS13, CD274, HIF1A, IL7R, IDO1, JAK3, ARG2, LGALS3, LGALS9, PDCD1, PIP, PRKCQ, LGALS14, GPAM, SLC46A2, RAG1, CCL5, BMP4, TP53, WNT5A, DOCK8, ZC3H8, NFKBID, FADD, CD27
GO_REGULATION_OF_CD4_POSITIVE_ALPHA_BETA_T_CELL_DIFFERENTIATION	cluster21	39	Up	0.014536662	48	MALT1, NLRP3, RC3H1, IL23R, IL27, GATA3, TBX21, ANXA1, NCKAP1L, HLX, HMGB1, IFNG, IL2, IL4, IL4R, IL12B, IL12RB1, IL18, IRF4, JAK3, LGALS9, MIR21, SMAD7, MYB, FOXP3, ZBTB7B, IL23A, SASH3, RC3H2, PRKCZ, SH3RF1, RARA, BCL6, CCL19, NFKBIZ, TNFSF4, ZC3H12A, LOXL3, NFKBID, RUNX1, RUNX3, CBFB, SOCS1, RIPK2, CD83, CD80, CD86, SOCS5
GO_REGULATION_OF_TAU_PROTEIN_KINASE_ACTIVITY	cluster180	11	Up	0.000180975	13	CLU, EGR1, DKK1, HGF, HSP90AA1, HSP90AB1, IFNG, MIR125B1, MIR26B, NAB2, RB1, SORL1, C5AR1
GO_REGULATION_OF_TELOMERASE_ACTIVITY	cluster189	48	Up	0.004002947	48	TEN1, PARP3, CCT4, CCT2, CERS1, PTGES3, PNKP, NEK7, PARP4, CTNNB1, DKC1, MAPK15, SMG6, PARM1, POT1, GREM1, HNRNPA2B1, HNRNPD, HSP90AA1, HSP90AB1, MAP3K4, MEN1, MYC, NEK2, NVL, PARN, PPARG, PINX1, WRAP53, PKIB, PRKCQ, MAPK1, MAPK3, MAP2K7, ACD, SRC, TCP1, TERF1, TP53, XRCC5, HMBOX1, GRHL2, PIF1, MAPKAPK5, TNKS, AURKB, NAF1, KLF4
GO_REGULATION_OF_TOLL_LIKE_RECEPTOR_4_SIGNALING_PATHWAY	cluster179	20	Up	0.025468285	24	NR1H3, LILRA2, TIRAP, DAB2IP, F2RL1, APPL1, PTPN22, RAB7B, TICAM2, LBP, LTF, LYN, MIR140, MIR146A, MIR181B1, MIR181B2, APPL2, PELI1, WDFY1, TNFAIP3, ACOD1, MFHAS1, BPIFB1, NR1D1
GO_REGULATION_OF_TRANSLATIONAL_INITIATION	cluster90	74	Up	0.021620542	79	C8orf88, EIF1, EIF1B, PAIP1, KHDRBS1, UHMK1, DAZ1, DAZL, DDX1, DDX3X, EIF2S1, EIF2B1, EIF4A2, EIF4B, EIF4EBP1, EIF4EBP2, EIF4G1, EIF4G2, EIF5, NCBP2, HABP4, FMR1, LARP1, RPL13A, PPP1R15A, MTOR, YTHDF3, EIF2AK1, AGO2, GLE1, EIF3K, HSPB1, EIF3E, PAIP2B, EIF2AK4, MTIF2, ATF4, NCBP1, NCK1, NPM1, PAIP2, YTHDF2, POLR2D, POLR2G, DHX29, YTHDF1, PPP1CA, BANK1, IMPACT, EIF2AK2, DNAJC3, METTL3, DAZ3, DAZ2, …
GO_REGULATION_OF_TRANSMEMBRANE_RECEPTOR_PROTEIN_SERINE_THREONINE_KINASE_SIGNALING_PATHWAY	cluster46	221	Up	0.001073925	254	CDH5, TGFBR3L, TOB1, GDF11, SPRY1, SPRY2, FSTL3, STUB1, CDKN1C, CDKN2B, CITED2, FST, LEFTY1, GIPC1, SPINT3, RBPMS, EMILIN1, FSTL1, STRAP, IL17F, CIDEA, VASN, LRG1, WFIKKN1, WFIKKN2, CD109, CREBBP, PARP1, CSNK2B, HJV, GDF7, DAB2, SPRED1, EID2, TMPRSS6, DACT2, BMPER, DLX1, DMRT1, DNM2, DAND5, SPRED2, FLCN, ENG, HTRA4, EP300, FBN1, FBN2, LEMD2, ELAPOR2, FGF9, FGF10, FKBP1A, SNW1, DKK1, FOXD1, PEG10,…
GO_SEQUESTERING_OF_CALCIUM_ION	cluster29	109	Up	0.003539898	124	TRDN, CHERP, CORO1A, CLIC2, CCR5, CCR7, JSRP1, CYBA, DDIT3, DIAPH1, DMD, DRD1, DRD2, APLNR, METTL21C, DHRS7C, MTLN, F2, F2R, PTK2B, TPCN2, FGF2, FKBP1A, FKBP1B, RASA3, ABL1, MCOLN2, IBTK, XCR1, GPER1, ANK2, GSTM2, ERO1A, HTT, ANXA6, HRC, HTR2A, HTR2B, HTR2C, FASLG, IL13, CXCL10, ITPR1, ITPR2, ITPR3, NPSR1, LCK, LETM1, LYN, MIR1-1, MIR1-2, MIR133A1, MIR133A2, CXCL9, MYO5A, ATP1A2, NOS1, NTSR1, P2R…
GO_RELAXATION_OF_MUSCLE	cluster41	25	Up	0.012414898	31	CHGA, ADORA1, ADORA2B, DCANP1, GSTM2, GUCY1A1, HRC, KCNJ2, KCNMA1, MIR153-1, MIR153-2, ATP1A1, NEUROG1, ATP1A2, ATP1B1, ATP2A1, ATP2A2, TIFAB, P2RX4, P2RY1, PDE4B, PDE4D, PLN, PRKG1, RGS2, SLC8A1, SLN, SOD1, SRI, CAMK2D, PDE5A
GO_REGULATION_OF_TYPE_B_PANCREATIC_CELL_DEVELOPMENT	cluster47	7	Up	0.018352001	8	GSK3A, GSK3B, ARNTL, NKX6-1, BAD, RFX3, RHEB, CLOCK
GO_POSITIVE_REGULATION_OF_UBIQUITIN_DEPENDENT_PROTEIN_CATABOLIC_PROCESS	cluster22	96	Up	0.016515591	102	BCAP31, TRIB1, STUB1, RACK1, ARIH2, ZER1, CEBPA, PLK2, RNF139, FAM122A, CLU, LRRK2, SOCS4, PLK3, RNF19B, KLHL40, PRICKLE1, CSNK1A1, CSNK1D, CSNK1E, PYHIN1, SH3RF2, RNF217, DAB2, CDC20B, DVL1, EGF, AKT1, PTK2B, SIRT2, HSPBP1, RNF144B, ARIH1, RNF19A, RCHY1, FBXW8, FBXO22, GBA, DISC1, GCLC, RNF180, TRIB2, CCDC22, GSK3A, GSK3B, UBQLN2, UBQLN1, NOP53, DNAJB2, HSPA1A, HSPA1B, SMAD7, MDM2, TRIM67, NFE2L…
GO_REGULATION_OF_UNSATURATED_FATTY_ACID_BIOSYNTHETIC_PROCESS	cluster61	9	Up	0.006404193	14	PIBF1, ABCD1, FABP5, ABCD2, SIRT1, ANXA1, IL1B, MIR204, PLA2G3, AVP, AVPR1A, PTGS2, MIR766, CD74
GO_REGULATION_OF_URINE_VOLUME	cluster75	21	Up	0.008854678	22	ADCY6, ADM, ADORA2A, DRD2, EDN1, EDNRB, AKR1B1, GNAI2, HAS2, MLLT6, NPPB, NPR1, NPR3, OPRL1, OXT, INPP5K, AVPR2, TRPV5, SLC4A1, BTC, TFAP2B, HYAL2
GO_REGULATION_OF_VASCULAR_ASSOCIATED_SMOOTH_MUSCLE_CELL_PROLIFERATION	cluster204	52	Up	0.003839467	87	MIR665, MIR1298, MIR4632, CDKN1A, CDKN1B, CNN1, DNMT1, AGT, EDN1, ERN1, FGF2, FGF9, LDLRAP1, GJA1, PDCD4, GNAI2, GNAI3, GPER1, GSTP1, HMOX1, HPGD, HTR1B, IGF1, IGFBP5, IL10, JAK2, JUN, MIR1-1, MIR1-2, MIR130A, MIR133A1, MIR133A2, MIR137, MIR140, MIR15A, MIR17, MIR182, MIR185, MIR20A, MIR208A, MIR21, MIR214, MIR221, MIR222, MIR223, MIR26A1, MIR26A2, MIR27A, MIR27B, MIR301A, MIR34A, MIR96, MDM2, ME…
GO_REGULATION_OF_VESICLE_FUSION	cluster275	30	Up	0.015856157	31	CPLX2, CPLX1, CORO1A, PRRT2, TRIM9, SYT9, AKT2, SEPTIN8, GRIK5, STXBP6, ANXA1, ANXA2, KIF5B, VPS11, CLTRN, VPS18, RAB3A, CPLX3, VPS16, SNCA, STXBP1, VAMP1, SYT1, SYT4, CPLANE2, ANKRD27, DOC2B, SPHK1, SYT7, C2CD5, TBC1D4
GO_REGULATION_OF_NEUROTRANSMITTER_LEVELS	cluster4	211	Up	0.012330323	235	NAALAD2, MOXD2P, DNM1L, CDK5, FLOT1, UNC13B, ARL6IP5, CSPG5, ADCY1, GIPC1, CPLX2, CPLX1, CHAT, PRRT2, HRH3, STX1B, CHRM2, PARK7, CHRNA3, CHRNA4, CHRNA5, TRIM9, CHRNB2, CHRNB3, CHRNB4, GRIN3A, SNAP47, CLN3, LRRK2, CNR1, SYT2, COMT, ADORA2A, ADORA2B, SLC32A1, RIMS4, SYT9, PRIMA1, ADRA1A, SYT6, CTBP2, DBH, ABAT, DRD1, DRD2, DRD3, DRD4, DVL1, TOR1A, SLC29A1, STX2, LRTOMT, DAGLB, SLC29A4, ALDH9A1, NLG…
GO_REGULATION_OF_WOUND_HEALING	cluster78	127	Up	0.001970165	151	MIR892B, SH2B3, MIR1298, OCLN, ARFGEF1, PDPN, HPSE, DUSP10, C1QTNF1, REG3G, CD109, CPB2, CLDN4, CLDN3, CRK, CLDN19, ADRA2A, ADAMTS18, AGER, ABAT, HBEGF, EDN1, ANO6, CADM4, DMTN, EPHB2, F2, F2R, F2RL1, F3, F7, F11, F12, FAP, FCER1G, FGA, FGB, FGF2, FGG, ENPP4, FOXC2, CLASP2, KANK1, CLASP1, ALOX12, ALOX5, MTOR, GJA1, GP1BA, ANXA1, ANXA2, HMGCR, FOXA2, APCS, HRAS, HRG, APOE, APOH, INSL3, ITGB1, KLKB…
GO_POSITIVE_REGULATION_OF_BLOOD_VESSEL_DIAMETER	cluster41	48	Up	0.01258277	60	ADCYAP1, ADM, ADORA1, ADORA2A, ADORA2B, CPS1, ARHGAP42, ADRB1, ADRB2, ADRB3, DRD1, AGT, AGTR2, EDNRB, EGFR, F2RL1, ALOX12, GCH1, GJA1, GJA5, GPER1, GPX1, GUCY1A1, HMOX1, APOE, INS, ITGA1, KCNMA1, KCNMB1, KNG1, LEP, MIR153-1, MIR153-2, MTNR1B, NOS1, NOS3, NPPA, NPPC, PPARD, PRKG1, PTAFR, PTPRM, BBS2, SCPEP1, RGS2, BDKRB2, BMPR2, SOD1, SOD2, UCN, VIP, CALCA, DOCK5, MKKS, PLA2G6, CASR, APLN, PLOD3, …
GO_RENAL_FILTRATION	cluster75	21	Up	0.00321367	25	CORO2B, ADORA1, CYBA, EMP2, F2R, F2RL1, ADGRF5, SULF1, GAS6, GJA1, GJA5, IGKV3-20, IGHA1, IGHA2, JCHAIN, ITGA3, MCAM, MYO1E, PDGFB, TBC1D8B, SULF2, TMEM63C, PTPRO, XPNPEP3, CD34
GO_RENAL_SYSTEM_PROCESS	cluster75	105	Up	0.00266962	125	CORO2B, CORIN, ADCY1, ADCY2, ADCY3, MAGED2, ADCY5, ADCY6, AKAP11, ADCY7, CHRNA3, ADCY8, CHRNB2, CHRNB4, ADCY9, CLN3, COMT, ADM, ADORA1, ADORA2A, CLDN4, ADRA1A, CYBA, CYP4A11, CYP11B2, DRD2, DRD3, AGT, AGTR1, AGTR2, EDN1, EDNRB, ADCY4, EMP2, F2R, F2RL1, ADGRF5, RAB11FIP2, AKR1B1, SULF1, GAS6, KLHL3, GJA1, GJA5, SNX5, GNAI2, IGKV3-20, GSN, HAS2, HBB, HSD11B2, IGHA1, IGHA2, JCHAIN, AQP1, AQP2, AQP3,…
GO_RENAL_SYSTEM_PROCESS_INVOLVED_IN_REGULATION_OF_SYSTEMIC_ARTERIAL_BLOOD_PRESSURE	cluster53	20	Up	0.029151883	25	CORO2B, ADORA1, CYBA, CYP4A11, CYP11B2, AGT, AGTR1, AGTR2, EMP2, F2R, F2RL1, GAS6, GJA1, GJA5, HSD11B2, RHOA, PCSK5, PDGFB, SERPINF2, SUCNR1, PTPRO, REN, CYP4F12, OR51E2, CYP4F2
GO_RENAL_SYSTEM_VASCULATURE_DEVELOPMENT	cluster68	25	Up	0.000873873	28	OSR1, EGR1, FOXC2, GPR4, ANGPT1, ANGPT2, HES1, IL6R, MIR125A, NOTCH1, NOTCH2, NOTCH3, PDGFB, PDGFRA, PDGFRB, PECAM1, PKD2, ACTA2, BMP4, BMP7, TCF21, TEK, WT1, PDGFD, SERPINB7, NRP1, CFLAR, CD34
GO_RENAL_WATER_HOMEOSTASIS	cluster67	32	Up	0.011182375	37	ADCY1, ADCY2, ADCY3, ADCY5, ADCY6, AKAP11, ADCY7, ADCY8, ADCY9, CYP4A11, CYP11B2, ADCY4, RAB11FIP2, AKR1B1, HAS2, AQP1, AQP2, AQP3, AQP4, MYO5B, INPP5K, ATP6V1B1, AVP, AVPR2, PRKACA, PRKACB, PRKACG, PRKAR1A, PRKAR1B, PRKAR2A, PRKAR2B, CYP4F12, TFAP2B, WFS1, CYP4F2, HYAL2, RAB11A
GO_RENIN_SECRETION_INTO_BLOOD_STREAM	cluster53	3	Up	0.014149205	6	F2R, F2RL1, GJA5, PCSK5, SUCNR1, OR51E2
GO_RESPIRATORY_SYSTEM_DEVELOPMENT	cluster31	190	Up	0.008925291	204	ADA, RIDA, SPRY1, SPRY2, FSTL3, KLF2, BASP1, YAP1, SEC24B, TAB1, CEBPA, AGR2, PDPN, MAN1A2, CHI3L1, DNAAF1, CREB1, CRH, CCBE1, CCN2, CTNNB1, CTSH, CTSZ, CYP1A2, RDH10, DAG1, ASXL1, DHCR7, DLX5, EDA, EDN2, EGFR, EIF4E, EIF4EBP1, EP300, EPAS1, ALDH1A3, FGF1, FGF2, FGF7, FGF8, FGF9, FGF10, FGFR1, FGFR2, FOXF1, FOXJ1, CIC, JMJD6, FLT4, RPGRIP1L, SMCHD1, ZFPM2, SLC7A11, SPDEF, ABCA12, NKX2-8, GATA6, N…
GO_RESPONSE_TO_CALCIUM_ION	cluster8	134	Up	0.001052382	146	PDCD6, RASA4B, PPIF, RASA4, SLC25A13, RASGRP2, KCNMB2, CACNG2, TXNIP, ADCY1, AHCYL1, ADCY8, ADD1, TPH2, ACER1, SYT2, CPNE4, CRHBP, S100A16, SYT9, CPNE8, SYT6, AANAT, CPNE9, DPEP1, DUSP1, ECT2, EDN1, EGFR, ENDOG, DMTN, PTK2B, CPNE2, FGA, FGB, FGG, NLGN1, SEC31A, SYT11, NCSTN, FOS, FOSB, ALOX5AP, ALOX15, FUS, CLIC4, AMELX, GDI1, GIPR, KCNMB3, CACYBP, CPNE7, KCNMB4, GPLD1, GUCA1A, EEF2K, SLC25A24, K…
WP_JOUBERT_SYNDROME	cluster4	75	Up	0.012783287	77	BBS5, PDE6A, KIAA0586, PDE6D, RPGRIP1L, ATM, BBS9, DVL1, CC2D2A, TTC8, SUFU, SHH, CCP110, MYO5A, TMEM138, MYO6, DVL3, MIR6808, PDE6B, NPHP4, CEP41, BBS7, FLNA, INPP5E, RAB3IP, INVS, TCTN1, CETN2, ARL2, CETN1, TCTN3, MTOR, ARL3, PDE6G, PIBF1, TMEM216, ARR3, CSPP1, PCM1, AHI1, RAB8A, ZNF423, CPLANE1, NEK8, TMEM17, CEP164, CEP97, ANKS6, PCNT, RHEB, RAD50, TMEM237, NPHP1, CEP290, CEP120, MRE11, RP2, …
GO_RESPONSE_TO_CATECHOLAMINE	cluster254	85	Up	0.008483929	110	PRMT5, GNB5, PPARGC1A, ADCY5, ADCY6, HRH3, CHRM1, CHRM2, CHRM3, CHRM4, CHRM5, LRRK2, OR10H4, OR10J5, HTR3C, DNM2, DRD1, DRD2, DRD3, DRD4, DRD5, FCSK, HTR3D, OR5T2, OR6T1, SIRT2, FLNA, NCSTN, ALK, ABL1, GABPA, SIN3A, OR10H3, OR10H2, OR10H1, NSG1, GNA11, GNA15, GNAI3, GNAL, GNAO1, GNAS, GNB1, OR10H5, HTR3E, GSK3A, GSK3B, HDAC2, HRH1, HRH2, APLP1, HTR1A, HTR1B, HTR1D, HTR1E, HTR1F, HTR2A, HTR2B, HTR…
GO_RESPONSE_TO_COCAINE	cluster151	38	Up	0.006428284	48	HDAC5, CDK5, CHRNB2, CNR1, CRH, CRHBP, DNM2, DNMT3A, DNMT3B, ABAT, DRD1, DRD2, DRD3, DRD4, DRD5, PTK2B, SDK1, ADGRL3, MTOR, CACNG4, HDAC2, HNMT, HSPA5, HSP90AB1, HSPD1, HTR1B, HTR2A, HTR3A, MBD1, MDM2, MT-ND6, OPRM1, OXT, OXTR, PITX3, RGS4, SLC6A1, SLC6A3, SMPD1, TACR3, TIAM1, UBE3A, PPP1R1B, FADD, CCNA2, EFTUD2, HOMER2, HOMER1
GO_RESPONSE_TO_COLD	cluster285	45	Up	0.012705205	48	CDH8, MTCO2P12, PPARGC1A, CIDEA, CIRBP, ADM, ADRB1, ADRB2, SAXO1, FOXO1, FOS, ACOT11, PCSK1N, GMPR, METRNL, HSPA2, HSP90AA1, HSPD1, CXCL10, ACADVL, SLC27A1, LPL, EIF2AK4, MT-CO2, NFE2L1, NFKBIA, ATP2B1, P2RX3, PLAC8, PPARG, APPL2, PRKAA1, DNAJC3, TMEM135, SLC9A1, THRA, UCP1, UCP2, UCP3, VGF, TRPM8, RNF34, CASP8, LRP11, TRPA1, EIF2AK3, SLC25A27, ZNF516
GO_RESPONSE_TO_DOPAMINE	cluster254	68	Up	0.02905566	91	PRMT5, GNB5, ADCY5, ADCY6, HRH3, CHRM1, CHRM2, CHRM3, CHRM4, CHRM5, LRRK2, OR10H4, OR10J5, HTR3C, DNM2, DRD1, DRD2, DRD3, DRD4, DRD5, FCSK, HTR3D, OR5T2, OR6T1, FLNA, NCSTN, ALK, ABL1, GABPA, SIN3A, OR10H3, OR10H2, OR10H1, NSG1, GNA11, GNA15, GNAI3, GNAL, GNAO1, GNAS, GNB1, OR10H5, HTR3E, GSK3A, GSK3B, HDAC2, HRH1, HRH2, HTR1A, HTR1B, HTR1D, HTR1E, HTR1F, HTR2A, HTR2B, HTR2C, HTR3A, HTR4, HTR5A, …
GO_RESPONSE_TO_FATTY_ACID	cluster325	76	Up	0.002973987	90	CDK4, AKAP8, PPARGC1A, ADCY6, CCR7, CPS1, CPT1A, CREB1, CCN2, AANAT, AKR1C2, E2F1, EDN1, AKT1, ALAD, FABP3, ACSL1, FOXO1, FOXO3, GIPR, GLDC, GNB1, GNRH1, FFAR1, FFAR3, FFAR2, ACACA, HMGCL, TNC, APOB, ID3, PDX1, IRS1, LDLR, LPL, MIR92A1, MIR92A2, ASS1, NFATC4, NME1, NME2, OXT, P2RY4, P2RY6, KCNK4, INSIG2, PDK3, PDK4, GNG2, PON1, PPARG, PID1, PPP5C, PRKAA1, PRKAA2, PRKCE, BAD, PTAFR, PTGDR, PTGER2,…
PID_AVB3_OPN_PATHWAY	cluster11	31	Up	0.002181017	31	VAV3, SYK, PLAU, MAPK8, ITGB3, MMP9, ROCK2, MAPK3, RELA, PTK2B, CHUK, MMP2, ITGAV, PIK3R1, SPP1, BCAR1, CD44, MAP3K1, NFKB1, FOS, CDC42, MAP3K14, MAPK1, JUN, NFKBIA, RHOA, RAC1, GSN, PIP5K1A, PIK3CA, ILK
GO_RESPONSE_TO_GROWTH_FACTOR	cluster46	644	Up	0.000461884	744	HDAC6, PDCD6, MIR1224, CDH5, MIR1298, TGFBR3L, MIR4632, ARPC3, TOB1, SPRY3, SPRY1, SPRY2, RAMP2, FSTL3, STUB1, CDKN1C, CDKN2B, CITED2, RACK1, TAB1, BAIAP2, FST, SLC9A6, CIB1, CXCL13, POSTN, LEFTY1, SPINT2, GIPC1, KDM5B, SPINT3, FRS3, FRS2, PPARGC1A, EHD1, FERMT2, RAB35, CNMD, STMN2, EMILIN1, CORO1A, PTP4A3, FSTL1, STRAP, ADAMTS7, IL17F, TWF2, CIDEA, VASN, NUS1, LRG1, WFIKKN1, ZFYVE27, WFIKKN2, PL…
GO_RESPONSE_TO_HORMONE	cluster126	788	Up	0.007131654	905	NR2E3, SRA1, HDAC6, FOXO6, CD24, HDAC5, BCL2L11, NR1H3, PTPRU, PDCD7, ARPC1B, EBI3, CDK4, CDKN1A, RAMP2, RAMP1, RAMP3, CDKN1B, AKAP8, TCIRG1, CDO1, CITED2, PIAS3, YAP1, PGRMC2, RBM14, BAIAP2, TADA3, CARM1, NCOA2, DDX17, SLC34A2, SORBS1, SH2B2, TRIM16, TXNIP, GAS2L1, ADCY1, AHCYL1, ADCY2, CGB3, ARID5A, GPR83, RAB10, PPARGC1A, ADCY3, BRD8, RAB31, ABHD2, SOX30, AKR1C4, ADCY5, CAPN10, FAM107A, ADCY6,…
GO_RESPONSE_TO_HYDROGEN_PEROXIDE	cluster8	126	Up	0.013914547	146	ADA, HDAC6, PPIF, TRAP1, NET1, SIGMAR1, KLF2, RACK1, STK25, TXNIP, PRDX3, RIPK3, ZNF277, PDCD10, PARK7, LRRK2, COL1A1, CRK, SIRPA, CRYAB, CST3, CYP1B1, NQO1, DUSP1, ECT2, EEF2, ENDOG, ETS1, EZH2, FABP1, PTK2B, FKBP1B, SETX, FOXO1, FOXO3, KDM6B, SIRT1, FXN, ABL1, FYN, GPR37, GPX1, ANXA1, HBA1, HBA2, HBB, HDAC2, HGF, HMOX1, HP, APEX1, HSF1, HSPD1, IL6, AQP1, IL10, JUN, AREG, KCNA5, ARG1, KPNA4, RHO…
GO_RESPONSE_TO_INDOLE_3_METHANOL	cluster141	5	Up	0.006897863	5	CTNNA1, CTNNB1, JUP, BRCA1, CDH1
GO_RESPONSE_TO_INORGANIC_SUBSTANCE	cluster8	494	Up	0.004992351	568	ADA, HDAC6, PDCD6, RASA4B, PPIF, TRAP1, RASA4, SLC25A13, CDK2, CDK4, RASGRP2, KCNMB2, GPHN, CDKN1B, FSTL3, NET1, SIGMAR1, TCIRG1, KLF2, CACNG2, NDRG1, RACK1, STK25, CEBPA, FBLN5, ATG7, TXNRD2, TXNIP, ADCY1, AHCYL1, PPARGC1A, PRDX3, RIPK3, ADAMTS13, ZNF277, PDCD10, TREX1, ADCY7, PARK7, ADCY8, CHUK, ADD1, CYP2R1, LRRK2, TPH2, CCR7, ABCC2, ACER1, CNGA3, A3GALT2, COL1A1, SYT2, CPNE4, CPOX, CPS1, CREB…
GO_RESPONSE_TO_INSULIN	cluster126	253	Up	0.021858342	283	FOXO6, HDAC5, CDK4, TCIRG1, BAIAP2, SORBS1, SH2B2, RAB10, RAB31, CAPN10, OSBPL8, AP3S1, ATP6V1G3, ACVR1C, CPEB2, ADM, OTOP1, UPRT, CRY1, SOGA1, PARP1, SESN3, SERPINA12, AANAT, ERFE, ATP6V0E2, AGRP, AGT, EGR1, EGR2, AHSG, EIF4EBP1, EIF4EBP2, RAB12, EPRS1, AKT1, AKT2, ESRRA, FABP3, FER, SCAP, FOXC2, WDTC1, FOXO1, FOXO3, LPIN1, KANK1, CYFIP1, SIK2, TNS2, SIRT1, RHOQ, SLC39A14, ATP6V0A2, ATP6V0D2, AT…
GO_RESPONSE_TO_ISOQUINOLINE_ALKALOID	cluster151	23	Up	0.029394042	31	ADA, ATG7, ADCY8, CNR1, DRD2, DRD3, AIF1, FOSB, MTOR, GOT2, GRIN1, MDM2, OPRM1, PENK, PITX3, PPP2R2A, PPP5C, PRKCE, PRKCG, RELA, RGS4, SRR, TAC1, TACR3, CXCR4, PPP1R1B, MAP1LC3A, PPP1R9B, NPFF, PEA15, FADD
GO_RESPONSE_TO_METAL_ION	cluster8	323	Up	0.004295847	365	PDCD6, RASA4B, PPIF, RASA4, SLC25A13, CDK4, RASGRP2, KCNMB2, GPHN, CDKN1B, FSTL3, TCIRG1, CACNG2, NDRG1, CEBPA, TXNIP, ADCY1, AHCYL1, PPARGC1A, ADAMTS13, ADCY7, PARK7, ADCY8, CHUK, ADD1, CYP2R1, LRRK2, TPH2, ABCC2, ACER1, CNGA3, A3GALT2, SYT2, CPNE4, CPOX, CPS1, CREB1, CRHBP, CRIP1, S100A16, PARP1, SYT9, CPNE8, SYT6, AANAT, CPNE9, CYB5A, CYBB, CYP1A1, CYP1A2, CYP11B1, CYP11B2, DAXX, SLC30A8, NQO1…
GO_RESPONSE_TO_MOLECULE_OF_BACTERIAL_ORIGIN	cluster96	285	Up	0.002829619	356	CD24, HDAC5, KLRC4-KLRK1, NR1H3, CDK4, TRIB1, CD96, MIR6869, AKAP8, LILRB2, TLR6, SPON2, CEBPB, CEBPE, CXCL13, PRPF8, GJB6, LILRB1, PPARGC1A, MALT1, PRDX3, HNRNPA0, IL24, LIAS, LILRA2, ADAMTS13, IRAK3, DUSP10, NLRP3, TIRAP, CHUK, CARD16, TRIM6, CCR5, CCR7, ABCC2, CNP, CNR1, CNR2, ADH5, CMPK2, COMT, ADM, CPS1, SIRPA, MAPK14, CSF2, CSF2RB, CSF3, TICAM1, IL23R, CTSG, CX3CR1, DAB2IP, CYP1A1, CYP1A2, …
GO_POSITIVE_REGULATION_OF_MYELOID_LEUKOCYTE_MEDIATED_IMMUNITY	cluster4	32	Up	0.012794354	34	ADORA2B, TICAM1, DDX1, DHX36, F2RL1, FCER1G, FGR, DDX58, STAP1, GATA2, HLA-E, IL4, IL4R, IL13, ITGAM, ITGB2, ARG1, NPPA, PLA2G3, SPHK2, CD177, PTAFR, MAVS, STX4, STXBP1, VAMP7, SYK, BTK, C3, TYROBP, VAMP8, SNX4, DDX21, GAB2
GO_RESPONSE_TO_OXIDATIVE_STRESS	cluster8	415	Up	0.005451165	458	ADA, HDAC6, PPIF, SGK2, TRAP1, CDK2, DHRS2, ANGPTL7, NET1, SIGMAR1, LANCL1, TLR6, KLF2, RACK1, STK25, FBLN5, ATG7, PRDX4, ARL6IP5, TXNRD2, TXNIP, RGS14, CAMKK2, PPARGC1A, PRDX3, LIAS, RBPMS, RIPK3, PSIP1, ZNF277, PDCD10, TREX1, PNKP, PARK7, CHRNA4, CHUK, CYGB, ERCC8, AGAP3, LRRK2, CCR7, ABCC2, PLK3, COL1A1, CPEB2, PPARGC1B, NCOA7, PXDNL, DGKK, CRK, TLDC2, SRXN1, ROMO1, SIRPA, CRYAB, PARP1, CRYGD,…
GO_RESPONSE_TO_PEPTIDE_HORMONE	cluster126	389	Up	0.004802133	447	FOXO6, HDAC5, CDK4, CDKN1B, TCIRG1, CDO1, BAIAP2, SORBS1, SH2B2, TRIM16, ADCY1, AHCYL1, ADCY2, RAB10, ADCY3, RAB31, ADCY5, CAPN10, ADCY6, ADCY7, ADCY8, CHUK, GNRHR2, OSBPL8, ADCY9, AP3S1, ABCC2, ATP6V1G3, COL1A1, REG3G, ACVR1C, CPEB2, ADM, OTOP1, CPS1, CREB1, CRHBP, CRHR1, CRHR2, UPRT, CRK, CRY1, SOGA1, PARP1, SESN3, CSH1, CSH2, CSHL1, CSK, SERPINA12, CCN2, AANAT, ERFE, CYBA, CYBB, CYC1, ATP6V0E2…
GO_RESPONSE_TO_PROSTAGLANDIN	cluster325	27	Up	0.003554081	32	AKAP8, ADCY6, CCR7, AANAT, AKR1C2, EDN1, AKT1, GNB1, GNRH1, ACACA, TNC, APOB, OXT, P2RY4, P2RY6, GNG2, PPARG, PRKAA1, PRKAA2, PRKCE, PTGDR, PTGER2, PTGER4, PTGFR, CCL19, CCL21, SFRP1, TGFBR3, TNFSF4, YY1, PPP1R9B, AKR1C3
GO_RESPONSE_TO_REACTIVE_OXYGEN_SPECIES	cluster8	203	Up	0.005857049	235	ADA, HDAC6, PPIF, TRAP1, CDK2, NET1, SIGMAR1, KLF2, RACK1, STK25, FBLN5, TXNRD2, TXNIP, CAMKK2, PPARGC1A, PRDX3, RIPK3, ZNF277, PDCD10, TREX1, PARK7, CHUK, AGAP3, LRRK2, CCR7, PLK3, COL1A1, PPARGC1B, CRK, ROMO1, SIRPA, CRYAB, CRYGD, SESN3, CST3, CYP1B1, CYP2E1, DHFR, NQO1, DNM2, DPEP1, DUSP1, ECT2, EDN1, EEF2, EGFR, ENDOG, AKT1, ERCC6, ETS1, EZH2, FABP1, FANCC, PTK2B, FER, FKBP1B, SETX, FOXO1, FO…
GO_RESPONSE_TO_TEMPERATURE_STIMULUS	cluster285	217	Up	0.00110249	233	POM121C, PDCD6, DNAJB6, MICA, CDH8, CDKN1A, STUB1, DNAJA2, SLU7, CETN1, MTCO2P12, PTGES3, NUP50, ARPP21, HSPH1, PPARGC1A, MMP24, DNAJB4, NUP42, PSIP1, SLC52A3, CIDEA, CIRBP, ABCC2, NUP35, ADM, ADORA1, CPB2, CREBBP, CRYAB, ADRB1, ADRB2, SAXO1, DAXX, TRPV3, DHX36, EIF2S1, EIF2B1, EP300, EPHB1, NR2F6, AKT1, FGF1, TFEC, FKBP4, WDR47, FOXO1, NUP205, NUP210, NUP160, SIRT1, NUP188, FOS, NUP62, MTOR, ACO…
GO_RESPONSE_TO_TRANSFORMING_GROWTH_FACTOR_BETA	cluster46	228	Up	0.003883265	258	CDH5, TGFBR3L, SPRY1, SPRY2, STUB1, CDKN1C, CDKN2B, CITED2, TAB1, POSTN, LEFTY1, GIPC1, SPINT3, PPARGC1A, FERMT2, EMILIN1, STRAP, IL17F, CIDEA, VASN, LRG1, WFIKKN1, WFIKKN2, COL1A1, COL1A2, COL3A1, COL4A2, DUSP15, CD109, CREB1, CREBBP, CRK, CRKL, PARP1, CX3CR1, DAB2, SPRED1, EID2, DLX1, DNM2, EDN1, DAND5, SPRED2, FLCN, ENG, HTRA4, EP300, FBN1, FBN2, FGFR2, SNW1, PEG10, FMOD, ARHGEF18, FNTA, SIRT1…
GO_RESPONSE_TO_WOUNDING	cluster78	565	Up	0.000640945	656	CDH3, MIR892B, SH2B3, MIR1298, OCLN, TSPAN32, CDK5, HMG20B, MYL9, VAV3, MERTK, HOXB13, PROCR, ARFGEF1, SH2B2, MYL12A, PDPN, POSTN, GNA13, HPSE, LYVE1, EHD1, IL24, ABHD2, ADAMTS13, KLK8, AKAP10, DUSP10, HPS5, PDCD10, VPS45, PHB2, C1QTNF1, MORN4, CLIC1, JAML, CCR1, H3C14, CNTF, COL1A1, COL1A2, COL3A1, ARHGEF19, COL5A1, REG3G, COMP, DCBLD2, ADM, ADORA2A, CD109, CPB2, CLDN4, CLDN3, DGKK, CRK, DOCK11,…
GO_RHO_GTPASE_BINDING	cluster48	160	Up	0.013735162	162	ABI2, FARP1, NET1, CDC42EP2, VAV3, CDC42EP3, NCKAP1, IQGAP2, NOXA1, RALBP1, TRIOBP, CDC42EP1, AKAP13, FMNL2, ARHGEF25, LRRK2, FGD4, WHAMM, IQGAP3, ARHGEF19, DOCK11, CDC42EP5, FGD5, DAPK3, DIAPH1, DIAPH2, DOCK1, DOCK2, DOCK3, DVL1, DVL2, DVL3, ECT2, EPS8, SPATA13, FGD2, FGD1, PPP6R1, ARHGEF15, DAAM1, FLNA, CYFIP1, DNMBP, ARHGEF12, ARHGEF18, SRGAP2, DAAM2, CDC42EP4, CORO1C, SH3BP1, ARFIP2, KCTD13, …
GO_RHO_PROTEIN_SIGNAL_TRANSDUCTION	cluster48	128	Up	0.004302715	140	CDH13, LPAR6, FLOT1, CNKSR1, NET1, DLC1, CDC42EP2, CDC42EP3, PDPN, GNA13, CFL1, CDC42EP1, AKAP13, CHUK, ARHGEF25, COL1A2, COL3A1, ABRA, ARHGAP42, ADRA1A, CDC42EP5, ADRA2A, ROPN1B, PRAG1, RHOV, AGTR1, ABCA1, LPAR1, FLCN, CCDC125, EPS8, F2R, F2RL1, F2RL2, KANK1, ARHGEF12, ARHGEF18, CDC42EP4, ABL1, KCTD13, KANK2, ABL2, P2RY10, GNA12, GPR4, GPR17, GPR18, GPR20, LPAR4, GPR35, SCAI, P2RY8, ARHGAP35, RH…
GO_RNA_7_METHYLGUANOSINE_CAP_BINDING	cluster327	12	Up	0.006818537	12	EIF4E, NCBP2, CYFIP1, LARP1, EIF4E1B, GEMIN5, AGO2, DCPS, EIF4E3, NCBP1, NCBP3, EIF4E2
GO_RNA_CAP_BINDING_COMPLEX	cluster327	14	Up	0.003473176	14	EIF4E, NCBP2, CYFIP1, FMR1, EIF4E1B, AGO2, EIF4E3, NCBP2L, NCBP1, NCBP3, ZFP36, RAMAC, RNMT, EIF4E2
BIOCARTA_PYK2_PATHWAY	cluster11	26	Up	0.002260074	27	MAPK3, CRKL, HRAS, MAPK8, MAP2K1, RAF1, PLCG1, GNAQ, CALM1, RAC1, MAPK1, SHC1, PAK1, GRB2, PRKCB, MAP2K2, CALM2, BCAR1, MAPK14, PTK2B, MAP2K3, MAP2K4, CALM3, PRKCA, MAP3K1, JUN, SOS1
GO_RUFFLE	cluster27	175	Up	0.001724701	179	SH2D3C, WASF2, CDK6, RASGRP2, SPRY2, KLHL41, ABCA7, DLC1, BAIAP2, CIB1, PDPN, CFL1, NCKAP1, FAM107A, PACSIN2, KLHL2, TIRAP, THEM4, FGD4, RINL, LAYN, CARMIL2, CSPG4, FGD5, AMOT, DIAPH1, DNM2, EEF1A1, EPHA2, AIF1, CTTN, EPS8, AKT2, FAP, SPATA13, FGD2, FGD1, FGR, PALLD, CLASP2, FRMD4B, KANK1, CYFIP1, COBL, WWC1, PSD3, PIP5K1C, MACF1, ARHGAP45, ACAP2, PSD4, DDX58, CORO1C, CD2AP, ARFIP2, IFIT5, PLA2G4…
GO_SARCOLEMMA	cluster15	122	Up	0.001237735	135	CDH2, FLOT1, PEMT, CIB2, CIB1, BVES, AHNAK2, CLCN1, CCDC78, COL6A1, COL6A2, COL6A3, SGCZ, ADRA1A, DAG1, DES, DLG1, DMD, DTNA, FGF6, FLNC, SYNM, NCSTN, CORO1C, ALOX12, STAC3, GHRHR, CACNG4, BIN1, GOT2, ANK1, ANK2, ANK3, SLC27A6, ANXA1, ANXA2, STAC2, CAVIN4, AQP1, AQP4, ITGB1, KCNB1, KCND3, KCNJ2, KCNJ3, KCNJ5, KCNJ11, KRT8, KRT19, LAMA2, LAMP1, ATP1A1, ATP1A2, ATP1B1, NOS1, ATP2B4, TRIM72, OPRM1, …
GO_REGULATION_OF_RELEASE_OF_SEQUESTERED_CALCIUM_ION_INTO_CYTOSOL	cluster29	71	Up	0.003500423	81	TRDN, CORO1A, CLIC2, JSRP1, CYBA, DIAPH1, DMD, DRD1, APLNR, METTL21C, DHRS7C, F2, F2R, PTK2B, FKBP1A, FKBP1B, ABL1, GPER1, ANK2, GSTM2, HTT, HRC, IL13, CXCL10, NPSR1, LYN, MIR1-1, MIR1-2, MIR133A1, MIR133A2, CXCL9, MYO5A, ATP1A2, NOS1, NTSR1, P2RY6, PDE4D, PDPK1, PKD2, PLCG1, PLN, LIME1, TMEM38B, CHD7, PRKACA, PRKCE, JPH1, JPH2, SELENON, CEMIP, JPH3, PTPN6, BAX, BDKRB1, RYR2, CXCL11, XCL1, CX3CL1…
GO_REGULATION_OF_CALCIUM_ION_TRANSMEMBRANE_TRANSPORT	cluster29	135	Up	0.003194843	152	KCNE3, STRIT1, CDK5, RAMP3, TRDN, GNB5, CORO1A, TMC1, TMC2, CLIC2, JSRP1, CRHR1, ADRA2A, CYBA, DIAPH1, DMD, DRD1, DRD2, DRD3, DRD4, APLNR, METTL21C, DHRS7C, F2, F2R, PTK2B, FGF14, FKBP1A, FKBP1B, FMR1, STAC3, ABL1, FYN, G6PD, CBARP, NIPSNAP2, GEM, TSPAN13, BIN1, GPER1, GPR35, ANK2, REM1, GSTM2, UBQLN1, HTT, EHD3, HPCA, HRC, HSPA2, STAC2, IL13, CXCL10, STIMATE, NPSR1, LYN, MIR1-1, MIR1-2, MIR133A1…
GO_REGULATION_OF_CYTOSOLIC_CALCIUM_ION_CONCENTRATION	cluster29	291	Up	0.00275272	357	CD24, BCAP31, LPAR6, CDK5, RAMP3, TRDN, CD52, CIB2, CHERP, CXCL13, SCGN, CXCR6, GNA13, CYSLTR1, CCR9, NMU, ADCY5, CORO1A, SYNPO, ADCY8, C1QTNF1, ADCYAP1, ADCYAP1R1, CLIC2, CLN3, SPPL3, CCR1, CCR3, CCR4, CCR5, CCR6, CCR7, CCR8, ACKR2, CMKLR1, CNGB1, JSRP1, CNR1, TMEM178A, ADM, ADORA1, ADRA1D, ADRA1B, ADRA1A, CX3CR1, CYBA, SLC35G1, CD55, TRPV3, DDIT3, TMEM64, DIAPH1, DLG4, DMD, DRD1, DRD2, DRD3, AG…
GO_REGULATION_OF_B_CELL_ACTIVATION	cluster21	122	Up	0.014790748	188	ADA, PARP3, IGLL5, CDKN1A, IGHV2-70D, IGHV1-69D, IGHV3-64D, VAV3, MAD2L2, TNFSF13B, SHLD3, CD300A, CHRNB2, TIRAP, FCRL3, TNFRSF13C, EXOSC6, TICAM1, RC3H1, CTLA4, SHLD1, NFAM1, CYLD, GPR183, AHR, APLF, FCGR2B, IKZF3, PAXIP1, FOXJ1, TNFRSF13B, CLCF1, TNFRSF21, IGHV7-81, IGHV6-1, IGHV5-10-1, IGHV5-51, IGHV4-61, IGHV4-59, IGHV4-39, IGHV4-34, IGHV4-31, IGHV4-28, IGHV4-4, IGHV3-74, IGHV3-73, IGHV3-72, …
[truncated: 910 more rows]
