# Supplementary material for: Brain FGF2 and NCAM1 contribute to FGFR1-dependent progression of estrogen receptor-positive breast cancer brain metastases
Source: Nat Commun. 2026 May 28;17:6945. doi: 10.1038/s41467-026-73726-5 (PMC13388965; doi:10.1038/s41467-026-73726-5)
Supplement: Supplementary file 7 — Supplementary Dataset 5 [file 41467_2026_73726_MOESM7_ESM.csv]

geneset	cluster	Ngenes	Direction	FDR	Geneset_size	Gene_IDs
BAKER_HEMATOPOESIS_STAT5_TARGETS	cluster21	6	Up	0.004050706	7	CCNE1, CCND1, PIM1, MYC, BCL2, CCND3, CCND2
BAKER_HEMATOPOIESIS_STAT3_TARGETS	cluster21	14	Up	0.012456078	15	CCND2, CCNA2, MCL1, MMP2, NSG1, CCND1, FAS, MMP9, PIM1, BIRC5, PIM2, MYC, HIF1A, BCL2, CCND3
BENNETT_SYSTEMIC_LUPUS_ERYTHEMATOSUS	cluster10	26	Up	0.003896733	29	ISG15, IFITM3, DEFA3, CKAP4, MX1, APOBEC3B, XAF1, OAS2, STAT1, FPR2, MX2, OAS1, LGALS3BP, IFI44L, IRF7, AGRN, TNFSF10, OASL, PLSCR1, LY6E, TAP1, DEFA1, SERPING1, RNASE2, TDRD7, CAMP, S100A8, IFIT3, IFI35
BIOCARTA_CASPASE_PATHWAY	cluster20	21	Up	0.017265036	22	GZMB, PRF1, CASP1, CASP10, CASP7, LMNB1, BIRC3, DFFB, CASP4, CASP3, PARP1, CASP9, XIAP, CASP2, DFFA, ARHGDIB, LMNB2, APAF1, LMNA, CASP8, CASP6, BIRC2
BIOCARTA_DEATH_PATHWAY	cluster20	29	Up	0.01915626	29	CASP10, CASP7, NFKBIA, FADD, BIRC3, DFFB, CASP3, BCL2, CHUK, CASP9, XIAP, SPTAN1, CFLAR, MAP3K14, TRADD, TNFRSF25, TNFSF10, DFFA, RELA, RIPK1, TRAF2, APAF1, BID, LMNA, CASP8, NFKB1, CASP6, BIRC2, GAS2
BIOCARTA_EIF_PATHWAY	cluster43	16	Up	0.017031205	16	EIF4A1, EIF1, EIF2S1, EIF4G2, EIF4E, EIF2S2, EIF5, EIF4G1, EIF4G3, EEF2K, EEF2, EIF4A2, EIF1AX, EIF3A, EIF2S3, EIF6
BIOCARTA_FBW7_PATHWAY	cluster9	9	Up	0.007573388	9	CDK2, TFDP1, CUL1, SKP1, CCNE1, RB1, CDC34, FBXW7, E2F1
BIOCARTA_IGF1MTOR_PATHWAY	cluster40	19	Up	0.019758113	19	PPP2CA, PIK3R1, EIF2S1, IGF1, EIF4E, PDK2, EIF2B5, MTOR, EIF4EBP1, EIF2S2, GSK3B, PDPK1, RPS6KB1, PTEN, INPPL1, AKT1, EIF2S3, PIK3CA, IGF1R
BIOCARTA_IL2RB_PATHWAY	cluster9	35	Up	0.030835481	37	IL2RG, MAPK3, FASLG, CRKL, PIK3CG, HRAS, SOCS1, NMI, PTPN6, PIK3R1, BCL2, RAF1, MYC, JAK1, IL2RA, FAS, PPIA, BAD, IKZF3, SYK, CFLAR, MAPK1, SHC1, STAT5A, GRB2, RPS6KB1, IRS1, IL2RB, CBL, JAK3, AKT1, SOCS3, PIK3CA, STAT5B, E2F1, SOS1, FOS
BIOCARTA_MCM_PATHWAY	cluster4	18	Up	0.005537252	18	KITLG, ORC1, CDK2, ORC6, CDT1, MCM3, CDKN1B, CCNE1, CDC6, ORC3, ORC5, MCM7, MCM6, ORC2, MCM4, MCM2, MCM5, ORC4
BIOCARTA_NGF_PATHWAY	cluster9	18	Up	0.021415509	20	MAPK3, NGF, PIK3CG, HRAS, DPM2, PIK3R1, MAPK8, MAP2K1, RAF1, ELK1, PLCG1, NGFR, SHC1, GRB2, KLK2, PIK3CA, CSNK2A1, JUN, SOS1, FOS
BIOCARTA_NPC_PATHWAY	cluster23	11	Up	0.006154285	11	RAN, RANGAP1, RANBP2, NUTF2, RCC1, NUP210, KPNB1, NUP62, KPNA2, NUP153, NUP214
BIOCARTA_RACCYCD_PATHWAY	cluster9	26	Up	0.010704331	26	MAPK3, CDK2, HRAS, IKBKG, TFDP1, NFKBIA, CDK4, CDK6, PIK3R1, RAF1, CHUK, CDKN1B, CCNE1, RHOA, CDKN1A, RB1, RAC1, MAPK1, PAK1, RELA, CCND1, AKT1, PIK3CA, IKBKB, NFKB1, E2F1
BIOCARTA_RNA_PATHWAY	cluster2	10	Up	0.00365562	10	DNAJC3, NFKBIA, EIF2AK2, EIF2S1, CHUK, MAP3K14, EIF2S2, TP53, RELA, NFKB1
BIOCARTA_SPRY_PATHWAY	cluster9	17	Up	0.014836555	17	MAPK3, SPRY2, HRAS, MAP2K1, RAF1, SPRY4, SPRY3, EGF, MAPK1, SHC1, PTPRB, SPRY1, GRB2, EGFR, CBL, RASA1, SOS1
BIOCARTA_TOLL_PATHWAY	cluster2	25	Up	0.014800114	25	IKBKG, NFKBIA, MYD88, PPARA, EIF2AK2, PGLYRP1, MAPK8, ELK1, CHUK, MAP3K14, TRAF6, MAP2K6, MAPK14, RELA, TAB1, MAP2K3, MAP2K4, MAP3K7, IKBKB, NFKB1, MAP3K1, TLR3, TLR7, JUN, FOS
BIOCARTA_VEGF_PATHWAY	cluster40	25	Up	0.009445027	27	PIK3CG, HRAS, VEGFA, PIK3R1, EIF1, EIF2S1, EIF2B4, ELAVL1, PLCG1, EIF2B5, EIF2B2, EIF2S2, SHC1, PRKCB, KDR, VHL, EIF1AX, PRKCA, EIF2B3, EIF2S3, PIK3CA, FLT1, HIF1A, ARNT, FLT4, NOS3, EIF2B1
BLANCO_MELO_BRONCHIAL_EPITHELIAL_CELLS_INFLUENZA_A_DEL_NS1_INFECTION_UP	cluster26	602	Up	0.010001945	644	IFIT2, IFIT1, RSAD2, CXCL10, IFIT3, CMPK2, MX2, MX1, OASL, IFI44L, BATF2, XAF1, IFI6, NEURL3, ZBP1, IFIH1, IFI44, ETV7, HLA-F, DDX58, HERC5, IFITM1, OAS1, GBP1, ARC, MMP13, IRF7, SLC15A3, DDX60L, APOL3, EPSTI1, CD83, IFI35, NLRC5, RND1, USP18, SOCS1, TEX14, IFI27, OAS2, APOL1, HELZ2, IRF1, BST2, DHX58, SAMD9L, TRANK1, ID2, RTP4, APOL6, PSMB9, UBA7, BBC3, RASGRP3, TNFSF13B, PRR15, TAP1, OAS3, CXCL…
BLANCO_MELO_COVID19_SARS_COV_2_INFECTION_CALU3_CELLS_UP	cluster26	308	Up	0.00682134	338	IFNB1, IFNL2, IFNL3, IFNL1, TNF, CH25H, CSF2, IL6, CYP1A1, CXCL10, CXCL11, ZBP1, TRIM22, MX2, TNFAIP3, IFIT2, IL1A, RSAD2, CD274, CCL5, ATF3, IFIT3, OAS2, CSF3, GBP5, SERPINE1, MIR155HG, TRAF1, CMPK2, IFIT1, ETV7, XAF1, GBP4, SCN3A, CXCL8, NUAK2, IL1B, EPSTI1, BATF2, IDO1, SLC15A3, VCAM1, GBP1, NFKBIA, IFI44L, IFIH1, CCL20, INHBE, DUOX2, PPP1R15A, MX1, USP18, ARRDC3, NLRC5, RTL9, NLRP1, G0S2, DDX…
BLANCO_MELO_HUMAN_PARAINFLUENZA_VIRUS_3_INFECTION_A594_CELLS_UP	cluster26	191	Up	0.004923739	204	IFIT2, IFNL1, OASL, IFIT1, OAS2, MX1, XAF1, RSAD2, IFNL2, IFIT3, IFNB1, IFI44, GBP4, IFNL3, MX2, TRIM22, IDO1, CXCL10, CMPK2, LAMP3, IFIH1, IFI44L, CXCL11, GBP1, CH25H, TNFSF10, HERC5, DDX58, IFI16, EGR1, IFITM1, SAMD9L, UBA7, GBP5, RAET1L, APOL3, LGALS17A, TNFSF13B, CASP1, CD274, DHX58, SERPING1, DDX60, HCAR2, PARP10, BATF2, BST2, TLR3, EPSTI1, APOL6, IL6, APOL1, CCL4, PPM1K, RASGRP3, GBP3, SLC1…
BLANCO_MELO_RESPIRATORY_SYNCYTIAL_VIRUS_INFECTION_A594_CELLS_UP	cluster26	270	Up	0.003580475	285	OASL, IFNL1, IFIT2, IFIT1, IFI44, MX1, RSAD2, XAF1, GBP4, IFIT3, GBP1, GBP5, CCL3, MX2, CMPK2, TRIM22, CXCL11, IL6, IL1B, BATF2, IFNB1, IFNL2, IFI44L, IFNL3, IFIH1, HCAR2, KRT17, ZBTB32, LAMP3, IDO1, EGR1, IFI16, CD274, LAMC2, STC1, HERC5, CH25H, SBSN, HSPA6, SAMD9L, MMP1, DDX58, APOL1, RAET1L, COL13A1, PARP10, IL7R, CXCL10, IL1A, KCNQ3, RASGRP3, TNC, APOL6, DHX58, PPM1K, APOL3, DCLK1, CCL4, UCA1…
BLUM_RESPONSE_TO_SALIRASIB_DN	cluster49	338	Up	0.010806674	341	CNN3, UBE2C, CRIP2, CYP1B1, SUV39H1, RGS4, CDC45, ID1, CCL2, DHFR, MYBL2, MSH6, LPCAT3, TTK, RAB4A, NR2F1, RIPK4, NEK2, ITGB3BP, FNTB, NRIP1, PBK, HDAC1, RGS2, H2AZ1, ISYNA1, ATP5MF, STMN1, GMNN, KIF22, VRK1, DUT, PRSS23, SKP2, RPA1, FEN1, CDC25B, CCNB2, RAB40B, INCENP, FOSB, IQGAP2, MIPEP, POLE, CKB, UPK1B, PTTG1, PCNA, CCNE2, GUCY1B1, SIM2, ENC1, HMG20B, CHAF1A, EBP, SRSF1, LSM5, AURKA, NPEPPS,…
BOSCO_INTERFERON_INDUCED_ANTIVIRAL_MODULE	cluster10	71	Up	0.003468858	78	APOL1, MS4A6A, MX1, APOL6, RIN2, PANK2, CYP24A1, PML, PNPT1, LAT, CD40, CDK1, IFIH1, IRF7, IFITM3, STAT2, TMEM176A, IFIT1, MIA3, SLC25A28, TRIM22, AC025171.1, CD274, NUB1, HERC5, DDX60, OAS2, ARAP2, OASL, IFI35, OAS3, DHX58, UBE2Z, PRAF2, ITGA4, EIF2AK2, TTYH2, TRAFD1, SDC3, IFIT5, GBP4, CGAS, NCOA7, ZBP1, TDRD7, CMTR1, GOLGA4, PTPN2, SLAMF7, P2RY14, PARP12, IFIT3, GCH1, TNFSF10, IFI44L, RSAD2, M…
BOWIE_RESPONSE_TO_EXTRACELLULAR_MATRIX	cluster10	17	Up	0.009218323	17	IRF7, IRF1, IFI35, OAS1, PSMB8, IFNGR1, MX1, IFIT2, IFIT3, IFIT1, ISG15, IFI16, STAT1, IFI6, IFITM1, PSMB10, PSMB9
BOWIE_RESPONSE_TO_TAMOXIFEN	cluster10	18	Up	0.005022581	18	STAT1, CCL5, IFI16, IFI6, IFITM1, IFNGR1, OAS1, IRF1, OAS2, IFIT1, MX1, IFI27, IRF7, IFIT3, IFI35, IFIT2, IRF9, ISG15
BROWNE_INTERFERON_RESPONSIVE_GENES	cluster10	65	Up	0.003698731	67	GBP1, TYMP, IFI44L, IFI35, ISG15, RABGAP1L, GCH1, MELK, IFIT5, OAS1, CXCL10, APOBEC3G, UBE2L6, GBP2, IFI27, STX11, IFI6, IDO1, LMO2, STAT1, RBCK1, SP110, IFIT2, CASP1, EIF2AK2, CYTH1, IL15, THEMIS2, TRIM14, MX2, IFI30, BAZ1A, IRF7, SP100, WARS1, IFI44, PLSCR1, PSMB9, OASL, RGL1, NMI, SAMHD1, RSAD2, CCL8, TNFSF10, TDRD7, ISG20, IFIT3, OAS2, MYD88, HLA-F, KIF5C, ZBTB20, TRIM21, TLR3, MX1, PLAAT4, G…
DAUER_STAT3_TARGETS_DN	cluster10	45	Up	0.005611789	48	PARP12, SP110, OAS2, IFI35, SAMD9, HSPA1A, DNAJB4, IFI27, BCL2L13, OASL, AQP3, TRIM5, IFIT1, TDRD7, TNFSF10, PGRMC2, ATP5MPL, TMEM97, TRIM14, HSPA6, DDX58, HSPA1B, IRF7, IFIT3, PRPF4B, MX1, TRANK1, IFI44, IFITM1, PDK4, ID3, HPGD, IFIH1, OAS3, STAT1, LAMP3, USP18, TRIM22, GRB14, TLR3, ST8SIA4, DDX60, HEXIM1, LAP3, OAS1, ISG15, HERC6, HERC5
DER_IFN_BETA_RESPONSE_UP	cluster10	102	Up	0.004109351	103	ATP6V0B, PTPN11, SSBP1, SRSF2, ARID3A, DDX17, IFIT3, PLSCR1, HLA-C, CALD1, NAP1L1, SMAD4, PSMB8, RBBP4, DDX21, PARP4, HLA-E, GMFB, IFIT1, IQGAP1, BTG1, CD164, PLOD2, TRAPPC10, CSRP3, PSMB10, RBMX, B2M, SRP9, TRIM26, POLR2B, NMI, EIF2B1, HIF1A, STAT1, AP3M2, PMAIP1, SP110, CEBPD, EIF2AK2, CASP8, IRF9, IFI6, TRIM14, IRF1, EPS15, IFIT2, CTR9, IRF2, FOSL1, EIF3A, LIPA, IFI30, IFI16, DDX1, OAS2, IL6, …
DUTTA_APOPTOSIS_VIA_NFKB	cluster20	30	Up	0.010336302	33	BIRC5, BNIP3, TNFSF10, BAX, FASLG, CD274, BCL2A1, TP53, MDM2, SOD2, CYLD, TNFRSF21, TERT, TNFAIP3, CASP8, BIRC3, GADD45B, TRAF2, FTH1, TNF, CFLAR, BIRC2, TNFRSF10C, TNFRSF10A, FAS, BCL2L1, AFP, SCAF11, TNFRSF10B, XIAP, IER3, TRAF1, BCL2
EINAV_INTERFERON_SIGNATURE_IN_CANCER	cluster10	27	Up	0.008484354	27	BST2, BRD3, RXRA, UBE2L6, APOBEC3G, SP110, OAS2, CMTR1, SP100, IFI44, IFIT3, LY6E, ADAR, STAT1, MX1, IFI44L, OAS1, IRF9, TGIF1, IFIT1, IFI35, ERG, ISG15, MORC3, IFI6, IFI30, EIF2AK2
ELVIDGE_HIF1A_AND_HIF2A_TARGETS_UP	cluster80	41	Up	0.017060695	41	ADAT1, POLR3K, SOCS2, HSPA4, CCND3, SLC35B1, RPP40, TOR3A, CORO1A, ATP6V0A2, HSPH1, RRP12, AREL1, CCDC86, SPAG1, TAF9B, SLC29A1, SLC5A6, RET, OSTM1, RMC1, GABBR2, WDR77, AUNIP, SLC25A44, RPP25, FLAD1, STX3, CHUK, GCH1, SLC35C1, GYG1, RIOX1, SLC24A3, CHKA, RRS1, IDH3A, SRM, ABCF2, LSG1, RFK
ELVIDGE_HIF1A_TARGETS_UP	cluster80	67	Up	0.008959893	67	SLC25A44, CCND3, IDH3A, TMEM33, AUNIP, IDE, SPAG1, RRP15, KPNA1, RFK, PNO1, CORO1A, GDPD3, AMD1, SEC23IP, SLCO3A1, FASTKD5, MRPS12, RIOX1, CCDC86, GABBR2, SLC29A1, WDR77, SLC5A6, LARS2, RRP12, GPATCH2, SLC7A6, JAK2, TAF9B, CXCL12, RMC1, STX3, SRM, DNAJA1, LSG1, SLC35B1, POLR3K, SOBP, HSPA4, HSPH1, HHEX, TOR3A, SLC35C1, OSTM1, SCYL2, URB2, ABCF2, CTPS1, AREL1, GYG1, RRS1, PSEN2, CHKA, ADAT1, RAB35…
ELVIDGE_HYPOXIA_BY_DMOG_DN	cluster80	59	Up	0.024387639	59	URB2, SLCO3A1, SLC5A6, NDUFS6, GPATCH2, SRSF1, ADORA1, CALM1, TIGAR, CEBPA, AOX1, RPP40, CTPS1, SDF2L1, GABBR2, IDH3A, NUP98, RPP25, SLC25A44, HSPA4, TAF9B, RIOX1, ODC1, CXCL12, SLC29A1, ALDH4A1, JAK2, SRM, SOBP, PDZK1, PUS1, CORO1A, ADGRG1, SPDEF, SOCS2, ATP2A3, ACOT7, WDR77, SLC24A3, SLC35C1, PSME3, DOLK, TOR3A, RET, ZMPSTE24, ZGPAT, ATP6V0A2, POLR3K, PIK3R3, ADAT1, LPCAT3, NAPA, SPAG1, CCND3, …
FARMER_BREAST_CANCER_CLUSTER_1	cluster10	34	Up	0.016083408	48	HERC5, ISG15, IGHM, SH2D1A, CCR5, GZMK, CD38, JCHAIN, CD8A, POU2AF1, IGLV2-14, GPR18, CYTIP, IFI44, OAS1, CD3D, OAS2, CD48, IFIT3, FKBP11, GMFG, IL10RA, CD2, MZB1, IGKV1D-13, LCK, IGLC2, IFI44L, LCP2, ITK, HERC6, IGHG1, IFI6, MX1, IFIT1, CCR2, OASL, IGHA1, XAF1, GPR171, IGLL3P, RSAD2, TNFRSF17, GZMA, OAS3, GIMAP4, TRBC2, IGKV3-20
FOURNIER_ACINAR_DEVELOPMENT_LATE_2	cluster49	278	Up	0.004103875	281	CDK1, CALM1, CENPN, MUS81, FN1, MCUR1, NT5DC2, GINS1, WBP11, AURKA, IDI1, NUP188, TREX2, FEN1, CKS2, CSNK2A1, FKBP4, CDCA3, CAP1, SKP2, FOSL1, HAT1, MT1F, IMPA1, GCSH, NOC2L, BCS1L, MCM3, SAMD4A, SQLE, ACTN1, YWHAH, FANCI, HPS1, HMBS, PRPS1, IMPDH1, BARD1, SAE1, DNAJC9, MBNL1, CSE1L, CCNF, TIPIN, ITGB5, RPA3, DCAF15, RFWD3, MCM2, IGF2BP2, PRDX1, WSB1, XRCC3, PGK1, NOLC1, HACD3, PLEK2, NOP10, H2AZ…
GERHOLD_RESPONSE_TO_TZD_UP	cluster21	4	Up	0.011917912	6	CCND2, FABP4, G0S2, CCND1, HGFAC, CASP8
GHANDHI_DIRECT_IRRADIATION_UP	cluster93	86	Up	0.009808069	104	SERPINB2, CXCL8, GDF15, IL6, IL33, PTGS2, CDKN1A, MMP3, GDNF, CXCL3, CXCL2, MT1E, CXCL5, MT1X, MT1G, MDM2, MT1B, BCL2A1, MT1H, DUSP2, GPR68, PLEK2, ANXA10, IL1A, SLC16A6P1, MMP1, IFNE, CLDN1, INHBA, BMP2, SLC16A6, C3orf52, G0S2, FAM20A, GADD45A, BIRC3, EYA3, FGF2, DKK1, IL1B, KYNU, LRP8, LIF, VWCE, TSLP, POU5F1, GCH1, HSD11B1, IL12A, MT2A, E2F7, MMP10, TNFAIP3, FAS, PLCL2, TCIM, NEFM, ASCC3, CXCL…
GO_3_5_DNA_HELICASE_ACTIVITY	cluster4	19	Up	0.003661165	19	ASCC3, DHX9, ERCC3, MCM2, MCM5, MCM6, MCM7, GINS2, INO80, FANCM, RECQL, BLM, WRN, ACTR5, GINS4, FBH1, ACTR8, RECQL5, RECQL4
GO_3_5_EXONUCLEASE_ACTIVITY	cluster60	55	Up	0.010930315	56	RAD50, TREX2, ERI2, TREX1, TOE1, DIS3L, DIS3L2, RAD9B, PNLDC1, APLF, PDE12, XRN2, DIS3, EXOSC7, CNOT1, ANGEL1, EXOSC2, CNOT6L, MEIOB, PAN3, NOCT, REXO2, APEX2, CNOT7, APEX1, ISG20, MRE11, CNOT2, CNOT3, PARN, EXOSC3, EXOSC9, EXOSC10, POLD1, POLE, POLG, EXOSC4, EXD3, EXD2, EXOSC5, REXO4, CNOT6, RAD1, RAD9A, EXO5, WRN, TRIR, ERI3, USB1, ISG20L2, TATDN1, PNPT1, ERI1, ANGEL2, CNOT8, PAN2
GO_ACIDIC_AMINO_ACID_TRANSMEMBRANE_TRANSPORTER_ACTIVITY	cluster11	14	Up	0.0219263	16	SLC25A13, SLC7A11, SLC17A8, SLC38A7, SLC17A7, SLC17A6, SLC1A1, SLC1A2, SLC1A3, SLC1A4, SLC1A5, SLC1A6, SLC1A7, SLC25A22, SLC25A18, SLC25A12
GO_ACTIVATION_OF_NF_KAPPAB_INDUCING_KINASE_ACTIVITY	cluster45	17	Up	0.005821049	17	TLR6, MALT1, COPS8, CHI3L1, TIRAP, CARD10, IRAK1, MAP3K7, TLR3, TRAF2, TRAF6, CARD14, ZFP91, TNFRSF10B, TNFRSF10A, TRAF4, TNFSF15
GO_ACTIVE_TRANSMEMBRANE_TRANSPORTER_ACTIVITY	cluster11	304	Up	0.013381208	344	SLC9B1P1, TIMM23, SLC17A4, ABCC5, ABCB6, ABCC9, TIMM23B, CDH17, TIMM17B, SLC17A2, ABCC4, TCIRG1, ABCA7, ABCA10, ABCA9, ABCA8, ATP8A1, TIMM17A, SLC9A6, SLC35A1, SLC34A2, SLCO1B1, SLC12A7, SLC17A3, CFTR, SLC26A1, SLC22A7, RALBP1, SLC38A3, SLC35D2, ABCB8, SLC6A14, SLCO2B1, MFSD3, SLC2A13, SLC22A9, SLC26A9, SLC26A7, SLC5A11, SLC26A8, SLC16A10, CLCN3, CLCN4, CLCN5, CLCN6, CLCN7, SLC36A4, SLC15A4, SLC2…
GO_ADENYL_NUCLEOTIDE_BINDING	cluster13	1474	Up	0.004504345	1546	AKT3, KIF28P, SBK3, GNE, HCN4, DDX11L8, SMC4, C8orf44-SGK3, UBA2, FARSB, ABCC5, ABCB6, ABCC9, ABCF2, ATP9A, ACTR3, ACTR2, NUBP2, SGK2, RAD50, KIF20A, HIPK3, ACTR1B, ACTR1A, TRAP1, G3BP1, CDK2, CDK3, TNK2, CDK4, CDK5, NME6, CDK6, DDX39A, AK6, CDK7, CDK8, GPHN, CDK9, ABCC4, SIK1B, UBE4B, SPEG, DNAJA2, BCKDK, PAK4, ABCA7, ABCA10, ABCA9, ABCA8, WARS2, NOD1, ATP8A1, RAPGEF3, TESK2, ECI2, MERTK, TIMM44…
GO_ADENYLYLTRANSFERASE_ACTIVITY	cluster18	31	Up	0.021804726	31	GPHN, PAPOLA, TENT4A, FICD, TENT5B, TENT2, TENT5D, NMNAT2, TUT4, ABL1, MOCS3, NMNAT3, KARS1, OAS1, OAS2, OAS3, TRNT1, TENT5C, MTPAP, TENT5A, PAPOLB, TENT4B, NMNAT1, TUT1, PAPOLG, TUT7, FLAD1, COASY, SELENOO, PAPSS2, PAPSS1
GO_AGING	cluster76	273	Up	0.011995828	319	ADA, AKT3, MIR543, KRTAP4-9, AC037482.3, NAMPT, CDK6, COQ7, CDKN1A, ZMPSTE24, CDKN2A, CDKN2B, CARM1, ATG7, CTSC, PLK2, NEK6, GJB6, PPARGC1A, CHEK1, ZNF277, CHEK2, SEC63, TREX1, CGAS, LRRK2, CNP, CNR1, COL4A2, COMP, TPRA1, ADM, CREB1, SLC32A1, ROMO1, CRYAB, MAPK14, KRT25, ADRA1A, CCN2, CTNNA1, CTSV, CYP1A1, DAG1, DCN, DDC, NQO1, DLD, AGER, DNMT3A, ABAT, AGT, EDN1, EDNRB, EEF2, EIF2S1, ENDOG, ENG, …
GO_ALANINE_TRANSPORT	cluster11	12	Up	0.006461291	15	SLC38A3, SLC6A14, SLC36A4, SLC36A2, SLC36A1, SLC7A8, SLC36A3, SLC6A17, SLC38A2, SLC38A7, SLC7A10, SLC1A4, SLC3A2, SLC6A6, SLC38A5
GO_ALPHA_DNA_POLYMERASE_PRIMASE_COMPLEX	cluster4	5	Up	0.008622779	5	POLA2, MCM3, POLA1, PRIM1, PRIM2
GO_AMINO_ACID_TRANSMEMBRANE_TRANSPORTER_ACTIVITY	cluster11	65	Up	0.010535169	82	SLC25A13, SLC25A15, SLC38A3, SLC7A9, SLC6A14, SLC16A10, SFXN2, SLC36A4, SLC15A4, SLC25A29, SLC38A10, SLC43A2, SLC32A1, SLC38A6, SLC38A8, CTNS, SLC38A11, SLC66A1L, SLC38A9, SLC36A2, SLC7A13, SLC36A1, TSPO2, SLC7A8, SLC7A11, SLC17A8, SLC36A3, SLC6A19, SLC6A18, SLC7A5P2, OCA2, SLC38A2, SLC6A20, SLC66A1, SLC25A38, SLC38A4, SLC6A15, SLC38A7, SLC47A1, SLC7A10, SLC17A7, SLC17A6, SLC7A14, SLC1A1, SLC1A2,…
GO_ANATOMICAL_STRUCTURE_HOMEOSTASIS	cluster12	433	Up	0.006428415	469	CDH3, TEN1, CDH5, PARP3, OCLN, USH1C, ADAM8, RAD50, CDK5, TCIRG1, YAP1, CIB2, CCT7, CCT4, CCT2, SCGN, CCT8, POLD3, PTGES3, CFL2, GJB6, CORO1A, STRAP, PRR4, PNKP, CHRNA1, NXNL1, ADD1, SERPINA3, TPP1, LARGE2, H4-16, ZG16B, USH1G, CNGB1, CNR1, COL2A1, DRAM2, CHMP4B, PPARGC1B, ADORA1, WDR36, HUS1B, CLDN3, SGCZ, NEK7, PARP1, CSF1, CSF1R, PIWIL4, CSK, RDH12, CST4, CCN2, CTNNB1, CTSH, CTSK, CXADR, ADRB2…
GO_ANION_TRANSMEMBRANE_TRANSPORTER_ACTIVITY	cluster11	304	Up	0.013252503	357	SLC17A4, ABCC5, SLC25A13, SLC25A15, MFSD10, SLC35B1, SLC17A2, SLC25A17, SLC9A6, SLC35A1, SLC19A2, SLCO1B1, SLC12A7, SLC17A3, CFTR, SLC26A1, SLC22A7, SLC38A3, SLC27A5, SLC27A2, SLC35D2, AKR1C4, ADAMTS8, SLC7A9, SLC2A6, SLC6A14, SLCO2B1, SLC46A1, SLC52A3, SLC22A9, SLC25A25, SLC26A9, SLC26A7, SLC22A12, SLC26A8, SLC16A10, CLCA1, CLCN1, CLCN2, CLCN3, CLCN4, CLCN5, CLCN6, CLCN7, CLCNKA, CLCNKB, SFXN2, …
GO_ANNEALING_ACTIVITY	cluster44	13	Up	0.014345497	13	DDX3X, EIF4B, FMR1, ANXA1, SMARCAL1, RECQL, BLM, SMARCA1, EIF4H, FXR1, ZRANB3, RAD54L, RECQL4
GO_ASTROCYTE_PROJECTION	cluster88	17	Up	0.008976727	19	SLC2A13, EIF2S1, MLC1, SLC7A11, SLC17A8, GJB2, GRM2, GRM3, APP, AQP4, KCNJ10, KCNK2, MT3, ATP1B2, PINK1, SLC1A2, SYT4, EZR, ADGRG1
GO_ATPASE_ACTIVITY	cluster13	397	Up	0.004344506	423	KIF28P, DDX11L8, ABCC5, ABCB6, ABCC9, ABCF2, RAD50, KIF20A, G3BP1, DDX39A, AK6, CDK7, ABCC4, KATNB1, ABCA7, ABCA10, ABCA9, ABCA8, ATP8A1, DDX17, CCT8, PMS2P11, POLQ, YME1L1, KIF1C, CFTR, CLPX, SRCAP, RUVBL2, ASCC3, KIF2C, CHD1, DDX52, CHD2, CHD3, CHD4, KATNA1, KIF3A, DMC1, ABCB8, DDX20, DDX19B, KIF12, DDX42, HELQ, TDRD9, ABCC2, KIF19, SWSAP1, DNAH14, DNHD1, DNAH2, KIF18B, ABCA13, SHOC1, HFM1, DDX…
GO_B_CELL_ACTIVATION_INVOLVED_IN_IMMUNE_RESPONSE	cluster68	68	Up	0.010473006	80	ADA, C17orf99, PARP3, CDH17, MAD2L2, BATF, SHLD3, EXOSC6, CCR6, DOCK11, SHLD1, NKX2-3, RNF168, GPR183, APLF, GAPT, ERCC1, PTK2B, FCGR2B, PAXIP1, SWAP70, PLCL2, CLCF1, ABL1, DLL1, MSH6, TBX21, HSPD1, IFNB1, IL2, IL4, IL6, IL10, LFNG, LGALS1, LIG4, CD180, MFNG, MLH1, MSH2, NBN, NOTCH2, FOXP3, EXOSC3, KMT5B, PLCG2, POU2AF1, SHLD2, RIF1, DOCK10, ITFG2, HMCES, AICDA, PTPRC, IL21, BCL3, BCL6, STAT6, SU…
GO_CARBOHYDRATE_CATABOLIC_PROCESS	cluster23	186	Up	0.013416429	200	POM121C, AKR1A1, FUT9, NUP50, NEU3, PPARGC1A, NUP42, NUDT5, CHIT1, TREH, SLC2A6, TREX1, NUP35, NEU4, GALM, GLYCTK, CTBS, AGL, PRXL2C, ENO1, ENO2, ENO3, EP300, ESRRB, ALDH1A1, FBP1, FOXK1, ALDOA, ALDOB, ALDOC, NUP205, NUP210, NUP160, MAN2B2, NUP188, NUP62, FUT1, FUT2, FUT4, FUT5, FUT6, FUT7, FUT8, G6PC, GAA, GK5, GALE, GALK1, GALT, GAPDH, TKFC, ZBTB20, GAPDHS, GCK, GCKR, NUPR1, GK, GK2, CHIA, GLB1…
GO_CATALYTIC_ACTIVITY_ACTING_ON_DNA	cluster13	196	Up	0.00773105	204	DDX11L8, RAD50, G3BP1, POLD3, POLQ, PTGES3, RUVBL2, ASCC3, CHD1, CHD2, CHD3, CHD4, DMC1, POLI, TREX2, POLG2, TREX1, HELQ, TOP1MT, ALKBH2, PLD4, HFM1, DDX1, DDX3X, DQX1, DHX9, DDX11, DFFB, DHX36, DKC1, DNA2, DNASE1, DNASE1L1, DNASE1L2, DNASE1L3, DNASE2, DNMT1, DNMT3A, DNMT3B, DNTT, APLF, PRIMPOL, ENDOG, ERCC1, ERCC2, ERCC3, ERCC4, ERCC5, ALKBH3, FEN1, FAN1, SETX, RAD54L2, DICER1, SMUG1, SPO11, PLD…
GO_CATALYTIC_ACTIVITY_ACTING_ON_RNA	cluster60	363	Up	0.013655823	385	METTL15P1, DDX11L8, FARSB, G3BP1, RCL1, DDX39A, RIDA, POP7, WARS2, EMG1, DDX17, RNASEH2A, RPP30, RPP38, SLU7, ERN2, POLR3F, POLR3G, POLR3C, FARS2, POP4, WDR4, RPP40, CD3EAP, POP1, DDX52, DUS4L, RPP14, POLR3A, DDX20, ERI2, DTD2, DDX19B, DDX42, HENMT1, TOE1, BUD23, TRMT61A, DIS3L, FTSJ3, PSTK, TDRD9, RNASE8, MTFMT, TARS3, EARS2, TYW3, TYW5, DIS3L2, NUDT16, METTL6, PTRH1, BCDIN3D, SLFN13, PUS10, TRM…
GO_CELL_AGING	cluster76	103	Up	0.004034951	118	AKT3, MIR543, NAMPT, CDK6, CDKN1A, ZMPSTE24, CDKN2A, CDKN2B, PLK2, NEK6, CHEK1, ZNF277, CHEK2, CGAS, ROMO1, MAPK14, ENG, ERCC1, VASH1, PLA2R1, FOXM1, SMC5, SIRT1, MORC3, NUP62, MTOR, ABL1, ULK3, RSL1D1, FBXO5, MAGEA2B, PDCD4, NSMCE2, H2AX, HLA-G, HMGA1, HRAS, ICAM1, ID2, ILK, ING2, KIR2DL4, ARG2, KRAS, LIMS1, LMNA, ARNTL, MIR10A, MIR146A, MIR17, MIR188, MIR21, MIR217, MIR22, MIR34A, MAGEA2, MAP3K…
GO_CELL_CYCLE_DNA_REPLICATION_INITIATION	cluster4	5	Up	0.003209074	5	MCMDC2, MCM2, MCM3, MCM4, POLA1
GO_CELL_CYCLE_G2_M_PHASE_TRANSITION	cluster4	264	Up	0.011677747	273	USH1C, ACTR1A, OPTN, AKAP9, CDK2, CDK4, PSME3, PSMD14, CDK7, CDKN1A, AKAP8, CDKN2B, TUBB4A, TUBB4B, DCTN2, CENPF, KHDRBS1, CETN2, PLK4, NES, ARPP19, SDCCAG8, CNTRL, TOPBP1, CHEK1, CEP43, FOXN3, CEP250, CHEK2, DCTN3, HAUS1, NEDD1, PSMB11, PLK3, HUS1B, PSMA8, CSNK1D, CSNK1E, NEK10, DCTN1, DYNC1H1, DYNC1I2, DNM2, ENSA, TUBB, ESRRB, STOX1, CCNY, FHL1, ATF5, PHLDA1, CEP164, MAPRE1, TPX2, PAXIP1, NINL,…
GO_CELL_CYCLE_PHASE_TRANSITION	cluster4	591	Up	0.015453504	647	MIR892B, MIR873, UBE2DNL, USH1C, CTDSP2, ACTR1A, OPTN, AKAP9, CDK2, CDK3, CDK4, PSME3, CDK5, CDK6, PSMD14, CTDSPL, CDK7, CDKN1A, CDK2AP2, CDKN1B, AKAP8, CDKN2A, CDKN2B, CCNO, CDKN2C, CDKN2D, CDKN3, NPM2, TUBB4A, TUBB4B, BTN2A2, ANAPC10, NDC80, GPNMB, MAD2L2, TACC3, CARM1, UBD, DCTN2, CENPE, CENPF, KHDRBS1, CETN2, PLK4, NES, PLK2, ARPP19, NEK6, SDCCAG8, DBF4, CCNI, RCC1, PIM2, CNTRL, UBE2C, TOPBP1…
GO_CELL_TIP	cluster22	6	Up	0.007245961	7	SLC32A1, GRM6, TRPM1, RAB8B, PI4K2A, RDX, EZR
GO_CELLULAR_MODIFIED_AMINO_ACID_BIOSYNTHETIC_PROCESS	cluster67	48	Up	0.018857563	49	MTHFS, PARK7, CKB, CKM, CKMT1B, CKMT2, GGT6, DHFR, DHFR2, ALDH9A1, FPGS, SLC7A11, MTHFD1L, GAMT, GART, GATM, GCH1, GGT1, GGT3P, GGT7, GGT5, OPLAH, GCLC, GCLM, GSS, HAGH, ACADM, SLC27A1, MGST2, MTHFD1, ATIC, NFE2L2, CHAC2, ALDH7A1, PLOD2, PLSCR1, CKMT1A, TMLHE, CHDH, CNDP2, DHFRP1, CARNS1, SHMT1, GGCT, CHAC1, PTDSS2, BBOX1, PLOD3, PTDSS1
GO_CELLULAR_RESPONSE_TO_ABIOTIC_STIMULUS	cluster29	306	Up	0.011242342	330	TANK, OPN1MW3, NAMPT, CDKN1A, ZMPSTE24, NET1, MICU1, YAP1, RAD51AP1, RRH, POLD3, CERS1, MAP3K2, RUVBL2, ADIRF, METAP2, SLC38A3, TLK2, CHEK1, CHEK2, CHP1, TREX1, CARD16, CLN3, ADSS1, CNGB1, CNGA1, CNN2, COL1A1, GRK7, MTPN, C9orf116, CREBBP, CRIP1, CRY1, CRY2, CRYAB, PARP1, MAPK14, RAD9B, COPS9, CYBA, ADSS2, DAG1, SDE2, DDB1, DDB2, GADD45A, DDX3X, TENT2, DHX36, DNM2, AGT, ECT2, EEF1D, EGFR, EGR1, E…
GO_CELLULAR_RESPONSE_TO_CAMP	cluster78	45	Up	0.017731805	53	HCN4, AKAP9, RAPGEF3, CFTR, CPS1, CRHBP, AANAT, SLC26A3, AHR, DMTN, FDX1, KDM1A, GPD1, RAPGEF1, EEF2K, APEX1, HSPA5, AQP8, IGFBP5, HCN1, APP, AQP1, AQP9, ITPR2, KCNE1, KCNQ1, ASS1, NOX4, PCK1, PDE2A, INPP5K, PENK, PIK3CG, PKD2, PTAFR, RAP1A, RAP1B, HCN2, AC113404.3, SLC26A6, SLC5A5, SLC8A1, SLC8A3, SRD5A1, ZFP36L1, STAR, STC1, EZR, WNT10B, WT1, ADIPOQ, AKAP6, RAPGEF2
GO_CELLULAR_RESPONSE_TO_DNA_DAMAGE_STIMULUS	cluster12	834	Up	0.004782862	865	TANK, AP002495.1, BCL2L10, BCL2L11, CHAF1A, PARP2, PARP3, MICA, HUWE1, ACTR2, RAD50, FEM1B, TRIM28, CDK2, CDK3, TOPORS, PSMD14, CDK7, CDK9, CDKN1A, ZMPSTE24, CDKN1B, STUB1, CDKN2D, NDRG1, YAP1, MCRS1, PPIE, VAV3, MAD2L2, SLC30A9, CARM1, CIB1, KAT5, RNASEH2A, BATF, CEBPG, USP16, RAD51AP1, CETN1, CETN2, POLD3, PMS2P11, POLQ, PLK2, WDR4, RUVBL2, COPS8, MORF4L1, CBX1, ASCC3, COPS6, COPS5, TLK2, TENT4…
GO_CELLULAR_RESPONSE_TO_INTERFERON_BETA	cluster129	17	Up	0.014816829	22	TREX1, TRIM6, PYHIN1, HTRA2, UBE2K, STING1, IFI16, IFNB1, IRGM, IRF1, MNDA, NDUFA13, DDX41, IRGC, STAT1, TLR3, ACOD1, UBE2G2, CAPN2, PNPT1, AIM2, CDC34
GO_CELLULAR_RESPONSE_TO_IONIZING_RADIATION	cluster29	65	Up	0.006915959	68	TANK, NAMPT, CDKN1A, ZMPSTE24, NET1, YAP1, RAD51AP1, TLK2, CHEK2, TREX1, CRYAB, MAPK14, RAD9B, CYBA, GADD45A, DNM2, ECT2, EEF1D, EGR1, ELK1, KDM1A, SIRT1, SPIDR, XRCC6, NIPBL, INTS7, GATA3, FBXO4, GRB2, H2AX, HRAS, HSF1, HSPA5, HUS1, IFI16, SWI5, RHOB, LIG4, GTF2H5, MDM2, ATM, NOX4, MAP3K20, ATR, INO80, KDM4D, HAMP, RAD1, RAD9A, RAD51, BCL2L1, RPL26, FIGNL1, BLM, SFRP1, SFRP2, NUCKS1, SNAI2, TP53…
GO_CELLULAR_RESPONSE_TO_NITRIC_OXIDE	cluster85	15	Up	0.020532614	16	CDK2, CRK, DNM2, DPEP1, FOXO1, GUCY1B1, HNRNPD, AQP1, KCNC2, MMP3, MT3, MTR, TRAF2, CFLAR, CCNA2, AIFM1
GO_CELLULAR_RESPONSE_TO_RADIATION	cluster29	171	Up	0.014583868	187	TANK, OPN1MW3, NAMPT, CDKN1A, ZMPSTE24, NET1, YAP1, RAD51AP1, RRH, POLD3, CERS1, RUVBL2, ADIRF, METAP2, TLK2, CHEK1, CHEK2, TREX1, CARD16, CNGB1, CNGA1, GRK7, C9orf116, CREBBP, CRIP1, CRY1, CRY2, CRYAB, PARP1, MAPK14, RAD9B, COPS9, CYBA, SDE2, DDB1, DDB2, GADD45A, TENT2, DHX36, DNM2, ECT2, EEF1D, EGR1, EIF2S1, ELK1, EP300, ERCC1, ERCC4, AKT2, OPN5, ZBTB1, KDM1A, METAP1, FMR1, FNTA, SIRT1, CRB1, F…
GO_CELLULAR_RESPONSE_TO_REACTIVE_NITROGEN_SPECIES	cluster85	18	Up	0.010016995	19	CDK2, PPARGC1A, CRK, DNM2, DPEP1, FOXO1, GUCY1B1, HNRNPD, AQP1, KCNC2, MAP3K5, MMP3, MT3, MTR, STAT6, TRAF2, CFLAR, CCNA2, AIFM1
GO_CELLULAR_RESPONSE_TO_VIRUS	cluster32	51	Up	0.005499784	64	ADAR, PHB2, CHUK, TRIM6, MAPK14, DDX3X, GSDME, VWCE, RRP1B, FMR1, PUM2, DDX58, IFI6, TKFC, ANKRD17, LSM14A, NOP53, BIRC2, BIRC3, IRGM, IL6, IL12A, IRF3, IRF7, ARF1, USP17L2, LGALS8, LGALS9, MIR130A, MIR146A, MIR21, MIR29B1, MIR29B2, MIR30C1, MIR30C2, MMP12, PENK, PHB, POU2AF1, POU2F2, RNF125, DDX60, NPLOC4, MAPK11, IL21, CCL19, GPATCH3, SEC14L1, IFIH1, C1QBP, TSPAN6, UFD1, DHX58, NLRX1, ZC3H12A, …
GO_CELLULAR_RESPONSE_TO_X_RAY	cluster29	11	Up	0.029075572	12	DNM2, XRCC6, NIPBL, GATA3, ATM, HAMP, SFRP1, SFRP2, NUCKS1, TP53BP1, XRCC5, HMGA2
GO_CELLULAR_SENESCENCE	cluster76	66	Up	0.004549407	79	AKT3, MIR543, NAMPT, CDK6, CDKN1A, ZMPSTE24, CDKN2A, CDKN2B, PLK2, NEK6, ZNF277, CGAS, MAPK14, VASH1, PLA2R1, SMC5, SIRT1, ABL1, ULK3, RSL1D1, FBXO5, MAGEA2B, NSMCE2, H2AX, HLA-G, HMGA1, HRAS, ID2, ING2, KIR2DL4, ARG2, KRAS, ARNTL, MIR10A, MIR146A, MIR17, MIR188, MIR217, MIR22, MIR34A, MAGEA2, MAP3K3, YBX1, OPA1, PAWR, WNT16, PML, PRMT6, SLC30A10, PRKCD, PRKDC, MAP2K1, B2M, MIR20B, RBL1, BCL6, BM…
GO_CHONDROITIN_SULFATE_CATABOLIC_PROCESS	cluster124	13	Up	0.010002798	14	CSPG5, VCAN, NCAN, CSPG4, DCN, HYAL4, HEXA, HEXB, HYAL1, IDS, IDUA, ARSB, BGN, BCAN
GO_CHROMOSOME_TELOMERIC_REGION	cluster12	154	Up	0.00846321	164	TEN1, RAD50, CDK2, ALYREF, PTGES3, CBX1, CHEK1, DMC1, CHEK2, CBX3, H4-16, PARP1, DYDC1, TERB2, KASH5, DDB1, DHX36, DNA2, NSMCE1, ZSCAN4, ERCC1, ERCC4, EZH1, EZH2, H2AC1, LRWD1, FEN1, SIRT2, KDM1A, SETX, SMC5, SMG6, SMCHD1, CBX5, ORC3, SPO11, TFIP11, XRCC6, H2BC1, SUN2, POT1, TINF2, MAJIN, TERB1, NSMCE2, RPA4, H2AX, H2BC3, H3-3A, H3-3B, ZBTB48, HNRNPA2B1, APEX1, LIG4, MCM2, MCM3, MCM4, MCM5, MCM6,…
GO_CYCLASE_ACTIVITY	cluster87	20	Up	0.030578953	22	ADCY1, ADCY2, ADCY3, ADCY5, ADCY6, ADCY7, ADCY8, ADCY9, ADCY4, TKFC, GUCY1A2, GUCY1A1, GUCY1B1, GUCY2C, GUCY2F, GUCY2D, NPR1, NPR2, ADCY10, BST1, DGLUCY, RTCA
GO_CYCLIC_NUCLEOTIDE_BIOSYNTHETIC_PROCESS	cluster87	19	Up	0.029057192	22	ADCY1, ADCY2, ADCY3, ADCY5, ADCY6, ADCY7, ADCY8, ADCY9, ADCY4, AMPD2, GUCY1A2, GUCY1A1, GUCY1B1, GUCY2C, GUCY2F, GUCY2D, NPPA, NPPB, NPPC, NPR1, NPR2, ADCY10
GO_CYCLOHYDROLASE_ACTIVITY	cluster67	5	Up	0.012486281	5	MTHFD2, GCH1, MTHFD2L, MTHFD1, ATIC
GO_CYTOKINE_MEDIATED_SIGNALING_PATHWAY	cluster32	688	Up	0.011593688	807	CD24, SH2B3, NR1H3, IL18BP, EBI3, PSME3, PSMD14, CDKN1A, TRAIP, ADAR, CCL26, TRIM22, IRF9, NOD1, RACK1, PIAS3, IFITM3, YAP1, IFI30, TAB1, TRIM38, CEBPA, CIB1, CEBPD, BATF, AGPAT1, AGPAT2, CXCL13, IFITM2, RBCK1, CXCR6, TNFSF13B, CFL1, TRAF3IP2, CCR9, EDAR, GPR75, IL24, TRIM31, CDC37, IRAK3, PADI2, USP18, IL17F, TREX1, CHUK, CARD16, C1QTNF4, CISH, TNFRSF13C, IL22RA2, RFFL, TRIM6, PSMB11, CCR1, CCR3…
GO_CYTOPLASMIC_PATTERN_RECOGNITION_RECEPTOR_SIGNALING_PATHWAY	cluster2	66	Up	0.013678813	68	NOD1, TAB1, PHB2, LACC1, CYLD, TAB2, PUM2, DDX58, TAB3, TKFC, ANKRD17, LSM14A, PTPN22, NOP53, BIRC2, BIRC3, HSPA1A, HSPA1B, XIAP, IRGM, IRAK1, IRAK2, IRF3, IRF7, USP17L2, NFKBIA, PHB, RNF125, DDX60, NPLOC4, INAVA, ERBIN, MAP2K6, SLC46A2, RELA, RPS27A, GPATCH3, SEC14L1, NOD2, IFIH1, MAP3K7, C1QBP, TLR4, TSPAN6, TNFAIP3, TRAF6, UBA52, UBB, UBC, UBE2N, UBE2V1, UFD1, DHX58, NLRX1, ALPK1, CLPB, ITCH, …
GO_CYTOPLASMIC_STRESS_GRANULE	cluster35	74	Up	0.018197554	74	PQBP1, G3BP1, NXF1, IGF2BP1, RBPMS, DDX19B, ATXN2L, LARP4, CIRBP, PABPC4L, PABPC5, RC3H1, CTSG, HFM1, DDX1, DDX3X, DDX6, DHX36, EIF2S1, EIF4E, EIF4G1, ELAVL1, C9orf72, CASC3, HABP4, LARP4B, PRRC2C, FMR1, LARP1, PUM2, TARDBP, GIGYF2, LSM14A, PABPC1, ENDOV, GRB7, DDX25, HNRNPK, NANOS3, MCRIP1, KPNB1, CAPRIN1, MBNL1, MOV10, YBX1, PABPC3, RC3H2, RBFOX1, OGFOD1, DDX19A, PRKAA2, RPTOR, NUFIP2, RBM4, RO…
GO_DE_NOVO_IMP_BIOSYNTHETIC_PROCESS	cluster47	6	Up	0.014790026	6	PAICS, ADSL, GART, ATIC, PFAS, PPAT
GO_DEFENSE_RESPONSE	cluster32	1341	Up	0.010844602	1814	ADA, SIGLEC14, MIR920, DEFB131B, KIR2DS2, DEFB130B, PLA2G4B, HDAC5, CDH5, IGLL5, KLRF2, MIR3909, CASP12, MICA, KLRC4-KLRK1, ABCC9, NR1H3, MUC12, TSPAN32, PQBP1, ACTR3, ACTR2, ADAM8, TSPAN2, TRIM10, IFNL4, RASGRP1, OPTN, NAMPT, G3BP1, TRIM28, LPCAT3, CHST4, TNK2, PSME3, CALCRL, TRIM13, PSMD14, KLRG1, CD96, CALCOCO2, MIR6869, ZMPSTE24, AKAP8, IGHV2-70D, IGHV1-69D, IGHV3-64D, LILRB2, ADAR, TCIRG1, T…
GO_DEFENSE_RESPONSE_TO_OTHER_ORGANISM	cluster32	871	Up	0.009090542	1203	SIGLEC14, DEFB131B, KIR2DS2, DEFB130B, IGLL5, KLRF2, MICA, KLRC4-KLRK1, ABCC9, NR1H3, MUC12, TSPAN32, PQBP1, ACTR3, ACTR2, ADAM8, TRIM10, IFNL4, RASGRP1, OPTN, G3BP1, TRIM28, TNK2, PSME3, TRIM13, PSMD14, KLRG1, CD96, CALCOCO2, ZMPSTE24, AKAP8, IGHV2-70D, IGHV1-69D, IGHV3-64D, ADAR, CRISP3, SIRPB1, CLEC4M, TLR6, CCL26, TRIM22, IRF9, TUBB4B, NOD1, ADARB1, WFDC2, SPAG11B, IFITM3, SPON2, RBM14, CDC42…
GO_DEFENSE_RESPONSE_TO_VIRUS	cluster32	219	Up	0.010534998	258	MICA, ABCC9, TSPAN32, PQBP1, IFNL4, G3BP1, ZMPSTE24, ADAR, TRIM22, IRF9, ADARB1, IFITM3, SPON2, TRIM38, DDX17, ATG7, IFITM2, POLR3F, POLR3G, POLR3C, TRAF3IP2, ZMYND11, LILRB1, FGL2, SERINC3, IFI44L, RIPK3, POLR3A, TREX1, LYST, PHB2, NLRP3, CGAS, TRIM6, APOBEC3D, SLFN13, TICAM1, IL23R, DTX3L, IFNLR1, APOBEC3H, DDX1, DHX9, DEFA1, DEFA3, DHX36, POLR3H, DMBT1, MLKL, APOBEC3A, APOBEC3F, UNC13D, PDE12,…
GO_DNA_BIOSYNTHETIC_PROCESS	cluster4	183	Up	0.016213311	191	TEN1, PARP3, RAD50, CDKN1A, CDKN2D, MAD2L2, CCT7, CCT4, CCT2, CENPF, CCT8, POLD3, CERS1, POLQ, PTGES3, POLI, POLG2, TREX1, PNKP, USP43, NEK7, PARP4, CCN2, CTNNB1, DACH1, DCP2, DKC1, DNTT, DUSP1, FAAP20, PRIMPOL, PTK2B, FGF2, MAPK15, FGFR4, ZBTB1, CCT5, SMG6, SMG5, SIRT1, PARM1, PRKD2, RCHY1, POT1, SH2B1, POLDIP2, FBXO4, TINF2, GDF2, GREM1, GJA1, DNAJC2, ANKRD1, POLL, POLM, LIN9, RGCC, HGF, HNRNPA…
GO_DNA_DEPENDENT_ATPASE_ACTIVITY	cluster13	105	Up	0.007050159	108	DDX11L8, RAD50, G3BP1, CDK7, POLQ, RUVBL2, ASCC3, CHD1, CHD2, CHD3, CHD4, DMC1, HELQ, HFM1, DDX3X, DQX1, DHX9, DDX11, DHX36, DNA2, ERCC2, ERCC3, ERCC6, BPTF, SETX, RAD54L2, SPO11, MCM9, XRCC6, RAD54B, CHD5, MSH6, GTF2F2, ANXA1, IGHMBP2, MCM2, MCM3, MCM4, MCM5, MCM6, MCM7, MRE11, DDX12P, MSH2, MSH3, MSH4, MSH5, NBN, SMARCAL1, GINS2, RTEL1, ATRX, INO80, ERCC6L, CHTF8, PBRM1, CHD7, TWNK, WRNIP1, SMA…
GO_DNA_GEOMETRIC_CHANGE	cluster13	113	Up	0.006496852	116	DDX11L8, RAD50, G3BP1, CETN2, POLQ, RUVBL2, ASCC3, CHD1, CHD2, CHD3, CHD4, TREX1, HELQ, ERCC8, PARP1, MCMDC2, HFM1, DDB1, DDB2, DDX1, DDX3X, DQX1, DHX9, DDX11, DHX36, DNA2, ERCC2, ERCC3, ERCC6, SETX, RAD54L2, MCM9, XRCC6, RAD54B, POT1, CHD5, GTF2F2, GTF2H1, GTF2H2, GTF2H3, GTF2H4, ANXA1, HMGB1, HMGB2, HMGB3, HMGA1, HNRNPA2B1, IGHMBP2, GTF2H5, MCM2, MCM3, MCM4, MCM5, MCM6, MCM7, MNAT1, MRE11, DDX1…
GO_DNA_HELICASE_ACTIVITY	cluster13	76	Up	0.00390866	78	DDX11L8, RAD50, G3BP1, POLQ, RUVBL2, ASCC3, CHD1, CHD2, CHD3, CHD4, HELQ, HFM1, DDX3X, DQX1, DHX9, DDX11, DHX36, DNA2, ERCC2, ERCC3, SETX, RAD54L2, MCM9, XRCC6, RAD54B, CHD5, GTF2F2, ANXA1, IGHMBP2, MCM2, MCM3, MCM4, MCM5, MCM6, MCM7, MRE11, DDX12P, NBN, SMARCAL1, GINS2, RTEL1, ATRX, INO80, ERCC6L, CHTF8, CHD7, TWNK, WRNIP1, SMARCAD1, CHD8, FANCM, RAD51, RECQL, RFC2, RFC3, RFC4, RFC5, CHTF18, BLM…
GO_DNA_METABOLIC_PROCESS	cluster12	886	Up	0.006330074	943	MAPT-AS1, AP002495.1, TEN1, CHAF1A, PARP2, PARP3, HUWE1, ACTR2, RAD50, TRIM28, CDK2, ALYREF, MEI4, PSMD14, CDK7, CDK9, CDKN1A, ZMPSTE24, STUB1, CDKN2D, NPM2, PRMT5, MCRS1, PPIE, MAD2L2, SLC30A9, CIB1, KAT5, RNASEH2A, BATF, CEBPG, CCT7, CCT4, CCT2, CENPF, RAD51AP1, CTCF, CETN1, CETN2, CCT8, POLD3, CERS1, PMS2P11, POLQ, PTGES3, RUVBL2, PPARGC1A, EHMT2, COPS8, SUB1, APOBEC2, MORF4L1, ASCC3, COPS6, C…
GO_DNA_REPAIR	cluster12	543	Up	0.005094544	563	AP002495.1, CHAF1A, PARP2, PARP3, HUWE1, ACTR2, RAD50, TRIM28, CDK2, PSMD14, CDK7, CDK9, ZMPSTE24, STUB1, CDKN2D, MCRS1, PPIE, MAD2L2, SLC30A9, CIB1, KAT5, RNASEH2A, CEBPG, RAD51AP1, CETN1, CETN2, POLD3, PMS2P11, POLQ, RUVBL2, COPS8, MORF4L1, ASCC3, COPS6, COPS5, TENT4A, TOPBP1, CHEK1, KAT7, DMC1, WDHD1, SUPT16H, CHEK2, POLI, TREX2, POLG2, SHLD3, TREX1, PNKP, CDCA5, PARK7, HELQ, CHRNA4, CGAS, RMI…
GO_DNA_REPAIR_COMPLEX	cluster31	35	Up	0.022350751	40	CETN2, PMS2P11, ERCC8, ZSWIM7, SWSAP1, ERCC1, ERCC3, ERCC4, ERCC5, KDM1A, RCOR1, XRCC6, MLH3, PAXX, MSH6, LIG4, MLH1, MSH2, MSH3, ATM, PHF21A, PMS1, PMS2P1, PMS2P5, PMS2P3, PMS2, POLD1, PRKDC, RAD23B, DCLRE1C, TP53BP1, PMS2P6, XPA, XPC, XRCC1, XRCC4, XRCC5, NHEJ1, SLX4, ATP23
GO_DNA_REPLICATION_CHECKPOINT	cluster4	17	Up	0.009732745	17	TOPBP1, HUS1B, RAD9B, DNA2, HUS1, ORC1, TIPIN, RAD9A, RAD17, CLSPN, CDT1, CDC45, NAE1, TIMELESS, TICRR, ZNF830, CDC6
GO_DNA_REPLICATION_FACTOR_C_COMPLEX	cluster4	5	Up	0.008869727	5	RFC1, RFC2, RFC3, RFC4, RFC5
GO_DNA_REPLICATION_INITIATION	cluster4	38	Up	0.004598637	39	CDK2, TOPBP1, KAT7, MCMDC2, LRWD1, ORC6, ORC3, POLA2, RPA4, MCM2, MCM3, MCM4, MCM5, MCM6, MCM7, NBN, ORC1, ORC2, ORC4, ORC5, POLE3, POLA1, POLE, POLE2, MCM10, PRIM1, PRIM2, POLE4, WRNIP1, WDR18, PURA, GMNC, CDT1, CDC45, CCNE1, TICRR, CCNE2, CDC6, CDC34
GO_DNA_REPLICATION_ORIGIN_BINDING	cluster4	23	Up	0.002973075	23	KAT7, MCMDC2, DHX9, DDX11, ORC3, MCM9, HSPD1, MCM2, MCM3, MCM4, MCM5, MCM6, MCM7, ORC1, ORC2, ORC4, ORC5, POLA1, MCM10, CDC45, GRWD1, MCM8, CDC6
GO_DNA_SYNTHESIS_INVOLVED_IN_DNA_REPAIR	cluster4	51	Up	0.005933239	53	CDKN2D, MAD2L2, POLD3, POLI, TREX1, USP43, FAAP20, PRIMPOL, ZBTB1, SIRT1, RCHY1, POLDIP2, POLN, PCNA, POLK, REV1, DTL, POLA1, POLD1, POLD2, POLE, POLE2, POLH, NPLOC4, TEX12, WRNIP1, POLD4, REV3L, RFC1, RFC2, RFC3, RFC4, RFC5, RPA1, RPA2, RPA3, RPS27A, SYCP1, UBA52, UBB, UBC, UFD1, VCP, WRN, TRIM25, HROB, SPRTN, SPATA22, PARP10, USP10, UBE2L6, ISG15, PCLAF
GO_DNA_UNWINDING_INVOLVED_IN_DNA_REPLICATION	cluster4	16	Up	0.003341161	16	MCMDC2, HMGA1, MCM2, MCM4, MCM6, MCM7, TWNK, PURA, RAD51, RECQL, RPA1, BLM, SSBP1, WRN, RECQL5, RECQL4
GO_DOSAGE_COMPENSATION	cluster89	18	Up	0.017200624	19	EIF1, PCGF3, SMCHD1, RBM15B, HNRNPU, RLIM, EXOSC10, MACROH2A2, LRIF1, METTL3, UPF1, PRDM14, RBM15, BRCA1, XIST, PCGF5, YTHDC1, CDYL, MACROH2A1
GO_DOUBLE_STRAND_BREAK_REPAIR_VIA_BREAK_INDUCED_REPLICATION	cluster4	12	Up	0.004069215	12	MCMDC2, MCM2, MCM3, MCM4, MCM5, MCM6, MCM7, GINS2, MUS81, CDC7, CDC45, GINS4
GO_DOUBLE_STRANDED_RNA_BINDING	cluster52	73	Up	0.015536712	76	ADAR, TUBA1B, TUBB4B, ADARB1, ADARB2, CLTC, ADAD1, RC3H1, ADAD2, DDX1, DDX3X, DHX9, DHX15, DHX36, AGO3, AGO4, EIF4A1, EIF4B, ELAVL1, DHX30, RFTN1, ZFR2, FMR1, DICER1, ZNF346, DDX58, LSM14A, AGO1, STAU2, AGO2, DROSHA, HNRNPU, HSP90AB1, HSPD1, ILF2, ILF3, MBNL1, MSN, MYH4, OAS1, OAS2, OAS3, SIDT2, TLR7, TLR8, ZFR, DGCR8, RC3H2, APTX, SIDT1, DUS2, STRBP, DDX60, EIF2AK2, DHX33, IFIH1, MRPL44, SLC3A2,…
GO_ENDOTHELIAL_CELL_DEVELOPMENT	cluster100	60	Up	0.014467676	64	CDH5, RAPGEF3, CNMD, ADD1, COL15A1, CLDN3, CTNNB1, MARVELD2, COL22A1, S1PR3, ENG, F2RL1, FASN, CLIC4, PPP1R16B, ARHGEF26, TJP3, GPX1, RAPGEF1, GSTM3, ICAM1, ID1, IKBKB, IL1B, MET, AFDN, MSN, NOTCH4, F11R, PDE2A, PDE4D, PECAM1, SOX18, ROBO4, PROC, HEG1, RAP2C, PTPRS, RAP1A, RAP1B, RDX, HAPLN2, ROCK1, TNMD, STC1, TJP1, CLDN5, TNF, TNFRSF1A, VCL, VEGFA, EZR, WNT7A, WNT7B, VEZF1, COL18A1, CCM2, PLOD3…
GO_EPIDERMAL_GROWTH_FACTOR_RECEPTOR_BINDING	cluster27	34	Up	0.010565219	34	TNK2, VAV3, AGR2, HBEGF, EGF, ERBB4, EREG, EFEMP1, FAM83B, FER, CBLC, EPGN, GRB2, HIP1, ITGA5, AREG, ARF4, PLSCR1, RNF126, CCDC88A, ATXN2, SHC1, SNX1, SNX2, BTC, TGFA, VAV2, YES1, LINGO1, CBL, SNX4, CNOT9, MS4A1, SOCS5
GO_EPIDERMAL_GROWTH_FACTOR_RECEPTOR_SIGNALING_PATHWAY	cluster27	118	Up	0.007547075	123	CDH13, SPRY1, SPRY2, STAM2, AGR2, ARAP1, SOCS4, ADORA1, ADRA2A, DAB2IP, DOK1, AGT, HBEGF, DUSP3, EGF, EGFR, EPS15, EREG, AKT1, PTK2B, EFEMP1, FAM83B, FER, CBLC, NUP62, ABL1, IFI6, GAB1, EPGN, SNX5, RNF115, GPER1, GRB2, GRB7, EPN1, SH3KBP1, HIP1, APP, FASLG, ITGA1, AREG, ARF4, MIR133A1, MIR133A2, MIR21, MMP9, PLCE1, PDE6G, PDE6H, PDPK1, PIGR, PIK3C2A, PIK3CA, PIK3R1, PLAUR, PLCG1, SHC3, ERRFI1, FB…
GO_ERROR_FREE_TRANSLESION_SYNTHESIS	cluster4	22	Up	0.011815702	22	RCHY1, POLDIP2, PCNA, REV1, POLD1, POLH, NPLOC4, RFC1, RFC2, RFC3, RFC4, RFC5, RPA1, RPA2, RPA3, RPS27A, UBA52, UBB, UBC, UFD1, VCP, SPRTN
GO_ESTABLISHMENT_OF_ENDOTHELIAL_BARRIER	cluster100	44	Up	0.015046958	46	CDH5, RAPGEF3, ADD1, CLDN3, CTNNB1, MARVELD2, S1PR3, ENG, F2RL1, FASN, PPP1R16B, TJP3, RAPGEF1, ICAM1, IKBKB, IL1B, AFDN, MSN, F11R, PDE2A, PDE4D, PECAM1, SOX18, ROBO4, PROC, RAP2C, PTPRS, RAP1A, RAP1B, RDX, ROCK1, TJP1, CLDN5, TNF, TNFRSF1A, VCL, VEGFA, EZR, WNT7A, WNT7B, CLDN1, MYADM, S1PR2, TJP2, ROCK2, RAPGEF2
GO_ESTABLISHMENT_OF_RNA_LOCALIZATION	cluster23	196	Up	0.011140928	202	POM121C, POM121B, SNUPN, LRPPRC, ALYREF, NUTF2, FLOT1, DDX39A, SRRM1, NXF1, SLU7, IGF2BP1, IGF2BP3, IGF2BP2, KHDRBS1, CETN2, CETN3, NUP50, CPSF4, RNPS1, CPSF6, NUP42, XPOT, DDX19B, U2AF2, NUP35, RFTN2, EIF5AL1, HNRNPA1L2, C12orf50, NOP9, DHX9, EIF4E, EIF5A, U2AF1L4, CASC3, NCBP2, SMG1, ZC3H3, NUP205, RFTN1, RRS1, NUP210, ARC, NUP160, SMG6, BICD2, FMR1, SMG5, NUP188, NUP62, NPAP1, AHCTF1, UPF2, CH…
GO_EUKARYOTIC_INITIATION_FACTOR_4E_BINDING	cluster92	9	Up	0.015962174	10	C8orf88, DDX3X, EIF4EBP1, EIF4EBP2, EIF4G1, ANGEL1, LARP1, HHEX, OTX2, EIF4EBP3
GO_EUKARYOTIC_TRANSLATION_INITIATION_FACTOR_2_COMPLEX	cluster43	5	Up	0.005620691	5	EIF2S1, EIF2S3, EIF2S3B, EIF2A, EIF2S2
GO_EXONUCLEASE_ACTIVITY	cluster60	81	Up	0.002929039	83	RAD50, POLQ, TREX2, ERI2, TREX1, TOE1, DIS3L, PLD4, DIS3L2, RAD9B, PNLDC1, DDX1, DCP2, DXO, APLF, PDE12, FEN1, XRN2, DIS3, FAN1, EXOSC7, CNOT1, ANGEL1, EXOSC2, PLD3, CNOT6L, MEIOB, REXO1L1P, PAN3, NOCT, REXO2, APEX2, DCPS, CNOT7, APEX1, ISG20, MRE11, CNOT2, CNOT3, PARN, EXOSC3, ENPP1, ENPP2, ENPP3, CPSF3, EXOSC9, EXOSC10, POLD1, POLE, POLG, XRN1, EXOSC4, APTX, EXD3, EXD2, TDP1, EXOSC5, REXO4, REX…
GO_EXONUCLEASE_ACTIVITY_ACTIVE_WITH_EITHER_RIBO_OR_DEOXYRIBONUCLEIC_ACIDS_AND_PRODUCING_5_PHOSPHOMONOESTERS	cluster60	57	Up	0.002837797	58	TREX2, ERI2, TREX1, TOE1, DIS3L, PLD4, DIS3L2, PNLDC1, DCP2, PDE12, FEN1, XRN2, DIS3, EXOSC7, CNOT1, ANGEL1, EXOSC2, PLD3, CNOT6L, MEIOB, PAN3, NOCT, REXO2, APEX2, CNOT7, APEX1, ISG20, CNOT2, CNOT3, PARN, EXOSC3, EXOSC9, EXOSC10, POLD1, POLE, XRN1, EXOSC4, APTX, EXD2, EXOSC5, CNOT6, RAD1, RAD9A, DCLRE1C, EXO5, DCLRE1B, ERI3, USB1, ISG20L2, TATDN1, PNPT1, ERI1, ANGEL2, EXO1, MGME1, CNOT8, PAN2, DC…
GO_EXORIBONUCLEASE_ACTIVITY	cluster60	40	Up	0.027933579	40	ERI2, TOE1, DIS3L, DIS3L2, PNLDC1, DCP2, PDE12, XRN2, DIS3, EXOSC7, CNOT1, ANGEL1, EXOSC2, CNOT6L, PAN3, NOCT, REXO2, DCPS, CNOT7, ISG20, CNOT2, CNOT3, PARN, EXOSC3, EXOSC9, EXOSC10, XRN1, EXOSC4, EXD2, EXOSC5, CNOT6, ERI3, USB1, ZC3H12A, ISG20L2, PNPT1, ERI1, ANGEL2, CNOT8, PAN2
GO_FATTY_ACYL_COA_BIOSYNTHETIC_PROCESS	cluster75	31	Up	0.008506059	32	HTD2, ACSF3, HACD2, ACSL1, ACSL3, ACSL4, FASN, ACSBG1, ACSL6, GCDH, ACACA, ACAT1, ACLY, HSD17B12, ACSL5, ELOVL2, PPT1, ELOVL5, SCD, ELOVL1, SLC25A1, ELOVL4, ELOVL6, HSD17B8, SCD5, ELOVL7, ACSBG2, ELOVL3, CBR4, HACD1, PPT2, TECR
GO_FATTY_ACYL_COA_METABOLIC_PROCESS	cluster75	39	Up	0.011133345	41	HTD2, ACOT7, ACSM2A, ACSF3, HACD2, ABCD1, ACSL1, ACSL3, ACSL4, FASN, ACSBG1, ACSL6, GCDH, THEM5, ACACA, HSD17B4, ACAT1, ACLY, HSD17B12, ACSL5, ELOVL2, PPT1, FAR2, ELOVL5, SCD, ELOVL1, SLC25A1, ELOVL4, ELOVL6, HSD17B8, SCD5, ELOVL7, ACSBG2, ELOVL3, FAR1, DGAT2, CBR4, DGAT1, HACD1, PPT2, TECR
GO_FC_EPSILON_RECEPTOR_SIGNALING_PATHWAY	cluster4	112	Up	0.01549576	168	PSME3, PSMD14, VAV3, TAB1, MALT1, CHUK, PSMB11, PSMA8, FCER1A, MS4A2, FCER1G, FER, TAB2, PSME4, FBXW11, FOS, LILRA4, TAB3, LAT, IGKV1-5, IGHV4-59, IGHV4-39, IGHV4-34, IGHV3-53, IGHV3-48, IGHV3-33, IGHV3-30, IGHV3-23, IGHV3-13, IGHV3-11, IGHV3-7, IGHV2-70, IGHV2-5, IGHV1-69, IGLV7-43, IGLV6-57, IGLV3-27, IGLV3-25, IGLV3-21, IGLV3-19, IGLV3-1, IGLV2-23, IGLV2-14, IGLV2-11, IGLV2-8, IGLV1-51, IGLV1-…
GO_FOLIC_ACID_CONTAINING_COMPOUND_BIOSYNTHETIC_PROCESS	cluster67	9	Up	0.008409781	10	MTHFS, DHFR, DHFR2, FPGS, MTHFD1L, GART, GCH1, MTHFD1, ATIC, DHFRP1
GO_G_QUADRUPLEX_DNA_UNWINDING	cluster117	7	Up	0.006263555	7	DHX9, DDX11, DHX36, DNA2, HNRNPA2B1, BLM, WRN
GO_GAMMA_AMINOBUTYRIC_ACID_TRANSMEMBRANE_TRANSPORTER_ACTIVITY	cluster48	4	Up	0.014334622	7	SLC32A1, SLC6A1, SLC6A6, SLC6A11, SLC6A12, SLC6A13, SLC9A3R1
GO_GLIAL_CELL_PROJECTION	cluster88	31	Up	0.024853921	34	ABCA7, SLC2A13, CNGA3, EIF2S1, SIRT2, AKR1B1, NFASC, MLC1, FMR1, TMEM50A, SLC7A11, SLC17A8, FYN, GJB2, GLUL, PRLHR, GRM2, GRM3, APP, AQP4, ITGB1, KCNJ10, KCNK2, MAPT, MT3, ATP1B2, SCN7A, PINK1, SLC1A1, SLC1A2, SYT4, EZR, ADGRG1, SLC4A8
GO_GLYCOSYLATION	cluster55	247	Up	0.017501026	264	OST4, B3GNT10, MUC12, CHST4, ALG3, RAMP1, B3GALT5, RXYLT1, B3GNT3, ST3GAL6, ARFGEF1, POMT1, ST6GALNAC2, B3GNT2, FUT9, OGA, MAN1A2, B4GAT1, GALNT6, GALNT5, MAN1B1, CHP1, MGAT4B, B4GALT7, MGAT4A, GALNT13, NUS1, GALNT15, MUCL1, LARGE2, CLN5, SLC51B, B4GALNT2, B3GALT6, A3GALT2, B3GAT2, MUC17, GCNT7, MUC15, POGLUT3, ALG10B, B3GLCT, MGAT5B, DPY19L3, B3GALNT2, XXYLT1, MGAT4D, DAD1, TMTC2, TMTC3, DDOST, …
GO_GROWTH_FACTOR_RECEPTOR_BINDING	cluster27	115	Up	0.012435001	141	CDH5, TNK2, RNF41, VAV3, PIBF1, AGR2, FRS3, FRS2, ESM1, GLMN, CNTF, CSF2, CSF3, CD300LF, IL23R, KLB, DAB2IP, HBEGF, ECM1, EGF, CADM4, ERBB4, EREG, ERN1, EFEMP1, FAM83B, FER, FGF1, FGF2, FGF3, FGF4, FGF5, FGF6, FGF7, FGF8, FGF9, FGF10, VEGFD, NCSTN, CD2AP, CBLC, FLRT3, FLRT2, FYN, EPGN, GATA3, FGF20, FGF21, IL36RN, GREM1, GDNF, FGF22, NPTN, IL36B, IL37, IL36A, GRB2, PYCARD, HIP1, APP, IL1A, IL1B, …
GO_HELICASE_ACTIVITY	cluster13	155	Up	0.003289882	160	DDX11L8, RAD50, G3BP1, DDX39A, DDX17, POLQ, SRCAP, RUVBL2, ASCC3, CHD1, DDX52, CHD2, CHD3, CHD4, DDX20, DDX19B, DDX42, HELQ, TDRD9, HFM1, DDX1, DDX3X, DDX5, DQX1, DDX6, DHX8, DHX9, DDX10, DDX11, DHX15, DDX53, DHX36, DNA2, EIF4A1, EIF4A2, ERCC2, ERCC3, DHX30, SNRNP200, SETX, RAD54L2, DICER1, MTREX, DDX58, MCM9, XRCC6, SHPRH, RAD54B, CHD5, DDX25, GTF2F2, ANXA1, HELLS, DDX51, IGHMBP2, ERCC6L2, MCM2,…
GO_HEMATOPOIETIC_PROGENITOR_CELL_DIFFERENTIATION	cluster4	160	Up	0.010349464	172	PSME3, CDK6, PSMD14, FSTL3, ADAR, YAP1, N4BP2L2, FST, CEBPD, BATF, NUDT21, CHD2, BVES, TREX1, ARL11, MMP21, SP7, PLD4, PSMB11, PSMA8, CSF1R, TMEM190, ZNF784, ESCO2, ACE, TENT2, DACT2, DHX36, EEF2, EML1, FLCN, ERCC2, ZBTB1, FOXC1, SIPA1L3, PSME4, FLT1, RRS1, PRRC2C, FLT3, FLT4, WDR7, UFL1, TNFRSF13B, SSBP3, ABL1, HEATR9, SIN3A, PYGO1, GATA1, GATA2, GATA3, HOXB3, HOXB4, HES1, HSPA9, INHBA, KDR, KIT…
GO_HISTONE_CITRULLINATION	cluster79	5	Down	0.009159216	5	PADI2, PADI4, PADI1, PADI6, PADI3
GO_HISTONE_THREONINE_KINASE_ACTIVITY	cluster115	6	Up	0.009171183	7	CHEK1, PRKCA, PRKCB, PKN1, VRK1, HASPIN, DCAF1
GO_HISTONE_THREONINE_PHOSPHORYLATION	cluster115	6	Up	0.009171183	7	CHEK1, PRKCA, PRKCB, PKN1, VRK1, HASPIN, DCAF1
GO_HYDROLASE_ACTIVITY_ACTING_ON_ACID_ANHYDRIDES	cluster13	807	Up	0.008749193	857	KIF28P, DDX11L8, AL353753.1, ABCC5, ABCB6, DNM1L, ABCC9, ABCF2, RAD50, KIF20A, ARL4C, DNAL4, ARFRP1, G3BP1, DDX39A, AK6, CDK7, ABCC4, RGS19, KATNB1, RRAGB, ABCA7, ABCA10, ABCA9, ABCA8, TUBA1B, TUBB3, TUBB4A, TUBB4B, ATP8A1, APPBP2, DDX17, GNG14, DCTN2, CENPE, RASL10A, RGS14, RRAGA, GNA13, GNB5, CCT8, PMS2P11, POLQ, YME1L1, KIF1C, HBS1L, CFTR, SEPTIN9, CLPX, SRCAP, RUVBL2, RAB10, RAB40B, ASCC3, RA…
GO_HYDROLASE_ACTIVITY_ACTING_ON_CARBON_NITROGEN_BUT_NOT_PEPTIDE_BONDS_IN_LINEAR_AMIDINES	cluster79	11	Down	0.008697724	11	PADI2, DDAH2, PADI4, DDAH1, PADI1, PADI6, ARG1, ARG2, PADI3, ALLC, AGMAT
GO_I_KAPPAB_KINASE_NF_KAPPAB_SIGNALING	cluster2	263	Up	0.017017244	286	TANK, OPTN, TRIM13, TNIP1, TLR6, TFG, TRIM22, NOD1, TAB1, TRIM38, UBD, LAMTOR5, PRDX4, RBCK1, TRAF3IP2, PLK2, ZMYND11, NEK6, MALT1, EDAR, RIPK3, PIM2, MID2, AKAP13, TMEM106A, TIRAP, CHUK, CARD16, TRIM6, CCR7, CANT1, IRAK1BP1, SIRPA, MIB2, PPM1N, TICAM1, CTH, CTNNB1, CX3CR1, DAB2IP, OTUD7A, DDX1, DHX36, NLRP6, ZNF675, ECM1, ECT2, EDA, LPAR1, EEF1D, NLRC3, TRIML2, AKT1, ESR1, F2R, F2RL1, TMED4, UNC…
GO_IKAPPAB_KINASE_COMPLEX	cluster20	7	Up	0.022622089	9	CHUK, TRIM40, ERC1, IFIT5, PYDC1, PYCARD, IKBKB, MAP3K7, IKBKG
GO_IMMUNOGLOBULIN_PRODUCTION_INVOLVED_IN_IMMUNOGLOBULIN_MEDIATED_IMMUNE_RESPONSE	cluster68	52	Up	0.010724445	61	C17orf99, PARP3, MAD2L2, BATF, FGL2, SHLD3, TREX1, EXOSC6, CCR6, SHLD1, RNF168, APLF, GAPT, ERCC1, PAXIP1, SWAP70, CLCF1, MSH6, TBX21, HLA-DQB1, HLA-DRB1, HSPD1, IL2, IL4, IL10, LIG4, MLH1, MSH2, NBN, FOXP3, EXOSC3, KMT5B, POU2F2, SHLD2, RIF1, HMCES, AICDA, PTPRC, BCL6, XCL1, STAT6, SUPT6H, BTK, TFRC, TGFB1, TP53BP1, TNFSF4, UNG, NSD2, ATAD5, NDFIP1, KMT5C, TNFSF13, RNF8, EXO1, GCNT3, CD28, IL27R…
GO_IMP_BIOSYNTHETIC_PROCESS	cluster47	9	Up	0.01493256	10	PAICS, ADSL, GART, AMPD1, AMPD2, AMPD3, HPRT1, ATIC, PFAS, PPAT
GO_IMP_METABOLIC_PROCESS	cluster47	12	Up	0.010202062	13	PAICS, ADSS1, ADSL, ADSS2, NT5C2, GART, AMPD1, AMPD2, AMPD3, HPRT1, ATIC, PFAS, PPAT
GO_INACTIVATION_OF_MAPK_ACTIVITY	cluster38	24	Up	0.011060679	26	DUSP14, DUSP10, DUSP18, SPRED1, DUSP1, DUSP2, DUSP3, DUSP4, DUSP5, DUSP6, DUSP7, DUSP8, DUSP9, SPRED2, GPS1, GPS2, SPRED3, MBIP, LAX1, PPP2CA, PPP2R1A, RGS3, RGS4, DUSP21, DUSP16, CAV1
GO_INNATE_IMMUNE_RESPONSE	cluster32	710	Up	0.007004012	986	SIGLEC14, DEFB131B, KIR2DS2, IGLL5, KLRF2, MICA, KLRC4-KLRK1, NR1H3, MUC12, PQBP1, ACTR3, ACTR2, ADAM8, TRIM10, IFNL4, RASGRP1, OPTN, G3BP1, TRIM28, TNK2, PSME3, TRIM13, PSMD14, KLRG1, CD96, CALCOCO2, AKAP8, IGHV2-70D, IGHV1-69D, IGHV3-64D, ADAR, CRISP3, SIRPB1, CLEC4M, TLR6, CCL26, TRIM22, IRF9, TUBB4B, NOD1, ADARB1, WFDC2, IFITM3, SPON2, RBM14, CDC42EP2, IFI30, TAB1, CLEC10A, TRIM38, SYNCRIP, I…
GO_INTERACTION_WITH_SYMBIONT	cluster24	73	Up	0.014392893	93	CFL1, SUGT1, CHD1, TUSC2, DCD, TBC1D20, REG3G, CRP, ROMO1, CSF1R, CTSG, DDB1, DEFA1, DEFA5, ELANE, EP300, STOM, F2, F2RL1, NAPEPLD, SNW1, RRP1B, FMR1, FN1, TARDBP, FBXL2, POU2F3, GAPDH, GPX1, GTF2B, ANXA2, HDAC1, CFHR1, CFHR2, HPN, APCS, HRG, HSPA8, HSPD1, IFI27, APOE, IGF2R, AQP1, JUN, ARG1, KRT6A, LTF, MIR221, MIR222, DEFB103A, MBL2, EIF2AK4, PRKN, PC, LEF1, ZNF639, INPP5K, PF4, PHB, PLG, PPIB,…
GO_INTERFERON_ALPHA_PRODUCTION	cluster2	23	Up	0.018509136	27	TREX1, CHUK, DDX3X, DHX9, DHX36, NLRC3, LILRA4, DDX58, SETD2, TBK1, HSPD1, IL10, IRF3, IRF5, IRF7, TLR7, TLR8, TLR9, MAVS, PTPRS, IFIH1, AZI2, STAT1, TLR3, TLR4, HAVCR2, RIPK2
GO_INTERLEUKIN_1_BETA_PRODUCTION	cluster64	73	Up	0.010668736	106	MIR877, MIR920, TLR6, NOD1, TRIM16, MALT1, LILRA2, TMEM106A, NLRP3, CARD16, GBP5, CCR7, SIRPA, PYHIN1, PYDC2, CX3CR1, AGER, ABCA1, S1PR3, EGR1, SERPINB1, NLRP7, F2R, F2RL1, NLRP1, CARD8, PANX1, PYDC1, GHSR, FOXP1, FFAR1, PYCARD, GSTP1, MR1, HSPB1, APOA1, FFAR4, IFI16, IFNG, IGF1, APP, LILRA5, IL1B, IL6, IL17A, ISL1, JAK2, LGALS9, LPL, MIR101-1, MIR101-2, MIR144, MIR181A2, MIR195, MIR204, MIR206, …
GO_INTERLEUKIN_1_PRODUCTION	cluster64	81	Up	0.005875017	121	MIR877, MIR920, TLR6, NOD1, TRIM16, MALT1, LILRA2, TMEM106A, NLRP3, CARD16, GBP5, CCR7, SIRPA, PYHIN1, PYDC2, CX3CR1, AGER, ABCA1, S1PR3, EGR1, SERPINB1, NLRP7, F2R, F2RL1, NLRP1, CARD8, PANX1, PYDC1, GAS6, GHSR, FOXP1, FFAR1, PYCARD, GSTP1, ANXA1, HDAC2, MR1, HMGB1, HSPB1, APOA1, NLRP10, FFAR4, IFI16, IFNG, IGF1, IGHD, APP, LILRA5, IL1B, IL6, IL10, IL16, IL17A, ISL1, JAK2, LGALS9, LPL, MIR101-1,…
GO_ISOTYPE_SWITCHING_TO_IGA_ISOTYPES	cluster31	6	Up	0.009615621	7	CCR6, MLH1, MSH2, TGFB1, NSD2, TNFSF13, THOC1
GO_L_AMINO_ACID_TRANSMEMBRANE_TRANSPORTER_ACTIVITY	cluster11	47	Up	0.007659372	59	SLC25A13, SLC25A15, SLC38A3, SLC7A9, SLC36A4, SLC15A4, SLC25A29, SLC43A2, SLC32A1, SLC38A6, CTNS, SLC66A1L, SLC38A9, SLC36A2, SLC7A13, SLC36A1, SLC7A8, SLC7A11, SLC17A8, SLC36A3, SLC7A5P2, OCA2, SLC38A2, SLC6A20, SLC66A1, SLC25A38, SLC38A7, SLC47A1, SLC7A10, SLC17A7, SLC17A6, SLC1A1, SLC1A2, SLC1A3, SLC1A4, SLC1A5, SLC1A6, SLC1A7, SLC3A1, SLC3A2, SLC6A7, SLC6A9, SLC7A1, SLC7A2, SLC22A2, SLC25A22,…
GO_L_ASPARTATE_TRANSMEMBRANE_TRANSPORT	cluster11	11	Up	0.016818011	11	SLC25A13, SLC38A7, SLC1A1, SLC1A2, SLC1A3, SLC1A4, SLC1A5, SLC1A6, SLC25A22, SLC25A18, SLC25A12
GO_L_ASPARTATE_TRANSMEMBRANE_TRANSPORTER_ACTIVITY	cluster11	9	Up	0.013579949	9	SLC25A13, SLC38A7, SLC1A1, SLC1A4, SLC1A5, SLC1A6, SLC25A22, SLC25A18, SLC25A12
GO_L_SERINE_TRANSMEMBRANE_TRANSPORTER_ACTIVITY	cluster11	7	Up	0.009993656	7	SLC38A2, SLC38A7, SLC7A10, SLC1A4, SLC1A5, SLC38A5, SFXN1
GO_LEUCINE_IMPORT_ACROSS_PLASMA_MEMBRANE	cluster34	5	Up	0.032311221	5	SLC43A2, SLC7A8, SLC3A2, SLC7A5, SLC43A1
GO_LIPOPROTEIN_PARTICLE_RECEPTOR_ACTIVITY	cluster105	15	Up	0.025991077	16	STAB1, LRP10, ILDR1, LRP12, LDLR, LRP1, LRP6, OLR1, STAB2, APOBR, CXCL16, SORL1, VLDLR, LRP8, CD36, SCARB1
GO_LIPOXIN_METABOLIC_PROCESS	cluster73	7	Down	0.008068088	7	ALOX12, ALOX5, ALOX5AP, ALOX15, ALOX15B, HPGD, LTC4S
GO_LONG_CHAIN_FATTY_ACYL_COA_BIOSYNTHETIC_PROCESS	cluster75	18	Up	0.015200726	19	ACSF3, HACD2, ACSL1, ACSL3, ACSL4, ACSBG1, ACSL6, HSD17B12, ACSL5, ELOVL2, ELOVL5, ELOVL1, ELOVL4, ELOVL6, ELOVL7, ACSBG2, ELOVL3, HACD1, TECR
GO_LONG_CHAIN_FATTY_ACYL_COA_METABOLIC_PROCESS	cluster75	24	Up	0.018453871	25	ACOT7, ACSF3, HACD2, ACSL1, ACSL3, ACSL4, ACSBG1, ACSL6, THEM5, HSD17B12, ACSL5, ELOVL2, FAR2, ELOVL5, ELOVL1, ELOVL4, ELOVL6, ELOVL7, ACSBG2, ELOVL3, FAR1, DGAT2, DGAT1, HACD1, TECR
GO_MAINTENANCE_OF_SISTER_CHROMATID_COHESION	cluster74	12	Up	0.018365784	12	SMC5, MAU2, NIPBL, NSMCE2, ATRX, SLF2, RB1, DSCC1, NAA10, SLF1, TNKS, MACROH2A1
GO_MAP_KINASE_PHOSPHATASE_ACTIVITY	cluster38	13	Up	0.008894551	14	DUSP14, DUSP10, DUSP18, DUSP1, DUSP2, DUSP3, DUSP4, DUSP5, DUSP6, DUSP7, DUSP8, DUSP9, DUSP21, DUSP16
GO_MATING	cluster121	34	Up	0.004722367	41	ADA, EDDM3A, CNR1, ABAT, DRD1, DRD5, EDNRB, MAPK8IP2, FUOM, GRIN1, HDAC2, HEXB, APP, KLK14, MTNR1A, NHLH2, OXT, OXTR, P2RX1, P2RY1, PI3, SERPINE2, AVP, AVPR1A, UBE2Q1, PTEN, DMRTA1, SEMG1, SLC6A4, TAC1, TH, THRA, THRB, VIP, OR2H2, PPP1R1B, PPP1R9B, DDO, NCOA1, ACVR2A, HDAC4
GO_MATING_BEHAVIOR	cluster121	20	Up	0.00808155	23	DRD1, DRD5, MAPK8IP2, FUOM, GRIN1, HDAC2, HEXB, APP, MTNR1A, NHLH2, OXT, AVP, AVPR1A, UBE2Q1, PTEN, DMRTA1, TH, THRA, THRB, PPP1R1B, PPP1R9B, NCOA1, HDAC4
GO_MCM_COMPLEX	cluster4	12	Up	0.003631498	12	MCMDC2, MMS22L, MCM9, MCM2, MCM3, MCM4, MCM5, MCM6, MCM7, TONSL, MCMBP, MCM8
GO_MDA_5_SIGNALING_PATHWAY	cluster57	10	Up	0.009860427	10	TKFC, ANKRD17, IRF3, IRF7, USP17L2, DDX60, IFIH1, C1QBP, DHX58, RIOK3
GO_MEDIUM_CHAIN_FATTY_ACID_COA_LIGASE_ACTIVITY	cluster75	11	Up	0.0257717	11	SLC27A2, ACSM1, ACSL1, ACSL3, ACSL4, ACSBG1, ACSL6, ACSM4, ACSL5, ACSF2, ACSBG2
GO_MEMBRANE_TO_MEMBRANE_DOCKING	cluster22	4	Up	0.003196204	5	ICAM1, MSN, ROCK1, VCAM1, EZR
GO_MICROVILLUS_ASSEMBLY	cluster59	16	Up	0.016203723	17	TNIK, MYO1A, RAPGEF6, STK26, ATP8B1, PLD1, FXYD5, PODXL, RAP1GAP, RAP2A, RDX, FSCN1, KLF5, EZR, ESPN, SLC9A3R1, RAPGEF2
GO_MIRNA_METABOLIC_PROCESS	cluster15	30	Up	0.028202554	30	DDX17, DIS3L2, TRIM71, BCDIN3D, RC3H1, TENT2, AGO4, TUT4, DICER1, AGO1, SND1, AGO2, DROSHA, HRAS, LIN28B, NFKB1, PARN, DGCR8, RC3H2, XPO5, RAN, RELA, TENT4B, TARBP2, TUT7, LIN28A, ZC3H12A, KHSRP, PRKRA, PNPT1
GO_MISMATCH_REPAIR_COMPLEX_BINDING	cluster31	10	Up	0.015389212	11	TREX1, MCM9, MSH6, MLH1, MSH2, MUTYH, PCNA, PMS2, ATR, WRN, MCM8
GO_MISMATCHED_DNA_BINDING	cluster31	14	Up	0.018700346	14	MLH3, MSH6, MLH1, MSH2, MSH3, MSH4, MSH5, MUTYH, PCNA, PMS1, PMS2, APTX, TDG, XPC
GO_MITOCHONDRIAL_RNA_3_END_PROCESSING	cluster72	5	Up	0.025107865	5	HSD17B10, TRNT1, TRMT10C, SUPV3L1, PNPT1
GO_MITOCHONDRIAL_RNA_CATABOLIC_PROCESS	cluster72	6	Up	0.015900964	6	LRPPRC, PDE12, GRSF1, SUPV3L1, SLIRP, PNPT1
GO_MITOGEN_ACTIVATED_PROTEIN_KINASE_BINDING	cluster38	32	Up	0.004847223	32	TNIP1, TAB1, ATF7, DUSP10, MAPK14, ACE, DUSP1, DUSP2, DUSP4, DUSP5, DUSP6, DUSP7, DUSP8, DUSP9, SIRT1, ABL1, GCH1, PRMT1, NBR1, ARRB2, NFATC1, MAPK7, PTAFR, PTPRJ, TPR, MAPKAPK3, CDK5RAP3, DUSP16, PPM1D, MAPKAPK5, IQGAP1, MAPKAPK2
GO_MITOTIC_DNA_REPLICATION	cluster4	16	Up	0.005685083	16	ZMPSTE24, CHEK2, MCMDC2, FGFR1, LIG1, MCM2, MCM3, MCM4, MCM6, RTF2, POLA1, RAD51, BCL6, BRCA2, CDC45, GINS1
GO_MITOTIC_DNA_REPLICATION_CHECKPOINT	cluster4	10	Up	0.008819969	10	TOPBP1, HUS1B, HUS1, ORC1, RAD17, CLSPN, NAE1, TICRR, ZNF830, CDC6
GO_MITOTIC_SISTER_CHROMATID_COHESION	cluster74	26	Up	0.022441035	26	CDCA5, SGO1, PDS5B, POGZ, SMC5, PDS5A, MAU2, NIPBL, NSMCE2, ATRX, CHTF8, SLF2, RAD21, RB1, RAD21L1, DSCC1, NAA50, SMC1A, NAA10, HASPIN, SLF1, TNKS, BOD1, MACROH2A1, CDC20, REC8
GO_MODULATION_BY_HOST_OF_SYMBIONT_PROCESS	cluster24	54	Up	0.017806268	62	CFL1, SUGT1, CHD1, TBC1D20, CRP, CSF1R, EP300, STOM, NAPEPLD, SNW1, RRP1B, FMR1, TARDBP, FBXL2, POU2F3, GTF2B, ANXA2, HDAC1, HPN, APCS, HSPA8, IFI27, APOE, IGF2R, AQP1, JUN, LTF, MIR221, MIR222, EIF2AK4, PRKN, PC, LEF1, ZNF639, INPP5K, PHB, PPIB, PSMC3, PTX3, REST, CCL3, CCL4, CCL5, CCL8, SFTPD, NUCKS1, YTHDC2, LRRC19, SMARCA4, SMARCB1, SP1, TAF11, TFAP4, ZC3H12A, HMGA2, CAV2, CCNK, CCNT1, ZNF502…
GO_MODULATION_BY_HOST_OF_VIRAL_PROCESS	cluster24	24	Up	0.010139173	30	CFL1, TBC1D20, CRP, CSF1R, STOM, FMR1, FBXL2, APCS, HSPA8, IFI27, APOE, IGF2R, LTF, MIR221, MIR222, EIF2AK4, PRKN, PC, PHB, PPIB, PSMC3, PTX3, CCL8, NUCKS1, YTHDC2, ZC3H12A, CAV2, CCNK, ZNF502, VAPA
GO_MODULATION_OF_PROCESS_OF_OTHER_ORGANISM	cluster24	90	Up	0.024891414	113	BCL2L11, TNIP1, CLEC4M, ATG7, RRAGA, CFL1, CPSF4, SUGT1, CHD1, PHB2, DEFB118, TBC1D20, REG3G, CRP, CSF1R, DAG1, DEFA1, DEFA3, DEFA4, DEFA5, DEFA6, EP300, STOM, MPEG1, NAPEPLD, SNW1, RRP1B, FMR1, TARDBP, SCRIB, FBXL2, POU2F3, GAPDH, HIPK2, GTF2B, ANXA2, HDAC1, CD209, HPN, APCS, HSPA8, IFI27, IRGM, APOE, IGF2R, AQP1, INSR, JUN, KPNA1, KPNB1, KPNA2, KPNA3, KPNA4, KPNA5, KPNA7, LTF, MIR221, MIR222, E…
GO_MRNA_EXPORT_FROM_NUCLEUS	cluster23	111	Up	0.006730112	113	POM121C, ALYREF, DDX39A, SRRM1, NXF1, SLU7, NUP50, CPSF4, RNPS1, NUP42, DDX19B, U2AF2, NUP35, C12orf50, EIF4E, EIF5A, U2AF1L4, CASC3, NCBP2, SMG1, NUP205, NUP210, NUP160, SMG6, SMG5, NUP188, NUP62, UPF2, CHTOP, AKAP8L, GLE1, SETD2, NXT1, DDX25, RBM15B, CPSF1, HHEX, HNRNPA2B1, AGFG1, NUP43, MAGOH, NCBP1, NUP88, NUP98, CDC40, CPSF3, NUP54, CPSF2, POLR2D, NSUN2, ALKBH5, MAGOHB, DDX19A, WDR33, IWS1, …
GO_MRNA_TRANSPORT	cluster23	147	Up	0.012251676	151	POM121C, POM121B, LRPPRC, ALYREF, NUTF2, DDX39A, SRRM1, NXF1, SLU7, IGF2BP1, IGF2BP3, IGF2BP2, CETN2, CETN3, NUP50, CPSF4, RNPS1, NUP42, DDX19B, U2AF2, NUP35, EIF5AL1, HNRNPA1L2, C12orf50, DHX9, EIF4E, EIF5A, U2AF1L4, CASC3, NCBP2, SMG1, ZC3H3, NUP205, NUP210, ARC, NUP160, SMG6, BICD2, FMR1, SMG5, NUP188, NUP62, AHCTF1, UPF2, CHTOP, AKAP8L, GLE1, SETD2, NXT1, DDX25, RBM15B, CPSF1, HHEX, HNRNPA1, …
GO_MUTLALPHA_COMPLEX_BINDING	cluster31	5	Up	0.016976652	6	TREX1, MSH6, MSH2, PCNA, ATR, WRN
GO_N_ACETYLNEURAMINATE_METABOLIC_PROCESS	cluster39	11	Up	0.019797892	11	GNPDA1, GNE, GNPDA2, NANP, AMDHD2, NAGK, CMAS, RENBP, ST6GAL1, ST3GAL1, NPL
GO_NADPLUS_ADP_RIBOSYLTRANSFERASE_ACTIVITY	cluster58	24	Up	0.012377009	24	PARP2, PARP3, ART5, PARP1, PARP4, PARP15, SIRT2, SIRT4, TIPARP, ART1, ART3, ART4, SIRT6, PARP14, PARP16, PARP6, PARP11, PARP12, PARP8, TNKS2, PARP9, TRPT1, PARP10, TNKS
GO_NATA_COMPLEX	cluster101	4	Up	0.014685603	5	NAA16, NAA15, NAA50, NAA10, NAA11
GO_NCRNA_CATABOLIC_PROCESS	cluster60	37	Up	0.010000029	38	RBM7, ERN2, POP1, EXOSC8, DIS3L, EXOSC6, DIS3L2, NUDT16, SLFN13, DEDD2, TENT2, TRDMT1, DIS3, EXOSC7, TUT4, EXOSC2, MTREX, SND1, DROSHA, SLFN14, LIN28B, PARN, EXOSC3, PELO, EXOSC9, EXOSC10, XRN1, EXOSC4, DDX49, NSUN2, ZCCHC8, EXOSC5, TENT4B, TRIR, LIN28A, ZC3H12A, PNPT1, SLFN11
GO_NCRNA_EXPORT_FROM_NUCLEUS	cluster23	38	Up	0.022228942	38	POM121C, NUP50, NUP42, XPOT, NUP35, NCBP2, NUP205, NUP210, NUP160, NUP188, NUP62, NUP43, NPM1, NUP88, NUP98, PHAX, NUP54, NDC1, NUP133, NUP107, RAN, RANBP2, SEC13, NOL6, SSB, TPR, TSC1, NUP37, NUP85, NUP214, AAAS, SEH1L, RAE1, NUP155, NUP93, NUP58, POM121, NUP153
GO_NEGATIVE_REGULATION_OF_CD4_POSITIVE_ALPHA_BETA_T_CELL_ACTIVATION	cluster108	26	Up	0.011303203	31	RC3H1, LGALS9B, CD274, TBX21, ANXA1, HLX, HMGB1, IL2, IL4, IL4R, JAK3, ARG2, LGALS9, SMAD7, TARM1, FOXP3, ZBTB7B, RC3H2, TWSG1, BCL6, XCL1, VSIR, LGALS7B, LGALS9C, TNFSF4, ZC3H12A, LOXL3, RUNX1, RUNX3, CBFB, SOCS5
GO_NEGATIVE_REGULATION_OF_CD4_POSITIVE_ALPHA_BETA_T_CELL_DIFFERENTIATION	cluster108	19	Up	0.021119283	21	RC3H1, TBX21, ANXA1, HLX, HMGB1, IL2, IL4, IL4R, JAK3, SMAD7, FOXP3, ZBTB7B, RC3H2, BCL6, TNFSF4, ZC3H12A, LOXL3, RUNX1, RUNX3, CBFB, SOCS5
GO_NEGATIVE_REGULATION_OF_CELL_CYCLE_PROCESS	cluster4	323	Up	0.020028801	359	MIR892B, MIR873, DUX4, TOM1L1, CTDSP2, YAF2, CDK2, CDK4, PSME3, NME6, CDK6, PSMD14, CTDSPL, CDK9, CDKN1A, CDK2AP2, CDKN1B, CDKN2A, CDKN2B, CDKN2C, CDKN2D, BTN2A2, NDC80, RBM14, GPNMB, MAD2L2, CARM1, CENPF, PTTG2, PLK2, ZNF268, EHMT2, TOPBP1, CHEK1, FOXN3, FAM107A, CHEK2, CBX3, PSMB11, DCUN1D3, PLK3, PLK5, TPRA1, HUS1B, NACC2, PSMA8, E2F7, TOM1L2, DAB2IP, GADD45A, DMRT1, ARID3A, DUSP1, E2F1, E2F4,…
GO_NEGATIVE_REGULATION_OF_CELL_KILLING	cluster84	18	Up	0.012860468	24	MICA, LILRB1, CRK, FCGR2B, HLA-A, HLA-B, HLA-E, HLA-F, HLA-G, HSP90AB1, IL4, IL7R, IL13, KIR2DL4, KRT6A, CLEC12B, LGALS9, ARRB2, SERPINB9, PPP3CB, PTPRC, SERPINB4, CEACAM1, HAVCR2
GO_NEGATIVE_REGULATION_OF_CHEMOKINE_MEDIATED_SIGNALING_PATHWAY	cluster120	7	Down	0.004732051	7	SH2B3, PADI2, ROBO1, CCL5, SLIT3, RNF113A, SLIT2
GO_NEGATIVE_REGULATION_OF_DNA_REPLICATION	cluster19	32	Up	0.003654408	34	ATG7, CHEK2, CDAN1, WAPL, PDS5A, GTPBP4, FBXO5, GDF2, DONSON, HCRT, HUS1, ENPP7, LIG3, MSH3, SMARCAL1, GMNN, ATR, TIPIN, RAD17, BCL6, S100A11, TSPYL2, BLM, BRCA2, TERF1, TERF2, TP53, TTF1, ZRANB3, FBH1, TIMELESS, ZNF830, SLFN11, CDC6
GO_NEGATIVE_REGULATION_OF_ERK1_AND_ERK2_CASCADE	cluster37	67	Up	0.002667332	79	RANBP9, SPRY1, SPRY2, TNIP1, BTN2A2, RGS14, EMILIN1, DUSP10, SIRPA, CRYBA1, CSK, DAB2IP, CNKSR3, SPRED1, NLRP6, DLG1, DUSP1, DUSP3, DUSP4, DUSP6, DUSP9, SPRED2, FLCN, EPHB2, FBLN1, SIRT3, ABL1, GBP1, RPS6KA6, GPER1, C3orf33, RAPGEF1, GSTP1, C1QL4, TBC1D10C, LIF, SPRED3, LYN, MIR133A1, MIR133A2, MIR185, MIR200C, MIR21, MIR221, ARRB1, SMAD4, MIR133B, ATF3, MIR424, VRK3, PHB, PIN1, ERRFI1, SYNJ2BP, …
GO_NEGATIVE_REGULATION_OF_HEMATOPOIETIC_PROGENITOR_CELL_DIFFERENTIATION	cluster46	8	Up	0.01031364	8	N4BP2L2, HES1, HSPA9, HES5, NFE2L2, NOTCH1, DPF2, MIXL1
GO_NEGATIVE_REGULATION_OF_HISTONE_H3_K27_METHYLATION	cluster94	4	Up	0.010411549	5	MTF2, EZHIP, PHF1, SUPT6H, MACROH2A1
GO_NEGATIVE_REGULATION_OF_HISTONE_METHYLATION	cluster94	20	Up	0.020275682	21	WDR5, DNMT1, DNMT3B, MTF2, KDM1A, KDM4C, SIRT1, EZHIP, JARID2, MLLT6, PAX5, PHF1, BCOR, PIH1D1, PRMT6, KDM4D, KDM3A, SMARCB1, BRCA1, SUPT6H, MACROH2A1
GO_NEGATIVE_REGULATION_OF_LENS_FIBER_CELL_DIFFERENTIATION	cluster3	6	Up	0.006069718	6	SPRY1, SPRY2, SPRED1, SPRED2, FOXE3, SPRED3
GO_NEGATIVE_REGULATION_OF_LEUKOCYTE_MEDIATED_CYTOTOXICITY	cluster84	15	Up	0.011352625	20	MICA, LILRB1, CRK, FCGR2B, HLA-A, HLA-B, HLA-E, HLA-F, HLA-G, IL7R, KIR2DL4, CLEC12B, LGALS9, ARRB2, SERPINB9, PPP3CB, PTPRC, SERPINB4, CEACAM1, HAVCR2
GO_NEGATIVE_REGULATION_OF_MAP_KINASE_ACTIVITY	cluster37	69	Up	0.008846254	79	SH2B3, HIPK3, SPRY3, SPRY1, SPRY2, RGS14, DUSP14, IRAK3, DUSP10, CD300A, STK38, DUSP19, DUSP18, PAQR3, DAB2IP, SPRED1, ZNF675, AGT, DUSP1, DUSP2, DUSP3, DUSP4, DUSP5, DUSP6, DUSP7, DUSP8, DUSP9, SPRED2, CBLC, NUP62, DEFB114, PTPN22, GBA, PDCD4, GPS1, GPS2, GSTP1, HMGCR, DNAJA1, APOE, IL1B, SPRED3, LYN, MIR218-1, MIR218-2, MIR92A1, MIR92A2, NF1, NPPA, MBIP, INPP5K, LAX1, PPP2CA, PPP2R1A, PRKCD, PT…
GO_NEGATIVE_REGULATION_OF_MAPK_CASCADE	cluster37	160	Up	0.008912086	187	SH2B3, RANBP9, HIPK3, SPRY3, SPRY1, SPRY2, TNIP1, BTN2A2, RGS14, ZMYND11, DUSP14, EMILIN1, IRAK3, DUSP10, CD300A, STK38, SIRPA, CRYBA1, DUSP19, CSK, DUSP18, PAQR3, DAB2IP, SH3RF2, CYLD, CNKSR3, DAG1, SPRED1, NLRP6, ZNF675, DLG1, AGT, DUSP1, DUSP2, DUSP3, DUSP4, DUSP5, DUSP6, DUSP7, DUSP8, DUSP9, EFNA1, SPRED2, FLCN, EPHB2, AKT1, MECOM, F2RL1, FBLN1, LEMD2, FKTN, FOXM1, FOXO1, SIRT3, CBLC, NUP62, …
GO_NEGATIVE_REGULATION_OF_NATURAL_KILLER_CELL_MEDIATED_IMMUNITY	cluster84	13	Up	0.020626566	17	MICA, CD96, LILRB1, CRK, HLA-A, HLA-B, HLA-E, HLA-F, HLA-G, KIR2DL4, CLEC12B, LGALS9, ARRB2, SERPINB9, SERPINB4, CEACAM1, HAVCR2
GO_NEGATIVE_REGULATION_OF_P38MAPK_CASCADE	cluster109	6	Up	0.011889782	9	DUSP10, CYLD, DLG1, DUSP1, PTPN22, MIR138-1, MIR138-2, MIR20A, EZR
GO_NEGATIVE_REGULATION_OF_PROTEIN_SERINE_THREONINE_KINASE_ACTIVITY	cluster37	127	Up	0.012567245	148	SH2B3, MIR711, HIPK3, SPRY3, SPRY1, SPRY2, CDKN1A, CDKN1B, CDKN1C, CDKN2A, CDKN2B, CDKN2C, CDKN2D, CEBPA, CIB1, IPO7, HEXIM1, RGS14, DUSP14, PKIG, IRAK3, DUSP10, CD300A, STK38, HEXIM2, DUSP19, DUSP18, PAQR3, DAB2IP, SPRED1, GADD45A, ZNF675, AGT, DUSP1, DUSP2, DUSP3, DUSP4, DUSP5, DUSP6, DUSP7, DUSP8, DUSP9, SPRED2, AKT1, SIRT1, CBLC, NUP62, DEFB114, ABL1, FBXO7, PTPN22, GBA, LATS2, CHORDC1, PDCD4…
GO_NEGATIVE_REGULATION_OF_STEM_CELL_DIFFERENTIATION	cluster46	19	Up	0.027411964	21	YAP1, N4BP2L2, TRIM6, H1-8, PRICKLE1, JAG1, ESRRB, NELFB, HNRNPU, HES1, HSPA9, HES5, NFE2L2, NOTCH1, CDK12, REST, STAT3, ZFP36L2, LBH, CDK13, WNT3A
GO_NEGATIVE_REGULATION_OF_TYPE_I_INTERFERON_PRODUCTION	cluster2	41	Up	0.011013305	47	TRAIP, LILRB1, SIRPA, CYLD, NLRC3, LILRA4, DDX58, TRAF3IP1, PYCARD, TBK1, IL10, IRF3, MIR21, MIR26B, PCBP2, HERC5, PIN1, RNF216, RNF125, PPM1B, OTUD5, NPLOC4, MAVS, PTPRS, CACTIN, REL, RELB, GPATCH3, IFIH1, ILRUN, TNFAIP3, ACOD1, UBA7, UFD1, YY1, TRIM25, DHX58, NLRX1, ITCH, NLRC5, RNF135, HAVCR2, TAX1BP1, NMI, UBE2L6, ISG15, IKBKE
GO_NEGATIVE_REGULATION_OF_VIRAL_GENOME_REPLICATION	cluster24	57	Up	0.005763539	61	TRIM28, TNIP1, IFITM3, IFITM2, TRIM6, APOBEC3D, APOBEC3H, APOBEC3A, APOBEC3F, MORC2, TASOR, IFIT5, APOBEC3C, IFNL3, IFI16, IFIT1, IFNB1, ILF3, ISG20, BTBD17, LTF, MIR221, MIR222, EIF2AK4, MX1, OAS1, OAS2, OAS3, PRKN, INPP5K, PLSCR1, MPHOSPH8, RESF1, SHFL, EIF2AK2, PROX1, ZC3HAV1, AICDA, MAVS, RNASEL, APOBEC3G, CCL5, CCL8, FAM111A, SLPI, SRPK1, SRPK2, BST2, TNF, ZC3H12A, HMGA2, PARP10, IFITM1, OAS…
GO_NEGATIVE_REGULATION_OF_VIRAL_LIFE_CYCLE	cluster24	77	Up	0.005406638	86	TRIM10, TRIM28, TRIM13, TNIP1, IFITM3, IFITM2, MID2, TRIM31, TRIM6, APOBEC3D, APOBEC3H, APOBEC3A, APOBEC3F, FCN1, MORC2, TRIM32, TRIM35, TASOR, IFIT5, APOBEC3C, IFNL3, GSN, APCS, IFI16, IFIT1, IFNA2, IFNB1, ILF3, ISG20, BTBD17, LTF, MIR221, MIR222, MIR30C1, MIR30C2, EIF2AK4, MX1, OAS1, OAS2, OAS3, PRKN, CHMP3, INPP5K, PLSCR1, PML, MPHOSPH8, RESF1, SHFL, EIF2AK2, PROX1, ZC3HAV1, AICDA, MAVS, PTX3,…
GO_NEGATIVE_REGULATION_OF_VIRAL_PROCESS	cluster24	92	Up	0.004890207	104	TRIM10, TRIM28, TRIM13, TNIP1, IFITM3, IFITM2, MID2, TRIM31, TRIM6, CRP, APOBEC3D, APOBEC3H, APOBEC3A, APOBEC3F, FCN1, MORC2, TRIM32, TRIM35, TASOR, TARDBP, IFIT5, POU2F3, APOBEC3C, IFNL3, GSN, HDAC1, APCS, IFI16, IFIT1, IFNA2, IFNB1, ILF3, ISG20, JUN, BTBD17, LTF, MIR221, MIR222, MIR30C1, MIR30C2, MBL2, EIF2AK4, MX1, OAS1, OAS2, OAS3, PRKN, ZNF639, CHMP3, INPP5K, PLSCR1, PML, MPHOSPH8, RESF1, TR…
GO_NEURON_MATURATION	cluster69	42	Up	0.022709832	47	IRX5, C1QL1, CLN5, LRRK2, SCLT1, LGI4, EDNRB, EPHA8, KDM1A, NFASC, ANKS1A, MTCH1, MTOR, CNTNAP2, RND1, VSX1, KCNIP2, GLDN, APP, AGRN, MECP2, MYOC, NRCAM, NR4A2, OPA1, ACTL6B, BCL11A, FEV, ADGRB3, SPTBN4, RAC3, RB1, NTN4, BCL2, RET, CX3CL1, CNTN2, TBX6, C1QA, C3, SRRM4, SCARF1, MAP3K13, B4GALT6, B4GALT5, PICK1, FARP2
GO_NEUTRAL_AMINO_ACID_TRANSMEMBRANE_TRANSPORTER_ACTIVITY	cluster11	28	Up	0.004130183	34	SLC38A3, SLC7A9, SLC6A14, SFXN2, SLC36A4, SLC43A2, SLC32A1, SLC38A6, SLC38A9, SLC36A2, SLC36A1, SLC7A8, SLC7A11, SLC36A3, SLC6A19, SLC38A2, SLC6A20, SLC25A38, SLC38A7, SLC7A10, SLC1A1, SLC1A4, SLC1A5, SLC3A2, SLC6A6, SLC6A7, SLC6A9, SLC7A5, SLC38A1, SFXN3, SLC43A1, SLC6A5, SLC38A5, SFXN1
GO_NEUTRAL_AMINO_ACID_TRANSPORT	cluster11	36	Up	0.00912463	43	SLC38A3, SLC7A9, SLC6A14, SLC36A4, SLC43A2, SLC32A1, SLC38A6, CTNS, SLC38A9, SLC36A2, SLC36A1, SLC7A8, SLC36A3, SLC6A19, SLC6A17, LEP, LLGL2, NFE2L1, NFKBIE, SLC38A2, SLC6A20, SLC25A38, SLC6A15, SLC38A7, SLC7A10, CLTRN, ACE2, RGS2, RGS4, SLC1A1, SLC1A4, SLC1A5, SLC3A1, SLC3A2, SLC6A6, SLC6A7, SLC6A9, SLC7A5, SLC38A1, SLC43A1, SLC6A5, SLC38A5, SFXN1
GO_NOTCH_RECEPTOR_PROCESSING	cluster96	10	Down	0.025901021	10	ADAM10, NCSTN, APH1A, PSENEN, PSEN1, PSEN2, GALNT11, ADAM17, APH1B, DNER
GO_NUCLEAR_CHROMOSOME_TELOMERIC_REGION	cluster12	117	Up	0.013484015	124	TEN1, RAD50, ALYREF, CBX1, CBX3, H4-16, PARP1, TERB2, DDB1, DNA2, ZSCAN4, ERCC1, ERCC4, H2AC1, FEN1, KDM1A, SMCHD1, CBX5, ORC3, TFIP11, XRCC6, H2BC1, SUN2, POT1, TINF2, MAJIN, TERB1, H2BC3, H3-3A, H3-3B, APEX1, LIG4, MCM2, MCM3, MCM4, MCM5, MCM6, MCM7, MEN1, MRE11, MSH2, NBN, ATM, ORC1, ORC2, ORC4, ORC5, PCNA, PML, POLD1, POLR2B, TERF2IP, GAR1, ATR, ATRX, PINX1, PPP1CA, PPP1CB, PPP1CC, PPP1R10, N…
GO_NUCLEAR_ENVELOPE	cluster23	450	Up	0.009999867	473	POM121C, NEMP2, BCL2L10, POM121B, DUX4, CDH5, SNUPN, LRPPRC, CDK4, DHRS2, NUTF2, MFSD10, ZMPSTE24, SIGMAR1, CEPT1, PGRMC2, LYPLA1, HAX1, CLGN, NXF1, IPO8, IPO7, HTATIP2, CENPF, EBP, CETN2, CETN3, NUP50, WDR3, TXNL4A, SPIN1, RAB40B, CCNI, RCC1, TENT4A, NUP42, FAF1, XPOT, DDX19B, NRM, TREX1, TMC6, SLC52A3, CBX3, RNF13, DTX2, OSBPL6, OSBPL8, MRGPRF, CLIC1, ACKR2, CMTM3, TMEM170A, CALR3, GOLT1A, TBC1…
GO_NUCLEAR_EXPORT	cluster23	199	Up	0.005567449	204	POM121C, POM121B, ALYREF, CDK5, NUTF2, DDX39A, SRRM1, RAPGEF3, NXF1, ANP32B, SLU7, KHDRBS1, NUP50, AHCYL1, MALT1, CPSF4, RNPS1, CPSF6, NUP42, AKAP13, XPOT, CHP1, DDX19B, PARK7, U2AF2, ANKLE1, UHMK1, NUP35, CSE1L, C12orf50, NOP9, DHX9, EGR2, EIF4E, EIF5A, U2AF1L4, EMD, RANBP3L, CASC3, NCBP2, XPO7, SMG1, NUP205, RRS1, XPO6, NUP210, NUP160, SMG6, SMG5, NUP188, NUP62, NPAP1, UPF2, CHTOP, GAS6, AKAP8L…
GO_NUCLEAR_PORE	cluster23	82	Up	0.014441029	85	POM121C, POM121B, SNUPN, NUTF2, NXF1, IPO7, CETN2, CETN3, NUP50, NUP42, XPOT, DDX19B, NUP35, EIF5AL1, EIF5A, RANBP3L, XPO7, NUP205, NUP210, NUP160, BICD2, NUP188, NUP62, NPAP1, AHCTF1, GLE1, RGPD4, POM121L12, NXT1, AGFG1, NUP43, KPNA1, KPNB1, KPNA3, IPO5, RGPD1, MAD2L1, MX2, MYO1C, NUP88, NUP98, NUP54, NUP62CL, NDC1, NUP133, PCID2, NXT2, EIF5A2, ENY2, PARP11, NUP107, RAN, RANBP1, RANBP2, RANGAP1,…
GO_NUCLEAR_PORE_COMPLEX_ASSEMBLY	cluster23	9	Up	0.018771968	9	TMEM170A, NUP205, AHCTF1, NUP98, NDC1, NUP107, RTN4, NUP93, NUP153
GO_NUCLEAR_PORE_ORGANIZATION	cluster23	14	Up	0.026247876	14	TMEM170A, NUP35, NUP205, AHCTF1, NUP98, NUP54, NDC1, NUP133, NUP107, RTN4, TPR, SEH1L, NUP93, NUP153
GO_NUCLEAR_PORE_OUTER_RING	cluster23	10	Up	0.01243436	10	NUP160, AHCTF1, NUP43, NUP98, NUP133, NUP107, SEC13, NUP37, NUP85, SEH1L
GO_NUCLEAR_REPLICATION_FORK	cluster4	40	Up	0.014470743	41	BCAS2, POLD3, WDHD1, TREX1, ERCC5, POLA2, MMS22L, PRPF19, RPA4, MCM3, TONSL, SMARCAL1, PCNA, GINS2, PLRG1, POLA1, POLD1, POLD2, ETAA1, TIPIN, MCM10, PRIM1, PRIM2, SMARCAD1, POLD4, PURA, PURB, RPA1, RPA2, RPA3, TOP1, XPA, CDC45, ZMIZ2, ZRANB3, GINS4, SMARCA5, TIMELESS, BAZ1B, HELB, CDC5L
GO_NUCLEAR_TRANSPORT	cluster23	345	Up	0.007580188	357	POM121C, POM121B, SNUPN, TRIM28, ALYREF, CDK5, NUTF2, DDX39A, SRRM1, CDKN1A, RAPGEF3, NXF1, IPO8, IPO7, ANP32B, HTATIP2, SLU7, TXNIP, RGS14, KHDRBS1, SIX2, NUP50, AHCYL1, MALT1, CPSF4, RNPS1, CPSF6, NUP42, PKIG, PSIP1, AKAP13, DDX20, XPOT, CHP1, DDX19B, PARK7, PHB2, U2AF2, LRRK2, ANKLE1, UHMK1, ANKRD54, NUP35, ABRA, MAPK14, CSE1L, PRICKLE1, FAM53A, C12orf50, NOP9, DHX9, DRD1, AGT, AGTR2, E2F3, EC…
GO_NUCLEASE_ACTIVITY	cluster60	190	Up	0.010098013	205	RAD50, G3BP1, RCL1, RIDA, POP7, RNASEH2A, RPP30, RPP38, ERN2, POLQ, POP4, RPP40, POP1, RPP14, TREX2, ERI2, TREX1, PNKP, TOE1, DIS3L, TSEN15, PLD4, RNASE11, RNASE8, ANKLE1, TATDN3, DIS3L2, NUDT16, PXDNL, RAD9B, SLFN13, EME1, PNLDC1, DDX1, DCP2, DFFB, DNA2, DNASE1, DNASE1L1, DNASE1L2, DNASE1L3, DNASE2, DXO, AGO3, EME2, APLF, PLD6, PDE12, ENDOG, ERCC1, ERCC4, ERCC5, ERN1, FEN1, XRN2, DIS3, FAN1, EXO…
GO_NUCLEIC_ACID_PHOSPHODIESTER_BOND_HYDROLYSIS	cluster60	284	Up	0.007537919	308	RAD50, G3BP1, RCL1, MEI4, RIDA, POP7, RNASEH2A, RPP30, RPP38, ERN2, TBL3, POLD3, POLQ, POP4, RPP40, CPSF4, POP1, NUDT21, CPSF6, RPP14, TREX2, ERI2, TREX1, PNKP, EXOSC8, TOE1, CIDEA, DIS3L, TSEN15, EXOSC6, PLD4, RNASE11, RNASE8, ANKLE1, TATDN3, DIS3L2, NUDT16, PXDNL, PARP1, PIWIL4, RAD9B, SLFN13, EME1, CSTF2, CSTF3, PNLDC1, NOP9, EXD1, DDB1, DDB2, DDX1, DCP2, DFFA, DFFB, DNA2, DNASE1, DNASE1L1, DN…
GO_NUCLEOBASE_BIOSYNTHETIC_PROCESS	cluster47	18	Up	0.013296549	18	ADA, PAICS, CPS1, CTPS1, DHODH, MTOR, GART, HPRT1, APRT, CMPK1, PPAT, PRPS1, CTPS2, SHMT1, SHMT2, UMPS, CAD, GMPS
GO_NUCLEOBASE_CONTAINING_COMPOUND_TRANSPORT	cluster23	253	Up	0.009817756	260	POM121C, POM121B, SNUPN, LRPPRC, SLC25A13, ALYREF, NUTF2, FLOT1, DDX39A, SLC35B1, SRRM1, SLC25A17, NXF1, SLC35A1, SLU7, IGF2BP1, IGF2BP3, IGF2BP2, KHDRBS1, CETN2, CETN3, NUP50, CPSF4, RNPS1, SLC35D2, CPSF6, NUP42, XPOT, DDX19B, U2AF2, SLC35A4, SLC25A25, SLC25A29, NUP35, RFTN2, ADORA1, EIF5AL1, HNRNPA1L2, SLC25A48, C12orf50, NOP9, DHX9, EIF4E, EIF5A, U2AF1L4, SLC29A1, SLC25A43, ABCD1, SLC29A4, CAS…
GO_NUCLEOBASE_METABOLIC_PROCESS	cluster47	35	Up	0.01111278	35	ADA, PAICS, CPS1, CTPS1, DHODH, DPYD, DPYS, TYMP, KDM1A, MTOR, GART, GMPR, AOX1, HPRT1, APRT, ALDH6A1, GMPR2, CMPK1, PPAT, ACP3, MAPK1, PRPS1, CTPS2, RRM1, URAD, SHMT1, SHMT2, TTR, TYMS, UMPS, XDH, CAD, GMPS, GDA, CDA
GO_NUCLEOSIDE_DIPHOSPHATE_METABOLIC_PROCESS	cluster23	147	Up	0.002774646	155	POM121C, NME6, NUP50, PPARGC1A, NUP42, NUDT5, SLC2A6, TREX1, AK7, NUP35, CMPK2, NUDT16, LRGUK, AK8, DLG1, DLG2, DTYMK, PRXL2C, ENO1, ENO2, ENO3, AK1, EP300, AK2, AK4, ESRRB, FBP1, AK9, FOXK1, ALDOA, ALDOB, ALDOC, NUP205, NUP210, NUP160, NUP188, NUP62, GALK1, GAPDH, MAGI3, ZBTB20, AK5, GAPDHS, GCK, GCKR, NUPR1, AMPD3, GPD1, GPI, PGM2L1, NME2P1, NUDT7, GUK1, NME7, HIF1A, HK1, HK2, HK3, HTR2A, JMJD8…
GO_NUCLEOTIDE_PHOSPHORYLATION	cluster23	127	Up	0.003400196	135	POM121C, NME6, NUP50, PPARGC1A, NUP42, SLC2A6, TREX1, PNKP, AK7, NUP35, CMPK2, AK8, DTYMK, PRXL2C, ENO1, ENO2, ENO3, AK1, EP300, AK4, ESRRB, FBP1, AK9, FOXK1, ALDOA, ALDOB, ALDOC, NUP205, NUP210, NUP160, NUP188, NUP62, GALK1, GAPDH, ZBTB20, AK5, GAPDHS, GCK, GCKR, NUPR1, GPD1, GPI, PGM2L1, NME2P1, GUK1, NME7, HIF1A, HK1, HK2, HK3, HTR2A, JMJD8, IFNG, NME9, IGF1, NUP43, APP, FOXK2, INS, INSR, EIF6…
GO_NUCLEOTIDYLTRANSFERASE_ACTIVITY	cluster18	122	Up	0.007386293	128	GPHN, CDS1, POLR3F, POLR3G, POLR3C, POLD3, POLQ, PTGES3, CD3EAP, PAPOLA, TENT4A, POLR3A, FICD, NUDT5, POLI, POLG2, CGAS, TENT5B, TAMM41, TENT2, TENT5D, POLR3H, DKC1, DNTT, PRIMPOL, TWISTNB, NMNAT2, TUT4, POLR2J2, ABL1, POLR1A, GALT, RPAP1, CRCP, MOCS3, POLL, POLM, GMPPB, GMPPA, ZNRD1, CTU2, NMNAT3, POLN, KARS1, GDPGP1, MAB21L1, OAS1, OAS2, OAS3, POLR1D, TRNT1, PCYT1A, POLK, REV1, LIPT1, POLR3K, P…
GO_ORGANIC_ACID_TRANSMEMBRANE_TRANSPORTER_ACTIVITY	cluster11	134	Up	0.004641576	163	SLC17A4, SLC25A13, SLC25A15, SLC17A2, SLC19A2, SLCO1B1, SLC17A3, SLC26A1, SLC38A3, SLC27A5, SLC27A2, AKR1C4, SLC7A9, SLC6A14, SLCO2B1, SLC46A1, SLC22A9, SLC26A9, SLC26A7, SLC26A8, SLC16A10, SFXN2, SLC36A4, SLC15A4, SLC25A29, SLC51B, ABCC2, SLC38A10, SLC43A2, SLC32A1, SLC38A6, SLC38A8, SLC25A10, CTNS, SLC38A11, SLC16A14, SLC66A1L, SLC38A9, SLC36A2, SLC7A13, SLC5A12, SLC5A8, SLC16A11, SLC26A3, SLC2…
GO_ORGANIC_ACID_TRANSPORT	cluster11	303	Up	0.015520309	353	SLC17A4, SLC25A13, SLC25A15, SLC17A2, ABCC4, SLC25A17, UNC13B, NCOA2, ARL6IP5, SLC35A1, SLC19A2, SLCO1B1, PDPN, CES1, GIPC1, SLC17A3, STARD10, CPLX1, SLC26A1, SLC38A3, SLC27A5, SLC27A4, SLC27A3, SLC27A2, SLC35D2, AKR1C4, SLC7A9, PRAF2, SLC6A14, HRH3, SLCO2B1, SLC46A1, SLC22A9, SLC26A9, SLC26A7, SLC26A8, SLC16A10, SFXN4, CLN3, SLC36A4, SLC15A4, PLIN2, SLC25A29, SLC51B, ABCC2, SLC38A10, SLC43A2, OS…
GO_ORGANIC_ANION_TRANSMEMBRANE_TRANSPORTER_ACTIVITY	cluster11	199	Up	0.01363378	233	SLC17A4, ABCC5, SLC25A13, SLC25A15, MFSD10, SLC35B1, SLC17A2, SLC25A17, SLC35A1, SLC19A2, SLCO1B1, SLC17A3, CFTR, SLC26A1, SLC22A7, SLC38A3, SLC27A5, SLC27A2, SLC35D2, AKR1C4, SLC7A9, SLC2A6, SLC6A14, SLCO2B1, SLC46A1, SLC52A3, SLC22A9, SLC25A25, SLC26A9, SLC26A7, SLC22A12, SLC26A8, SLC16A10, SFXN2, SLC36A4, SLC15A4, SLC25A29, SLC51B, ABCC2, SLC38A10, SLC43A2, SLCO6A1, SLC32A1, SLC2A14, SLC38A6, …
GO_P_BODY	cluster35	87	Up	0.032008984	88	HAX1, RBPMS, LSM6, WTIP, DIS3L2, TRIM71, APOBEC3D, RC3H1, APOBEC3H, DDX6, DCP2, AGO3, AGO4, DCP1B, PATL2, EIF4E, APOBEC3A, APOBEC3F, C9orf72, PATL1, CNOT1, SAMD4A, TNRC6B, SYNE1, CARHSP1, EDC4, PAN3, LSM4, NOCT, LSM14A, AGO1, AGO2, LSM1, LSM3, TNRC6A, APOBEC3C, DCPS, CNOT7, NANOS2, ZC3H12D, NANOS3, CAPRIN1, MOV10, CNOT2, CNOT3, YTHDF2, BTBD1, POLR2D, POLR2G, XRN1, RC3H2, NBDY, SAMD4B, SHFL, PNRC2…
GO_P38MAPK_CASCADE	cluster109	45	Up	0.010973837	52	GADD45G, DUSP10, MAPK14, DAB2IP, CYLD, GADD45A, DLG1, AGER, DUSP1, PHLPP1, SASH1, PTPN22, EMC10, RELL2, HGF, PRMT1, IL1B, KARS1, GDF6, LEP, LGALS9, MIR138-1, MIR138-2, MIR181A2, MIR181B1, MIR181B2, MIR20A, MIR181A1, MAP3K3, MAP3K4, MAP3K5, GADD45B, MINK1, PER1, ULK4, MAP2K3, MIR181D, BMP2, NCF1, ZFP36L1, VEGFA, EZR, XDH, ZFP36, RELL1, ZC3H12A, CAV3, SPHK1, MFHAS1, MAPKAPK2, HAND2, PJA2
GO_PATTERN_RECOGNITION_RECEPTOR_SIGNALING_PATHWAY	cluster2	180	Up	0.011046756	201	TANK, NR1H3, FLOT1, TNIP1, TLR6, NOD1, TAB1, CNPY3, LILRA2, IRAK3, CD300A, PHB2, TIRAP, CHUK, FCRL3, PIK3AP1, REG3G, LACC1, CD300LF, TICAM1, CTSB, CTSK, CTSL, CTSS, DAB2IP, CYBA, CYLD, DDX3X, NLRP6, ESR1, F2RL1, FCN1, FGA, FGB, FGG, RAB11FIP2, SARM1, TAB2, GRAMD4, RFTN1, PUM2, LILRA4, DDX58, LY96, TAB3, TKFC, ANKRD17, APPL1, LSM14A, PTPN22, CLEC4E, GFI1, SMPDL3B, TREML4, NLRP2B, FFAR2, GPS2, TBK1…
GO_PEPTIDE_ALPHA_N_ACETYLTRANSFERASE_ACTIVITY	cluster101	10	Up	0.013794587	11	NAA30, NAA80, NAA20, NAA16, NAA40, NAA60, NAA25, NAA15, NAA50, NAA10, NAA11
GO_PEPTIDYL_AMINO_ACID_MODIFICATION	cluster36	1187	Up	0.012983668	1290	AKT3, ABI1, POM121C, OST4, HDAC6, DPH3P1, CD24, SH2B3, PARP2, SH2D3C, SH2D3A, RNF212B, C8orf44-SGK3, UBA2, SAE1, PPIF, SGK2, HIPK3, IFNL4, AKAP9, ABI2, TRIM28, CDK2, TENM1, TNK2, PRMT3, CDK5, USPL1, TOPORS, SPRY2, RAMP3, ZMPSTE24, CWC27, HMG20B, HMG20A, RACK1, PIAS3, RAPGEF3, PRMT5, TESK2, MCRS1, PPIE, HAX1, MAD2L2, MERTK, PIBF1, PPIH, TADA3, CRTAP, CARM1, SEMA4D, KAT5, P3H3, PPIAL4H, PRDX4, P3H4…
GO_PEPTIDYL_SERINE_MODIFICATION	cluster36	303	Up	0.01357659	333	AKT3, HDAC6, PARP2, SH2D3C, SH2D3A, C8orf44-SGK3, SGK2, HIPK3, AKAP9, CDK2, TENM1, CDK5, SPRY2, RAMP3, RACK1, RAPGEF3, HAX1, MAD2L2, PLK2, NEK6, IL24, TLK2, PWP1, MAP4K1, CHEK2, PDCD10, PARK7, STK38, CHUK, GALNT13, TRIM6, CLK1, LRRK2, CSNK1A1L, UHMK1, EGFLAM, CREBL2, PNCK, PARP1, MAPK14, POGLUT3, CSF3, CSNK1A1, CSNK1D, CSNK1E, CSNK1G2, CSNK1G3, CSNK2A1, CSNK2A2, TTBK2, MGAT5B, HIPK4, PAQR3, CNKSR…
GO_PEPTIDYL_THREONINE_DEPHOSPHORYLATION	cluster38	22	Up	0.013764312	22	DUSP10, DUSP18, DUSP1, DUSP2, DUSP4, DUSP5, DUSP6, DUSP7, DUSP8, DUSP9, PPM1E, PDP1, PPM1A, PPM1B, PPM1G, PPP1CA, PPP2CA, PPP2CB, PPP5C, DUSP16, PPM1D, PPM1F
GO_POLY_PYRIMIDINE_TRACT_BINDING	cluster52	29	Up	0.019973228	29	MCRS1, KHDRBS1, U2AF2, MSI2, DIS3L2, PABPC4L, PABPC5, KHDRBS2, PATL1, FMR1, IFIT5, DAZAP1, PABPC1, RBMS3, HNRNPC, HNRNPH1, HNRNPU, MSI1, PABPC3, RBM11, PTBP1, RBMS1, RBMS2, RPS7, ATXN1, SSB, PABPC1L, PNPT1, PABPC4
GO_PORE_COMPLEX_ASSEMBLY	cluster23	20	Up	0.010822528	20	ADAM10, CCT8, TMEM170A, PLEKHA7, ANO6, NUP205, AHCTF1, TSPAN33, AFDN, NUP98, P2RX7, PDZD11, NDC1, NUP107, RTN4, BAD, CCT3, GSDMD, NUP93, NUP153
GO_POSITIVE_REGULATION_OF_ATP_METABOLIC_PROCESS	cluster23	44	Up	0.017506837	50	MTCO2P12, PPARGC1A, PARK7, ATPSCKMT, PRXL2C, ENO1, ESRRB, ISCU, ZBTB20, GAPDHS, NUPR1, GPD1, HIF1A, HTR2A, IFNG, IGF1, APP, IL4, INS, INSR, ARNT, MIR210, MT-CO2, MYOG, P2RX7, MLXIPL, PFKFB1, PFKFB2, PFKFB3, PFKFB4, PGK1, PGK2, TREM2, PID1, PRKAA1, PRKAA2, PSEN1, BEND3, PINK1, ANTKMT, STAT3, TAZ, TMSB4X, VCP, SLC25A12, SLC4A4, ACTN3, CCNB1, ENTPD5, CDK1
GO_POSITIVE_REGULATION_OF_BINDING	cluster86	162	Up	0.011249859	174	TRIM28, CDK5, FLOT1, CDK9, RAMP2, RAMP1, SPON1, CEBPG, LAMTOR5, PLK2, CDCA5, PARK7, CTHRC1, TRIM6, ADD1, ADD2, CLIC2, CLN5, LRRK2, SPPL3, PARP1, CSF3, TICAM1, CTBP2, PYHIN1, CTNNB1, DTX3L, ACE, DHX9, DDX11, EGF, EIF2S1, EIF4G1, EP300, EPB41, EPHA4, ERCC2, FKBP1A, MAPRE1, MAPRE3, SIRT2, FOXC1, KDM1A, USP33, WAPL, PLXND1, PLCL2, FMR1, MAU2, ABL1, H2BC1, BAMBI, NIPBL, GPSM1, GATA3, GCG, AMFR, DPH3, …
GO_POSITIVE_REGULATION_OF_CD8_POSITIVE_ALPHA_BETA_T_CELL_ACTIVATION	cluster51	7	Up	0.008050267	8	PTPN22, NCKAP1L, HLA-A, HLA-E, XCL1, RUNX1, RUNX3, CBFB
GO_POSITIVE_REGULATION_OF_CELL_CYCLE_G1_S_PHASE_TRANSITION	cluster127	44	Up	0.003298408	60	PHB2, LSM11, CYP1A1, DDX3X, EGFR, EIF4G1, AIF1, AKT1, EZH2, FGF10, PLCB1, STXBP4, ANKRD17, MTBP, GLI1, RGCC, ANXA1, APEX1, HYAL1, KCNA5, NANOGP8, MIR208A, MIR214, MIR221, MIR222, MIR29A, MDM2, MIR372, CRNN, PLRG1, PAF1, KMT2E, MEPCE, MIR495, MIR515-1, MIR515-2, MIR520A, MIR519D, MIR520H, RPTOR, CCND1, RDX, DDRGK1, ADAM17, MIR590, TERT, TFDP1, UBE2E2, PAGR1, CDC73, FAM83D, CDC45, CUL4B, CUL4A, LSM…
GO_POSITIVE_REGULATION_OF_DEFENSE_RESPONSE	cluster32	314	Up	0.015162184	383	KLRC4-KLRK1, MUC12, PQBP1, ADAM8, RASGRP1, OPTN, PSME3, PSMD14, TNIP1, TLR6, NOD1, RBM14, TAB1, CLEC10A, UNC13B, CEBPA, CEBPB, HEXIM1, POLR3F, POLR3G, POLR3C, CD226, CTSC, MALT1, LILRA2, CD160, IL17F, PARK7, CHUK, SLAMF6, CGAS, GBP5, CLNK, SH2D1B, TRIM6, MUCL1, LRRK2, PSMB11, CCR7, CNR1, HMGB4, RAET1E, ADORA2B, CREBBP, CRH, MUC17, PSMA8, MUC15, C2CD4A, TICAM1, PYHIN1, CYBA, AP1G1, DDT, DHX9, COCH…
GO_POSITIVE_REGULATION_OF_DNA_DAMAGE_RESPONSE_SIGNAL_TRANSDUCTION_BY_P53_CLASS_MEDIATOR	cluster3	14	Up	0.008684535	15	PYHIN1, SPRED1, DDX5, SPRED2, PLA2R1, ZNF385A, ANKRD1, HIC1, SPRED3, MSX1, ATM, PMAIP1, ATR, RPL26, EEF1E1
GO_POSITIVE_REGULATION_OF_DNA_REPLICATION	cluster19	40	Up	0.019372308	40	CDK2, NPM2, DBF4, FAF1, KAT7, E2F7, CST3, DHX9, DNA2, EGF, EGFR, EREG, FGFR1, KCTD13, CACYBP, BRPF3, GLI1, GLI2, STOML2, HRAS, JUN, ATF1, PCNA, ATRX, INO80, WIZ, RAC1, MAP2K4, TNFAIP1, UCN, E2F8, ATAD5, STN1, CTC1, DBF4B, CDT1, CDC7, BCAR3, CDK1, CDC42
GO_POSITIVE_REGULATION_OF_EARLY_ENDOSOME_TO_LATE_ENDOSOME_TRANSPORT	cluster22	8	Up	0.013028885	8	DAB2, RAB21, PTPN23, MSN, VPS11, RDX, EZR, MTMR2
GO_POSITIVE_REGULATION_OF_G1_S_TRANSITION_OF_MITOTIC_CELL_CYCLE	cluster127	34	Up	0.005498906	49	LSM11, CYP1A1, DDX3X, EGFR, EIF4G1, AIF1, AKT1, FGF10, PLCB1, ANKRD17, MTBP, RGCC, ANXA1, APEX1, HYAL1, KCNA5, MIR208A, MIR214, MIR221, MIR222, MIR29A, MDM2, MIR372, PLRG1, KMT2E, MEPCE, MIR495, MIR515-1, MIR515-2, MIR520A, MIR519D, MIR520H, RPTOR, CCND1, RDX, ADAM17, MIR590, TERT, TFDP1, UBE2E2, CDC45, CUL4B, CUL4A, LSM10, CDK10, CCND2, CCND3, ADAMTS1, CDC6
GO_POSITIVE_REGULATION_OF_GENE_EXPRESSION_EPIGENETIC	cluster7	55	Up	0.022738231	59	MYBBP1A, CD3EAP, CHEK1, PADI2, H1-8, CTNNB1, EP300, ERCC6, TWISTNB, SF3B1, WBP2, ASF1A, POLR1A, KAT2A, ATAD2, SERTAD1, H1-0, H1-2, H1-3, H1-4, H1-5, H1-6, H1-1, ZNRD1, HMGA1, H1-9P, MYO1C, POLR2E, POLR2F, POLR2H, POLR2K, POLR2L, ATAD2B, CDCA4, SPHK2, ZMIZ1, ARID1B, ACTB, POLR1E, SMARCD1, TBP, TAF1D, DEK, PABPC1L, ARID1A, ZMIZ2, POLR1B, ELOF1, SMARCA5, KAT2B, H1-10, TAF1C, TAF1B, TAF1A, BAZ1B, DDX…
GO_POSITIVE_REGULATION_OF_GLOMERULUS_DEVELOPMENT	cluster70	9	Up	0.013392335	11	AGTR2, EGR1, IL6R, PAX2, PDGFB, RET, PDGFD, SERPINB7, CFLAR, NOG, ADIPOQ
GO_POSITIVE_REGULATION_OF_I_KAPPAB_KINASE_NF_KAPPAB_SIGNALING	cluster2	176	Up	0.009338902	188	TRIM13, TLR6, TFG, TRIM22, NOD1, TRIM38, UBD, LAMTOR5, RBCK1, TRAF3IP2, PLK2, NEK6, MALT1, EDAR, PIM2, MID2, AKAP13, TMEM106A, TIRAP, CHUK, CARD16, TRIM6, CCR7, CANT1, MIB2, TICAM1, CTH, CTNNB1, CX3CR1, DDX1, DHX36, ECM1, ECT2, EDA, LPAR1, EEF1D, TRIML2, AKT1, F2R, F2RL1, TMED4, UNC5CL, FKBP1A, TRIM32, TAB2, FLNA, ZDHHC17, BRD4, NUP62, IFIT5, ABL1, FYN, TAB3, ANKRD17, GJA1, ATP2C1, LURAP1L, CCDC2…
GO_POSITIVE_REGULATION_OF_INTERFERON_ALPHA_PRODUCTION	cluster2	19	Up	0.008227101	20	CHUK, DDX3X, DHX9, DHX36, DDX58, SETD2, TBK1, HSPD1, IRF3, IRF5, IRF7, TLR7, TLR8, TLR9, MAVS, IFIH1, STAT1, TLR3, TLR4, RIPK2
GO_POSITIVE_REGULATION_OF_INTERFERON_BETA_PRODUCTION	cluster2	29	Up	0.024165228	30	FLOT1, POLR3F, POLR3G, POLR3C, POLR3A, DDX3X, DHX9, DDX58, ZBTB20, TBK1, HMGB2, IRF1, IRF3, IRF5, IRF7, TLR7, TLR8, TLR9, POLR3B, MAVS, PTPN11, IFIH1, POLR3D, TLR2, TLR3, TLR4, DHX58, RNF135, RIPK2, RIOK3
GO_POSITIVE_REGULATION_OF_INTERLEUKIN_1_PRODUCTION	cluster64	42	Up	0.005160358	60	NOD1, TRIM16, MALT1, LILRA2, NLRP3, PYHIN1, AGER, EGR1, NLRP1, CARD8, PANX1, PYDC1, PYCARD, HDAC2, HMGB1, HSPB1, NLRP10, IFI16, IFNG, IGHD, APP, LILRA5, IL6, IL16, IL17A, ISL1, JAK2, LGALS9, LPL, MIR144, MIR206, SMAD3, MNDA, ORM1, ORM2, P2RX7, TLR8, NLRP2, INAVA, AZU1, NLRC4, SAA1, CCL3, CCL19, NOD2, CLEC7A, STMP1, STAT3, TLR4, TNF, TYROBP, WNT5A, FZD5, GSDMD, CASP1, CASP8, HAVCR2, RIPK2, NLRP12,…
GO_POSITIVE_REGULATION_OF_ISOTYPE_SWITCHING_TO_IGA_ISOTYPES	cluster31	5	Up	0.011237744	5	MLH1, MSH2, TGFB1, NSD2, TNFSF13
GO_POSITIVE_REGULATION_OF_MAINTENANCE_OF_SISTER_CHROMATID_COHESION	cluster74	5	Up	0.009576195	5	SMC5, NSMCE2, SLF2, SLF1, MACROH2A1
GO_POSITIVE_REGULATION_OF_METANEPHRIC_GLOMERULUS_DEVELOPMENT	cluster70	3	Up	0.012421732	5	AGTR2, EGR1, PAX2, RET, ADIPOQ
GO_POSITIVE_REGULATION_OF_NEURON_MATURATION	cluster69	5	Up	0.012416923	5	MTOR, OPA1, BCL2, RET, MAP3K13
GO_POSITIVE_REGULATION_OF_NF_KAPPAB_TRANSCRIPTION_FACTOR_ACTIVITY	cluster2	150	Up	0.00605956	159	ADAM8, TRIM13, FLOT1, TLR6, TRIM22, NOD1, TAB1, TRIM38, CARM1, CIB1, LAMTOR5, RBCK1, MALT1, PRDX3, RIPK3, MID2, IRAK3, NLRP3, TIRAP, CHUK, CARD16, TRIM6, CLU, RHEBL1, MTPN, TICAM1, CTH, CX3CR1, DHX9, AGER, AGT, EDA, TRIML2, RTKN2, FER, TRIM32, ERC1, TAB2, FLOT2, ALK, TAB3, PRKD2, GREM1, AMH, SLCO3A1, PYCARD, HSPA1A, HSPA1B, ICAM1, RAB7B, TRIML1, APP, IKBKB, IL1B, IL1RAP, IL18, INS, IRAK1, IRAK2, …
GO_POSITIVE_REGULATION_OF_NIK_NF_KAPPAB_SIGNALING	cluster45	74	Up	0.016625522	80	TLR6, NOD1, RBCK1, NFAT5, MALT1, EDAR, COPS8, PTP4A3, CHI3L1, PHB2, TIRAP, C1QTNF4, EDARADD, RC3H1, DDX3X, AGER, EDA, EDN1, AGO3, EGFR, EP300, RTKN2, SASH1, AGO1, GREM1, PDCD4, CARD10, HMGB1, APP, IL1B, IL12B, IL18, ILK, IRAK1, RHOA, LGALS9, LIMS1, MIR182, NR3C2, MMP8, TLR7, IL23A, PHB, TLR9, TREM2, TERF2IP, RC3H2, TRIM44, EIF2AK2, TCIM, RELA, RPS3, CCL19, NOD2, LRRC19, MAP3K7, TLR2, TLR3, TLR4, …
GO_POSITIVE_REGULATION_OF_NUCLEOCYTOPLASMIC_TRANSPORT	cluster1	64	Up	0.011532811	66	TRIM28, NUTF2, RAPGEF3, ANP32B, KHDRBS1, CPSF6, MAPK14, DHX9, ECT2, EMD, NCBP2, FLNA, TARDBP, GAS6, GLI3, SFN, GSK3B, HCLS1, HSP90AB1, IFNG, IL1B, JAK2, JUP, IPO5, LEP, SMAD3, MDM2, NEDD4, UBR5, CTDSPL2, GTSE1, PIK3R1, PIK3R2, RBM27, PPM1A, NRDE2, PRKACA, RBM22, RIOK2, PRKCD, DMAP1, MAPK1, PSEN1, PTGS2, MAVS, RAN, CHP2, RBM26, XPO4, SHH, SMO, TCF7L2, TGFB1, TP53, TPR, YWHAE, ZIC1, ZC3H12A, EFCAB7…
GO_POSITIVE_REGULATION_OF_NUCLEOTIDE_METABOLIC_PROCESS	cluster23	41	Up	0.007823165	49	MTCO2P12, PPARGC1A, ATPSCKMT, ADORA2B, PRXL2C, ENO1, ESRRB, ZBTB20, GAPDHS, GPD1, GUCA1A, GUCA1B, GUCA2A, GUCA2B, HIF1A, HTR2A, IFNG, IGF1, APP, IL4, INS, INSR, ARNT, MT-CO2, NOS1, NOS2, NOS3, P2RX7, MLXIPL, PFKFB1, PFKFB2, PFKFB3, PFKFB4, TREM2, PID1, PRKAA1, PRKAA2, PSEN1, RCVRN, PINK1, ANTKMT, STAT3, TAZ, TMSB4X, VCP, SLC25A12, SLC4A4, ENTPD5, GUCA1C
GO_POSITIVE_REGULATION_OF_OSSIFICATION	cluster106	84	Up	0.018682427	93	CEBPA, CEBPB, CEBPD, TOB2, CTHRC1, OSR2, CLIC1, OSR1, CTNNB1, ADRB2, JAG1, ANO6, FBN2, ZHX3, ALOX5, NPNT, NIPBL, FBXO5, GLI3, GNAS, GPM6B, HGF, FFAR4, TMEM119, IGF1, CCN1, IL6, IL6R, IL6ST, ILK, JUND, LRP3, LRP5, LTF, MIR200C, MIR21, MIR210, MIR29B1, MIR29B2, SMAD1, SMAD3, SMAD5, MEF2C, MSX2, NELL1, NPPC, ATP2B1, DDR2, OXT, P2RX7, ATRAID, SUCO, ATP6AP1, WNT4, GDPD2, PRKD1, FAM20C, CTNNBIP1, PTH, …
GO_POSITIVE_REGULATION_OF_OSTEOBLAST_DIFFERENTIATION	cluster106	59	Up	0.02098469	65	CEBPA, CEBPB, CEBPD, CTHRC1, CLIC1, CTNNB1, JAG1, FBN2, ZHX3, NPNT, FBXO5, GLI3, GNAS, HGF, FFAR4, TMEM119, IGF1, CCN1, IL6, IL6R, IL6ST, ILK, JUND, LRP3, LRP5, LTF, MIR200C, MIR21, MIR210, MIR29B1, MIR29B2, SMAD1, SMAD5, MEF2C, MSX2, NELL1, NPPC, DDR2, ATRAID, SUCO, ATP6AP1, WNT4, GDPD2, PRKD1, FAM20C, CTNNBIP1, SFRP2, BMP2, BMP4, BMP6, BMP7, BMPR1A, BMPR1B, BMPR2, SOX11, WNT7B, WNT10B, IFITM1, …
GO_POSITIVE_REGULATION_OF_PEPTIDYL_SERINE_PHOSPHORYLATION	cluster36	89	Up	0.01079883	109	HDAC6, SH2D3C, SH2D3A, AKAP9, TENM1, SPRY2, RAMP3, RAPGEF3, HAX1, MAD2L2, PDCD10, PARK7, TRIM6, CREBL2, CSF3, EGFR, EIF4G1, AKT1, STOX1, PRKD2, GAS6, GCG, ANGPT1, TBK1, GSK3A, HCLS1, HSP90AA1, HSP90AB1, IFNE, IFNA1, IFNA2, IFNA4, IFNA5, IFNA6, IFNA7, IFNA8, IFNA10, IFNA13, IFNA14, IFNA16, IFNA17, IFNA21, IFNB1, IRGM, IFNG, IFNW1, APP, IL6, IL11, ARAF, LIF, ARRB1, ARRB2, MIF, MTCP1, NGF, NOS1, NTF…
GO_POSITIVE_REGULATION_OF_POSTTRANSCRIPTIONAL_GENE_SILENCING	cluster23	24	Up	0.00597465	25	WTIP, TRIM71, DDX5, DHX9, EGFR, EIF4G1, FMR1, PUM2, AGO2, IL6, MYCN, MAP2K1, MAP2K2, XPO5, BMP4, STAT3, TGFB1, TP53, ZFP36, LIN28A, FXR1, AJUBA, RIPK1, LIMD1, PUM1
GO_POSITIVE_REGULATION_OF_PROTEIN_BINDING	cluster86	83	Up	0.004498352	85	CDK5, FLOT1, RAMP2, RAMP1, SPON1, PLK2, CTHRC1, ADD1, ADD2, LRRK2, SPPL3, CSF3, TICAM1, DTX3L, ACE, EP300, EPB41, EPHA4, FKBP1A, MAPRE1, MAPRE3, USP33, PLXND1, PLCL2, ABL1, BAMBI, GCG, AMFR, HIPK2, GSK3B, ANXA2, HFE, HOXA3, HSF1, HSP90AB1, STING1, IDE, APOE, APP, LFNG, LRP1, ARRB1, MARK3, MEN1, MFNG, MMP9, NVL, PRKN, NMD3, DACT1, PIN1, PKD1, PLCL1, PPP2CA, PPP2CB, PSEN1, B2M, EPB41L5, TRIB3, RALB…
GO_POSITIVE_REGULATION_OF_PROTEIN_EXPORT_FROM_NUCLEUS	cluster1	21	Up	0.014192661	21	RAPGEF3, ANP32B, EMD, GAS6, SFN, GSK3B, IL1B, MDM2, CTDSPL2, GTSE1, PPM1A, PRKACA, RBM22, RIOK2, XPO4, TCF7L2, TP53, TPR, YWHAE, CAMK1, BAG3
GO_POSITIVE_REGULATION_OF_RESPONSE_TO_BIOTIC_STIMULUS	cluster32	214	Up	0.019068173	249	KLRC4-KLRK1, MUC12, PQBP1, ADAM8, RASGRP1, OPTN, PSME3, PSMD14, NOD1, RBM14, TAB1, CLEC10A, UNC13B, HEXIM1, POLR3F, POLR3G, POLR3C, CD226, MALT1, LILRA2, CD160, CHUK, SLAMF6, CGAS, GBP5, CLNK, SH2D1B, TRIM6, MUCL1, PSMB11, HMGB4, RAET1E, CREBBP, MUC17, PSMA8, MUC15, PYHIN1, CYBA, AP1G1, DHX9, COCH, CLEC4C, MUC20, EP300, EREG, F2RL1, FCER1G, FCN1, KLRK1, TAB2, PSME4, FBXW11, SASH1, PUM2, FPR2, LY9…
GO_POSITIVE_REGULATION_OF_RESPONSE_TO_DNA_DAMAGE_STIMULUS	cluster12	103	Up	0.010477803	105	PARP3, ACTR2, TRIM28, MAD2L2, CEBPG, SHLD3, PNKP, ERCC8, ANKLE1, NUDT16, NACC2, PARP1, PYHIN1, SHLD1, DTX3L, SPRED1, DDX5, RNF168, DHX9, DDX11, EGFR, ARID2, NSMCE1, SPRED2, EYA4, ERCC6, EYA1, EYA2, EYA3, FANCB, FGF10, PLA2R1, PAXIP1, FOXM1, FAM168A, FMR1, SMCHD1, SIRT1, SPIDR, FUS, ZNF385A, ANKRD1, BABAM1, GTF2I, H2AX, HIC1, HMGB1, APBB1, SPRED3, MGMT, MSX1, MYC, ATM, NKX3-1, NPAS2, EID3, PCNA, K…
GO_POSITIVE_REGULATION_OF_RIBOSOME_BIOGENESIS	cluster114	10	Up	0.017201678	10	BUD23, WDR43, DIMT1, TRMT112, SIRT7, HEATR1, RIOK2, RIOK1, WDR75, UTP15
GO_POSITIVE_REGULATION_OF_SMALL_MOLECULE_METABOLIC_PROCESS	cluster23	125	Up	0.02493124	153	NR1H3, SORBS1, CES1, MTCO2P12, ARPP19, PPARGC1A, WDR5, PARK7, APOA5, ADCYAP1R1, COMT, ADM, ATPSCKMT, STARD4, ADORA2B, CPT1A, RDH10, CYP7A1, DDB1, CLYBL, EGF, PRXL2C, ENO1, AKT1, AKT2, ESRRB, ABCD1, FABP1, FGF1, ABCD2, SCAP, FOXO1, SIRT1, MLYCD, LDLRAP1, ZBTB20, GAPDHS, GCG, GCK, KAT2A, GHSR, GPD1, GPLD1, GPER1, GPT, GUCA1A, GUCA1B, GUCA2A, GUCA2B, ANXA1, HAS2, HIF1A, HRH1, APOA1, HTR2A, APOA4, AP…
GO_POSITIVE_REGULATION_OF_TUMOR_NECROSIS_FACTOR_SECRETION	cluster64	17	Up	0.012120927	27	LILRA2, C1QTNF4, LRRK2, DHX9, DDX58, HSPD1, IFNG, IFNGR1, LILRA5, IL1A, IL6, LGALS9, LPL, MIR144, MMP8, ORM1, ORM2, MAVS, IFIH1, STAT3, MIR657, WNT5A, FZD5, FRMD8, HAVCR2, IL33, AKAP12
GO_POSITIVE_REGULATION_OF_TUMOR_NECROSIS_FACTOR_SUPERFAMILY_CYTOKINE_PRODUCTION	cluster64	74	Up	0.01841405	94	ADAM8, RASGRP1, NOD1, SPON2, ARFGEF2, LILRA2, TIRAP, C1QTNF4, CLU, LRRK2, TICAM1, CYBA, CYBB, DDT, DHX9, AGER, FCER1G, DDX58, LY96, ZBTB20, PYCARD, HDAC2, HLA-E, HMGB1, HSPB1, HSPD1, IFNG, IFNGR1, APP, LILRA5, IL1A, IL6, IL12B, IL17A, ISL1, JAK2, LBP, LEP, LGALS9, LPL, MIR144, MIR206, MIF, MMP8, NFATC4, ORM1, ORM2, IL23A, PF4, PIK3R1, TLR9, SASH3, AZU1, PSEN1, PTAFR, MAVS, PTPN11, PTPRC, PTPRJ, S…
GO_POSITIVE_REGULATION_OF_TYPE_I_INTERFERON_PRODUCTION	cluster2	73	Up	0.012697913	74	PQBP1, FLOT1, POLR3F, POLR3G, POLR3C, POLR3A, CHUK, CGAS, CREBBP, TICAM1, CTNNB1, DDX3X, DHX9, DHX36, POLR3H, EP300, DDX58, XRCC6, ZBTB20, PTPN22, CRCP, SETD2, TBK1, HMGB2, HSPD1, STING1, IFI16, IRAK1, IRF1, IRF3, IRF5, IRF7, MRE11, MYD88, NFKB1, NFKB2, TLR7, TLR8, DDX41, POLR3K, PLCG2, TLR9, POLR2E, POLR2F, POLR2H, POLR2K, POLR2L, POLR3B, POLR3E, PRKDC, DHX33, MAVS, PTPN11, RELA, IFIH1, POLR3D, …
GO_POSITIVE_REGULATION_OF_VIRAL_LIFE_CYCLE	cluster24	61	Up	0.010259796	61	ADAR, ADARB1, PPIE, PPIH, TRIM38, TBC1D20, CHMP4B, DDB1, DDX3X, PDE12, STOM, FMR1, LARP1, KPNA6, NR5A2, CHMP2B, PABPC1, VPS4A, CHMP2A, CNOT7, HLA-DRB1, HSPA8, IFIT1, KPNA2, LGALS1, LGALS9, NOTCH1, P4HB, PC, HACD3, CHMP3, PPIA, PPIB, PPID, TMEM39A, PKN2, RAD23A, CCL5, NUCKS1, YTHDC2, SRPK1, SRPK2, TRIM21, STAU1, TARBP2, TMPRSS2, TOP2A, TOP2B, TSG101, VPS37B, TRIM11, FKBP6, CAV2, ZNF502, CD4, VAPB,…
GO_POSTREPLICATION_REPAIR	cluster4	52	Up	0.005559416	52	MAD2L2, POLD3, POLI, USP43, NSMCE1, FAAP20, PRIMPOL, ZBTB1, RCHY1, POLDIP2, POLN, MSH2, PCNA, POLK, REV1, DTL, POLD1, POLD2, POLE2, POLH, WDR33, NPLOC4, RAD18, POLD4, REV3L, RFC1, RFC2, RFC3, RFC4, RFC5, RPA1, RPA2, RPA3, RPS27A, BRCA1, UBA52, UBB, UBC, UBE2A, UBE2B, UBE2N, UBE2V1, UBE2V2, UFD1, VCP, TRIM25, SPRTN, PARP10, USP10, UBE2L6, ISG15, PCLAF
GO_PRE_REPLICATIVE_COMPLEX_ASSEMBLY_INVOLVED_IN_CELL_CYCLE_DNA_REPLICATION	cluster4	8	Up	0.003885086	8	MCMDC2, ORC3, MCM2, MCM3, MCM4, MCM5, MCM6, MCM7
GO_PRODUCTION_OF_MOLECULAR_MEDIATOR_OF_IMMUNE_RESPONSE	cluster68	185	Up	0.01729604	305	C17orf99, PARP3, CD96, TCIRG1, SPON2, MAD2L2, BATF, CD226, TNFSF13B, POLQ, TRAF3IP2, LILRB1, FGL2, MALT1, KDELR1, SPINK5, CD160, CHGA, IRAK3, SHLD3, TREX1, PHB2, NLRP3, CGAS, FCRL3, CLNK, CLC, TRIM6, EXOSC6, CCR6, ZPBP2, TMIGD2, IL31RA, LACC1, TICAM1, SHLD1, CD55, DENND1B, DDX1, RNF168, DHX36, DLG1, ELANE, APLF, GAPT, ERCC1, F2RL1, FCER1G, FCGR2B, PAXIP1, SWAP70, SIRT1, CLCF1, DDX58, KLK5, GALNT2…
GO_PROTEIN_ADP_RIBOSYLASE_ACTIVITY	cluster58	16	Up	0.007022291	16	PARP2, PARP3, PARP1, PARP4, PARP15, TIPARP, PARP14, PARP16, PARP6, PARP11, PARP12, PARP8, TNKS2, PARP9, PARP10, TNKS
GO_PROTEIN_ARGININE_DEIMINASE_ACTIVITY	cluster79	5	Down	0.009159216	5	PADI2, PADI4, PADI1, PADI6, PADI3
GO_PROTEIN_CONTAINING_COMPLEX_LOCALIZATION	cluster23	275	Up	0.017836059	291	POM121C, GPC6, ALYREF, ADAM10, DDX39A, GPHN, SRRM1, CACNG3, CACNG2, NXF1, SLU7, NUP50, CPLX1, CPSF4, RNPS1, IFT27, NUP42, KIF3A, RABL2B, XPOT, DDX19B, IFT43, STX1B, EXOC3, U2AF2, SNAP47, SSX2IP, NUP35, NACC2, DYNLL2, GSG1L, LCA5L, TTC30B, C12orf50, DAG1, TAMALIN, NOP9, DBN1, AP2B1, BBS12, LCA5, DLG1, DLG2, DLG3, DLG4, DNM1, DNM2, DRD3, DRD4, EFNB2, EIF4E, EIF5A, TTC21A, U2AF1L4, CEP112, EPS15, GP…
GO_PROTEIN_HEXAMERIZATION	cluster48	8	Up	0.005117962	8	YME1L1, LETM1, MAT2A, LRRC8A, TWNK, SPAST, UGDH, LRRC8C
GO_PROTEIN_LIPID_COMPLEX_BINDING	cluster105	21	Up	0.012906821	34	CDH13, CRP, ABCA1, STAB1, APOL2, PCSK9, APCS, HSPD1, APOA1, APOA2, GPIHBP1, APOE, LDLR, LIPC, LPL, MIR30C1, MIR30C2, MIR9-1, MIR9-2, MIR9-3, MAPT, MSR1, PLTP, TREM2, STAB2, SORL1, THBS1, VLDLR, LRP8, APOL5, COLEC12, SCARF1, CD36, SCARB1
GO_PROTEIN_LOCALIZATION_TO_EARLY_ENDOSOME	cluster22	10	Up	0.009592618	10	DTX3L, EGF, SCRIB, MGAT3, MSN, RDX, SORL1, EZR, NRP1, ROCK2
GO_PROTEIN_LOCALIZATION_TO_NUCLEUS	cluster1	263	Up	0.009814281	277	POM121C, POM121B, DNAJB6, SNUPN, TRIM28, CDK5, NUTF2, TOPORS, CDKN1A, ABCA7, MCRS1, IPO8, IPO7, LAMTOR5, CCT7, CCT4, CCT2, TXNIP, CCT8, SIX2, NUP50, LILRB4, PKIG, KAT7, CHP1, PARK7, PHB2, OSBPL8, LRRK2, COL1A1, NUP35, TAF8, TRIM40, ABRA, PARP1, MAPK14, CSE1L, PRICKLE1, PYHIN1, DTX3L, FAM53A, TOR1AIP2, DCLK2, DKC1, DRD1, AGT, DVL1, AGTR2, TOR1A, E2F3, ECT2, ELAVL1, PIKFYVE, FLCN, AKT1, F2, FGF9, C…
GO_PROTEIN_MODIFICATION_BY_SMALL_PROTEIN_REMOVAL	cluster53	274	Up	0.007673981	300	TANK, EPOP, USP17L10, USP17L11, USP17L12, USP17L13, USP17L17, USP17L18, USP17L19, USP17L20, USP17L21, USP17L22, USP17L15, USP17L23, PSME3, USPL1, PSMD14, STAM2, TNIP1, MCRS1, TAB1, TADA3, USP16, STAMBP, USP39, CFTR, USP20, USP19, COPS8, COPS6, COPS5, ADRM1, USP18, PARK7, NLRP3, MBD6, MYSM1, PSMB11, SENP8, USP43, INO80C, JOSD2, OTUD6A, PSMA8, ADRB2, CYLD, USP51, USP54, OTUD7A, DDB2, ASXL1, TOR1A, …
GO_PROTEIN_POLY_ADP_RIBOSYLATION	cluster58	8	Up	0.004734157	8	PARP2, PARP3, PARP1, PARP15, PARP14, TNKS2, PARP10, TNKS
GO_PROTEIN_SERINE_THREONINE_PHOSPHATASE_ACTIVITY	cluster38	72	Up	0.008932723	75	CTDSP2, CTDSPL, CDKN3, TAB1, LRRK2, LRRC39, PPM1M, UBLCP1, PPM1N, PP2D1, PPM1L, PPM1K, PPTC7, CDC14C, DUSP1, DUSP4, PGAM5, PPM1E, PHLPP2, PHLPP1, CTDNEP1, PPA2, SSU72, PPM1J, LRRC30, LRRIQ4, LCK, MYH3, MYH6, MYH8, CTDSPL2, CYCS, PPEF2, PDP1, PPEF1, PPM1A, PPM1B, PPM1G, PPP1CA, PPP1CB, PPP1CC, PPP1R3C, PPP1R3D, PPP2CA, PPP2CB, PPP2R1A, PPP2R1B, PPP3CA, PPP4C, PPP3CB, PPP3CC, PPP3R1, PPP5C, PPP6C, …
GO_PROTEIN_TYROSINE_SERINE_THREONINE_PHOSPHATASE_ACTIVITY	cluster38	41	Up	0.012429226	45	CDKN3, DUSP14, PTP4A3, DUSP10, DUSP12, PTPMT1, DUSP15, PTPDC1, DUSP19, DUSP18, CDC14C, DUSP1, DUSP2, DUSP3, DUSP4, DUSP5, DUSP6, DUSP7, DUSP8, DUSP9, DUSP28, DUPD1, DUSP13, STYXL1, SSH1, DUSP23, SSH3, DUSP22, PTEN, SBF1, DUSP21, STYX, TPTE, PTP4A1, DUSP26, DUSP16, DUSP11, SSH2, CDC14B, CDC14A, RNGTT, MTMR2, DUSP27, TPTE2, PPM1F
GO_PROTEIN_TYROSINE_THREONINE_PHOSPHATASE_ACTIVITY	cluster38	10	Up	0.007943994	10	DUSP10, DUSP1, DUSP2, DUSP4, DUSP5, DUSP6, DUSP7, DUSP8, DUSP9, DUSP16
GO_PTERIDINE_CONTAINING_COMPOUND_BIOSYNTHETIC_PROCESS	cluster67	14	Up	0.034258051	15	MTHFS, DHFR, DHFR2, FPGS, MTHFD1L, GART, GCH1, MTHFD1, ATIC, PCBD1, DHFRP1, PTS, QDPR, SPR, PCBD2
GO_PYRUVATE_METABOLIC_PROCESS	cluster23	143	Up	0.004092282	152	POM121C, NUP50, ME3, PPARGC1A, SDS, NUP42, SLC2A6, TREX1, HOGA1, NUP35, DLAT, DLD, AGXT, PRXL2C, ENO1, ENO2, ENO3, EP300, ESRRB, FBP1, FOXK1, ALDOA, ALDOB, ALDOC, NUP205, NUP210, NUP160, NUP188, SLC16A8, NUP62, GALK1, MPC2, GAPDH, ZBTB20, GAPDHS, GCK, GCKR, NUPR1, GLO1, GPD1, GPI, PGM2L1, GSTZ1, HAGH, HIF1A, HK1, HK2, HK3, HTR2A, JMJD8, IFNG, IGF1, NUP43, APP, FOXK2, INS, INSR, EIF6, ENO4, LDHA, …
GO_RAN_GTPASE_BINDING	cluster23	41	Up	0.0183731	41	RANBP9, NUTF2, IPO8, IPO7, RCBTB2, RCC1, XPOT, CSE1L, RANBP3L, XPO7, MYCBP2, XPO6, TNPO3, SERGEF, RGPD4, RANGRF, NXT1, TNPO2, BIRC5, KPNB1, TNPO1, IPO5, RGPD1, IPO11, IPO9, XPO5, RANBP10, RANBP1, RANBP2, RANGAP1, RANBP17, RGPD3, RGPD8, RGPD6, RGPD2, XPO1, IPO4, RGPD5, SPRYD3, RANBP3, IPO13
GO_REGULATION_OF_ADHERENS_JUNCTION_ORGANIZATION	cluster22	5	Up	0.027537797	5	ADD1, PTPN23, RDX, BMP6, VEGFA
GO_REGULATION_OF_ANIMAL_ORGAN_MORPHOGENESIS	cluster4	239	Up	0.013996009	254	GPC6, ENAM, PSME3, PSMD14, SPRY1, CITED2, BASP1, SEC24B, CARM1, SEMA3C, SIX2, FRS2, CHAD, PHB2, CTHRC1, AP2M1, AP2S1, CLTC, PSMB11, CNTF, ARHGEF19, CPB2, GATA5, PSMA8, CSF1, PRICKLE1, APCDD1, CTNNB1, ODAPH, AP2A1, DAB2, AP2A2, AP2B1, PRICKLE2, DIO3, DMP1, JAG1, AGT, DVL1, DVL2, DVL3, AGTR2, EDN1, CELSR3, CELSR2, ENG, ESR1, ETV5, EYA1, STOX1, GPC4, FGF1, FGF7, FGF8, FGF10, FGFR1, FGFR2, ANKRD6, DK…
GO_REGULATION_OF_ATP_METABOLIC_PROCESS	cluster23	117	Up	0.005981316	125	POM121C, DNM1L, PPIF, MTCO2P12, NUP50, PPARGC1A, NUP42, SLC2A6, TREX1, PARK7, NUP35, ATPSCKMT, COX7A1, COX7A2, COX7A2P2, PARP1, PRXL2C, FLCN, PDE12, ENO1, EP300, AK4, ESRRB, ABCD1, FBP1, NUP205, NUP210, NUP160, ISCU, NUP188, NUP62, ZBTB20, GAPDHS, GCK, GCKR, NUPR1, GPD1, DNAJC15, HIF1A, HTR2A, JMJD8, IFNG, IGF1, NUP43, APP, IL4, INS, INSR, EIF6, RHOA, ARNT, MIR210, MT-CO2, MYOG, NUP88, NUP98, P2R…
GO_REGULATION_OF_CARBOHYDRATE_METABOLIC_PROCESS	cluster23	187	Up	0.013196469	210	POM121C, ZMPSTE24, MAEA, FAM3C, NCOA2, SORBS1, NUP50, ARPP19, PPARGC1A, WDR5, NUP42, SLC2A6, DUSP12, TREX1, C1QTNF1, C1QTNF3, ADCYAP1R1, CLK2, CLTC, NUP35, COX11, CRY1, SOGA1, SERPINA12, SIK1, ERFE, AP2A1, DGKQ, DDB1, EGF, PRXL2C, EP300, AKT1, AKT2, ESRRB, PTK2B, FBP1, FOXK1, FOXO1, NUP205, PASK, NUP210, NUP160, SIRT1, MLYCD, NUP188, NUP62, MTOR, ZBTB20, GAPDHS, GCG, GCGR, GCK, GCKR, NUPR1, KAT2A…
GO_REGULATION_OF_CELL_AGING	cluster76	47	Up	0.006698825	61	AKT3, MIR543, NAMPT, CDK6, ZMPSTE24, CDKN2A, PLK2, NEK6, ZNF277, CGAS, VASH1, FOXM1, SIRT1, ABL1, RSL1D1, FBXO5, HLA-G, HMGA1, ING2, KIR2DL4, ARG2, KRAS, LMNA, ARNTL, MIR10A, MIR146A, MIR17, MIR188, MIR21, MIR217, MIR22, MIR34A, MAP3K3, MIF, YBX1, PAWR, FZR1, MARCHF5, SLC30A10, PRKDC, B2M, PTEN, MIR20B, RBL1, BCL6, BMPR1A, NEK4, MIR590, TERC, TERF2, TERT, TP53, TWIST1, WNT1, ZKSCAN3, HMGA2, BCL2L…
GO_REGULATION_OF_CELL_CYCLE_G2_M_PHASE_TRANSITION	cluster4	209	Up	0.014748308	217	ACTR1A, AKAP9, CDK2, CDK4, PSME3, PSMD14, CDKN1A, TUBB4A, TUBB4B, DCTN2, CENPF, CETN2, PLK4, SDCCAG8, CNTRL, TOPBP1, CHEK1, CEP43, FOXN3, CEP250, DCTN3, HAUS1, NEDD1, PSMB11, HUS1B, PSMA8, CSNK1D, CSNK1E, NEK10, DCTN1, DYNC1H1, DYNC1I2, TUBB, STOX1, FHL1, ATF5, CEP164, MAPRE1, TPX2, PAXIP1, NINL, CEP131, CEP152, FBXL7, PSME4, CLASP1, HAUS5, BRD4, SIN3A, SYF2, FBXO5, KCNH5, VPS4A, BABAM1, GPR132, …
GO_REGULATION_OF_CELL_MATURATION	cluster69	23	Up	0.020398375	24	TCP11X1, LRRK2, EDNRB, SIRT2, MTOR, TRIM58, NPPC, NPR2, WEE2, OPA1, PAEP, YTHDF2, BCL11A, PPP2R1A, RAC3, BCL2, RET, CLEC7A, BNC1, AURKA, TBX6, TCP11, MAP3K13, KIF14
GO_REGULATION_OF_CELLULAR_LOCALIZATION	cluster1	942	Up	0.01355698	1011	CDH2, KCNE3, CDH3, MRLN, STRIT1, SAE1, DNM1L, HUWE1, GPC6, PREB, BCAP31, AKAP9, TRIM28, TENM1, ADAM10, CDK5, NUTF2, STX6, RAMP3, ZMPSTE24, KCNE1B, TRDN, ABCA7, CACNG2, RACK1, NDC80, RAPGEF3, ARIH2, SEC24B, LYPLA1, MCRS1, HAX1, VTI1B, UNC13B, CIB1, CHERP, ANP32B, LAMTOR5, AGR2, CCT7, CCT4, CCT2, SORBS1, SPAG5, KHDRBS1, CSPG5, CCT8, ADCY1, GIPC1, CFTR, ENTR1, CPLX2, CPLX1, EHD1, OS9, YWHAQ, LILRB4,…
GO_REGULATION_OF_CELLULAR_PROTEIN_LOCALIZATION	cluster1	539	Up	0.01458091	559	CDH2, SAE1, HUWE1, GPC6, BCAP31, TRIM28, TENM1, ADAM10, CDK5, NUTF2, STX6, RAMP3, ABCA7, CACNG2, RACK1, NDC80, RAPGEF3, ARIH2, LYPLA1, MCRS1, HAX1, VTI1B, CIB1, ANP32B, LAMTOR5, AGR2, CCT7, CCT4, CCT2, SORBS1, CCT8, ENTR1, OS9, YWHAQ, LILRB4, RER1, CRYZL2P-SEC16B, PKIG, KAT7, CEP250, PDCD10, MRAP2, CHP1, CHRM1, CDCA5, PARK7, LYPD1, AP2M1, UBE2J2, CLN3, LRRK2, CLTC, SLC51B, MIEF2, PLK3, MISP, UHMK…
GO_REGULATION_OF_CELLULAR_RESPONSE_TO_HEAT	cluster23	79	Up	0.016013854	79	POM121C, DNAJB6, PTGES3, NUP50, HSPH1, NUP42, NUP35, CREBBP, CRYAB, EP300, FKBP4, NUP205, NUP210, NUP160, SIRT1, NUP188, NUP62, MTOR, HSPB8, CHORDC1, DNAJC2, GSK3B, HSBP1, HSF1, HSPA1A, HSPA1B, HSPA1L, HSPA8, HSP90AA1, HSP90AB1, DNAJB1, NUP43, MAPT, ATM, NUP88, NUP98, IER5, HIKESHI, NUP54, ATR, NDC1, NUP133, MAPK1, MAPK3, NUP107, BAG1, RPTOR, CCAR2, RANBP2, RPA1, RPA2, RPA3, SEC13, MLST8, TPR, DN…
GO_REGULATION_OF_CHEMOKINE_MEDIATED_SIGNALING_PATHWAY	cluster120	9	Down	0.00763874	10	SH2B3, PADI2, EDN1, HIF1A, TREM2, ROBO1, CCL5, SLIT3, RNF113A, SLIT2
GO_REGULATION_OF_CHROMATIN_ORGANIZATION	cluster104	184	Up	0.017470095	195	TRIM28, CDK9, ZMPSTE24, AKAP8, ZNHIT1, TADA3, CTCF, ZNF274, RUVBL2, PPARGC1A, TLK2, WDR5, CHEK1, KAT7, PADI2, PARK7, LRRK2, JDP2, H1-8, CTCFL, SPTY2D1, CTBP1, CTNNB1, DNMT1, DNMT3B, SDR16C5, FLCN, C6orf89, MTF2, MORC2, SNW1, PAXIP1, KDM1A, KDM4C, PHF8, RTF1, TASOR, FMR1, SIRT1, BRD4, WBP2, EID1, NIPBL, ASF1A, PRKD2, SIN3A, ZNF451, AUTS2, CHTOP, PHF19, NOC2L, GATA2, GATA3, GCG, KAT2A, GFI1, AKAP8L…
GO_REGULATION_OF_CHROMATIN_SILENCING	cluster7	18	Up	0.025063938	19	H1-8, ASF1A, SIN3A, ATAD2, H1-0, H1-2, H1-3, H1-4, H1-5, H1-6, H1-1, HMGA1, H1-9P, SIRT6, ATAD2B, MIER1, HIRA, CDC45, H1-10
GO_REGULATION_OF_CYTOPLASMIC_TRANSPORT	cluster22	26	Up	0.009014283	26	LRRK2, DAB2, RAB21, DNAJC13, PTPN23, ARFIP1, SNX12, DENND10, MAP2, MSN, PRKN, CHMP3, VPS11, MAPK1, MAPK3, MAP2K1, MAP2K2, RDX, SORL1, SRC, EIPR1, EZR, TRIM46, SNX3, MTMR2, RAB29
GO_REGULATION_OF_DEFENSE_RESPONSE	cluster32	598	Up	0.015156724	747	ADA, MIR920, CDH5, MIR3909, CASP12, MICA, KLRC4-KLRK1, NR1H3, MUC12, TSPAN32, PQBP1, ADAM8, RASGRP1, OPTN, LPCAT3, PSME3, CALCRL, PSMD14, CD96, MIR6869, ZMPSTE24, ADAR, TNIP1, TLR6, NOD1, RBM14, TAB1, CLEC10A, TRIM38, UNC13B, CEBPA, CEBPB, HEXIM1, POLR3F, POLR3G, POLR3C, CD226, CTSC, TRAF3IP2, LILRB1, FGL2, MALT1, TRAFD1, SPINK5, LILRA2, CD160, CDC37, IRAK3, DUSP10, USP18, IL17F, TREX1, ADCY7, PA…
GO_REGULATION_OF_DNA_DAMAGE_RESPONSE_SIGNAL_TRANSDUCTION_BY_P53_CLASS_MEDIATOR	cluster3	33	Up	0.006591236	34	ZMPSTE24, PYHIN1, SPRED1, DDX5, DYRK1A, SPRED2, PLA2R1, KDM1A, SIRT1, ZNF385A, ANKRD1, HIC1, KMT5A, SPRED3, MDM2, MIF, MSX1, ATM, PMAIP1, ATR, YJU2, SMYD2, PSMD10, RPL26, MARCHF7, SNAI2, SNAI1, TP53, TWIST1, PTTG1IP, DYRK3, EEF1E1, CD44, CD74
GO_REGULATION_OF_DNA_METABOLIC_PROCESS	cluster12	344	Up	0.008312587	365	MAPT-AS1, TEN1, PARP3, ACTR2, RAD50, TRIM28, CDK2, ALYREF, CDK9, CDKN1A, ZMPSTE24, NPM2, PRMT5, MAD2L2, CEBPG, CCT7, CCT4, CCT2, RAD51AP1, CCT8, CERS1, POLQ, PTGES3, PPARGC1A, SUB1, PRDM7, CHEK1, KAT7, POLG2, SHLD3, PNKP, CIDEA, CGAS, RMI2, ERCC8, EXOSC6, NUDT16, H1-8, NEK7, PARP1, PARP4, SHLD1, CTNNB1, DTX3L, PPP4R2, USP51, DACH1, RNF168, DHX9, DDX11, DCP2, DFFA, DHX36, DKC1, DUSP1, EGFR, ARID2,…
GO_REGULATION_OF_DNA_REPLICATION	cluster19	109	Up	0.006098619	112	CDK2, ZMPSTE24, NPM2, ATG7, EHMT2, DBF4, FAF1, KAT7, CHEK2, POLG2, ESCO1, E2F7, CDAN1, CST3, ESCO2, DACH1, DHX9, DNA2, EGF, EGFR, EREG, FGFR1, ZNF365, WAPL, PDS5A, GTPBP4, ORC3, ZBTB38, KCTD13, ANKRD17, FBXO5, GDF2, CACYBP, BRPF3, GLI1, GLI2, DONSON, HCRT, STOML2, HRAS, HUS1, ENPP7, ID3, MCIDAS, JUN, NUGGC, LIG3, MSH3, ATF1, NBN, ORC5, SMARCAL1, GMNN, PCNA, ATR, ATRX, INO80, CHTF8, TIPIN, PPP2CA,…
GO_REGULATION_OF_DNA_TOPOISOMERASE_ATP_HYDROLYZING_ACTIVITY	cluster102	6	Up	0.015240441	6	DHX9, NCAPH, UHRF1, HNRNPU, PLSCR1, SETMAR
GO_REGULATION_OF_EARLY_ENDOSOME_TO_LATE_ENDOSOME_TRANSPORT	cluster22	18	Up	0.006140013	18	DAB2, RAB21, DNAJC13, PTPN23, SNX12, DENND10, MSN, CHMP3, VPS11, MAPK1, MAPK3, MAP2K1, MAP2K2, RDX, SRC, EZR, SNX3, MTMR2
GO_REGULATION_OF_EPIDERMAL_GROWTH_FACTOR_ACTIVATED_RECEPTOR_ACTIVITY	cluster27	30	Up	0.011663001	30	SOCS4, ADORA1, ADRA2A, HBEGF, EGF, EREG, CBLC, EPGN, APP, AREG, ERRFI1, FBXW7, PSEN1, ZFYVE28, SNX6, SHC1, NCF1, BTC, ADAM17, TGFA, TSG101, CHMP6, VPS25, NCK2, ZGPAT, CBL, CBLB, GPRC5A, NEURL1, SOCS5
GO_REGULATION_OF_ERBB_SIGNALING_PATHWAY	cluster27	93	Up	0.01476866	97	CDH13, SPRY1, SPRY2, STAM2, AGR2, ARAP1, SOCS4, ADORA1, ADRA2A, DAB2IP, DOK1, AGT, HBEGF, DUSP3, EGF, EGFR, EPS15, ERBB2, EREG, AKT1, FER, CBLC, NUP62, IFI6, EPGN, PTPN18, SNX5, RNF115, GPER1, GRB2, EPN1, SH3KBP1, HIP1, APP, RBPJ, FASLG, ITGA1, AREG, MIR133A1, MIR133A2, MIR21, MMP9, PDE6G, PDE6H, PLAUR, ERRFI1, FBXW7, RNF126, CCDC88A, LGMN, PSEN1, RTN4, PTK6, PTPN2, ZFYVE28, PTPN3, PTPN12, PTPRJ,…
GO_REGULATION_OF_FATTY_ACID_BIOSYNTHETIC_PROCESS	cluster23	40	Up	0.007676686	55	MIR548P, NR1H3, PIBF1, ERLIN1, ERLIN2, APOA5, CYP7A1, ABCD1, FABP5, ABCD2, SCAP, WDTC1, SIRT1, GIP, ANXA1, ACADL, APOA1, APOA4, APOC1, APOC2, APOC3, IL1B, INSIG1, EIF6, ACADVL, MIR182, MIR204, MIR30C1, MIR30C2, MIR33A, MIR96, PLA2G3, MLXIPL, ADIPOR1, INSIG2, PRKAG2, PDK4, AVP, AVPR1A, PRKAA2, PRKAB2, PTGS2, TRIB3, MID1IP1, ELOVL5, CEACAM1, BRCA1, NR1H2, MIR766, ADIPOR2, SLC45A3, RGN, ADIPOQ, CD74…
GO_REGULATION_OF_GENE_SILENCING	cluster23	129	Up	0.004190924	139	POM121C, CDK2, ZMPSTE24, ADAR, IPO8, NUP50, NUP42, H4-16, WTIP, H3C14, NUP35, TRIM71, H1-8, BCDIN3D, DDX5, DHX9, EGFR, EIF4G1, ELAVL1, ESR1, NUP205, NUP210, NUP160, FMR1, PUM2, NUP188, NUP62, ASF1A, SIN3A, AGO1, AGO2, TNRC6A, NEAT1, ATAD2, H1-0, H1-2, H1-3, H1-4, H1-5, H1-6, H3-3A, H3-3B, H1-1, HMGA1, H3C15, NUP43, IL6, H1-9P, DND1, LIN28B, MYCN, NUP88, NUP98, SIRT6, NUP54, POLR2A, POLR2B, POLR2C…
GO_REGULATION_OF_GENERATION_OF_PRECURSOR_METABOLITES_AND_ENERGY	cluster23	149	Up	0.008569695	162	POM121C, COX17, PPIF, TRAP1, SORBS1, NUP50, PPARGC1A, NUP42, SLC2A6, CAVIN3, TREX1, PARK7, PHB2, NUP35, ATPSCKMT, COX7A1, COX7A2, COX7A2P2, PRXL2C, FLCN, PDE12, EP300, AK4, AKT1, AKT2, ESRRB, ABCD1, FBP1, NUP205, PASK, NUP210, NUP160, ISCU, NUP188, NUP62, MTOR, ETFBKMT, ZBTB20, GAPDHS, GCGR, GCK, GCKR, NUPR1, PRELID1, GPD1, DNAJC15, GSK3A, GSK3B, NOP53, HIF1A, HTR2A, JMJD8, IDE, IFNG, IGF1, IGF2,…
GO_REGULATION_OF_GLOMERULUS_DEVELOPMENT	cluster70	12	Up	0.010454459	15	AGTR2, EGR1, IL6R, MIR125A, PAX2, PDGFB, RET, BMP4, BMP7, WT1, PDGFD, SERPINB7, CFLAR, NOG, ADIPOQ
GO_REGULATION_OF_IMMUNE_RESPONSE	cluster32	759	Up	0.021370691	1018	ADA, ABI1, BTNL10, CD300LD, KIR2DS2, CD24, C17orf99, PARP3, IGLL5, MICA, KLRC4-KLRK1, NR1H3, MUC12, PQBP1, ARPC5, ARPC4, ARPC3, ARPC1B, ACTR3, ACTR2, ADAM8, ARPC2, IFNL4, RASGRP1, WASF2, PSME3, PSMD14, CD96, MIR6869, IGHV2-70D, IGHV1-69D, IGHV3-64D, LILRB2, ADAR, BTN3A3, BTN2A2, SPON2, RBM14, VAV3, TAB1, BAIAP2, MAD2L2, CLEC10A, ARPC1A, CXCL13, COLEC10, SH2B2, HEXIM1, RBCK1, POLR3F, POLR3G, POLR3…
GO_REGULATION_OF_INNATE_IMMUNE_RESPONSE	cluster32	257	Up	0.015412671	305	MICA, KLRC4-KLRK1, NR1H3, MUC12, PQBP1, ADAM8, RASGRP1, PSME3, PSMD14, CD96, ADAR, RBM14, TAB1, CLEC10A, HEXIM1, POLR3F, POLR3G, POLR3C, CD226, LILRB1, MALT1, TRAFD1, LILRA2, CD160, CDC37, IRAK3, DUSP10, USP18, TREX1, VSIG4, TIRAP, CHUK, SLAMF6, CGAS, GBP5, CLNK, SH2D1B, TRIM6, MUCL1, PSMB11, HMGB4, OTOP1, RAET1E, CR1, CREBBP, CRK, MUC17, PSMA8, MUC15, PIK3R6, DCST1, PYHIN1, AP1G1, DHX9, COCH, CL…
GO_REGULATION_OF_ISOMERASE_ACTIVITY	cluster102	9	Up	0.01351515	9	DHX9, NCAPH, UHRF1, HNRNPU, ITGAM, ITGB2, PLSCR1, NOD2, SETMAR
GO_REGULATION_OF_LENS_FIBER_CELL_DIFFERENTIATION	cluster3	8	Up	0.002511071	9	SPRY1, SPRY2, CDKN1B, SPRED1, SPRED2, FGF2, FOXE3, SPRED3, ZEB2
GO_REGULATION_OF_MAINTENANCE_OF_SISTER_CHROMATID_COHESION	cluster74	8	Up	0.023215203	8	SMC5, NSMCE2, ATRX, SLF2, NAA10, SLF1, TNKS, MACROH2A1
GO_REGULATION_OF_MAP_KINASE_ACTIVITY	cluster37	311	Up	0.012146157	342	CD24, SH2B3, ADAM8, HIPK3, RASGRP1, TENM1, TRIB1, SPRY3, SPRY1, SPRY2, TLR6, NOD1, TAB1, ERN2, RGS14, MAP3K2, FRS2, GADD45G, ERP29, DUSP14, MAP4K5, MAP4K1, FZD10, IRAK3, AKAP13, DUSP10, PDCD10, CD300A, STK38, CHRNA7, LRRK2, IQGAP3, MAP3K8, ADORA1, ADORA2B, CRK, CRKL, DUSP19, MAPK14, CSK, CSPG4, IL34, PIK3R6, ADRA2A, DUSP18, ADRA2B, NEK10, PAQR3, DAB2IP, DAXX, SPRED1, GADD45A, ZNF675, AGER, DRD4, …
GO_REGULATION_OF_MDA_5_SIGNALING_PATHWAY	cluster57	7	Up	0.014232319	7	TKFC, ANKRD17, USP17L2, DDX60, C1QBP, DHX58, RIOK3
GO_REGULATION_OF_METANEPHRIC_GLOMERULUS_DEVELOPMENT	cluster70	4	Up	0.013312511	6	AGTR2, EGR1, PAX2, RET, WT1, ADIPOQ
GO_REGULATION_OF_MICROVILLUS_LENGTH	cluster59	7	Up	0.012283354	7	USH1C, TWF2, PLS1, CDHR5, CDHR2, VIL1, EZR
GO_REGULATION_OF_MICROVILLUS_ORGANIZATION	cluster59	13	Up	0.012353816	13	USH1C, TWF2, ATP8B1, PLD1, PLS1, CDHR5, PODXL, CDHR2, RAP1GAP, FSCN1, KLF5, VIL1, EZR
GO_REGULATION_OF_MITOCHONDRIAL_RNA_CATABOLIC_PROCESS	cluster72	5	Up	0.010807671	5	LRPPRC, GRSF1, SUPV3L1, SLIRP, PNPT1
GO_REGULATION_OF_MRNA_PROCESSING	cluster83	144	Up	0.015965383	152	MBNL2, RBM7, RBM5, CDK9, SF3B4, SAP18, DDX17, KHDRBS3, KHDRBS1, CELF1, CELF2, AHCYL1, SRSF10, CPSF4, PAPOLA, RNPS1, SRSF8, NUDT21, CPSF6, CELF3, U2AF2, CIRBP, LEO1, SRSF12, SREK1, RBFOX3, RBMY1F, DDX5, DHX9, DHX36, DYRK1A, KHDRBS2, RBM24, PUF60, CPEB3, NCBP2, SNW1, ZC3H3, JMJD6, FMR1, RBFOX2, STH, VIRMA, DAZAP1, SRPK3, RBMX, PRPF19, SLC39A5, RBM15B, TRA2A, HMX2, HNRNPA1, HNRNPA2B1, HNRNPK, HNRNPL…
GO_REGULATION_OF_MRNA_SPLICING_VIA_SPLICEOSOME	cluster83	105	Up	0.015249277	113	MBNL2, RBM7, RBM5, SF3B4, SAP18, DDX17, KHDRBS3, KHDRBS1, CELF1, CELF2, SRSF10, RNPS1, SRSF8, CELF3, U2AF2, CIRBP, SRSF12, SREK1, RBFOX3, RBMY1F, DDX5, DYRK1A, KHDRBS2, RBM24, PUF60, SNW1, JMJD6, FMR1, RBFOX2, STH, DAZAP1, RBMX, PRPF19, SLC39A5, RBM15B, TRA2A, HMX2, HNRNPA1, HNRNPA2B1, HNRNPK, HNRNPL, HNRNPU, HSPA8, IK, RBMY1B, RBMY1J, MAGOH, MBNL1, MYOD1, NCBP1, NCL, NOVA1, NOVA2, NUP98, RBMXL1,…
GO_REGULATION_OF_NEURON_MATURATION	cluster69	10	Up	0.02273081	10	LRRK2, EDNRB, MTOR, OPA1, BCL11A, RAC3, BCL2, RET, TBX6, MAP3K13
GO_REGULATION_OF_NUCLEOCYTOPLASMIC_TRANSPORT	cluster1	109	Up	0.010988015	112	TRIM28, CDK5, NUTF2, RAPGEF3, ANP32B, KHDRBS1, CPSF6, PKIG, CHP1, PARK7, UHMK1, MAPK14, DHX9, AGTR2, ECT2, EMD, NCBP2, FLNA, TARDBP, NUP62, GAS6, AKAP8L, GLI3, SFN, ANGPT1, SETD2, GSK3B, MDFIC, HCLS1, HSP90AB1, IFI27, IFNG, APOD, IL1B, JAK2, JUP, IPO5, LEP, SMAD3, MDM2, MX2, PPP1R12A, NEDD4, NF1, DNAJC27, UBR5, CTDSPL2, GTSE1, SIRT7, UFM1, SUFU, RAB23, PIK3R1, PIK3R2, NUP54, RBM27, NSUN2, PPM1A, …
GO_REGULATION_OF_NUCLEOTIDE_METABOLIC_PROCESS	cluster23	111	Up	0.013245242	122	POM121C, MTCO2P12, NUP50, PPARGC1A, NUP42, SLC2A6, TREX1, NUP35, ACMSD, ATPSCKMT, ADORA2B, PARP1, LACC1, PRXL2C, FLCN, ENO1, EP300, AK4, ESRRB, FBP1, NUP205, NUP210, NUP160, NUP188, NUP62, ZBTB20, GAPDHS, GCK, GCKR, NUPR1, GPD1, GSTZ1, GUCA1A, GUCA1B, GUCA2A, GUCA2B, HIF1A, HPCA, HTR2A, JMJD8, RD3, IFNG, IGF1, NUP43, APP, IL4, INS, INSR, EIF6, ARNT, MT-CO2, MYOG, NOS1, NOS2, NOS3, NUP88, NUP98, P…
GO_REGULATION_OF_PEPTIDYL_SERINE_PHOSPHORYLATION	cluster36	124	Up	0.019987174	145	HDAC6, SH2D3C, SH2D3A, AKAP9, TENM1, SPRY2, RAMP3, RACK1, RAPGEF3, HAX1, MAD2L2, PWP1, PDCD10, PARK7, TRIM6, CREBL2, CSF3, PAQR3, CNKSR3, GADD45A, DMD, EGFR, EIF4G1, DMTN, AKT1, STOX1, INPP5F, DKK1, GPD1L, PLCL2, RICTOR, PRKD2, GAS6, GCG, INPP5J, ANGPT1, NLRP2B, TBK1, GSK3A, HCLS1, HGF, HRC, HSP90AA1, HSP90AB1, IFNE, IFNA1, IFNA2, IFNA4, IFNA5, IFNA6, IFNA7, IFNA8, IFNA10, IFNA13, IFNA14, IFNA16,…
GO_REGULATION_OF_PEPTIDYL_SERINE_PHOSPHORYLATION_OF_STAT_PROTEIN	cluster2	7	Up	0.012297704	23	PWP1, GADD45A, IFNE, IFNA1, IFNA2, IFNA4, IFNA5, IFNA6, IFNA7, IFNA8, IFNA10, IFNA13, IFNA14, IFNA16, IFNA17, IFNA21, IFNB1, IFNG, IFNW1, LIF, IFNK, RET, GGNBP2
GO_REGULATION_OF_POSTTRANSCRIPTIONAL_GENE_SILENCING	cluster23	110	Up	0.004908814	119	POM121C, ZMPSTE24, ADAR, IPO8, NUP50, NUP42, H4-16, WTIP, H3C14, NUP35, TRIM71, BCDIN3D, DDX5, DHX9, EGFR, EIF4G1, ELAVL1, ESR1, NUP205, NUP210, NUP160, FMR1, PUM2, NUP188, NUP62, AGO1, AGO2, TNRC6A, NEAT1, H3-3A, H3-3B, H3C15, NUP43, IL6, DND1, LIN28B, MYCN, NUP88, NUP98, NUP54, POLR2A, POLR2B, POLR2C, POLR2D, POLR2E, POLR2F, POLR2G, POLR2H, POLR2I, POLR2J, POLR2K, POLR2L, POU5F1, PPARG, PPP3CA,…
GO_REGULATION_OF_PROTEIN_ACETYLATION	cluster104	70	Up	0.015820225	75	ZMPSTE24, RAPGEF3, KAT5, CTCF, RUVBL2, PPARGC1A, CHEK1, KAT7, PARK7, CTBP1, DDX3X, SDR16C5, FLCN, PAXIP1, SIRT1, WBP2, EID1, SIN3A, ZNF451, AUTS2, NOC2L, GATA2, GATA3, KAT2A, MAGEA2B, KLF15, BRD7, GSK3B, HDAC2, IL1B, ISL1, LIF, ARNTL, MIR217, MIR34A, ARRB1, SMAD4, MAGEA2, KMT2A, MUC1, NAP1L2, NOS1, FOXP3, TERF2IP, PIH1D1, PIWIL2, SETD5, PRKAA1, PRKAA2, IWS1, MAPK3, SPHK2, TAOK1, SET, SNAI2, SMARC…
GO_REGULATION_OF_PROTEIN_EXPORT_FROM_NUCLEUS	cluster1	41	Up	0.00333028	41	CDK5, RAPGEF3, ANP32B, PARK7, UHMK1, EMD, GAS6, AKAP8L, SFN, SETD2, GSK3B, IFI27, IL1B, MDM2, DNAJC27, CTDSPL2, GTSE1, SIRT7, NSUN2, PPM1A, PRKACA, IWS1, RBM22, RIOK2, THOC2, XPO5, PTPN11, PTPN14, BARD1, RANGAP1, XPO4, SP100, SUPT6H, TCF7L2, TP53, TPR, TXN, XPO1, YWHAE, CAMK1, BAG3
GO_REGULATION_OF_RESPONSE_TO_BIOTIC_STIMULUS	cluster32	351	Up	0.012479584	407	MICA, KLRC4-KLRK1, NR1H3, MUC12, TSPAN32, PQBP1, ADAM8, RASGRP1, OPTN, PSME3, PSMD14, TRIB1, CD96, ZMPSTE24, ADAR, NOD1, RBM14, TAB1, CLEC10A, TRIM38, UNC13B, HEXIM1, POLR3F, POLR3G, POLR3C, CD226, TRAF3IP2, LILRB1, FGL2, MALT1, TRAFD1, SPINK5, LILRA2, CD160, CDC37, IRAK3, DUSP10, USP18, TREX1, VSIG4, TIRAP, CHUK, CARD16, SLAMF6, CGAS, GBP5, CLNK, SH2D1B, TRIM6, MUCL1, PSMB11, HMGB4, OTOP1, RAET1…
GO_REGULATION_OF_RESPONSE_TO_DNA_DAMAGE_STIMULUS	cluster12	222	Up	0.013245959	226	PARP3, ACTR2, FEM1B, TRIM28, CDK9, ZMPSTE24, CDKN2D, MAD2L2, CEBPG, RAD51AP1, POLQ, CHEK1, KAT7, CHEK2, SHLD3, PNKP, CGAS, RMI2, ERCC8, CLU, ANKLE1, NUDT16, NACC2, CRY1, PARP1, PYHIN1, SHLD1, DTX3L, PPP4R2, USP51, SPRED1, DDX5, RNF168, DHX9, DDX11, DYRK1A, EGFR, ARID2, NSMCE1, SPRED2, ERCC1, EYA4, ERCC4, ERCC6, EYA1, EYA2, EYA3, FANCB, DDIAS, FGF10, ZNF365, PLA2R1, TRIM32, PAXIP1, KDM1A, SMG1, FO…
GO_REGULATION_OF_RIBONUCLEASE_ACTIVITY	cluster125	9	Up	0.011907427	9	HSPA1A, NPM1, OAS1, OAS2, OAS3, ABCE1, TCEA1, TMBIM6, OASL
GO_REGULATION_OF_RIBONUCLEOPROTEIN_COMPLEX_LOCALIZATION	cluster1	7	Up	0.013994602	7	AKAP8L, SETD2, NSUN2, IWS1, RIOK2, THOC2, SUPT6H
GO_REGULATION_OF_RIBOSOME_BIOGENESIS	cluster114	16	Up	0.009888954	16	BUD23, MALSU1, NUDT16, WDR43, DIMT1, TRMT112, SIRT7, HEATR1, SHQ1, RIOK2, PTEN, USP36, RIOK1, WDR75, UTP15, KAT2B
GO_REGULATION_OF_RNA_INTERFERENCE	cluster15	4	Up	0.005853307	5	ADAR, XPO5, RMRP, TARBP2, TERT
GO_REGULATION_OF_RNA_SPLICING	cluster83	147	Up	0.026903826	155	PQBP1, RBM12, MBNL2, RBM7, RBM5, SF3B4, SAP18, DDX17, KHDRBS3, KHDRBS1, CELF1, CELF2, SRSF10, RNPS1, FASTK, SRSF8, CELF3, AHNAK2, U2AF2, CIRBP, CLK1, CLK2, CLK3, SRSF12, SREK1, RBFOX3, RBMY1F, DDX5, DYRK1A, KHDRBS2, ERN1, RBM24, PUF60, HABP4, SNW1, SETX, RRP1B, JMJD6, FMR1, AFF2, RBFOX2, STH, FUS, DAZAP1, RBMX, PRPF19, RBM20, SLC39A5, ZNF326, GRSF1, RBM15B, TRA2A, HMX2, HNRNPA1, HNRNPA2B1, HNRNPF…
GO_REGULATION_OF_SMALL_MOLECULE_METABOLIC_PROCESS	cluster23	405	Up	0.010912439	455	POM121C, MIR548P, NR1H3, LPCAT3, PSME3, PSMD14, ZMPSTE24, MAEA, FAM3C, PIBF1, NCOA2, SORBS1, ERLIN1, PMVK, CES1, MTCO2P12, NUP50, ARPP19, PPARGC1A, SLC27A4, WDR5, NUP42, ERLIN2, SLC2A6, DUSP12, TREX1, PARK7, C1QTNF1, C1QTNF3, APOA5, ADCYAP1R1, CLCN2, CLK2, CLN3, CLTC, PSMB11, CNR1, NUP35, ACMSD, COMT, ADM, ATPSCKMT, STARD4, COX11, ADORA2B, CPT1A, CRY1, SOGA1, PARP1, PSMA8, LACC1, SERPINA12, SIK1,…
GO_REGULATION_OF_STEM_CELL_DIFFERENTIATION	cluster4	110	Up	0.015420109	118	PSME3, CDK6, PSMD14, YAP1, N4BP2L2, SEMA3C, NUDT21, PWP1, TRIM6, SP7, PSMB11, H1-8, PSMA8, PRICKLE1, NKX2-5, DHX36, JAG1, ESRRB, RBM24, FOXC1, KDM4C, PSME4, ABL1, NELFB, GATA1, GATA2, GATA3, GATA4, GATA6, GDNF, HNRNPU, HOXB4, HES1, HSPA9, HES5, LMO1, LMO2, LTBP3, MIR146A, TACSTD2, KMT2A, MYB, NFE2L2, NOTCH1, OSM, YTHDF2, PDGFRA, CDK12, PUS7, NSUN2, OCIAD1, SOX6, KDM3A, PRKDC, EIF2AK2, METTL3, PSM…
GO_REGULATION_OF_STEROID_BIOSYNTHETIC_PROCESS	cluster14	87	Up	0.017234854	98	MIR548P, LPCAT3, ERLIN1, PMVK, CES1, CGA, PPARGC1A, ERLIN2, DDX20, CLCN2, ADM, STARD4, CYP7A1, CYP27B1, CYP51A1, DGKQ, DHCR7, NR0B1, EGR1, FASN, FDFT1, FDPS, FGF1, FGFR4, SCAP, SIRT1, SEC14L2, FSHB, NR5A1, GFI1, DKKL1, DKK3, ACACA, HMGCR, HMGCS1, ACACB, APOB, MALRD1, IDI1, IFNG, APOE, IGFBP7, IL1B, INSIG1, KPNB1, LEP, LSS, MIR182, MIR185, MIR30C1, MIR30C2, MIR33A, MIR96, ASAH1, MVD, MVK, ATP1A1, …
GO_REGULATION_OF_SYMBIOTIC_PROCESS	cluster24	215	Up	0.007334029	232	BCL2L11, TRIM10, TRIM28, TRIM13, CDK9, ADAR, TNIP1, TRIM22, ADARB1, IFITM3, PPIE, PPIH, TRIM38, IFITM2, CFL1, MID2, CHD1, TRIM31, SNF8, TRIM6, TBC1D20, CHMP4B, CRP, APOBEC3D, CSF1R, DDB1, APOBEC3H, DDX3X, DDX5, DHX9, APOBEC3A, APOBEC3F, PDE12, EP300, STOM, TRIML2, F2RL1, FCN1, HS3ST5, MORC2, SNW1, TRIM32, RRP1B, TRIM35, EXOC7, TASOR, FMR1, LARP1, TARDBP, KPNA6, IFIT5, NR5A2, FUCA2, FBXL2, POU2F3,…
GO_REGULATION_OF_TYPE_I_INTERFERON_MEDIATED_SIGNALING_PATHWAY	cluster10	33	Up	0.011860788	35	ADAR, CDC37, USP18, TREX1, TRIM6, DCST1, TTLL12, YTHDF3, SAMHD1, LSM14A, TBK1, CNOT7, UBE2K, HSP90AB1, IFNAR2, IRF3, IRF7, MIR21, MMP12, YTHDF2, METTL3, MAVS, PTPN1, PTPN2, PTPN6, PTPN11, CACTIN, RNASEL, ABCE1, WNT5A, MUL1, ZBP1, NLRC5, FADD, IKBKE
GO_REGULATION_OF_VIRAL_GENOME_REPLICATION	cluster24	95	Up	0.009970255	100	TRIM28, ADAR, TNIP1, ADARB1, IFITM3, PPIE, PPIH, TRIM38, IFITM2, TRIM6, TBC1D20, APOBEC3D, DDB1, APOBEC3H, DDX3X, DDX5, APOBEC3A, APOBEC3F, PDE12, STOM, MORC2, TASOR, FMR1, LARP1, IFIT5, NR5A2, FBXL2, PABPC1, APOBEC3C, IFNL3, CNOT7, HSPA8, IFI16, IFI27, IFIT1, IFNB1, CXCL8, ILF3, ISG20, BTBD17, LTF, MIR221, MIR222, EIF2AK4, MX1, NOTCH1, OAS1, OAS2, OAS3, PRKN, HACD3, INPP5K, PHB, PLSCR1, MPHOSPH8…
GO_REGULATION_OF_VIRAL_LIFE_CYCLE	cluster24	145	Up	0.005337789	157	TRIM10, TRIM28, TRIM13, ADAR, TNIP1, TRIM22, ADARB1, IFITM3, PPIE, PPIH, TRIM38, IFITM2, MID2, TRIM31, SNF8, TRIM6, TBC1D20, CHMP4B, APOBEC3D, DDB1, APOBEC3H, DDX3X, DDX5, APOBEC3A, APOBEC3F, PDE12, STOM, TRIML2, FCN1, HS3ST5, MORC2, TRIM32, TRIM35, TASOR, FMR1, LARP1, KPNA6, IFIT5, NR5A2, FBXL2, CHMP2B, PABPC1, LAMP3, VPS4A, CHMP2A, APOBEC3C, IFNL3, GSN, CNOT7, HLA-DRB1, APCS, HSPA8, TRIML1, IFI…
GO_REPLICATION_FORK_PROTECTION	cluster44	9	Up	0.01355324	9	DONSON, SMARCAL1, TIPIN, BLM, BRCA2, ZRANB3, FBH1, TIMELESS, ZNF830
GO_REPLICATION_FORK_PROTECTION_COMPLEX	cluster4	8	Up	0.00277112	8	WDHD1, GINS2, TIPIN, MCM10, TOP1, CDC45, GINS4, TIMELESS
GO_RESPONSE_TO_BIOTIC_STIMULUS	cluster32	1206	Up	0.011951279	1615	SIGLEC14, DEFB131B, KIR2DS2, DEFB130B, CD24, HDAC5, BCL2L11, IGLL5, KLRF2, MICA, KLRC4-KLRK1, ABCC9, NR1H3, MUC12, TSPAN32, PQBP1, ACTR3, ACTR2, ADAM8, TRIM10, IFNL4, RASGRP1, OPTN, G3BP1, TRIM28, TNK2, CDK4, PSME3, TRIM13, CDK6, PSMD14, KLRG1, TRIB1, CD96, CALCOCO2, MIR6869, ZMPSTE24, AKAP8, IGHV2-70D, IGHV1-69D, IGHV3-64D, LILRB2, ADAR, CRISP3, SIRPB1, CLEC4M, TLR6, CCL26, TRDN, TRIM22, IRF9, T…
GO_RESPONSE_TO_CAMP	cluster78	81	Up	0.011826819	94	HCN4, AKAP9, CDO1, RAPGEF3, CARM1, CFTR, CNGA3, COL1A1, PPARGC1B, CPS1, CRHBP, AANAT, DGKQ, SLC26A3, DUSP1, AGXT, AHR, DMTN, ALDH3A1, PTK2B, FDX1, KDM1A, FOS, FOSB, GPD1, RAPGEF1, EEF2K, APEX1, BIRC2, HSPA5, AQP8, IGFBP5, HCN1, APP, AQP1, AQP9, ITPR2, AREG, KCNE1, KCNQ1, LDHA, MMP19, CITED1, ASS1, NDUFS4, NME1, OXT, DUOX2, NOX4, PCK1, PDE2A, INPP5K, PENK, PER1, PFKFB1, PIK3CG, PKD2, PKLR, PLA2G5,…
GO_RESPONSE_TO_CYTOKINE	cluster32	1055	Up	0.012794754	1225	TANK, LRRC70, CD24, SH2B3, OCLN, NR1H3, IL18BP, ACTR3, ACTR2, EBI3, CDK4, PSME3, ADAM10, PSMD14, CALCOCO2, CDK9, SPRY2, CDKN1A, TRAIP, ADAR, TCIRG1, CCL26, TRIM22, KLF2, TUBA1B, IRF9, NOD1, RACK1, PIAS3, ST3GAL6, IFITM3, YAP1, CDC42EP2, IFI30, TAB1, HAX1, TRIM38, SYNCRIP, CEBPA, CEBPB, CIB1, CEBPD, UBD, BATF, AGPAT1, AGPAT2, CXCL13, IFITM2, PRPF8, RBCK1, POSTN, CXCR6, TNFSF13B, B3GNT2, CFL1, NFAT…
GO_RESPONSE_TO_GAMMA_RADIATION	cluster29	52	Up	0.004393879	56	TRIM13, CDKN1A, ZMPSTE24, YAP1, TLK2, CHEK2, TREX1, DCUN1D3, CRYAB, PARP1, CYBA, EGR1, ELK1, ERCC6, FANCD2, KDM1A, XRCC6, GATA3, GPX1, H2AX, HRAS, HSF1, HSPA5, APOBEC1, CXCL10, LIG4, GTF2H5, MDM2, MEN1, MYC, ATM, NOX4, MAP3K20, PML, POLB, POLG, ATR, PRKAA1, PRKDC, TIGAR, BAK1, PTPRC, BAX, RAD51, BCL2, BCL2L1, RPL26, CCL7, BRCA2, TP53, WRN, XRCC2, XRCC5, TMEM109, TSPYL5, CBL
GO_RESPONSE_TO_INTERFERON_BETA	cluster129	26	Up	0.003214053	31	IFITM3, IFITM2, TREX1, TRIM6, PYHIN1, HTRA2, UBE2K, STING1, IFI16, IFNAR2, IFNB1, IRGM, IRF1, MNDA, NDUFA13, DDX41, PLSCR1, XAF1, SHFL, IRGC, STAT1, BST2, TLR3, ACOD1, UBE2G2, CAPN2, IFITM1, PNPT1, AIM2, IKBKE, CDC34
GO_RESPONSE_TO_IONIZING_RADIATION	cluster29	139	Up	0.005084477	144	TANK, NAMPT, TRIM13, CDKN1A, ZMPSTE24, NET1, YAP1, KAT5, RAD51AP1, TLK2, TOPBP1, DMC1, CHEK2, TREX1, ERCC8, CLK2, CYP2R1, IKBIP, DCUN1D3, CRYAB, PARP1, MAPK14, XRRA1, RAD9B, CYBA, GADD45A, RNF168, DNM2, DNMT3A, DNMT3B, ECT2, EEF1D, EGR1, ELK1, ERCC1, ERCC6, ALAD, EYA1, EYA3, FANCD2, BRAT1, PAXIP1, KDM1A, SIRT1, SPIDR, XRCC6, NIPBL, INTS7, GATA3, FBXO4, GPX1, GRB2, BABAM1, ANXA1, H2AX, HRAS, HSF1,…
GO_RESPONSE_TO_NITRIC_OXIDE	cluster85	18	Up	0.019086218	20	CDK2, CCR7, CRK, DNM2, DPEP1, FOXO1, GUCY1B1, HNRNPD, AQP1, KCNC2, MMP3, MT3, MTR, EGLN1, CCL19, TRAF2, TXN, CFLAR, CCNA2, AIFM1
GO_RESPONSE_TO_ORGANOPHOSPHORUS	cluster78	121	Up	0.009016533	134	HCN4, ABCC9, AKAP9, CDO1, RAPGEF3, CARM1, CIB2, TRIM16, CFTR, CNGA3, COL1A1, PPARGC1B, CPS1, CRHBP, AANAT, DGKQ, AKR1C1, DNTT, SLC26A3, DUSP1, AGXT, LPAR1, AHR, DMTN, ALDH3A1, PTK2B, FDX1, P2RX2, KDM1A, FOS, FOSB, PANX1, GPD1, RAPGEF1, EEF2K, APEX1, BIRC2, HSPA5, HSPD1, AQP8, IGFBP5, HCN1, APP, IL1B, AQP1, AQP9, ITPR2, AREG, KCNE1, KCNJ11, KCNQ1, LDHA, MMP19, CITED1, ASS1, NDUFS4, NME1, OXT, P2RX…
GO_RESPONSE_TO_PURINE_CONTAINING_COMPOUND	cluster78	135	Up	0.008121815	149	HCN4, ABCC9, AKAP9, CDO1, RAPGEF3, CARM1, CIB2, CFTR, PPARGC1A, CNGA3, COL1A1, PPARGC1B, ADORA2A, CPS1, CRHBP, AANAT, ADSS2, DGKQ, DHODH, DNMT3B, DNTT, SLC26A3, DUSP1, AGXT, AHR, DMTN, ALDH3A1, PTK2B, FDX1, P2RX2, KDM1A, FOS, FOSB, PANX1, GPD1, RAPGEF1, GSTM2, EEF2K, HDAC2, HMGCS1, APEX1, BIRC2, HSPA5, HSPD1, AQP8, IGFBP5, HCN1, APP, IL1B, AQP1, AQP9, ITPR2, AREG, KCNE1, KCNJ11, KCNQ1, LDHA, MMP1…
GO_RESPONSE_TO_RADIATION	cluster29	411	Up	0.006541693	446	NR2E3, TANK, OPN1MW3, NAMPT, CDK5, TRIM13, CDKN1A, ZMPSTE24, NET1, UBE4B, CDKN2D, CDS1, YAP1, DEAF1, KAT5, RAD51AP1, RGS14, RRH, POLD3, CERS1, RUVBL2, NMU, ADIRF, METAP2, TLK2, TOPBP1, CHEK1, DMC1, CEP250, CHEK2, RDH13, TREX1, PNKP, SYNPO, CHRNB2, CARD16, CIRBP, ERCC8, CLK2, CYP2R1, IKBIP, CCR4, DCUN1D3, CNGB1, CNGA1, PLK3, COL3A1, GRK7, C9orf116, CREB1, CREBBP, CRIP1, CRY1, CRY2, CRYAB, PARP1, M…
GO_RESPONSE_TO_TYPE_I_INTERFERON	cluster10	83	Up	0.004432476	99	ADAR, IRF9, IFITM3, IFITM2, CDC37, USP18, TREX1, TRIM6, DCST1, EGR1, TTLL12, IFI6, YTHDF3, SAMHD1, LSM14A, GBP2, SETD2, TBK1, CNOT7, UBE2K, HLA-A, HLA-B, HLA-C, HLA-E, HLA-F, HLA-G, HLA-H, HSP90AB1, IRF8, IFI27, IFI35, IFIT2, IFIT1, IFIT3, IFNA1, IFNA2, IFNA4, IFNA5, IFNA6, IFNA7, IFNA8, IFNA10, IFNA13, IFNA14, IFNA16, IFNA17, IFNA21, IFNAR1, IFNAR2, IFNB1, IRAK1, IRF1, IRF2, IRF3, IRF4, IRF5, IR…
GO_RESPONSE_TO_VIRUS	cluster32	292	Up	0.006446436	348	MICA, ABCC9, TSPAN32, PQBP1, IFNL4, G3BP1, CDK6, ZMPSTE24, ADAR, TRIM22, IRF9, ADARB1, IFITM3, SPON2, TRIM38, DDX17, ATG7, LAMTOR5, IFI44, NPC2, IFITM2, POLR3F, POLR3G, POLR3C, IVNS1ABP, CFL1, TRAF3IP2, ZMYND11, LILRB1, FGL2, SERINC3, IFI44L, RIPK3, PIM2, HNRNPUL1, POLR3A, IRAK3, TREX1, CHRM2, LYST, PHB2, NLRP3, CHUK, CGAS, AP1S1, TRIM6, CLU, APOBEC3D, MAPK14, SLFN13, TICAM1, IL23R, DTX3L, CYP1A1…
GO_RESPONSE_TO_X_RAY	cluster29	31	Up	0.003635092	32	CDKN1A, ERCC8, IKBIP, XRRA1, DNM2, ERCC1, ERCC6, XRCC6, NIPBL, GATA3, ANXA1, KARS1, LIG4, MSH2, ATM, HAMP, RAD51, CCND1, BLM, SFRP1, SFRP2, NUCKS1, BRCA2, THBD, TP53, TP53BP1, XRCC2, XRCC4, XRCC5, BRCC3, HMGA2, CASP3
GO_RIBONUCLEASE_ACTIVITY	cluster60	103	Up	0.013421489	113	RCL1, RIDA, POP7, RNASEH2A, RPP30, RPP38, ERN2, POP4, RPP40, POP1, RPP14, ERI2, TOE1, DIS3L, RNASE8, DIS3L2, NUDT16, SLFN13, PNLDC1, DCP2, AGO3, PDE12, ENDOG, ERN1, FEN1, XRN2, DIS3, EXOSC7, CNOT1, SMG6, KHNYN, ANGEL1, EXOSC2, DICER1, CNOT6L, RNASEH1, PAN3, NOCT, SAMHD1, REXO2, SND1, AGO2, ANG, ENDOV, DCPS, NOB1, DROSHA, CNOT7, APEX1, ZC3H12D, ZC3H12B, SLFN14, ISG20, RNASEK, CNOT2, CNOT3, PARN, E…
GO_RIBONUCLEOPROTEIN_GRANULE	cluster35	235	Up	0.01019272	243	SNRPGP15, TSTD1, PQBP1, G3BP1, CDK9, HAX1, NXF1, IGF2BP1, CKAP4, TDRKH, RBPMS, LSM6, POLI, DDX19B, ATXN2L, LARP4, HENMT1, CIRBP, TDRD9, WTIP, UHMK1, DIS3L2, TRIM71, PABPC4L, ASZ1, APOBEC3D, PABPC5, PIWIL4, RC3H1, CTSG, CTSH, EXD1, TDRD5, HFM1, APOBEC3H, DDX1, DDX3X, DDX6, DHX9, DCP2, DHX36, DYNC1I1, AGO3, AGO4, EIF2S1, DCP1B, PATL2, EIF4E, EIF4G1, SERPINB1, ELAVL1, APOBEC3A, APOBEC3F, TUBB, C9orf…
GO_RIBONUCLEOTIDE_BINDING	cluster13	1811	Up	0.005986037	1899	AKT3, KIF28P, SBK3, GNE, HCN4, DDX11L8, ARL17B, GIMD1, SMC4, C8orf44-SGK3, UBA2, FARSB, ABCC5, ABCB6, DNM1L, ABCC9, ABCF2, ATP9A, ACTR3, ACTR2, NUBP2, SGK2, RAD50, KIF20A, HIPK3, ACTR1B, ACTR1A, ARL4C, ARL4A, TRAP1, ARFRP1, G3BP1, CDK2, CDK3, TNK2, CDK4, CDK5, NME6, CDK6, DDX39A, AK6, CDK7, CDK8, GPHN, CDK9, ABCC4, SIK1B, UBE4B, SPEG, DNAJA2, BCKDK, PAK4, RRAGB, ABCA7, ABCA10, ABCA9, ABCA8, WARS2…
GO_RNA_DIRECTED_DNA_POLYMERASE_ACTIVITY	cluster97	6	Up	0.014831044	7	PTGES3, DKC1, TEP1, TERC, TERF1, TERF2, TERT
GO_RNA_EXPORT_FROM_NUCLEUS	cluster23	139	Up	0.006834549	144	POM121C, POM121B, ALYREF, DDX39A, SRRM1, NXF1, SLU7, KHDRBS1, NUP50, CPSF4, RNPS1, CPSF6, NUP42, XPOT, DDX19B, U2AF2, NUP35, C12orf50, NOP9, DHX9, EIF4E, EIF5A, U2AF1L4, CASC3, NCBP2, SMG1, NUP205, RRS1, NUP210, NUP160, SMG6, SMG5, NUP188, NUP62, NPAP1, UPF2, CHTOP, AKAP8L, GLE1, POM121L12, SETD2, NXT1, DDX25, RBM15B, CPSF1, HHEX, HNRNPA1, HNRNPA2B1, AGFG1, NUP43, EIF6, MAGOH, NCBP1, NPM1, NUP88,…
GO_RNA_HELICASE_ACTIVITY	cluster13	72	Up	0.004491024	77	DDX11L8, G3BP1, DDX39A, DDX17, DDX52, DDX20, DDX19B, DDX42, TDRD9, DDX1, DDX3X, DDX5, DDX6, DHX8, DHX9, DDX10, DHX15, DDX53, DHX36, EIF4A1, EIF4A2, DHX30, SNRNP200, MTREX, DDX58, RAD54B, DDX25, DDX51, IGHMBP2, MOV10, DDX12P, DDX47, DDX41, MOV10L1, DHX29, DDX4, DDX49, DDX56, DDX19A, DDX43, DDX60, DDX27, DHX32, DDX28, DHX33, DDX24, DHX37, DDX55, FANCM, UPF1, DHX35, IFIH1, DDX31, YTHDC2, SKIV2L, SUP…
GO_RNA_LOCALIZATION	cluster23	229	Up	0.00850433	235	POM121C, POM121B, SNUPN, LRPPRC, ALYREF, NUTF2, FLOT1, DDX39A, SRRM1, NXF1, SLU7, CCT7, CCT4, CCT2, IGF2BP1, IGF2BP3, IGF2BP2, KHDRBS1, CETN2, CCT8, CETN3, NUP50, RUVBL2, CPSF4, RNPS1, CPSF6, NUP42, XPOT, DDX19B, U2AF2, NUP35, RFTN2, EIF5AL1, HNRNPA1L2, C12orf50, NOP9, DHX9, DCP2, DHX36, DKC1, EIF4E, EIF5A, U2AF1L4, FBL, CASC3, NCBP2, CCT5, SMG1, ZC3H3, NUP205, RFTN1, RRS1, NUP210, ARC, NUP160, S…
GO_RNA_PHOSPHODIESTER_BOND_HYDROLYSIS	cluster60	145	Up	0.015315704	160	RCL1, RIDA, POP7, RNASEH2A, RPP30, RPP38, ERN2, TBL3, POP4, RPP40, CPSF4, POP1, NUDT21, CPSF6, RPP14, ERI2, EXOSC8, TOE1, DIS3L, EXOSC6, RNASE11, RNASE8, DIS3L2, NUDT16, PIWIL4, SLFN13, CSTF2, CSTF3, PNLDC1, NOP9, DCP2, AGO3, PDE12, ENDOG, ERN1, FEN1, XRN2, DIS3, NCBP2, EXOSC7, CNOT1, RRS1, BOP1, CSTF2T, SMG6, KHNYN, ANGEL1, EXOSC2, DICER1, CNOT6L, RNASEH1, PAN3, NOCT, SAMHD1, REXO2, AGO1, SND1, …
GO_RNA_PHOSPHODIESTER_BOND_HYDROLYSIS_EXONUCLEOLYTIC	cluster60	44	Up	0.017414312	44	ERI2, EXOSC8, TOE1, DIS3L, EXOSC6, DIS3L2, PNLDC1, DCP2, PDE12, XRN2, DIS3, EXOSC7, CNOT1, ANGEL1, EXOSC2, CNOT6L, PAN3, NOCT, REXO2, DCPS, CNOT7, ISG20, CNOT2, CNOT3, PARN, EXOSC3, EXOSC1, EXOSC9, EXOSC10, XRN1, EXOSC4, EXD2, EXOSC5, CNOT6, TRIR, ERI3, USB1, ZC3H12A, ISG20L2, PNPT1, ERI1, ANGEL2, CNOT8, PAN2
GO_SEX_CHROMOSOME	cluster89	29	Up	0.026187022	30	CDK2, PCGF3, PLK4, ESCO2, DNMT3A, SMC5, SIN3B, SMCHD1, SUZ12, H2AX, H3-3A, H3-3B, HNRNPU, BIRC2, MACROH2A2, LRIF1, RING1, RNF2, DMRTC2, SMARCC1, UBE2A, UBE2B, SUMO1, PCGF2, SMC6, PBX4, PCGF5, MAEL, EED, MACROH2A1
GO_SIALYLATION	cluster39	18	Up	0.020894834	20	ST3GAL6, ST6GALNAC2, ST6GALNAC3, ST6GALNAC4, ST8SIA5, ST6GALNAC6, ST8SIA6, ST8SIA3, ST6GALNAC1, ST6GAL1, ST3GAL1, ST3GAL2, ST3GAL4, ST3GAL3, ST8SIA1, ST8SIA4, ST8SIA2, ST6GALNAC5, ST6GAL2, ST3GAL5
GO_SIALYLTRANSFERASE_ACTIVITY	cluster39	18	Up	0.020894834	21	ST3GAL6, ST6GALNAC2, C20orf173, ST6GALNAC3, ST6GALNAC4, ST8SIA5, ST6GALNAC6, ST8SIA6, ST8SIA3, ST6GALNAC1, ST6GAL1, ST3GAL1, ST3GAL2, ST3GAL4, ST3GAL3, ST8SIA1, ST8SIA4, ST8SIA2, ST6GALNAC5, ST6GAL2, ST3GAL5
GO_SINGLE_STRANDED_DNA_BINDING	cluster13	112	Up	0.004290659	114	TEN1, RAD50, LRPPRC, SMC2, POLR3C, RAD51AP1, SUB1, DMC1, TREX1, SWSAP1, NUP35, CRY2, MCMDC2, SHOC1, DHX9, DDX11, SSBP4, DHX36, ERCC1, ERCC4, ERCC5, RTF1, SSBP2, SSBP3, MCM9, MEIOB, POT1, SAMHD1, RPA4, ANXA1, HMGB1, HMGB2, HNRNPA1, HNRNPA2B1, HNRNPU, HSF1, HSPD1, IGHM, IGHMBP2, JCHAIN, MIRLET7I, MAPT, MCM2, MCM3, MCM4, MCM5, MCM6, MCM7, MLH1, MSH2, MSH3, NME1, YBX1, MYEF2, PCBP1, PCBP2, RNF138, TD…
GO_SINGLE_STRANDED_RNA_BINDING	cluster52	82	Up	0.010771131	90	SRA1, MIR665, RBM7, MCRS1, PPIE, SYNCRIP, ADARB2, KHDRBS1, RBPMS, LARP4, U2AF2, MSI2, DIS3L2, PABPC4L, PABPC5, DDX1, DDX3X, DHX9, DDX11, DLX2, AGO3, AGO4, EIF4B, ELAVL4, KHDRBS2, PATL1, JMJD6, ZFR2, FMR1, CBX6, DDX58, IFIT5, LSM14A, AGO1, DAZAP1, PABPC1, AGO2, RBMS3, RBMX, ENDOV, A1CF, ANXA1, HNRNPA1, HNRNPC, HNRNPF, HNRNPH1, HNRNPU, ILF3, ZCCHC13, MIR181C, MIR9-1, MIR9-2, MIR9-3, MSI1, PABPC3, L…
GO_SITE_OF_DNA_DAMAGE	cluster116	82	Up	0.008148868	82	PARP3, ARPC5, ARPC4, ARPC3, ACTR3, ACTR2, ARPC2, RAD50, MAD2L2, ARPC1A, CBX1, KAT7, SHLD3, CBX3, CGAS, CNTD1, HUS1B, ATF2, PARP1, SHLD1, ESCO2, RNF168, APLF, ERCC6, OARD1, SMC5, SMCHD1, UFL1, CBX5, RNF169, SAMHD1, PRPF19, PAXX, RPA4, H2AX, HUS1, MRE11, NBN, NKX3-1, SMARCAL1, ZBTB7A, POLK, RNF138, SIRT7, PHF1, POLH, SHLD2, ADPRS, WDR70, WRAP53, RFWD3, RIF1, EXD2, KDM4D, SLF2, RAD18, UBQLN4, SMARCA…
GO_SITE_OF_DOUBLE_STRAND_BREAK	cluster116	61	Up	0.010720921	61	PARP3, ARPC5, ARPC4, ARPC3, ACTR3, ACTR2, ARPC2, RAD50, MAD2L2, ARPC1A, SHLD3, CGAS, CNTD1, HUS1B, ATF2, PARP1, SHLD1, ESCO2, RNF168, APLF, SMC5, SMCHD1, UFL1, RNF169, SAMHD1, PRPF19, PAXX, RPA4, H2AX, HUS1, MRE11, NBN, SMARCAL1, ZBTB7A, RNF138, SIRT7, PHF1, POLH, SHLD2, WDR70, WRAP53, RFWD3, RIF1, KDM4D, SLF2, RAD18, SMARCAD1, RAD51, RBBP8, RPA2, RPA3, SETMAR, TP53, TP53BP1, VCP, WAS, SMC6, SLF1…
GO_SOMATIC_DIVERSIFICATION_OF_IMMUNE_RECEPTORS	cluster68	68	Up	0.013347968	77	PARP3, ADAR, MAD2L2, BATF, POLQ, SHLD3, EXOSC6, CCR6, SHLD1, RNF168, APLF, ERCC1, PAXIP1, SWAP70, CLCF1, SAMHD1, POLL, POLM, MSH6, TBX21, HMGB1, HMGB2, HSPD1, IL2, IL4, IL10, LIG4, MLH1, MSH2, MSH3, NBN, ATM, FOXP3, EXOSC3, KMT5B, LEF1, PMS2P1, PMS2P5, PMS2, POLB, SHLD2, RIF1, PRKDC, CTNNBL1, HMCES, AICDA, PTPRC, RAG1, RAG2, BCL6, DCLRE1C, BCL11B, STAT6, SUPT6H, TCF3, TCF7, TFRC, TGFB1, TP53BP1, …
GO_SOMATIC_DIVERSIFICATION_OF_IMMUNE_RECEPTORS_VIA_SOMATIC_MUTATION	cluster31	13	Up	0.010547348	17	ADAR, POLQ, SAMHD1, POLL, POLM, MSH6, MLH1, MSH2, PMS2P1, PMS2P5, PMS2, POLB, AICDA, PMS2P6, UNG, MCM3AP, EXO1
GO_SOMATIC_DIVERSIFICATION_OF_IMMUNOGLOBULINS	cluster68	57	Up	0.006778963	66	PARP3, MAD2L2, BATF, POLQ, SHLD3, EXOSC6, CCR6, SHLD1, RNF168, APLF, ERCC1, PAXIP1, SWAP70, CLCF1, SAMHD1, POLL, POLM, MSH6, TBX21, HSPD1, IL2, IL4, IL10, LIG4, MLH1, MSH2, MSH3, NBN, FOXP3, EXOSC3, KMT5B, PMS2P1, PMS2P5, PMS2, POLB, SHLD2, RIF1, PRKDC, CTNNBL1, HMCES, AICDA, PTPRC, BCL6, STAT6, SUPT6H, TCF3, TFRC, TGFB1, TP53BP1, TNFSF4, PMS2P6, UNG, NSD2, XRCC4, ATAD5, NDFIP1, KMT5C, TNFSF13, M…
GO_SOMATIC_RECOMBINATION_OF_IMMUNOGLOBULIN_GENE_SEGMENTS	cluster68	50	Up	0.005923919	56	PARP3, MAD2L2, BATF, SHLD3, EXOSC6, CCR6, SHLD1, RNF168, APLF, ERCC1, PAXIP1, SWAP70, CLCF1, MSH6, TBX21, HSPD1, IL2, IL4, IL10, LIG4, MLH1, MSH2, MSH3, NBN, FOXP3, EXOSC3, KMT5B, POLB, SHLD2, RIF1, PRKDC, HMCES, AICDA, PTPRC, BCL6, STAT6, SUPT6H, TCF3, TFRC, TGFB1, TP53BP1, TNFSF4, UNG, NSD2, XRCC4, ATAD5, NDFIP1, KMT5C, TNFSF13, RNF8, EXO1, CD28, IL27RA, CD40, CD40LG, THOC1
GO_STEM_CELL_DIFFERENTIATION	cluster4	240	Up	0.012818873	264	PDCD6, EPOP, PSME3, CDK6, PSMD14, SEMA3A, YAP1, N4BP2L2, SEMA6C, SEMA6B, SEMA4F, SEMA4D, SEMA4B, SEMA3C, BATF, CFL1, NUDT21, EEF1AKMT4-ECE2, CHD2, PWP1, SOX21, POU6F2, TRIM6, SP7, PSMB11, MSI2, OSR1, H1-8, PSMA8, PRICKLE1, GSC, NKX2-5, RDH10, ACE, DHX36, JAG1, EDN1, EDN3, EDNRA, EDNRB, EFNB1, A2M, TAPT1, ERBB4, ERCC2, ESR1, ESRRB, RBM24, SEMA3D, FGFR2, MTF2, FOXC1, FOXC2, KDM4C, PSME4, FN1, UFL1,…
GO_SULFUR_AMINO_ACID_TRANSMEMBRANE_TRANSPORTER_ACTIVITY	cluster11	7	Up	0.013168126	7	SLC7A9, CTNS, SLC7A11, SLC38A7, SLC1A1, SLC1A4, SLC3A1
GO_TAURINE_TRANSPORT	cluster48	6	Up	0.01762223	6	SLC36A1, LRRC8D, LRRC8A, SLC6A6, SLC6A13, LRRC8C
GO_TELOMERASE_ACTIVITY	cluster97	6	Up	0.014831044	7	PTGES3, DKC1, TEP1, TERC, TERF1, TERF2, TERT
GO_TELOMERE_ORGANIZATION	cluster12	166	Up	0.007299653	174	TEN1, PARP3, RAD50, CCT7, CCT4, CCT2, CCT8, POLD3, PTGES3, PNKP, H4-16, HUS1B, NEK7, PARP1, CTNNB1, DCP2, DHX36, DKC1, DNA2, ZSCAN4, ERCC1, ERCC4, LTO1, FEN1, MAPK15, ZNF365, CCT5, SMG1, SMC5, SMG6, SMG5, POLA2, TFIP11, XRCC6, POT1, FBXO4, TINF2, GNL3, NSMCE2, H3-3A, H3-3B, ZBTB48, HNRNPA1, HNRNPA2B1, HNRNPC, HNRNPD, HNRNPU, APEX1, HSP90AA1, HSP90AB1, HUS1, MAP3K4, MRE11, MYC, NBN, ATM, NEK2, SMA…
GO_TELOMERIC_DNA_BINDING	cluster12	36	Up	0.02433204	36	TEN1, RAD50, SMG1, SMG6, SMG5, XRCC6, POT1, UPF2, TINF2, ZBTB48, HNRNPA1, HNRNPA2B1, HNRNPD, APEX1, NCL, TERF2IP, PURA, UPF1, RPA1, RPA2, BLM, ACD, UPF3A, TERF1, TERF2, TERT, TP53BP1, WRN, XRCC5, NABP2, HMBOX1, STN1, PIF1, CTC1, SMG7, TELO2
GO_TETRAHYDROFOLATE_BIOSYNTHETIC_PROCESS	cluster67	7	Up	0.003973138	8	DHFR, DHFR2, MTHFD1L, GART, GCH1, MTHFD1, ATIC, DHFRP1
GO_THYROID_HORMONE_TRANSPORT	cluster34	8	Up	0.009676669	10	SLC16A10, ABCC2, CRYM, SLC7A8, SLCO4A1, SLCO1C1, SLC16A2, SERPINA7, TTR, SLC7A5
GO_TRAIL_BINDING	cluster20	4	Up	0.005487557	5	TNFSF10, TNFRSF10D, TNFRSF10C, TNFRSF10B, TNFRSF10A
GO_TRANSCRIPTION_BY_RNA_POLYMERASE_I	cluster7	61	Up	0.018607215	66	CDK7, ZMPSTE24, CD3EAP, PWP1, BAZ2A, DDX11, ERBB2, ERCC2, ERCC3, ERCC6, TWISTNB, PHF8, FLNA, WDR43, MTOR, POLR1A, NOL11, CAVIN1, GTF2H1, GTF2H2, GTF2H3, GTF2H4, NOP53, ZNRD1, RASL11A, GTF2H5, MARS1, MNAT1, ATF4, NCL, SIRT7, POLR2E, POLR2F, POLR2H, POLR2K, POLR2L, POU4F1, RRN3, PIH1D1, HEATR1, MACROH2A2, MAPK3, DHX33, POLR1E, IPPK, RRN3P2, SMARCA4, SMARCB1, TAF1, TBP, TCOF1, TTF1, RRN3P1, UBTF, TA…
GO_TRANSFERASE_ACTIVITY_TRANSFERRING_GLYCOSYL_GROUPS	cluster55	249	Up	0.004445531	275	B3GNT10, PARP2, PARP3, NAMPT, ALG3, B3GALT5, RXYLT1, B3GNT3, ST3GAL6, POMT1, ST6GALNAC2, B3GNT2, FUT9, UGT2B11, B4GAT1, GALNT6, GALNT5, MGAT4B, B4GALT7, MGAT4A, GALNT13, ART5, GALNT15, LARGE2, B4GALNT2, B3GALT6, A3GALT2, UGT3A1, B3GAT2, GCNT7, C20orf173, PARP1, PARP4, POGLUT3, ALG10B, GLT1D1, LACC1, B3GLCT, MGAT5B, B3GNTL1, DPY19L3, B3GALNT2, UPP2, XXYLT1, MGAT4D, TMTC2, TMTC3, PARP15, UGT3A2, FU…
GO_TRANSFERASE_ACTIVITY_TRANSFERRING_PENTOSYL_GROUPS	cluster58	50	Up	0.011689793	50	PARP2, PARP3, NAMPT, RXYLT1, ART5, LARGE2, PARP1, PARP4, POGLUT3, LACC1, UPP2, XXYLT1, PARP15, TYMP, SIRT2, SIRT4, QPRT, TIPARP, GXYLT1, HPRT1, APRT, ART1, ART3, ART4, MTAP, PNP, SIRT6, PARP14, PPAT, PARP16, PARP6, POGLUT1, PARP11, XYLT1, XYLT2, PARP12, GXYLT2, UMPS, UPP1, POGLUT2, PARP8, QTRT2, TNKS2, QTRT1, PARP9, TRPT1, PARP10, TNKS, LARGE1, NAPRT
GO_TRANSFERASE_COMPLEX_TRANSFERRING_PHOSPHORUS_CONTAINING_GROUPS	cluster18	235	Up	0.013721043	253	CDK2, CDK4, CDK5, CDK6, CDK7, CDK9, CDKN1A, CCNO, CDKN2D, MAD2L2, TADA3, POLR3F, POLR3G, POLR3C, TAF6L, POLD3, CD3EAP, CCNI, P3R3URF, GTF2A1L, POLR3A, POLG2, CHUK, CISH, CKS1B, CKS2, SOCS4, LEO1, TAF8, ACVR1C, TRIM40, TAF1L, SMCR8, PIK3R6, NEK10, TENT2, POLR3H, DNA2, C9orf72, ERCC2, ERCC3, ERN1, CCNY, PRPS1L1, TWISTNB, ATG14, SNW1, ERC1, RTF1, RPRD2, PIK3R5, POLA2, IFIT5, POLR2J2, POLR1A, PYDC1, …
GO_TRANSLATION_INITIATION_FACTOR_BINDING	cluster92	31	Up	0.016728296	32	C8orf88, EIF3M, DDX3X, EIF4E, EIF4EBP1, EIF4EBP2, EIF4G1, EIF5, TRIM32, SYT11, FMR1, ANGEL1, LARP1, GCH1, TBL2, GLE1, HHEX, NCK1, OTX2, POLR2D, POLR2G, RPS24, EIF3CL, LIN28A, EIF4EBP3, EIF3B, EIF3C, EIF3F, ZPR1, EIF2B4, EIF2B5, EIF2S2
GO_TRANSLESION_SYNTHESIS	cluster4	42	Up	0.005960512	42	MAD2L2, POLD3, POLI, USP43, FAAP20, PRIMPOL, ZBTB1, RCHY1, POLDIP2, POLN, PCNA, POLK, REV1, DTL, POLD1, POLD2, POLE2, POLH, NPLOC4, POLD4, REV3L, RFC1, RFC2, RFC3, RFC4, RFC5, RPA1, RPA2, RPA3, RPS27A, UBA52, UBB, UBC, UFD1, VCP, TRIM25, SPRTN, PARP10, USP10, UBE2L6, ISG15, PCLAF
GO_TRNA_TRANSPORT	cluster23	37	Up	0.019951342	37	POM121C, NUP50, NUP42, XPOT, NUP35, NUP205, NUP210, NUP160, NUP188, NUP62, NUP43, TOMM20L, YBX1, NUP88, NUP98, NUP54, NDC1, NUP133, NUP107, RAN, RANBP2, SEC13, NOL6, SSB, TPR, NUP37, NUP85, NUP214, AAAS, SEH1L, RAE1, NUP155, NUP93, TOMM20, NUP58, POM121, NUP153
GO_TYPE_I_INTERFERON_PRODUCTION	cluster2	120	Up	0.007734579	127	PQBP1, G3BP1, FLOT1, TRAIP, TRIM38, POLR3F, POLR3G, POLR3C, LILRB1, POLR3A, TREX1, TIRAP, CHUK, CGAS, CREBBP, SIRPA, NLRP4, TICAM1, CTNNB1, CYLD, DDX3X, DHX9, DHX36, POLR3H, NLRC3, EP300, TRIM32, DTX4, LILRA4, DDX58, XRCC6, ZBTB20, TRAF3IP1, PTPN22, CRCP, SETD2, PYCARD, TBK1, HMGB2, HSPD1, STING1, IFI16, IL10, IRAK1, IRF1, IRF3, IRF5, IRF7, MIR21, MIR26B, MRE11, MYD88, NFKB1, NFKB2, PCBP2, HERC5,…
GO_VIRAL_GENOME_REPLICATION	cluster24	120	Up	0.005716137	127	TRIM28, ADAR, TNIP1, CLEC4M, ADARB1, IFITM3, PPIE, PPIH, TRIM38, LAMTOR5, IFITM2, CXCR6, TRIM6, TBC1D20, APOBEC3D, CTBP1, CTBP2, GRK2, DDB1, APOBEC3H, DDX3X, DDX5, APOBEC3A, APOBEC3F, PDE12, STOM, MORC2, TASOR, FMR1, LARP1, KPNA6, IFIT5, NR5A2, FBXL2, GAS6, PABPC1, HTATSF1, APOBEC3C, IFNL3, CNOT7, CD209, HSPA8, IFI16, IFI27, IFIT1, IFNB1, CXCL8, ILF3, ISG20, BTBD17, LTF, MIR221, MIR222, EIF2AK4, …
GO_VIRAL_LATENCY	cluster66	11	Up	0.006056729	11	PSIP1, XRCC6, HCFC1, HMGA1, IRF7, LIG4, PPIA, NUCKS1, XRCC4, XRCC5, BANF1
GO_VIRAL_LIFE_CYCLE	cluster24	315	Up	0.007542223	341	POM121C, PDCD6IP, TRIM10, TRIM28, TRIM13, ADAR, TNIP1, CLEC4M, TRIM22, ADARB1, IFITM3, PPIE, PPIH, TRIM38, LAMTOR5, SIVA1, IFITM2, CXCR6, NUP50, MID2, WWP1, WWP2, TRIM31, NUP42, SNF8, TRIM6, CCR5, TBC1D20, CHMP4B, NUP35, LRRC15, VPS37A, CR1, CR2, APOBEC3D, CTBP1, CTBP2, CTSB, CTSL, CXADR, VPS37D, GRK2, CD55, DAG1, DDB1, APOBEC3H, DDX3X, DDX5, DDX6, DPP4, EFNB2, EFNB3, EGFR, EPHA2, APOBEC3A, APOBE…
GO_XENOBIOTIC_TRANSMEMBRANE_TRANSPORTER_ACTIVITY	cluster62	24	Up	0.008832041	27	ABCC5, ABCC4, EBP, SLC17A3, RALBP1, SLC46A1, ABCC2, SLC47A2, SLC36A1, SLC29A4, ABCC1, ABCB1, SLC47A1, SLC2A1, SLC6A6, SLC6A13, SLC18A1, SLC19A1, SLC22A1, SLC22A3, SLC22A2, SLC22A4, SLC22A5, SLC7A5, ABCB11, ABCC3, ABCG2
GO_XENOBIOTIC_TRANSPORT	cluster62	30	Up	0.018628261	34	ABCC5, ABCC4, EBP, SLC17A3, RALBP1, ABCC2, OSCP1, SLC47A2, SLC36A1, SLC29A4, ABCC1, SLC22A18, PDZK1, ABCB1, LRRC8D, SLC47A1, LRRC8A, SLC2A1, SLC6A6, SLC6A13, SLC15A2, SLC18A1, SLC22A1, SLC22A3, SLC22A2, SLC22A4, SLC22A5, SLC7A5, LRRC8C, ABCB11, ABCC3, NR1I2, CLDN1, ABCG2
GRAESSMANN_APOPTOSIS_BY_SERUM_DEPRIVATION_UP	cluster110	519	Up	0.010978951	563	JAK3, XDH, CNIH2, ALG13, MNDA, PISD, PRF1, MIGA2, NOP58, GBP6, CLCF1, SLC2A3, CCL5, COL3A1, PTPN21, CCL7, SLC25A44, STAT2, HOXB5, RPS18, INO80E, KLHL2, OSMR, DLC1, CLPS, UBXN2B, SGK1, CCL23, IGHG1, OSR1, DDX25, RIMS2, NMNAT1, LZTFL1, AATF, HELZ2, UTP11, SLFN12L, LIFR, PTH2, NDUFAF4, INHBB, BECN1, CP, MYOC, OASL, ST3GAL4, UBA52, PHIP, LY75-CD302, NPVF, PCDHB15, LMO4, LINC02210-CRHR1, PMEPA1, GGTA1…
GRAESSMANN_RESPONSE_TO_MC_AND_SERUM_DEPRIVATION_UP	cluster110	195	Up	0.011540689	218	FSTL1, CAPN6, DAPK2, EIF2AK2, ZNF101, TRAFD1, DNM3, PATZ1, C3, TAP2, ELK1, IRF9, RIN2, PARP9, TRIM5, GSTM1, DDX60, MNDA, CMPK2, LIFR, IHH, NEUROG3, SELENOP, PARP3, PRSS23, SLFN12, NMNAT1, CDCA3, NKX2-3, CCL7, TACR2, SLC24A3, SLFN12L, RECK, KCTD12, ZBP1, LIPA, MMD, RTL6, TOR1AIP1, GBP2, OASL2P, TMEM167A, IFIT3, IRGM, CCL2, ENC1, GHR, PCDHB16, IRS1, KCNMB2, CDK5R1, MX1, TRIB2, FAS, BOC, TLR3, VDAC1…
GRANDVAUX_IFN_RESPONSE_NOT_VIA_IRF3	cluster10	14	Up	0.007192699	14	MX2, EIF2AK2, IRF1, IRGM, IFITM3, IRF7, IFI35, IFI6, ISG20, IFITM1, MX1, ADAR, GBP2, IRF9
HALLMARK_ANGIOGENESIS	cluster118	29	Up	0.006246277	36	VCAN, POSTN, FSTL1, LRPAP1, STC1, LPL, VEGFA, PF4, THBD, FGFR1, TNFRSF21, CCND2, COL5A2, ITGAV, SERPINA5, KCNJ8, APP, JAG1, COL3A1, SPP1, NRP1, OLR1, PDGFA, PTK2, SLCO2A1, PGLYRP1, VAV2, S100A4, MSX1, VTN, TIMP1, APOH, PRG2, JAG2, LUM, CXCL6
HALLMARK_INTERFERON_ALPHA_RESPONSE	cluster10	97	Up	0.00552405	97	MX1, ISG15, OAS1, IFIT3, IFI44, IFI35, IRF7, RSAD2, IFI44L, IFITM1, IFI27, IRF9, OASL, EIF2AK2, IFIT2, CXCL10, TAP1, SP110, DDX60, UBE2L6, USP18, PSMB8, IFIH1, BST2, LGALS3BP, ADAR, ISG20, GBP2, IRF1, PLSCR1, PSMB9, HERC6, SAMD9, CMPK2, IFITM3, RTP4, STAT2, SAMD9L, LY6E, IFITM2, HELZ2, CXCL11, TRIM21, PARP14, TRIM26, PARP12, NMI, RNF31, HLA-C, CASP1, TRIM14, TDRD7, DHX58, PARP9, PNPT1, TRIM25, PS…
HALLMARK_INTERFERON_GAMMA_RESPONSE	cluster10	187	Up	0.003836761	200	STAT1, ISG15, IFIT1, MX1, IFIT3, IFI35, IRF7, IFIT2, OAS2, TAP1, EIF2AK2, RSAD2, MX2, IRF1, OAS3, TNFSF10, IRF9, CXCL10, IFI44, BST2, XAF1, SP110, OASL, PSMB8, IFI44L, IFITM3, DDX60, LGALS3BP, GBP4, IRF8, PSMB9, PML, IFIH1, UBE2L6, IFI27, ADAR, LY6E, STAT2, CXCL9, IL10RA, PLA2G4A, TRIM21, USP18, PTGS2, EPSTI1, C1S, DDX58, IL15, NLRC5, NMI, IDO1, PSMB10, CXCL11, ITGB7, SAMHD1, HERC6, CMPK2, SAMD9L…
HECKER_IFNB1_TARGETS	cluster10	79	Up	0.003524039	95	CMTM5, PARP9, C3AR1, TCL1A, PROS1, DDX60, JUP, OASL, CYP4F3, RTP4, IFI35, CABP5, PDZK1IP1, MMP25, MGAM, EGR2, GGTA1P, RSAD2, MX1, OAS3, GZMB, ITGA2B, SAMD9L, TNFAIP6, CMPK2, MYL9, CHI3L1, SAMD9, XAF1, SIGLEC1, KCNJ15, GP9, LGALS3BP, HES4, ISG15, CCL2, KLRD1, LILRA3, DHX58, OAS1, DDX58, SCO2, EGR1, OAS2, MS4A4A, FFAR2, RPS23, FCER1A, MX2, IFI44L, CMTM2, G0S2, LY6E, APOBEC3B, CCL8, EPSTI1, HERC6, S…
HELLER_HDAC_TARGETS_DN	cluster71	271	Up	0.010132258	293	SLA, SEC24D, HSP90B1, OLAH, BLNK, CCND2, DNAJB1, SLC6A15, RORA, LRP8, ST3GAL6, FAIM, SUMO3, CADM1, TMPRSS3, EHD3, CTBP2, ZHX2, TYMS, SLC47A1, WNT5B, KANK1, APOBEC3G, GADD45A, CRLF2, PRTN3, CHAC1, ABCE1, KCNT2, RRS1, NOL12, HNRNPAB, PPP1R15A, CCN4, PPFIBP1, BCL2, LIMD2, PAK1IP1, ATF4, AIM2, PHF11, MFNG, SNTB1, SH2D1A, RAN, STAG2, PPRC1, CLEC2B, HGF, KLHL21, SLC16A6, NSD2, GUCY1A1, SRSF7, DEPTOR, R…
HELLER_HDAC_TARGETS_SILENCED_BY_METHYLATION_DN	cluster71	261	Up	0.008466745	281	LSAMP, EYA2, PIM2, GAS2, LIMD2, KCNK1, CYTIP, CLEC2B, MAF, ISG20, CDKN2A, FAM149A, IRF8, SUMO3, CASP1, S100A11, CD48, CD79B, CILK1, TRAF3IP3, SLC25A15, FERMT1, POLR3E, PHF11, PFAS, XBP1, ANP32B, PMF1, DNAJB12, CADM1, MAPK13, CEACAM1, TRIB3, HSPB1, SRSF7, MFNG, FKBP11, JCHAIN, LAPTM5, CCND1, WNT5B, CEBPB, KLHL21, CD28, CHST15, ELF1, CCR1, TNS3, MYCN, HGF, ZNF804A, MAP4K1, OLR1, IRAG2, DNAJB4, OAS2…
HELLER_SILENCED_BY_METHYLATION_DN	cluster71	101	Up	0.006055142	107	PTPRC, LSAMP, OSGIN1, MAP1B, MAFF, CRELD2, ADCYAP1, PHGDH, HSPH1, DDAH1, PLG, CLK1, DDIT3, SLC5A3, TXNDC5, TRIB3, IFRD1, P2RX5, CRBN, HSP90B1, PLTP, CEBPB, TIMM44, HGF, GOT1, CTH, MAF, ADGRA3, CCPG1, BAG3, SEC24D, LAPTM5, MIA2, LRP2BP, PGM3, DNAJC15, THBS1, USH2A, PPARGC1A, SERPINH1, SLC6A15, HSPA13, MYC, DNAJB9, SLC7A11, UFM1, TNFRSF17, ENPP2, ATF3, GDF15, CDS1, ADRB2, F2RL1, SHMT2, RPS19, AAK1,…
HORTON_SREBF_TARGETS	cluster14	23	Up	0.005210686	24	AACS, TM7SF2, FDPS, SQLE, ELOVL6, ACSS2, RDH11, FASN, PMVK, STARD4, ALDOC, ME1, IDI1, CYP51A1, FDFT1, HSD17B7, ACACA, SC5D, LDLR, INSIG1, HMGCS1, PCSK9, ACLY, LSS
HP_ABDOMINAL_PAIN	cluster5	214	Up	0.011456607	244	ALAD, CBL, CASR, PRSS1, LIMK1, BIRC3, SPTB, CPOX, SDHB, SDHAF2, ESR1, EPB42, VHL, MVK, SPINK1, SEC63, STK11, STAT5B, PMS2, POLG, EPCAM, NF1, MEFV, ELN, IL12A-AS1, CTLA4, ATRX, FUS, GPR35, ELANE, SDHD, PTEN, PRSS2, CPA1, BRCA1, PML, ADA2, SERPING1, CDKN1B, TYMP, PIGT, EPB41, CTNNB1, GNA11, TRPM4, SAA1, SCARB2, HFE, GLA, CCR1, MALT1, GPC3, MLH3, FSHR, RRM2B, MSH2, IL6, PRKCSH, ALDOB, KLRC4, SDHC, F…
HP_ABNORMAL_5TH_FINGER_MORPHOLOGY	cluster8	352	Up	0.027364778	370	TWIST1, KMT2D, DYNC2LI1, GLI3, TMEM231, LIMK1, PIGH, KCNAB2, WDR35, PAFAH1B1, WDPCP, FANCL, ARID1B, PTEN, DDX59, LMBR1, AMMECR1, GPC3, LIG4, ARL6, RRAS2, ELN, CC2D2A, BRIP1, CEP55, ATR, ATRX, PORCN, IFT80, HOXD13, IFT122, GJA1, KMT2A, ORC6, RUNX2, GDF5, DHPS, CHRNA7, SOX11, EMG1, TRIM32, TELO2, ROR2, HMGA2, IFT172, KCNK4, COL2A1, GATA4, SHANK3, RAI1, TFAP2A, FGFR3, USP7, FGD1, SRCAP, RPGRIP1, WDR…
HP_ABNORMAL_ANTERIOR_EYE_SEGMENT_MORPHOLOGY	cluster8	1011	Up	0.004862719	1116	BAP1, SMARCAL1, CTBP1, ELMO2, SDCCAG8, MTAP, ELP1, KCNAB2, ARHGAP31, MT-CO1, XPA, RAB3GAP1, DNAH1, NF1, ERCC3, MAG, UBE3B, CLRN1, COL2A1, TMEM138, PCYT1A, CHMP1A, GRHL2, ADAMTS18, RDH12, HCCS, RAB3GAP2, GLA, WDR35, CC2D2A, CCR1, MT-TL1, PTCH1, SEC23A, B9D1, GALK1, USH1C, FAM111A, FGFR3, GSR, SMCHD1, XRCC4, ESS2, HPS4, SLC7A14, GNAS, BCOR, KIT, TCTN2, PHYH, SLX4, OCLN, GLB1, POMGNT1, KMT2D, TREX1,…
HP_ABNORMAL_ARTERIAL_PHYSIOLOGY	cluster17	30	Up	0.005295732	33	AGXT, COQ2, RNASEH2A, SERPINC1, PLOD1, LBR, STING1, COL4A1, GUCY1A1, FKBP14, ADAR, SPP1, RNASEH2B, TET2, IFIH1, NT5E, ABCC6, RNF125, TREX1, ZMPSTE24, SAMHD1, RNASEH2C, MPL, PLOD3, CLCNKB, LMNA, XYLT2, SLC12A3, XYLT1, STAT4, IRAK1, JAK2, ADA2
HP_ABNORMAL_BONE_STRUCTURE	cluster8	609	Up	0.004340816	661	GATM, SMARCAL1, CTBP1, SLC34A1, ELMO2, SDCCAG8, KCNJ1, TCIRG1, MTAP, SGSH, COMP, RAB3GAP1, PTH1R, CLCN5, SOX9, KISS1, TP53, OSTM1, STIL, SOST, BRIP1, NDUFAF1, GPR35, FGF23, SPRY4, STAT3, TACR3, SLC9A3R1, FGF17, LRP5, SH3BP2, GSC, GNA11, MTRR, BANF1, PPIB, PEX1, GLA, WDR35, FKBP10, NFIX, NR5A1, CCR6, PTCH1, FAH, EXT1, RUNX2, ATP7A, SEC23A, ANOS1, GJA1, TCF4, FAM111A, RUNX1, ORC6, ALB, SLC7A7, GBA,…
HP_ABNORMAL_CARDIAC_ATRIUM_MORPHOLOGY	cluster8	313	Up	0.023106879	335	SNX14, KMT2D, ROBO4, FGFR3, NKX2-1, CTBP1, LIMK1, MRAS, HAAO, FBN2, FANCL, AFF4, ARID1B, TSFM, AMMECR1, GPC3, ELN, UPF3B, BRIP1, KRAS, GATA6, MED13L, MED25, DYNC2LI1, MYRF, TTC37, SALL4, NSD1, FGFRL1, MMP14, BMP2, CHD7, HSPG2, COX7B, GATA4, KANSL1, TNNT2, NCAPG2, RAF1, EVC, SHOC2, ROR2, TNNI3, SPECC1L, CACNA1C, HRAS, CEP57, SEMA3E, HSPA9, BBS2, SLX4, CTCF, GPC4, INSR, STRADA, ACADVL, BRAF, PAX3, …
HP_ABNORMAL_CARDIAC_SEPTUM_MORPHOLOGY	cluster8	496	Up	0.011154916	528	SNX14, KMT2D, ROBO4, FGFR3, NKX2-1, CTBP1, NDUFS1, LIMK1, LIPT1, MPLKIP, MRAS, HAAO, DSG1, NEK9, KCNAB2, WDPCP, FBN2, FANCL, AFF4, ARID1B, TSFM, AMMECR1, MAP3K7, GPC3, ELN, NDUFS8, UPF3B, ECHS1, BRIP1, DDX11, KRAS, GATA6, NDUFS7, MED13L, POLR1A, MED25, DYNC2LI1, MYRF, TTC37, SALL4, NSD1, FGFRL1, FUT8, MMP14, BMP2, CHD7, HSPG2, COX7B, TBX1, HCCS, PEX1, GATA4, NFIX, TTC7A, NSDHL, KANSL1, PET100, NC…
HP_ABNORMAL_CEREBRAL_ARTERY_MORPHOLOGY	cluster8	108	Up	0.01797379	120	PDGFRB, SMARCAL1, IL12A, LIMK1, RFC2, BICC1, LDLR, ENG, PCNT, GANAB, JAK2, PDGFB, GTF2I, KRAS, STAT1, GDF2, SMAD3, NOTCH3, MFAP5, GCDH, TGFBR3, MEFV, ELN, ACTA2, IL12A-AS1, CTLA4, MLX, CTNNB1, PRKAR1A, LMNA, LOX, IL10, GATA6, CLIP2, IL12B, LDLRAP1, THPO, STAT4, SH2B3, SCNN1B, IL23R, GATA4, TGFB3, CBS, ERAP1, GLA, SMAD4, CCR1, BRAF, APOB, BGN, COL4A1, ACVRL1, PKD2, ADAR, KLRC4, TGFBR2, IFIH1, FBN1…
HP_ABNORMAL_CIRCULATING_CHOLESTEROL_CONCENTRATION	cluster122	73	Up	0.013050928	85	JAG1, CAV1, DHCR7, LDLR, TMEM199, LPL, PHKA2, SC5D, SLC25A13, NGLY1, SAR1B, EMD, OCRL, ALB, PPARG, LCAT, ALMS1, TMEM43, DEAF1, MEF2A, PCSK9, MSMO1, LMNA, TDP1, APOE, ABCA1, LDLRAP1, RAI1, APOC3, SYNE2, CAV3, PANK2, APOB, GHR, NSDHL, DMPK, TTPA, CETP, UBE3B, PIK3R5, LRP6, ABCG5, SMPD1, LIPC, ABCG8, CCDC115, SYNE1, FLII, CYP27A1, NPC2, HSD3B7, ABCA2, PHKG2, ANGPTL3, CYP11A1, NUP107, FHL1, PEX12, CY…
HP_ABNORMAL_CIRCULATING_IGA_LEVEL	cluster5	46	Up	0.02262567	56	MTOR, BLM, IL7R, CR2, SPIB, BSCL2, CD3D, IL2RG, MVK, CD247, IL12RB1, FASLG, AICDA, WAS, CASP10, CSNK2A1, CD19, TNFRSF13B, PIGT, CD3E, CAV1, FAS, CD40, NLRP1, RAG2, RASGRP1, MMEL1, RNF168, RAG1, ATM, PLCG2, TCN2, IRF5, IL2RA, POU2AF1, UNG, CAVIN1, FOS, LRBA, TNFRSF13C, DNMT3B, TNPO3, CD40LG, CCND1, JAK3, AGPAT2, TNFSF15, PGM3, PRKCD, PMM2, DCLRE1C, PPARG, CTLA4, ADA, ICOS, IL12A
HP_ABNORMAL_CIRCULATING_IGG_LEVEL	cluster5	40	Up	0.005467187	50	VPS33A, EPG5, BLM, IL7R, CR2, CD3D, CTPS1, IL2RG, RASGRP1, CD247, TONSL, TNFRSF13C, FASLG, AICDA, CASP10, CSNK2A1, CD19, PIK3CD, CD3E, EXTL3, FAS, CD40, B2M, IFNGR1, RAG2, SPINK5, RNF168, RAG1, ATM, ITK, TCN2, XIAP, UNG, CD40LG, CXCR4, CCND1, SH2D1A, ERCC2, JAK3, PGM3, PRKCD, CNBP, PMM2, SON, DCLRE1C, CTLA4, ADA, ICOS, SP110, TNFRSF13B
HP_ABNORMAL_CONJUGATE_EYE_MOVEMENT	cluster8	809	Up	0.010767186	864	GNB1, TWIST1, KMT2D, CTBP1, CAMTA1, SLC12A6, SLC6A8, FRMD4A, KRAS, NKX6-2, AMMECR1, KCNAB2, ARHGAP31, TCOF1, FGFR3, ARID1B, PTEN, SLC38A8, TCF4, SAG, RRAS2, CLP1, NDUFV1, UBE3B, MC1R, FGFR2, BRIP1, NDUFS7, ADSL, TMEM138, MED25, DYNC2LI1, SALL4, SCN8A, CHMP1A, NSD1, ATM, ERMARD, GRHL2, CACNA1G, KMT2A, GFPT1, LGI4, PTCH1, NDUFS3, ATP2B3, NCAPG2, ALDH7A1, B9D1, CCDC174, GJA1, COL11A2, DLG4, HRAS, GB…
HP_ABNORMAL_CORPUS_CALLOSUM_MORPHOLOGY	cluster8	643	Up	0.012266392	686	VPS11, CTBP1, SLC1A4, SLC12A6, SLC6A8, PIGH, SYNJ1, LMAN2L, FRMD4A, KIF7, KRAS, NKX6-2, KCNAB2, POMT1, SLC13A5, B4GAT1, ARID1B, FGFR3, RAB3GAP1, TCF4, RNASEH2C, GPC3, CLP1, STIL, UPF3B, KIAA0586, SIX3, SACS, MOGS, ATRX, TMEM138, SLC1A2, MED25, CHMP1A, NSD1, SMO, COX7B, SCN8A, HCCS, RAB3GAP2, DNAL4, WDR35, CC2D2A, WWOX, MT-ND4, B9D1, KCNK4, CCDC174, ABAT, DYNC1I2, CDK6, RNF113A, SETBP1, ZC3H14, RA…
HP_ABNORMAL_CORPUS_STRIATUM_MORPHOLOGY	cluster17	29	Up	0.01907244	32	TYROBP, NDUFAF3, RNASEH2A, ATP13A2, PNPT1, BSCL2, PDE8B, TIMM8A, ADAR, RANBP2, NDE1, PDE10A, NDUFB8, RNASEH2B, ATXN3, MT-ATP6, IFIH1, VPS13A, TREX1, NUP62, FOXP2, SAMHD1, RNASEH2C, POLR3A, HTT, SURF1, COASY, JPH3, SCO2, NDUFS2, TUBB2B, AIFM1
HP_ABNORMAL_EMOTION_AFFECT_BEHAVIOR	cluster8	394	Up	0.016054386	415	CAMTA1, SLC1A4, DNAJC13, SLC6A8, HTT, CHD2, PIGH, SCN11A, SUCLA2, TSC2, FMR1, KCNAB2, GBA, ARID1B, EFHC1, TCF4, EPCAM, SASS6, KIF11, MEFV, IL12A-AS1, GABRG2, ASAH1, SLC2A1, ATRX, ADSL, MED13L, UCHL1, SLC1A2, MED25, PUS7, KMT2A, SLC6A17, JRK, ELP2, DYRK1A, CCR1, NFIX, PDGFB, MLH3, SH2B1, MSH2, KANSL1, BPTF, GABRD, KLRC4, USP9X, DGCR8, VPS13A, EEF1A2, PHGDH, HSD17B10, GIGYF2, WDR45, PRNP, SDHB, TRI…
HP_ABNORMAL_ENCHONDRAL_OSSIFICATION	cluster8	107	Up	0.016332001	112	RSPO2, PEX14, SLC35D1, WNT3, CTBP1, RNU4ATAC, PEX3, FLNB, PEX11B, MGP, ESR1, INPPL1, GPC4, EIF2AK3, IFT80, PEX16, COMP, TONSL, KIF22, CLCN5, SRP54, SOX9, BMPER, NSD2, GDF5, CTSK, GUSB, DHCR7, PDE4D, CHST3, SETD2, SLC10A7, GPX4, B3GALT6, FGFRL1, PEX26, PEX12, GSC, CYP2R1, PIGV, HSPG2, RUNX2, PEX1, WDR35, VDR, TRIP11, PEX5, NEU1, NSDHL, PTCH1, COL2A1, PTH1R, DDRGK1, PEX6, GGCX, LONP1, CPLX1, DDR2, …
HP_ABNORMAL_ESOPHAGUS_MORPHOLOGY	cluster8	158	Up	0.004697859	171	ACD, FANCE, CYBA, SDHB, KIT, LIMK1, SOX3, APC, GPHN, ARHGAP31, FANCL, FGF20, NOP10, IFT80, STK11, RFWD3, PDGFRA, TCF4, TGFB3, TGFB2, ELN, BRIP1, FGFR2, GBE1, SAMD9, LAMA3, ZIC3, WRAP53, ADA2, CDKN1B, CHD7, WDR35, NHP2, SDHC, ACVRL1, PLA2G4A, PHGDH, SEMA3E, FANCF, PAH, WWOX, HLA-B, POLR1D, MEN1, CYBC1, RHBDF2, FANCG, YY1, DOCK6, SLX4, COL7A1, RAD21, ASCC1, WDR60, FANCB, SOX2, FANCI, IKZF1, LIPA, F…
HP_ABNORMAL_EYEBROW_MORPHOLOGY	cluster8	442	Up	0.010482474	470	WNT10B, SMS, APCDD1, KMT2D, PIGY, CCDC47, CTBP1, TMEM231, LRP1, PRRX1, FRMD4A, KCNAB2, RPS28, SGSH, KIFBP, AFF4, ARID1B, HEPHL1, CCNK, LTBP3, PNPLA6, EDA2R, CLP1, UBE3B, HR, STAG1, TWIST2, LPAR6, MED13L, TMEM138, MED25, ATP6V1B2, RAG2, PKP1, WRAP53, SMC1A, FGFRL1, KCNH1, PUS7, COLEC10, COX7B, KMT2A, NRAS, SHOC2, CHST3, BANF1, SF3B4, TTC7A, SOX11, BPTF, LSS, B9D1, TRIM32, HMGA2, KCNK4, WDR26, SPEC…
HP_ABNORMAL_EYELID_MORPHOLOGY	cluster8	955	Up	0.007206587	1024	TWIST1, CTBP1, PHF6, FRMD4A, FRG1, AMMECR1, KCNAB2, ARX, TCOF1, XPA, CLP1, UBE3B, STIL, MOGS, PKP1, NSD1, FGFR3, PUS7, SCN8A, CACNA1G, ARHGEF6, KMT2A, ADAMTS18, SHOC2, HCCS, SF3B4, WDR35, COL11A2, WWOX, BGN, BPTF, KCNK4, FGFR1, NECTIN1, CDK6, CEP57, ESS2, PIEZO2, KIT, IFT43, MRAS, SLX4, CST6, MITF, CHRNG, KMT2D, BBS4, TREX1, AFF2, BUB3, DHODH, ATRX, AKT3, ABCA12, FOXC2, H1-4, KDM6B, KRT25, TBR1, …
HP_ABNORMAL_FACIAL_SHAPE	cluster8	851	Up	0.008662871	901	TWIST1, FGFR3, CTBP1, CAMTA1, SLC6A8, PHF6, KCNJ1, NHEJ1, LMAN2L, NEB, KIF7, KRAS, SGSH, ARID1B, PTEN, SOX9, HEPHL1, TCF4, GPC3, RRAS2, UBE3B, PLPBP, UPF3B, CC2D2A, BRIP1, DDX11, COL2A1, ATRX, SETBP1, SIX1, TMEM138, CBL, TTC37, SALL4, BPNT2, GPR101, LTBP3, SMO, CHD7, COX7B, KMT2A, HCCS, PEX1, GLA, REN, FKBP10, COL11A2, NFIX, DHPS, MYH3, GFPT1, PTCH1, BPTF, RAF1, B9D1, MED12, COLQ, CCDC174, ORC6, …
HP_ABNORMAL_FOOT_MORPHOLOGY	cluster8	1070	Up	0.011468409	1140	TWIST1, CTBP1, PHF6, PIGH, INSR, FKRP, KCNAB2, ARHGAP31, RAB3GAP1, NEFL, UBE3B, FGFR2, ERGIC1, CTSB, TP63, WASHC5, EGR2, TMEM138, DYNC2LI1, RAG2, CHMP1A, NSD1, FGFR3, BPNT2, ARHGEF6, KMT2A, WDR35, CC2D2A, BGN, PTCH1, DSP, SEC23A, EMG1, ANOS1, VPS13A, B9D1, FGFR1, ARX, GAN, TTPA, NDUFAF6, DLG4, NT5C2, NECTIN1, ATP6AP2, ROR2, XRCC4, RAB33B, ESS2, BSCL2, PIEZO2, HSPB1, GNAS, IFT43, BBS2, RMRP, REEP1…
HP_ABNORMAL_FORM_OF_THE_VERTEBRAL_BODIES	cluster8	268	Up	0.006489741	278	TWIST1, FGFR3, SMARCAL1, CTBP1, GLI3, NPR2, GLB1, LIMK1, TCIRG1, HAAO, SGSH, INPPL1, TRAPPC2, PTEN, COMP, PTH1R, MAP3K7, LTBP3, FGFR1, ELN, FLNB, MMP13, COL2A1, MESP2, CHRNG, FGFRL1, MMP14, CHD7, HSPG2, CHST3, IFT43, PPIB, FKBP10, COL11A2, ACAN, PTCH1, RUNX2, SEC23A, B9D1, HDAC6, GJA1, PCYT1A, COL1A1, B3GALT6, RAI1, ROR2, SEMA3E, CCN6, RAB33B, HSPA9, PIEZO2, RMRP, TCTN2, FLI1, MAN2B1, PTCH2, FANC…
HP_ABNORMAL_GLIAL_CELL_MORPHOLOGY	cluster5	122	Up	0.013420304	131	MAPT, TYROBP, PAX2, TARDBP, C9orf72, GLI3, DNAJC13, THOC2, EIF2B3, SNCA, CHCHD10, ETFB, TSC2, EIF2B4, ERBB2, APC, RANBP2, CSF1R, NF2, NDUFB8, GBA, AIFM1, ATXN3, NARS2, ADH1C, POT1, STRADA, CHMP2B, MOCS2, SURF1, VCP, NGLY1, SNCAIP, LRRK2, PMS2, GRN, IFNG, TP53, MLH1, BMPR1A, ATXN2, EPCAM, TBK1, RELA, POLG, SDHA, PMPCA, BRAT1, TBP, ZNF335, SLC30A10, ATXN8OS, AP4M1, PSEN1, IDH2, TSC1, KCNT1, FUS, PR…
HP_ABNORMAL_HAIR_QUANTITY	cluster8	647	Up	0.011440127	692	WNT10B, KMT2D, ELMO2, EDARADD, RAG1, DSG1, INSR, FRMD4A, NKX6-2, CCDC141, KCNAB2, ARHGAP31, SGSH, TCOF1, ARID1B, PTEN, KRT81, RAB3GAP1, TP63, PNPLA6, EDA2R, KISS1, RRAS2, UBE3B, HR, MBTPS2, FLI1, NDUFS7, MED25, DYNC2LI1, RAG2, PKP1, CBL, SPRY4, TACR3, CHMP1A, KCNH1, FGF17, GJA1, SMO, CACNA1G, KMT2A, GNA11, SHOC2, BANF1, TERT, SF3B4, NR5A1, MT-ND4, TTC7A, DSP, BPTF, ATP7A, SEC23A, SRD5A3, TRIM32, …
HP_ABNORMAL_HAND_BONE_OSSIFICATION	cluster8	31	Up	0.012365076	33	CANT1, BGN, SLC35D1, PIGV, FLNB, TRPV4, EXTL3, RMRP, XYLT1, TRIP11, FLNA, BMPR1B, GPC4, PTCH1, HOXA13, TONSL, PTH1R, LONP1, GDF5, EBP, B3GALT6, DDR2, MBTPS1, IHH, PTCH2, CHST3, KIF22, SETD2, SLC10A7, GPC3, SUFU, MATN3, UFSP2
HP_ABNORMAL_HYPOTHALAMUS_PHYSIOLOGY	cluster6	33	Up	0.009621991	35	FGF8, WDR11, SEMA3A, BAP1, FLRT3, PDGFB, PROKR2, NSMF, PIK3CA, TERT, KISS1R, SMO, CCDC141, CHD7, SMARCE1, FGFR1, HS6ST1, DCC, FGF17, TRAF7, ANOS1, SMARCB1, SOX10, TRH, IL17RD, SUFU, SPRY4, DUSP6, TACR3, LHX3, AKT1, NF2, FEZF1, HESX1, PROK2
HP_ABNORMAL_ILEUM_MORPHOLOGY	cluster8	58	Up	0.012535215	62	PTCHD1, ACSL4, FANCE, FRMPD4, FANCG, FANCM, ZNF711, ERCC4, CLCN4, MAD2L2, SLX4, DLG3, FANCC, FANCL, GPC4, RFWD3, SYP, FTSJ1, DIS3L2, FOXF1, USP27X, GDI1, FANCI, RBM8A, DMD, UPF3B, SLC9A7, FANCD2, CNKSR2, RPS6KA3, BRIP1, MID2, FANCA, RELA, RAB39B, HCFC1, ARHGEF6, XRCC2, ALG13, TTC7A, CXorf56, AGTR2, TSPAN7, RAD51C, BRCA2, IQSEC2, MECP2, PAK3, UBE2T, USP9X, FANCF, ARX, MED12, PALB2, GPC3, ZNF41, BR…
HP_ABNORMAL_INTESTINE_MORPHOLOGY	cluster8	600	Up	0.009076227	661	EPCAM, KMT2D, CTBP1, SLC6A8, PRSS1, EDN3, CLCN4, INSR, KRAS, BLNK, KCNAB2, BACH2, ARID1B, STK11, STAT3, SPINK1, TCF4, ABCB1, POLG, MEFV, CASP10, CTLA4, BRIP1, ATRX, GPR35, MYLK, TMEM138, TYMP, TTC37, SALL4, SMO, CHD7, ARHGEF6, HCCS, PEX1, GLA, CCR1, MT-ND4, CCR6, TTC7A, MLH3, PTCH1, PTF1A, MSH2, MSH3, ATP7A, STX3, B9D1, PIK3CA, ARX, AP1B1, RUNX1, MT-TK, SETBP1, TFAP2A, CEP57, SEMA3E, CHST14, INPP…
HP_ABNORMAL_INVOLUNTARY_EYE_MOVEMENTS	cluster8	853	Up	0.008101297	908	GNB1, MICOS13, CTBP1, SLC12A6, PHF6, TCIRG1, NKX6-2, KCNJ13, KCNAB2, SLC13A5, ARID1B, RUBCN, REEP6, SLC38A8, KIAA1549, RNASEH2C, SAG, SPTBN2, PNPLA6, RRAS2, CLP1, ATP1A3, MAG, OSTM1, UBE3B, MC1R, NEFL, CC2D2A, ECHS1, SACS, BRIP1, NDUFS7, NDUFV2, ADSL, EGR2, TMEM138, SLC2A1, CRYGD, COL2A1, PCYT1A, SCN8A, CHMP1A, NSD1, ATM, OPA3, MTRR, PAX6, RDH12, CACNB4, PEX1, OPN1SW, WWOX, NFIX, OPN1MW, NDUFS3, …
HP_ABNORMAL_JAW_MORPHOLOGY	cluster8	806	Up	0.010388618	849	TWIST1, POLR1A, CTBP1, GLI3, SLC6A8, WNT10A, NEB, NEK9, LRP4, TCOF1, RAB3GAP1, SOX9, GPC3, RRAS2, OSTM1, UBE3B, UPF3B, FGFR2, BRIP1, MOGS, COL2A1, SIX1, MED25, NSD1, BPNT2, KCNH1, PUS7, GJA1, CHD7, HSPG2, CACNA1G, SH3BP2, GSC, BANF1, HCCS, PEX1, SF3B4, WDR35, CC2D2A, NFIX, MYH3, GFPT1, LGI4, PTCH1, RUNX2, BPTF, NUP133, NCAPG2, ATP7A, SEC23A, RAF1, EMG1, DGCR8, KCNK4, COLQ, FGFR1, ABAT, HDAC6, MYH…
HP_ABNORMAL_JOINT_MORPHOLOGY	cluster8	871	Up	0.007513427	938	TWIST1, KMT2D, POLR1A, IL2RA, SMARCAL1, CTBP1, GLI3, GLRA1, KCNJ1, ELP1, F7, KIF7, FKRP, BLNK, KCNAB2, MVK, ARID1B, PTEN, COMP, STAT3, LMNA, CLCN5, SOX9, HEPHL1, LMBR1, GPC3, RRAS2, MEFV, TP53, UPF3B, CASP10, BRIP1, TRPV4, COL2A1, ASAH1, MED25, DYNC2LI1, CBL, TCF12, SALL4, CHMP1A, NSD1, FGFR3, BPNT2, OPA3, FXYD2, GSC, SHOC2, DNAL4, GLA, FKBP10, COL11A2, CCR1, NFIX, BGN, CCR6, MYH3, LGI4, PTCH1, N…
HP_ABNORMAL_LARGE_INTESTINE_MORPHOLOGY	cluster5	191	Up	0.013865556	202	CHEK2, EPCAM, DOCK8, PIK3CA, SDHB, KIT, LIMK1, MINPP1, INSR, KEAP1, APC, BACH2, RECQL4, STK11, PDGFRA, PMS2, ABCB1, SALL4, ELN, CASP10, RIPK1, COX7B, MYH11, GPR35, AURKA, PTEN, MYLK, SALL1, AXIN2, TTC37, DLC1, TP53, HABP2, HCCS, BMPR1A, SDHC, AKT1, LRBA, TTC7A, MLH3, MSH2, MSH3, FLCN, LONP1, NCF4, CFTR, TRIP13, PALLD, TCF4, CDKN2A, POLR1D, RET, CTLA4, IL21, SH3KBP1, FOXE1, TFAP2A, RHBDF2, LMOD1, …
HP_ABNORMAL_LIBIDO	cluster6	19	Up	0.009278846	22	NSMF, TACR3, WDR11, CDH23, AIP, KISS1, FGF17, TAC3, PROKR2, ANOS1, CHD7, GNRH1, HS6ST1, FGFR1, KISS1R, DUSP6, MEN1, FSHB, PROK2, GNRHR, SPRY4, FGF8
HP_ABNORMAL_LOCALIZATION_OF_KIDNEY	cluster8	132	Up	0.008848718	137	RBM10, PAX2, SMS, KMT2D, FANCE, PORCN, NRIP1, DACT1, DHCR7, RAB3GAP1, LIMK1, FANCM, RFC2, ERCC4, FANCD2, RTTN, SMARCC2, SC5D, FANCL, RAF1, AFF4, ARID1B, DDX59, RBM8A, GTF2I, RFWD3, CCNQ, FGFR2, LRP4, SMARCD1, ELN, KRAS, EXTL3, DEAF1, PTPN11, ESCO2, BRIP1, CLIP2, RAB3GAP2, POR, HNF4A, PIK3R2, RAI1, GLI3, SALL4, VANGL1, CHD7, HRAS, MAFB, GREB1L, COLEC11, TBX22, SOX11, DKC1, ADAMTS3, RAD51C, PUF60, …
HP_ABNORMAL_LOCATION_OF_EARS	cluster8	616	Up	0.013515553	650	TWIST1, KMT2D, INSR, FRMD4A, KCNAB2, ARID1B, PTEN, SOX9, GPC3, RRAS2, UPF3B, NEB, KRAS, ADSL, SETBP1, TMEM138, MED25, CBL, PUS7, GJA1, COX7B, CACNA1G, KMT2A, ADAMTS18, SHOC2, RNASEH2A, SF3B4, CC2D2A, COL11A2, NFIX, DHPS, RAF1, IREB2, SRD5A3, B9D1, TRIM32, KCNK4, FGFR1, HDAC6, ORC6, HRAS, TFAP2A, CEP57, MRPS16, CHST14, CHRND, RPGRIP1, INPP5E, PIEZO2, BCOR, EDNRA, KCNH1, ESCO2, TCTN2, MRAS, PEX12, …
HP_ABNORMAL_LOWER_LIMB_BONE_MORPHOLOGY	cluster8	563	Up	0.009200108	593	POLR1A, SMARCAL1, CTBP1, GLB1, PHF6, TCIRG1, KCNAB2, ARHGAP31, ARID1B, PTEN, COMP, CLCN5, SOX9, LMBR1, TCF4, GPC3, TP53, FGFR2, BRIP1, TRPV4, COL2A1, TP63, TMEM138, IFT80, MED25, DYNC2LI1, RAG2, FGFR3, BPNT2, LTBP3, GJA1, LRP5, CHD7, KMT2A, PPIB, GLA, WDR35, CC2D2A, MYH3, EXT1, ATP7A, EMG1, B9D1, FGFR1, HDAC6, ORC6, SETBP1, MMP13, SLC35A2, ATP6AP2, ROR2, SEMA3E, PIGQ, RPGRIP1, RAB33B, INPP5E, PIE…
HP_ABNORMAL_LYMPHOCYTE_PHYSIOLOGY	cluster5	206	Up	0.010491829	232	MYSM1, DOCK8, SMARCAL1, RNU4ATAC, MPLKIP, NHEJ1, BLNK, BACH2, PIK3R1, CD81, MVK, IKBKB, CD79A, STAT3, TNFRSF13C, CD19, AICDA, GPC3, ALB, IRF2BP2, KRT1, CASP10, SLC39A4, RIPK1, MOGS, SFTPC, IGHM, CD79B, GPR35, ZAP70, GTF2H5, IGLL1, ADA2, TTC37, ATM, LRRC8A, TRNT1, CLCA4, BTK, SCARB2, RAG1, HYOU1, LAT, TERT, TNFRSF11A, TYK2, LRBA, ELANE, NFE2L2, IL4R, DCTN4, RREB1, CD40LG, MYD88, DGCR8, IKBKG, PSTP…
HP_ABNORMAL_METACARPAL_MORPHOLOGY	cluster8	138	Up	0.020394411	146	RSPRY1, GLI3, TCTN3, GDF5, RECQL4, COMP, MAP3K7, LTBP3, SETBP1, PEX7, FLNB, RPS6KA3, HHAT, TP63, PORCN, CPLANE1, RNU4ATAC, B3GALT6, FBLN1, NIPBL, IFT80, HOXD13, COG4, B3GLCT, TCF12, SALL4, BPNT2, MMP14, LRP5, CHST3, RUNX2, IFT52, BHLHA9, COL11A2, PTCH1, FLNA, PDE3A, SCARF2, TWIST2, HOXA13, LONP1, SHOX, BMP2, LBR, COL2A1, BMPR1B, PTHLH, FGFR1, DCHS1, CHSY1, LMBR1, RAB3GAP2, FIG4, SMC3, SMARCA2, GN…
HP_ABNORMAL_NEURAL_TUBE_MORPHOLOGY	cluster8	150	Up	0.010001244	162	CCL2, BMS1, RIPPLY2, FANCE, PORCN, GLI3, LIMK1, FANCM, PHGDH, RFC2, ERCC4, MASP1, FLNB, HAAO, SMARCC2, NOTCH3, SC5D, FANCL, RAF1, LIG4, ARID1B, WNT7A, ZIC1, RECQL4, GTF2I, RFWD3, INPP5E, KIF22, CCNQ, GDF6, PAX3, EP300, SMARCD1, MTR, HES7, DLL4, POLA1, LFNG, OFD1, ELN, VANGL1, B3GALNT2, IRF6, PTPN11, BRIP1, CUL7, CLIP2, COMT, AMER1, DACT1, SALL4, JMJD1C, COLEC10, IGF2, MAFB, TBX6, ITGB4, LARGE1, P…
HP_ABNORMAL_NIPPLE_MORPHOLOGY	cluster8	170	Up	0.016834446	180	SMS, RSPO2, IGF1R, PIGY, CCDC47, DHCR7, MPLKIP, MASP1, PTPRF, TUBB, INSR, FGFR1, KIFBP, KRAS, A2ML1, TP63, TCF4, COG7, GPC3, SETBP1, KISS1, RRAS2, ALG11, NUP188, TWIST2, PIGL, PORCN, AMER1, NIPBL, GNE, B3GLCT, GTF2H5, CBL, SPRY4, CHRNG, TACR3, FGF17, EDA, COX7B, WASF1, RFT1, ARHGAP31, NFIX, KANSL1, SMARCA2, PROK2, FRAS1, UBE2A, ADNP, TBX3, EDARADD, TMCO1, RAB3GAP2, ALG12, FIG4, SMC3, GTF2E2, ACOX…
HP_ABNORMAL_OVARIAN_PHYSIOLOGY	cluster6	73	Up	0.010793787	81	GALT, NPHP4, NOBOX, BMP15, POLG, FMR1, SDCCAG8, EIF2B3, CHD7, EIF2B4, NR5A1, FGFR1, B4GALNT1, IQCB1, DIAPH2, FSHR, NPHP3, FSHB, GNRHR, STAG3, FASLG, WDR11, KISS1, TAC3, FOXL2, EIF2B1, TWNK, PROKR2, ANOS1, PRLR, CASP10, FAS, AARS2, BNC1, POF1B, LARS2, RASGRP1, INVS, SPRY4, AIRE, TRAF3IP1, TACR3, CDH23, ATM, AIP, FGF17, SPIDR, POLR3H, PSMC3IP, MCM3AP, EIF2B5, NBN, TTI2, GNRH1, RIN2, CEP164, MCM8, B…
HP_ABNORMAL_PLATELET_AGGREGATION	cluster95	24	Up	0.01036055	26	GP1BB, ITGA2B, RASGRP2, GP9, DTNBP1, NBEAL2, KCNJ1, ITGB3, P2RY12, EPHB2, PLAU, BLOC1S3, GP1BA, PLA2G4A, THPO, RUNX1, GATA1, VWF, SH2B3, HPS6, GUCY1A1, FLI1, CALR, ABCG8, TBXA2R, CISD2
HP_ABNORMAL_PLATELET_COUNT	cluster5	284	Up	0.006570673	313	KMT2D, NHP2, SMARCAL1, ARHGEF1, ATRX, NHEJ1, RAG1, JAK2, ARHGAP31, FANCL, TERT, STAT5B, STAT3, RNASEH2C, ITGA2B, OSTM1, CASP10, BRIP1, ERBB3, RUNX1, PCCB, FLI1, ELANE, CD81, PNP, THPO, WRAP53, ADA2, TTC37, MPL, RNASEH2A, LAT, LRBA, MAD2L2, GATA1, SMARCD2, CFH, TNFSF11, TNFRSF13B, HLA-B, BCOR, CFI, MPIG6B, CTLA4, SLC7A7, CALR, AGK, GBA, IRF2BP2, VPS33A, DOCK6, MYSM1, SLX4, PCCA, ESCO2, DHFR, LACC1…
HP_ABNORMAL_PLATELET_FUNCTION	cluster95	43	Up	0.016434926	45	ITGA2B, LZTR1, SLC35A1, PTPN11, KCNJ1, MRAS, WIPF1, A2ML1, THPO, GATA1, RRAS2, RAF1, GP1BB, RASA2, FLI1, VWF, ITGB3, NRAS, WAS, GP1BA, RIT1, RASGRP2, GP9, DTNBP1, NBEAL2, P2RY12, CBL, EPHB2, PLAU, RRAS, BLOC1S3, SAMD9L, KRAS, PLA2G4A, RUNX1, SH2B3, HPS6, GNAS, SOS2, GUCY1A1, CALR, ABCG8, TBXA2R, SOS1, CISD2
HP_ABNORMAL_PLEURA_MORPHOLOGY	cluster5	69	Up	0.024153697	79	BCL6, IL12A, HLA-B, PRSS1, ELP1, MYD88, FCGR2B, BMP2, BCL2, RIT1, KIF11, PLVAP, NAB2, KEAP1, DICER1, FSHR, CTLA4, TSC1, MEFV, SPINK1, HLA-DRB1, SOX18, TNFRSF1A, C4A, IL12A-AS1, DNASE1, SERPINF2, IKZF1, GUSB, HELLPAR, DNASE1L3, UBAC2, PIEZO1, IL10, CCBE1, STAT4, GPR35, MST1, PRSS2, MIF, CBL, INHBA, PTPN22, IL23R, ERAP1, HFE, STAT6, CALCRL, CCR1, CFH, CD46, FLCN, ADAMTS3, IL6, SPP1, KLRC4, BTNL2, H…
HP_ABNORMAL_PYRAMIDAL_SIGN	cluster8	317	Up	0.007003121	336	SNX14, PDGFRB, CAMTA1, SLC1A4, MPLKIP, CLCN4, NKX6-2, PSAP, ERLIN1, ATXN8OS, EPCAM, NUBPL, PEX7, TPP1, MEFV, GCH1, MAG, IL12A-AS1, NEFL, SACS, VPS13C, GMPPB, PDYN, WASHC5, SLC2A1, RAB39B, MAPT, ARHGEF6, C19orf12, ADD3, REEP2, CCR1, MLH3, MSH2, EXT1, KLRC4, AP4E1, IREB2, KIF1A, TGM6, NUP62, PRNP, ARX, MORC2, SDHB, SLC33A1, TAF2, COQ2, GAN, TTPA, ATXN3, IL1RAPL1, NT5C2, RNF113A, CACNA1G, ATP6AP2, L…
HP_ABNORMAL_REFLEX	cluster8	1006	Up	0.013630752	1070	SLC1A4, MICOS13, ELP1, XPA, RAB3GAP1, RNASEH2C, LGI4, EPCAM, NEFL, ERCC3, CLP1, MAG, ADCY6, STIL, PLPBP, CC2D2A, PINK1, CRAT, SLC2A1, NDUFS7, WASHC5, UCHL1, EGR2, SLC52A3, CHMP1A, NSD1, SCN8A, CACNA1G, ARHGEF6, RDH12, TERT, CCR1, WWOX, MT-ATP8, LAMA2, NEB, IREB2, VPS13A, KIF1A, NUP62, SIGMAR1, KCNK4, ARX, DNMT1, GAN, TTPA, NT5C2, CDK6, PNPLA6, ATP6AP2, MT-TT, COQ2, SLC7A14, HSPB1, GNAS, REEP1, PH…
HP_ABNORMAL_RENAL_MORPHOLOGY	cluster8	787	Up	0.012052613	861	GNB1, PROKR2, KMT2D, SMARCAL1, GLI3, SLC34A1, SDCCAG8, KCNJ1, MICOS13, HAAO, INSR, ELP1, TSC2, AMMECR1, LRP4, KCNAB2, POMT1, FAN1, B4GAT1, ARID1B, PTEN, STK11, CLCN5, SOX9, NF1, GPC3, MEFV, OSTM1, STIL, CASP10, CTLA4, CC2D2A, BRIP1, INSL3, HOGA1, ATRX, MYLK, GATA3, MED25, DYNC2LI1, SLC9A3R1, TTC37, SALL4, CHD7, GNA11, MTRR, KRT17, PEX1, SF3B4, GLA, WDR35, REN, CCR1, CEP41, MT-ND4, MSH3, NCAPG2, S…
HP_ABNORMAL_RENAL_PHYSIOLOGY	cluster8	547	Up	0.016050857	614	GATM, SMARCAL1, BCS1L, SDCCAG8, KCNJ1, ELP1, TSC2, IL17F, AMMECR1, FAN1, CLCN5, NF1, MEFV, CASP10, CTLA4, KCNJ11, CC2D2A, BRIP1, GPR35, TMEM138, GATA3, RAG2, YAP1, CYP11B2, FXYD2, MTRR, GLA, REN, CCR1, MT-ND4, CCR6, GPC3, NDUFS3, NUP133, STX3, TRIM32, CFH, GRHPR, TCF4, BCOR, MT-TK, MOCOS, NPHS1, CFI, SLC7A7, HRAS, INS, GBA, IRF2BP2, SLC35A2, SLC37A4, MT-TT, XDH, CLCNKB, BSCL2, LMNB2, PDSS2, IFT43…
HP_ABNORMAL_SACRUM_MORPHOLOGY	cluster61	104	Up	0.004047399	111	CCL2, SHANK3, CTBP1, TBXT, LIMK1, RFC2, MNX1, HAAO, RTTN, FGF20, LIG4, ARID1B, WNT7A, GTF2I, GDF6, FGFR2, BMPER, YWHAE, PAM16, SETBP1, SLC26A2, ELN, VANGL1, NSD2, DVL1, EXTL3, KIF15, COX7B, CLIP2, FGFR3, FUCA1, FGFRL1, FZD2, FLNB, ERF, KMT2A, PDGFRB, HCCS, TBX6, NOTCH3, SMC1A, DHPS, ENPP1, HLA-B, KANSL1, AEBP1, NCAPG2, NELFA, KCNK9, DVL3, GDF3, HOXA13, VANGL2, CPLX1, NSUN2, ROR2, OTUD6B, DCHS1, K…
HP_ABNORMAL_SCALP_MORPHOLOGY	cluster8	264	Up	0.018006058	279	TWIST1, APCDD1, CTBP1, KLHL24, PPP1CB, MPLKIP, ARID1A, MYO18B, B4GALT7, KRT17, FRMD4A, CEP152, STAG2, TCOF1, PEX19, ARID1B, LSS, GDF6, A2ML1, CDH3, TP63, LAMA3, CCNK, COG7, LIG4, RRAS2, SRCAP, BRCA1, KRT74, DPM2, SLC39A4, SLCO2A1, SETD2, LPAR6, MED13L, EMC1, RNU4ATAC, B3GALT6, NIPBL, MED25, GNE, GTF2H5, SMC1A, TSC1, NSD1, FGFR3, FGFRL1, KIFBP, SHOC2, HSPG2, TERT, NHP2, TTC7A, RHOA, KANK2, TBX15, …
HP_ABNORMAL_SERUM_INTERFERON_LEVEL	cluster17	8	Up	0.005069866	9	IFIH1, SP110, TREX1, RNASEH2A, SAMHD1, RNASEH2C, ADAR, STAT1, RNASEH2B
HP_ABNORMAL_SERUM_INTERLEUKIN_LEVEL	cluster17	5	Up	0.019270825	6	SP110, RASGRP1, CASP10, FAS, PRKCD, FASLG
HP_ABNORMAL_SHAPE_OF_THE_FRONTAL_REGION	cluster8	303	Up	0.018372599	320	SNX14, FGFR3, LRP4, NPR2, KCNJ1, GJA5, TCIRG1, KIF7, KCNAB2, WDR35, PAFAH1B1, FBN2, FANCL, DDX59, FGFR2, EDA2R, FLNB, CTSK, NXN, BRIP1, KRAS, POLE, CBL, NSD1, EPB41, IFT122, GJA1, RUNX2, BGN, CHRNA7, PTCH1, NCAPG2, SEC23A, TBX15, HRAS, ROR2, HMGA2, FGFR1, HDAC6, POLR1D, SPECC1L, CYP27B1, DENND5A, SETBP1, RAI1, MMP2, CEP57, MTOR, EDARADD, GATAD2B, IFT43, SLX4, FLI1, PTCH2, PIK3CA, DVL1, INPPL1, NR…
HP_ABNORMAL_SIZE_OF_THE_PALPEBRAL_FISSURES	cluster8	225	Up	0.015143595	233	SNX14, LIFR, KMT2D, FANCE, PIGY, RNU4ATAC, GPC6, LIMK1, TRMT1, PHF6, CLCN4, MASP1, TUBB, KRAS, KAT6B, ARX, FANCL, RFWD3, FOXG1, FTSJ1, CCNK, COG7, CLP1, ELN, UBE3B, UPF3B, MED12, BRCA1, HHAT, BRIP1, MOGS, PYCR1, ATR, POLR1A, RAB39B, HCFC1, CHD4, SALL4, FZD2, GJA1, SMO, COLEC10, CACNA1G, ARHGEF6, KMT2A, HSPG2, SLC6A17, COLEC11, CXorf56, RHOA, MAFB, AUTS2, TXNL4A, KANSL1, ABCC9, SMARCA2, INTS1, SCA…
HP_ABNORMAL_TENDON_MORPHOLOGY	cluster8	610	Up	0.008387411	647	VPS11, NEB, FKRP, KCNAB2, POMT1, FHL1, LMNA, LMBR1, EPCAM, GPC3, KISS1, ADCY6, UPF3B, KCNJ11, ERGIC1, ATRX, SLC1A2, MED25, SPRY4, TRAK1, TACR3, CHMP1A, FGF17, GSC, BANF1, FKBP10, COL11A2, BGN, CCR6, TPM2, MLH3, GFPT1, LGI4, MSH2, NUP133, NCAPG2, MEGF10, TNNT1, GJA1, SDHB, PI4KA, GAN, NT5C2, HRAS, RNF113A, SETBP1, SLC35A2, TFAP2A, ROR2, CHST14, CHRND, BSCL2, PIEZO2, BCOR, UCHL1, COL6A1, ESCO2, CRY…
HP_ABNORMAL_TESTIS_MORPHOLOGY	cluster8	749	Up	0.012344026	814	TAF4B, TWIST1, PROKR2, KMT2D, CTBP1, CHD7, PHF6, DAZ4, CCDC141, KCNAB2, TCOF1, B4GAT1, ARID1B, PTEN, REEP6, RAB3GAP1, KIAA1549, TCF4, GPC3, PNPLA6, KISS1, RRAS2, CLP1, MEFV, UPF3B, BRIP1, KRAS, INSL3, ATRX, MYLK, STS, DYNC2LI1, CBL, SPRY4, DMRT1, TACR3, FGF17, GSC, SHOC2, GLI2, RDH12, HCCS, PEX1, WDR35, CC2D2A, CCR1, NFIX, MEIOB, RAF1, ANOS1, DGCR8, TRIM32, CCDC174, FGFR1, FAM111A, ORC6, HESX1, D…
HP_ABNORMAL_THROMBOCYTE_MORPHOLOGY	cluster5	317	Up	0.00564149	347	STIM1, KMT2D, NHP2, SMARCAL1, ARHGEF1, ATRX, KCNJ1, NHEJ1, RAG1, JAK2, ARHGAP31, FANCL, TERT, STAT5B, STAT3, RNASEH2C, RRAS2, ITGA2B, OSTM1, CASP10, BRIP1, ERBB3, RUNX1, PCCB, FLI1, ELANE, CD81, PNP, THPO, WRAP53, ADA2, TTC37, DTNBP1, MPL, RNASEH2A, ITGB3, LAT, LRBA, MAD2L2, GATA1, SMARCD2, CFH, TNFSF11, TNFRSF13B, HLA-B, BCOR, TP53, CFI, MPIG6B, CTLA4, SLC7A7, CALR, AGK, HPS3, GBA, IRF2BP2, VPS3…
HP_ABNORMAL_TOENAIL_MORPHOLOGY	cluster5	128	Up	0.008894316	135	SLC35D1, SHANK3, ATP6V1B2, LIMK1, KLHL24, COL7A1, RFC2, PPP1CB, EDARADD, ARID1A, CSTB, SMARCC2, IL17F, GPC4, RAB3GAP1, IL17RC, FLT4, WDR35, ARHGAP31, INPPL1, MSX1, LIG4, NOP10, COL17A1, AFF4, GTF2I, PPP2R5D, WDR19, IFT52, LRP4, DPF2, SMARCD1, HRAS, ELN, SCN9A, CLIP2, CRKL, NPM1, PORCN, DYNC2LI1, WRAP53, RETREG1, IFT122, EZH2, SHOC2, DPH1, WNK1, IFT43, WNT10A, NOTCH1, SOX11, BCR, PLCD1, GJC2, GLI1…
HP_ABNORMAL_TONGUE_MORPHOLOGY	cluster50	228	Up	0.012758403	249	SNX14, SLC26A4, LIFR, PIK3CA, CCDC47, CSNK2B, GLI3, DHCR7, TMEM231, LIMK1, SH3TC2, ARID1A, PRRX1, FKRP, TCTN3, AFF4, DDX59, IFT80, IL36RN, MYMK, FOXG1, CRPPA, COG7, MT-TE, GPC3, SETBP1, ELN, SLC6A19, CEP55, GMPPB, COL2A1, ATRX, MED13L, CPLANE1, LAMA3, MED25, ATP6V1B2, PKP1, CLIC2, FZD2, KCNH1, LIMS2, TBCK, TSHR, WDR35, CC2D2A, ABCC9, PLCB4, IFT140, ACVRL1, TELO2, ROR2, COL11A2, GPR101, POLR1D, TM…
HP_ABNORMAL_TRABECULAR_BONE_MORPHOLOGY	cluster5	29	Up	0.02131938	30	TNFRSF11A, PORCN, NOTCH2, VDR, TERT, CYP2R1, NHP2, RTEL1, SLC29A3, ENPP1, NOP10, PARN, TNFRSF11B, CLCN5, USB1, ZMPSTE24, TINF2, CTC1, LMNA, DKC1, SLC34A3, DMP1, NPM1, CYP27B1, TERC, WRAP53, AMER1, PTH1R, TCIRG1, TRPV4
HP_ABNORMAL_TRACHEA_MORPHOLOGY	cluster8	122	Up	0.004307627	131	RSPO2, FANCE, CYBA, WNT3, DHCR7, LIMK1, SOX3, FANCM, RFC2, ERCC4, FLNB, HAAO, PCNT, FANCL, FGF20, NOP10, AFF4, WNT7A, GTF2I, RFWD3, TONSL, NCF2, SOX9, FGFR2, BMPER, MAP3K7, ELN, HYLS1, EXTL3, BRIP1, FBN2, FGFR1, COL2A1, CLIP2, HESX1, NPM1, EMC1, SLC26A2, AMER1, ZIC3, WRAP53, MYCN, LTBP3, CHD7, RPL5, EHMT1, PDGFRB, TCOF1, ERF, GMNN, DCHS1, NOTCH3, SLC26A4, RAD51C, BRCA2, SEMA3E, FANCF, WDR26, KCNJ…
HP_ABNORMAL_UMBILICUS_MORPHOLOGY	cluster8	223	Up	0.009968353	237	ABCC9, RIPPLY2, FANCE, MSX1, GPC6, LIMK1, GLRA1, MPLKIP, MASP1, STXBP1, GPHN, FANCL, CHST14, ARID1B, RFWD3, MAPRE2, OCRL, GPC3, HES7, ELN, GUSB, SRCAP, BRIP1, MYH11, MED13L, PORCN, MYLK, B3GLCT, GTF2H5, GLI3, SALL1, CHRNG, FZD2, CHD7, HSPG2, PRDM5, GMNN, NSDHL, AEBP1, HESX1, RREB1, ATP7A, DGCR8, FRAS1, PHGDH, FANCF, ADNP, ROR2, NECTIN1, LBR, GJA1, MESP2, ADAMTS2, SCN2A, LHX3, EOGT, SNIP1, SHANK3,…
HP_ABNORMAL_UPPER_LIMB_BONE_MORPHOLOGY	cluster8	352	Up	0.017181567	372	SHOX, TWIST1, CTBP1, GLI3, PDGFRB, LIMK1, GJA5, B4GALT7, LRP4, ARHGAP31, FANCL, AFF4, ARID1B, PTEN, COMP, MMP13, AMMECR1, MAP3K7, LTBP3, GPC3, RRAS2, PEX7, ELN, FLNB, NXN, BRIP1, FGFR2, TP63, ATR, PORCN, IFT80, HOXD13, TCF12, CHRNG, SALL4, FGFR3, FGFRL1, BPNT2, MMP14, BMP2, SMO, LRP5, CHD7, GSC, CHST3, BANF1, RUNX2, SF3B4, GDF5, MYH3, PTCH1, EXT1, BPTF, USP9X, TBX15, PIEZO2, ROR2, COL2A1, FGFR1, …
HP_ABNORMAL_URETER_MORPHOLOGY	cluster8	113	Up	0.013730214	118	FANCE, COL18A1, RIPK4, FANCM, ERCC4, DMXL2, STXBP1, FANCL, SOX17, ZMPSTE24, RFWD3, NDUFAF3, TBX18, GPC3, SMC3, SETBP1, HPSE2, PIGT, SPINT2, AXIN1, BRIP1, CEP55, B9D2, LHX1, RNU4ATAC, MYH11, AVPR2, WDPCP, PORCN, MYLK, DYNC2LI1, B3GLCT, ACTG2, PIGP, KIF14, VANGL1, CC2D2A, ITGB4, ITGA6, RAD51C, BRCA2, GLI1, EVC, FANCF, HNF1B, NPHP3, NAA10, GNAO1, SCN2A, TMEM216, PLD1, FIBP, BRCA1, CHRM3, SLC25A22, C…
HP_ABNORMAL_URETER_PHYSIOLOGY	cluster8	145	Up	0.018843031	156	PAX2, EFEMP2, KMT2D, NRIP1, COL18A1, SHANK3, JAG1, NKX2-1, DACT1, DHCR7, LIMK1, RFC2, PSMD12, MNX1, SDHAF1, HAAO, SOX17, AFF4, SDHA, GTF2I, CCNQ, TBX18, FGFR2, MAP3K7, WDR62, MCPH1, ARNT2, SETBP1, SIX5, ELN, STIL, EYA1, CTLA4, CDK5RAP2, PYCR2, CLIP2, METTL5, COMT, HPSE2, NIPBL, PIGL, SALL1, ACTG2, CHD4, SALL4, SH2B1, JMJD1C, PAX6, SIX1, VANGL1, NCAPD3, FBLN5, GREB1L, FLNA, CEP135, BICC1, KANSL1, …
HP_ABNORMAL_VERTEBRAL_MORPHOLOGY	cluster8	343	Up	0.007197537	370	TWIST1, KMT2D, FGFR3, SMARCAL1, CTBP1, GLI3, TBXT, NPR2, GLB1, LIMK1, MYH3, PHF6, TCIRG1, HAAO, FKRP, SGSH, INPPL1, TRAPPC2, NTN1, AFF4, FSHR, PTEN, COMP, PTH1R, SOX9, MAP3K7, LTBP3, GPC3, FGFR1, ELN, FLNB, CTSK, FGFR2, MMP13, COL2A1, MESP2, CHRNG, SALL4, FGFRL1, MMP14, LRP5, CHD7, HSPG2, CHST3, IFT43, PPIB, DNAL4, WDR35, FKBP10, COL11A2, NR5A1, ACAN, NSDHL, PTCH1, KANSL1, RUNX2, SEC23A, B9D1, HR…
HP_ABNORMALITY_OF_BONE_MARROW_CELL_MORPHOLOGY	cluster5	147	Up	0.014757463	161	ACD, MYSM1, NHP2, CBL, TERT, TCIRG1, NOP10, UBE2T, STAT5B, LIG4, RARA, OSTM1, CASP10, PCCB, SLCO2A1, TBXAS1, ATR, DYNC2LI1, WRAP53, PML, ADA2, GP1BA, GNA14, MTRR, MPL, PRF1, RNASEH2A, SCARB2, COQ2, CALR, LRBA, MAD2L2, CCND1, EVC, TNFSF11, NAXD, RUNX1, BCOR, TP53, MAN2B1, MPIG6B, GATA1, GBA, TCN2, NRAS, IRF2BP2, SH2B3, FANCC, RFXAP, VPS33A, CD28, FARSB, GATA2, ZBTB16, PCCA, FLI1, DHFR, TINF2, FASL…
HP_ABNORMALITY_OF_BONE_MINERAL_DENSITY	cluster8	457	Up	0.005664989	498	BMS1, SMS, GATM, SLC39A14, SMARCAL1, SLC34A1, PDGFRB, LIMK1, SDCCAG8, KCNJ1, TCIRG1, MPLKIP, MTAP, B4GALT7, FGFR1, WDR35, MMP13, SGSH, ESR1, FBN2, FANCL, GNAS, TERT, FSHR, RAB3GAP1, CLCN5, WRN, KISS1, OSTM1, ELN, SOST, DPM2, PWAR1, BRIP1, PCCB, NDUFAF1, RRM2B, GPR35, FGF23, WRAP53, SPRY4, STAT3, TACR3, SLC9A3R1, HAMP, FGF8, FUT8, FGF17, MMP14, HSD3B2, IFT122, LRP5, ALDH18A1, GNA11, MTRR, BANF1, R…
HP_ABNORMALITY_OF_CONNECTIVE_TISSUE	cluster8	1158	Up	0.008401934	1252	KRT14, VPS11, ELMO2, GLRA1, KCNJ1, INSR, IL17F, FKRP, KCNAB2, EPCAM, ADCY6, UPF3B, CASP10, KCNJ11, ERGIC1, MYLK, SPRY4, SLC13A5, STAT3, TACR3, CHMP1A, FGF17, RDH12, HCCS, DMD, WDR35, COL11A2, BGN, CCR6, TTC7A, GFPT1, NEB, NUP133, LAMC2, FGFR1, USH1C, NT5C2, FHL2, FGFR3, ROR2, SMCHD1, XRCC4, AMHR2, ESS2, BSCL2, SLC7A14, PIEZO2, GNAS, BCOR, LMNB2, ESCO2, SLX4, GLB1, SUFU, GNRHR, SELENON, CHRNG, KMT…
HP_ABNORMALITY_OF_CRANIAL_SUTURES	cluster8	260	Up	0.017888457	272	TWIST1, PDGFRB, SLC12A6, MPLKIP, PDX1, KCNAB2, WDR35, AFF4, PTEN, FOXG1, FGFR2, KCNJ11, MAP3K7, FGFR1, CTSK, COL1A2, KRAS, ADSL, STAT3, FGFR3, BPNT2, MMP14, IFT122, SMO, ALDH18A1, ORC6, BANF1, RUNX2, PPIB, REN, FKBP10, KANSL1, ATP7A, FAM111A, DCHS1, COL1A1, SPECC1L, CYP27B1, RNF113A, SETBP1, SLC35A2, MMP2, ROR2, USP7, CHST14, CEP120, IFT43, ESCO2, MAN2B1, MEGF8, SKI, MIR140, ARVCF, SLC39A8, KLHL7…
HP_ABNORMALITY_OF_DENTAL_STRUCTURE	cluster8	254	Up	0.010311913	277	PLEC, LIFR, CCDC8, DHCR7, ELMO2, LIMK1, PPP1CB, EDARADD, TCIRG1, MPLKIP, IL17F, IL17RC, WDR35, MMP13, CEP152, NOP10, NF1, TERT, PTEN, DDX59, LAMA3, CDH1, ELN, KRAS, PWAR1, COX7B, SLC10A7, ATR, TTC7A, PORCN, ELANE, COL1A1, GTF2H5, WRAP53, RAI1, KRT14, SLC13A5, TSC1, IFT122, EDA, ENPP1, GJA1, SHOC2, HCCS, RUNX2, PPIB, IFT52, NHP2, ITGB4, ITGA6, UROS, CCR6, RHOA, LAMC2, RREB1, MYO7A, ERCC8, SEC23A, …
HP_ABNORMALITY_OF_DIGESTIVE_SYSTEM_MORPHOLOGY	cluster8	786	Up	0.010418479	866	EPCAM, KMT2D, CTBP1, SLC6A8, PRSS1, EDN3, CLCN4, INSR, KRAS, BLNK, KCNAB2, POMT1, BACH2, ARHGAP31, ARID1B, STK11, STAT3, SPINK1, TCF4, ABCB1, POLG, MEFV, CASP10, CTLA4, BRIP1, ATRX, GPR35, MYLK, TMEM138, TYMP, TTC37, SALL4, SMO, CHD7, ARHGEF6, HCCS, PEX1, GLA, WDR35, CCR1, MT-ND4, CCR6, TTC7A, MLH3, PTCH1, PTF1A, MSH2, NUP133, LAMC2, MSH3, ATP7A, STX3, B9D1, PIK3CA, ARX, AP1B1, RUNX1, MT-TK, ERBB…
HP_ABNORMALITY_OF_EARLOBE	cluster126	68	Up	0.01396332	76	ZEB2, SMS, PIGY, CDH11, PIK3CA, EFTUD2, RBM10, SMARCD1, PTPRF, B4GALT7, DOCK7, ELN, PCNT, FLI1, FIG4, CEP152, ESCO2, FGD1, PLK4, GLI3, MLXIPL, VPS13B, COL3A1, DHCR24, RBBP8, PLAGL1, HRAS, POLR3A, UGDH, ARVCF, NOTCH2, RDH11, LMNA, ATRIP, PHF6, TBX1, BRAF, COX7B, CRKL, COMT, MAPK1, HBA1, KCTD1, JMJD1C, AHDC1, GJA1, GRIA3, ATR, TRAIP, HCCS, SEC24C, ABHD5, CENPJ, HIRA, BMP4, BCR, HYMAI, RREB1, IL1RAP…
HP_ABNORMALITY_OF_EPIPHYSIS_MORPHOLOGY	cluster8	214	Up	0.006240633	227	CCN6, RSPRY1, DYNC2LI1, SMARCAL1, CTBP1, RNU4ATAC, PRDM5, BMPR1B, SDCCAG8, MGP, MMP13, CEP152, IFT172, ESR1, TRAPPC2, GDF5, EIF2AK3, PEX16, NPHP3, COMP, CLCN5, LTBP3, PEX7, FLNB, RPS6KA3, CTSK, SHOX, GUSB, SCN9A, SRCAP, FGF9, SLCO2A1, PIGL, COL2A1, SLC10A7, ATR, B3GALT6, COG4, SALL1, FGFR3, FGFRL1, FZD2, CYP2R1, CHST3, ORC6, DYM, HSPG2, PEX26, RUNX2, IFT52, PEX1, WDR60, COL11A2, PEX5, ACAN, NSDHL…
HP_ABNORMALITY_OF_ESOPHAGUS_PHYSIOLOGY	cluster8	524	Up	0.01013277	552	PPM1D, CCDC47, CTBP1, DNAJC13, LIMK1, LBR, NEB, ELP1, FMR1, KCNAB2, GPHN, GBA, SLC13A5, ATXN8OS, AFF4, FOXG1, FGFR3, TCF4, COG7, SLC6A9, ELN, ADCY6, CNKSR2, STAG1, SACS, SLC1A2, TBP, SYT14, ATRX, RRM2B, TK2, PRPH, GNAQ, SMC1A, SLC52A3, TYMP, CHMP1A, FGFRL1, MAPT, CHD7, SCN8A, PDP1, FAM13A, STN1, SYNJ1, SNCA, ADD3, CDKL5, CLCN1, PCNA, WWOX, NFIX, CCR6, CHRNA1, GFPT1, TRAK1, VAPB, POLG2, PRKCSH, NC…
HP_ABNORMALITY_OF_FACIAL_SKELETON	cluster8	946	Up	0.013018105	1011	TWIST1, CTBP1, WNT10A, AMMECR1, TCOF1, RAB3GAP1, CD19, DNAH1, UBE3B, UPF3B, SOST, SIX3, FGFR2, MOGS, COL2A1, NSD1, FGFR3, BPNT2, PUS7, CACNA1G, HCCS, SF3B4, WDR35, CC2D2A, BGN, GFPT1, PTCH1, NEB, RUNX2, BPTF, NUP133, SEC23A, EMG1, KCNK4, FGFR1, FAM111A, MYH8, NECTIN1, ICOS, CEP57, ESS2, BSCL2, PIEZO2, IFT43, ESCO2, MRAS, SLX4, MECP2, INSR, OCLN, GLB1, POMGNT1, CHRNG, CCDC65, NFIX, BUB3, DHODH, NA…
HP_ABNORMALITY_OF_FEMUR_MORPHOLOGY	cluster8	216	Up	0.004193631	225	CCN6, ABCC9, LIFR, FANCE, RSPRY1, POLR1A, SMARCAL1, CCDC47, RNU4ATAC, GLI3, GLB1, TCIRG1, B4GALT7, SMARCC2, TRAPPC2, FANCL, ARID1B, EIF2AK3, NGLY1, RBM8A, RFWD3, COMP, CLCN5, SOX9, GPC6, LTBP3, TP53, SETBP1, SMARCD1, TGFB3, SLC26A2, FLNB, SHOX, COL2A1, GDF5, BRIP1, MMP13, SLC10A7, B3GALT6, COG4, FGFR3, CHD4, FZD2, ENPP1, CHD7, CYP2R1, HSPG2, RUNX2, GLA, TRIP11, CANT1, COL11A2, TNFRSF11A, PLOD2, A…
HP_ABNORMALITY_OF_GLOBE_LOCATION	cluster8	759	Up	0.013008721	808	STIM1, TWIST1, PROKR2, FGFR3, CTBP1, CAMTA1, PHF6, INSR, NEB, KIF7, KRAS, BLNK, LRP4, KCNAB2, WDPCP, ARID1B, PTEN, RAB3GAP1, SOX9, TCF4, GPC3, KISS1, RRAS2, CLP1, CTLA4, CC2D2A, SIX3, FGFR2, BRIP1, COL2A1, ATRX, MED25, CBL, TCF12, SPRY4, STAT3, TACR3, TTC37, SALL4, NSD1, BPNT2, KCNH1, FGF17, PUS7, CHD7, COLEC10, COX7B, CACNA1G, SH3BP2, KMT2A, GSC, TGIF1, SHOC2, GLI2, BANF1, COL11A2, BGN, DHPS, PT…
HP_ABNORMALITY_OF_HUMORAL_IMMUNITY	cluster5	198	Up	0.012719571	234	MYSM1, DOCK8, SMARCAL1, RNU4ATAC, MPLKIP, NHEJ1, BLNK, BACH2, PIK3R1, CD81, MVK, IKBKB, CD79A, STAT3, TNFRSF13C, CD19, AICDA, GPC3, ALB, IRF2BP2, KRT1, C1QA, CASP10, RIPK1, MOGS, SFTPC, IGHM, C4A, CD79B, GPR35, ZAP70, GTF2H5, IGLL1, ADA2, TTC37, C8B, ATM, LRRC8A, TRNT1, CLCA4, C4B, BTK, SCARB2, RAG1, HYOU1, LAT, TERT, TNFRSF11A, TYK2, LRBA, ELANE, NFE2L2, C6, IL4R, DCTN4, CD40LG, MYD88, IKBKG, CF…
HP_ABNORMALITY_OF_IMMUNE_SERUM_PROTEIN_PHYSIOLOGY	cluster17	13	Up	0.006841124	15	IFIH1, SP110, TREX1, RNASEH2A, SAMHD1, CASP10, RNASEH2C, FAS, PRKCD, RASGRP1, NFKBIA, ADAR, STAT1, RNASEH2B, FASLG
HP_ABNORMALITY_OF_JOINT_MOBILITY	cluster8	951	Up	0.007217244	1008	TWIST1, VPS11, CTBP1, FKRP, KCNAB2, RAB3GAP1, PTH1R, HEPHL1, LGI4, EPCAM, ADCY6, UPF3B, KCNJ11, ERGIC1, COL2A1, DYNC2LI1, SPRY4, STAT3, TACR3, CHMP1A, NSD1, FGFR3, FGF17, SF3B4, COL11A2, BGN, CCR6, GFPT1, PTCH1, NEB, NUP133, SEC23A, MYH8, PCYT1A, GAN, DLG4, NT5C2, MMP13, ROR2, BSCL2, PIEZO2, BCOR, IFT43, ESCO2, MRAS, GLB1, GNRHR, SELENON, CHRNG, KMT2D, WDR11, TREX1, HGSNAT, DHODH, DDX3X, ANTXR2, …
HP_ABNORMALITY_OF_LIMB_EPIPHYSIS_MORPHOLOGY	cluster8	88	Up	0.004869114	94	CCN6, RSPRY1, SMARCAL1, CTBP1, RNU4ATAC, INPP5K, SIL1, MGP, PCNT, ERCC6, NF2, IFT172, TBX4, EIF2AK3, COMP, TONSL, KIF22, SLC39A13, SRP54, FLNB, EP300, COL9A1, NSD2, RPS6KA3, GDF5, DVL1, SRCAP, KIF15, CHST3, ATR, GPX4, COL1A2, B3GALT6, COG4, RMRP, SALL1, FGFR3, FGFRL1, FZD2, NPR2, RUNX2, IFT52, COL2A1, COL11A2, ACAN, ERCC8, TRPS1, DVL3, IFT140, CPLX1, CREBBP, NKX3-2, IFIH1, MATN3, DYM, GNPTG, KCNH…
HP_ABNORMALITY_OF_LONG_BONE_MORPHOLOGY	cluster8	540	Up	0.0063816	575	TWIST1, POLR1A, FGFR3, SMARCAL1, CTBP1, SDCCAG8, TCIRG1, MTAP, KIF7, AMMECR1, LRP4, COMP, MMP13, PTH1R, CLCN5, SOX9, LMBR1, TCF4, GPC3, TP53, OSTM1, SOST, FGFR2, BRIP1, COL2A1, MED25, DYNC2LI1, RAG2, SALL4, NSD1, BPNT2, KCNH1, LTBP3, GJA1, SMO, LRP5, CHD7, HSPG2, GSC, PEX1, SF3B4, WDR35, CC2D2A, FKBP10, COL11A2, NEB, EXT1, RUNX2, BPTF, ATP7A, USP9X, FGFR1, HDAC6, FAM111A, ORC6, PCYT1A, GAN, SETBP…
HP_ABNORMALITY_OF_LOWER_LIMB_JOINT	cluster8	508	Up	0.007675372	538	KMT2D, POLR1A, SMARCAL1, CTBP1, GLI3, GLRA1, KIF7, ARID1B, PTEN, COMP, CLCN5, SOX9, GPC3, BRIP1, COL2A1, DYNC2LI1, CHMP1A, NSD1, BPNT2, GSC, NFIX, MYH3, LGI4, NEB, EXT1, BPTF, ATP7A, COLQ, MYH8, SDHB, ORC6, GAN, NT5C2, MMP13, SLC35A2, CCN6, CEP120, RAB33B, UCHL1, COL6A1, REEP1, ESCO2, SLX4, GLB1, BCOR, INPPL1, KIF5A, BRAF, RAD21, CAPN3, DHODH, GABRG2, ATRX, PSMB8, FANCA, WDR60, DSTYK, SLC39A14, A…
HP_ABNORMALITY_OF_MOUTH_SHAPE	cluster8	200	Up	0.01887897	214	LIFR, ABCC8, PIGY, CCDC47, CSNK2B, CTBP1, RNU4ATAC, MASP1, PDX1, SC5D, STRADA, AFF4, KCNJ11, RPS6KA3, PARS2, SRCAP, NXN, PWAR1, CLTC, ADAM22, MED13L, NIPBL, RAI1, HRAS, SMC1A, STAT3, CHRNG, FGFRL1, FZD2, MEF2C, PUS7, HSPG2, COLEC11, SLC9A6, KANSL1, INTS1, NCAPG2, DGCR8, TMEM237, UBE2A, KIF1A, AKT1, TELO2, ROR2, HMGA2, COLQ, NPAP1, CCDC174, DCHS1, TRIP12, EIF2S3, FAM149B1, DENND5A, SMC3, OGT, ERF,…
HP_ABNORMALITY_OF_MOUTH_SIZE	cluster8	289	Up	0.012478563	305	PPM1D, SMS, CAMTA1, LIMK1, B4GALT7, KLHL15, PRRX1, KCNAB2, PAFAH1B1, TCOF1, ARID1B, TCF4, AMMECR1, LTBP3, COG7, GPC3, ELN, UBE3B, MED12, STAG1, CC2D2A, MYH3, DDX11, TWIST2, ADSL, MED13L, ATP6V1B2, CHRNG, BPNT2, KCNH1, BMP2, GJA1, GSC, ORC6, SF3B4, COL11A2, NFIX, SOX11, SEC23A, AP4E1, RAF1, PIEZO2, ROR2, KCNK4, HDAC6, POLR1D, TRIP12, SNIP1, ZMYND11, SETBP1, SMARCA2, MTOR, CHST14, SRCAP, GATAD2B, W…
HP_ABNORMALITY_OF_NEURONAL_MIGRATION	cluster8	346	Up	0.012991425	360	GNB1, RD3, FGFR3, CAMTA1, TMEM231, CDK6, LMAN2L, KLHL15, STS, KCNJ13, POMT1, B4GAT1, KIFBP, PTEN, CLP1, LARGE1, KIF11, IFT140, STIL, GMPPB, ATR, TMEM138, PCYT1A, ERMARD, SMO, WDR4, ADD3, PEX1, TUBA8, ZNF335, PAX6, FKTN, CEP135, KANSL1, NUP133, AIPL1, KNL1, ZSWIM6, CRB2, SRD5A3, PEX6, B9D1, PHGDH, EML1, WDR26, PAFAH1B1, DCHS1, PI4KA, DYNC1I2, PLK4, SLC25A22, ZC3H14, CLIP1, TMTC3, GPSM2, MTOR, PIGQ…
HP_ABNORMALITY_OF_PELVIC_GIRDLE_BONE_MORPHOLOGY	cluster8	465	Up	0.005834328	493	KMT2D, POLR1A, HACE1, GLE1, DYNC2LI1, PIGY, SMARCAL1, CCDC47, CTBP1, GLI3, LIMK1, GLRA1, KCNAB2, MMP13, GPHN, PAFAH1B1, INPPL1, TRAPPC2, FBN2, FANCL, AFF4, PTEN, COMP, SOX9, ARX, GPC3, SLC6A9, ELN, CTSK, COL1A2, PWAR1, BRIP1, COL2A1, ATR, PORCN, CHRNG, FGFRL1, FUT8, BICD2, LRP5, HSPG2, ALDH18A1, GSC, PNPT1, IFT43, RUNX2, WDR35, TRPV4, NFIX, CCR6, MYH3, NSDHL, LGI4, NEB, SOX11, KANSL1, EXT1, AEBP1…
HP_ABNORMALITY_OF_PRENATAL_DEVELOPMENT_OR_BIRTH	cluster8	701	Up	0.008715532	765	FGFR3, CTBP1, KCNJ1, NEB, NEK9, F7, KRAS, ARHGAP31, SLC13A5, TSFM, GJB2, DNAH1, GPC3, RRAS2, CASP10, BRIP1, MAPT, MYLK, CBL, LTBP3, SCN8A, PEX1, WDR35, REN, CC2D2A, CHMP2B, WWOX, DHPS, TTC7A, CYP11B2, GFPT1, LGI4, NDUFS3, NUP133, RAF1, GAS8, MEGF10, CCDC174, HRAS, GBA, RNF113A, CFI, RAI1, SLC35A2, PTCH1, CHRND, RPGRIP1, PDSS2, PKLR, COL6A1, MRAS, SLX4, PEX10, ESCO2, NUP107, CACNA1B, WRN, INPPL1, …
HP_ABNORMALITY_OF_SKELETAL_MATURATION	cluster8	306	Up	0.008517252	333	CTBP1, PDGFRB, LIMK1, FMR1, MPLKIP, B4GALT7, GH1, FGFR1, MMP13, ESR1, INPPL1, ARID1B, FSHR, FSHB, MAP3K7, LTBP3, GPC3, KISS1, RRAS2, ELN, KRAS, ATR, CYP19A1, DYNC2LI1, SPRY4, TACR3, FGF8, NSD1, FGFRL1, FGF17, HSD3B2, GPR101, GJA1, KMT2A, SHOC2, ORC6, BTK, NR5A1, MT-ATP8, ACAN, XPC, GHR, ANOS1, EVC, FAM111A, TAF13, SLC7A7, IGF2, SHANK3, GBA, RNF113A, ATRX, SECISBP2, CEP57, SRCAP, BMP15, BSCL2, WDR…
HP_ABNORMALITY_OF_SKIN_ADNEXA_MORPHOLOGY	cluster8	1068	Up	0.008474272	1152	TWIST1, KRT14, SMARCAL1, CTBP1, ELMO2, EDARADD, MTAP, RAG1, DSG1, INSR, FRMD4A, FRG1, IL17F, AMMECR1, KCNAB2, ARHGAP31, TCOF1, RAB3GAP1, HEPHL1, CLP1, UBE3B, SOST, MOGS, FLI1, NDUFS7, TMEM138, DYNC2LI1, RAG2, PKP1, SPRY4, FZD6, STAT3, TACR3, CHMP1A, NSD1, FGFR3, FGF17, PUS7, CACNA1G, KMT2A, GNA11, SHOC2, HCCS, TERT, SF3B4, COL11A2, NR5A1, TTC7A, DSP, BPTF, LAMC2, SEC23A, B9D1, KCNK4, FGFR1, GAN, …
HP_ABNORMALITY_OF_SKIN_PHYSIOLOGY	cluster8	371	Up	0.011093038	408	DOCK8, CCDC47, MPLKIP, LBR, RAG1, SCN11A, DSG1, IL17F, EDAR, BLNK, JAK2, ESR1, EPB42, MVK, CD79A, LYZ, IL36RN, STAT3, TP63, SUOX, RNASEH2C, MEFV, IRF2BP2, APOA1, IL12A-AS1, CTLA4, SLC6A19, PDGFRA, PCCB, FOXN1, FLI1, GPR35, ELANE, THPO, ZAP70, RAG2, PKP1, ADA2, FLG2, KRT14, KRT5, HSD3B2, GNA11, BTK, CCR1, ITGA6, BAAT, TTC7A, KANSL1, IL6, KLRC4, STX3, SRD5A3, SHOC2, PSTPIP1, NCF4, ATP8B1, TCF4, RUN…
HP_ABNORMALITY_OF_SKULL_SIZE	cluster8	1221	Up	0.004257581	1266	VPS11, CTBP1, SLC1A4, HEPACAM, SLC12A6, THOC2, PHF6, KCNJ1, PIGH, TCIRG1, MCPH1, MICOS13, NHEJ1, CDK6, INSR, FRMD4A, KCNAB2, FGFR3, XPA, RAB3GAP1, RNASEH2C, ERCC3, CLP1, UBE3B, STIL, PLPBP, UPF3B, SIX3, NDUFV2, CHMP1A, NSD1, PUS7, SCN8A, CACNA1G, ARHGEF6, HCCS, TERT, WDR35, CC2D2A, WWOX, BGN, NR5A1, RAD50, PTCH1, NDUFS3, AUH, NUP133, EMG1, FAM111A, ARX, HNMT, OGT, ZC3H14, CEP57, XRCC4, CAMK2B, ES…
HP_ABNORMALITY_OF_THE_ABDOMINAL_WALL	cluster8	392	Up	0.016254457	418	LIMK1, GLRA1, MPLKIP, NEK9, KIF7, STS, GPHN, PAFAH1B1, FANCL, ARID1B, MAPRE2, ARX, OCRL, GPC3, FGFR1, RRAS2, ELN, NXN, BRIP1, MED13L, PORCN, MYLK, MED25, CHRNG, TTC37, CTNNB1, MMP14, CHD7, HSPG2, PRDM5, WDR35, COL11A2, TTC7A, NSDHL, AEBP1, ATP7A, DGCR8, PIEZO2, PHGDH, ROR2, GJA1, MCOLN1, NLRP3, SPECC1L, SNIP1, SHANK3, TBX1, SLC25A22, RNF113A, SETBP1, MTOR, SMCHD1, SEMA3E, PIGQ, FGD1, XRCC4, CHST1…
HP_ABNORMALITY_OF_THE_AMNIOTIC_FLUID	cluster8	293	Up	0.004396801	315	FGFR3, PIGY, KCNJ1, PRRX1, NEB, NEK9, KRAS, INPPL1, FANCL, FGF20, SOX17, GPC3, DNM2, FLNB, DPM2, MYH3, BRIP1, CEP55, GBE1, MYLK, CBL, KIF14, FUT8, LTBP3, NRAS, MTM1, REN, CC2D2A, ITGA6, DHPS, TTC7A, RYR1, RAF1, SLC5A7, CRB2, SHOC2, GMPPB, HRAS, ITGA8, CHRND, RPGRIP1, HSPA9, PDSS2, COL13A1, SLX4, ESCO2, GPC4, OTX2, TMEM70, FANCB, STRADA, PLAGL1, BUB3, CEP290, PIGN, GREB1L, ARVCF, SLC26A2, TPM2, EX…
HP_ABNORMALITY_OF_THE_ANTERIOR_FONTANELLE	cluster8	91	Up	0.003199666	96	PEX14, TBCE, PEX19, ATP6V1A, PEX11B, ETFB, ATP6V0A2, LIG4, FGFR3, ZIC1, PEX16, TWIST1, PPP2R5D, FGFR2, SMC3, EP300, ASPA, CTSK, SMG9, ANTXR1, ATR, MTOR, RNU4ATAC, AMER1, KIF7, COL1A1, SEC23A, COG4, PEX6, B3GLCT, MYCN, GLIS3, BANF1, RUNX2, PEX1, COL11A2, PEX5, FLNA, PEX13, PIEZO2, PEX10, PEX26, NSUN2, CREBBP, ANKRD11, ADAMTS2, DCHS1, FAM111A, ATP7A, ALG9, HRAS, ORC1, SETBP1, COL11A1, MMP2, ROR2, E…
HP_ABNORMALITY_OF_THE_BLADDER	cluster8	363	Up	0.007675658	387	PDGFRB, NKX2-1, VPS11, DNAJC13, LIMK1, MARS2, CLCN4, HAAO, KRAS, FMR1, PSAP, GBA, SOX17, REEP2, AFF4, COG7, DNM2, SIX5, ELN, STIL, COL1A2, PINK1, SACS, TBP, RRM2B, WASHC5, MTFMT, MYLK, RAB39B, MYRF, SALL4, DBH, ARHGEF6, PAX6, SNCA, HLA-DRB1, ITGA6, CEP135, KANSL1, BPTF, NCAPG2, NR4A2, KNL1, ATP7A, ELOVL1, AGXT, LRIG2, GIGYF2, GJA1, HLA-B, ARX, MORC2, AKT1, SDHB, HLA-DQB1, COQ2, ATXN3, IL1RAPL1, S…
HP_ABNORMALITY_OF_THE_CALF	cluster8	209	Up	0.016734877	224	CCN6, SHOX, LIFR, RSPRY1, POLR1A, SLC35D1, GLI3, KLHL41, GPC6, BMPR1B, LIMK1, ACTA1, MTAP, GLI1, KIF7, MMP13, IFT172, INPPL1, AFF4, EIF2AK3, COL1A1, RBM8A, COMP, CLCN5, SOX9, LMBR1, TP53, SETBP1, ELN, FLNB, SCN1A, FGFR2, GDF5, PWAR1, MET, SLCO2A1, COL2A1, SLC10A7, GABRG2, ATR, RNU4ATAC, B3GALT6, AMER1, FGFR3, DYNC2LI1, ADGRV1, TUBB3, LMOD3, NSD1, BPNT2, ENPP1, CYP2R1, CHST3, DYM, HSPG2, SCN9A, PL…
HP_ABNORMALITY_OF_THE_CALVARIA	cluster8	785	Up	0.011032411	832	TWIST1, FGFR3, CTBP1, SLC12A6, PHF6, KCNJ1, TCIRG1, KIF7, KCNAB2, ARHGAP31, SGSH, PTEN, EDA2R, UBE3B, UPF3B, KCNJ11, SOST, FGFR2, BRIP1, KRAS, MOGS, ATRX, ADSL, TMEM138, CBL, TCF12, STAT3, NSD1, BPNT2, GJA1, SMO, BANF1, PPIB, PEX1, WDR35, REN, FKBP10, COL11A2, BGN, PTCH1, NCAPG2, ATP7A, SEC23A, SRD5A3, B9D1, FGFR1, HDAC6, FAM111A, PI4KA, HRAS, RNF113A, SETBP1, RAI1, SLC35A2, TFAP2A, CEP57, ROR2, …
HP_ABNORMALITY_OF_THE_CARPAL_BONES	cluster8	73	Up	0.030351774	78	BMPR1B, FLNB, GPC4, XRCC2, EIF2AK3, RECQL4, COMP, TONSL, KIF22, MAP3K7, LRP4, FGFR3, SALL4, SHOX, NIN, MMP2, CHST3, SETD2, POR, SLC10A7, EXOC6B, TBX5, B3GALT6, FBLN1, DYNC2LI1, MMP14, NOG, PIGV, MAFB, BHLHA9, GDF5, FLNA, LMBR1, NANS, HOXD13, GLI1, PTH1R, ALDH18A1, GNPTAB, EVC, HOXA13, LONP1, ROR2, COL11A2, DDR2, MBTPS1, PITX1, RSPRY1, CHSY1, ATP7A, PAX3, MATN3, MACROH2A1, DYM, CANT1, NXN, RMRP, E…
HP_ABNORMALITY_OF_THE_CEREBRAL_CORTEX	cluster8	314	Up	0.005453756	327	GNB1, CAMTA1, MCPH1, CDK6, LMAN2L, KLHL15, TSC2, STS, POMT1, B4GAT1, KIFBP, TCF4, CLP1, LARGE1, KIF11, STIL, SCN1A, DEPDC5, GMPPB, GABRG2, ATR, ADGRV1, TSC1, SMO, WDR4, PEX1, TUBA8, ZNF335, PAX6, FKTN, CEP135, NUP133, KNL1, SRD5A3, PEX6, B9D1, PHGDH, EML1, WDR26, PAFAH1B1, DCHS1, PI4KA, DYNC1I2, SCO2, NDUFS2, SLC25A22, ZC3H14, CLIP1, SLC35A2, TMTC3, GPSM2, MTOR, PIGQ, XRCC4, INPP5E, TSEN2, TCTN2,…
HP_ABNORMALITY_OF_THE_CEREBRAL_SUBCORTEX	cluster8	825	Up	0.005356309	879	PDGFRB, VPS11, CTBP1, SLC1A4, HEPACAM, SLC12A6, SLC6A8, PIGH, SYNJ1, LMAN2L, FRMD4A, KIF7, KRAS, NKX6-2, KCNAB2, POMT1, ARHGAP31, SLC13A5, B4GAT1, ARID1B, FGFR3, RAB3GAP1, TCF4, RNASEH2C, POLG, GPC3, ERCC3, CLP1, STIL, UPF3B, KIAA0586, SIX3, SACS, TBP, MOGS, COASY, NDUFS7, ATRX, MAPT, TMEM138, SLC1A2, MED25, TSC1, TYMP, CHMP1A, NSD1, SMO, COX7B, SCN8A, MTRR, HCCS, RAB3GAP2, DNAL4, WDR35, CC2D2A, …
HP_ABNORMALITY_OF_THE_CEREBRAL_VENTRICLES	cluster8	660	Up	0.007846914	703	FGFR3, VPS11, CTBP1, GLI3, GLB1, SLC12A6, TCIRG1, TSC2, KCNAB2, POMT1, ARHGAP31, B4GAT1, ARID1B, TSFM, SOX9, DNAH1, GPC3, ERCC3, CLP1, OSTM1, STIL, PLPBP, OGDH, BRIP1, TMEM138, MED25, SLC13A5, NSD1, SMO, MTRR, PAX6, SHOC2, HCCS, RNASEH2A, TERT, TUBA8, WDR35, CC2D2A, BGN, PTCH1, RNF213, NUP133, NCAPG2, ALDH7A1, GAS8, B9D1, MTHFS, KCNK4, PAFAH1B1, CCDC174, HDAC6, AKT1, VSX1, HRAS, EGF, CDK6, RNF113…
HP_ABNORMALITY_OF_THE_CEREBROSPINAL_FLUID	cluster8	430	Up	0.009652219	465	RSPH1, FGFR3, CTBP1, NDUFS1, GLI3, SPAG1, TMEM231, LIPT1, TCIRG1, TSC2, PSAP, POMT1, ARHGAP31, FANCL, NARS2, B4GAT1, SURF1, MT-ND2, FGFR2, RNASEH2C, DNAH1, LARGE1, OSTM1, NDUFS8, CTSK, CD59, OGDH, ECHS1, BRIP1, CEP55, GMPPB, NDUFS7, PORCN, EGR2, TMEM138, GNAQ, SLC2A1, DNAAF1, TH, TYMP, SLC13A5, FGFRL1, MTRR, SHOC2, DNAH9, PNPT1, HCCS, RNASEH2A, IFT43, CC2D2A, BRAF, FKTN, RSPH4A, MT-ND4, PTCH1, ND…
HP_ABNORMALITY_OF_THE_CHOANAE	cluster8	107	Up	0.02461803	111	FANCE, POLR1A, DHCR7, FANCM, ERCC4, TCOF1, FANCL, ARID1B, RECQL4, ZMPSTE24, TWIST1, RFWD3, FGFR2, SETBP1, FGFR1, SPINT2, FOXH1, IGBP1, BRIP1, ZNF335, CRKL, COMT, POR, CDON, SHH, NIPBL, GLI3, POLR1D, IRF6, SALL4, JMJD1C, GLIS3, CHD7, ERF, EFTUD2, DCHS1, TXNL4A, NFIX, HIRA, BCR, RAD51C, SCARF2, BRCA2, RREB1, FOXE1, FRAS1, SEMA3E, FANCF, PTDSS1, POLR1C, GLI2, TBX1, ITCH, FGFR3, BRCA1, SMC3, CDH1, RE…
HP_ABNORMALITY_OF_THE_CURVATURE_OF_THE_VERTEBRAL_COLUMN	cluster8	917	Up	0.007172327	981	TWIST1, SMARCAL1, CTBP1, PHF6, ELP1, FRG1, FKRP, KCNAB2, FGFR3, RAB3GAP1, DNAH1, CLP1, UPF3B, SIX3, MOGS, COL2A1, NDUFAF1, EGR2, TMEM138, STAT3, NSD1, PTCH1, NEB, BPTF, SEC23A, B9D1, PCYT1A, GAN, TTPA, NDUFAF6, DLG4, ATP6AP2, ROR2, COQ2, BSCL2, PIEZO2, BCOR, TCTN2, MRAS, SLX4, GLB1, SELENON, CHRNG, ALDH18A1, KMT2D, TREX1, HGSNAT, NFIX, DDX3X, NALCN, ARL3, ATRX, H1-4, PEX7, BRF1, RAB18, PHGDH, WDR…
HP_ABNORMALITY_OF_THE_DENTITION	cluster8	739	Up	0.015600195	792	WNT10B, TWIST1, KMT2D, SMARCAL1, CTBP1, CAMTA1, WNT10A, ELMO2, EDARADD, TCIRG1, CLCN4, IL17F, AMMECR1, SPRY4, SLC13A5, ARID1B, PTEN, STAT3, TP63, HEPHL1, TCF4, EDA2R, KISS1, UBE3B, UPF3B, SIX3, ATRX, FGF23, DYNC2LI1, TACR3, NSD1, FGFR3, KCNH1, FGF17, PUS7, GJA1, LRP5, SCN8A, ARHGEF6, SH3BP2, KMT2A, SHOC2, BANF1, HCCS, PPIB, WWOX, CCR6, GFPT1, LGI4, PTCH1, DSP, EXT1, RUNX2, BPTF, NUP133, LAMC2, SE…
HP_ABNORMALITY_OF_THE_ENDOCRINE_SYSTEM	cluster8	1035	Up	0.012728261	1140	SMARCAL1, CTBP1, PRSS1, ELMO2, CHD7, PHF6, KCNJ1, RAG1, INSR, KCNAB2, SPINK1, MT-CO1, PTH1R, DMXL2, EPCAM, NF1, ERCC3, CASP10, KCNJ11, SIX3, NLGN3, GPR35, TMEM138, RAG2, SPRY4, FOXE1, TACR3, PPP1R3A, CYP11B2, FGF17, RDH12, GLA, NR5A1, MT-ATP8, MT-TL1, TTC7A, SH2B1, NDUFS3, BPTF, ANOS1, B9D1, NKX2-5, FAM111A, HESX1, GAN, TTPA, INS, GBA, PNPLA6, SECISBP2, CEP57, SMCHD1, XRCC4, AMHR2, ESS2, BMP15, C…
HP_ABNORMALITY_OF_THE_FEMORAL_HEAD	cluster8	55	Up	0.008283222	58	CCN6, IDUA, RSPRY1, SMARCAL1, RNU4ATAC, RAB33B, GNPTG, HSPA9, INPP5K, TRPS1, SIL1, PCNT, WNT5A, UFSP2, TBX4, TONSL, SLC26A2, KIF22, SLC39A13, SRP54, EP300, COL9A1, DVL1, RET, CHST3, AIFM1, IFNGR1, KIAA0586, COL2A1, COL1A2, B3GALT6, COL10A1, EXT1, DNAJC21, CSPP1, FZD2, SLC2A10, EXTL3, COL11A2, COL1A1, ACAN, COMP, TRPV4, TRAPPC2, DVL3, TRAF3IP1, IFT140, ATP7A, CREBBP, ADAMTSL2, PLOD3, DYM, CDC6, IH…
HP_ABNORMALITY_OF_THE_FEMORAL_NECK_OR_HEAD_REGION	cluster8	146	Up	0.004079152	151	CCN6, ABCC9, RSPRY1, SMARCAL1, CCDC47, RNU4ATAC, GLI3, GLB1, TCIRG1, B4GALT7, SMARCC2, TRAPPC2, ARID1B, EIF2AK3, NGLY1, RBM8A, SMARCD1, TGFB3, SHOX, COL2A1, MMP13, SLC10A7, B3GALT6, COG4, CHD4, FZD2, ENPP1, HSPG2, RUNX2, CANT1, COL11A2, ACAN, FLNA, SOX11, COMP, DDRGK1, IFT140, ORC6, BMPR1B, SLC35A2, RAB33B, HSPA9, GALNS, MAN2B1, NFIX, TRIP11, SMARCB1, EED, MEGF8, MIR140, COL11A1, AIFM1, KIAA0586,…
HP_ABNORMALITY_OF_THE_FONTANELLES_OR_CRANIAL_SUTURES	cluster8	335	Up	0.010555133	352	TWIST1, PDGFRB, SLC12A6, MPLKIP, PDX1, KCNAB2, WDR35, AFF4, PTEN, FOXG1, FGFR3, FGFR2, KCNJ11, MAP3K7, FGFR1, CTSK, COL1A2, KRAS, ATR, ATRX, ADSL, STAT3, BPNT2, MMP14, IFT122, GJA1, SMO, ALDH18A1, ORC6, BANF1, RUNX2, PPIB, PEX1, REN, FKBP10, COL11A2, KANSL1, ATP7A, SEC23A, PIEZO2, PEX6, FAM111A, DCHS1, COL1A1, SPECC1L, CYP27B1, HRAS, RNF113A, SETBP1, SLC35A2, MMP2, ROR2, USP7, CHST14, CEP120, IFT…
HP_ABNORMALITY_OF_THE_FOREARM	cluster8	184	Up	0.010972301	193	SHOX, TWIST1, CCDC8, FANCE, CTBP1, GLI3, DHCR7, GPC6, BMPR1B, LIMK1, MASP1, B4GALT7, LRP4, FANCL, AFF4, ARID1B, GDF5, RECQL4, RBM8A, RFWD3, COMP, MMP13, A2ML1, TBX22, SALL4, RRAS2, ELN, FLNB, BRIP1, COL2A1, TPM2, ATR, TBX5, B3GALT6, NIPBL, SAMD9, ZIC3, CHRNG, FGFRL1, CHD7, GSC, BANF1, SF3B4, TRIP11, CANT1, COLEC11, MYH3, FLNA, EXT1, SCARF2, AEBP1, TBX15, PIEZO2, FANCF, HOXA11, TBX3, CHSY1, LMBR1,…
HP_ABNORMALITY_OF_THE_ILIUM	cluster8	82	Up	0.010173511	85	LIFR, SLC35D1, ACP5, FLNB, PCNT, ERCC6, GATA1, INPPL1, TRAPPC2, GPC4, FGFR3, EIF2AK3, SOX9, ZBTB20, PAM16, EP300, RPS6KA3, MATN3, COL2A1, EXTL3, RNU4ATAC, GPX4, B3GALT6, SEC23A, IFT81, SMAD4, VANGL1, DYM, RUNX2, FLNA, NANS, ENPP1, HLA-B, ERCC8, PTH1R, TBX15, EXOC6B, LONP1, CREBBP, HDAC6, DDR2, NKX3-2, KAT6B, PCYT1A, POP1, EZH2, MMP13, IDUA, VPS33A, CEP120, GNPTG, GALNS, FUZ, RMRP, MAN2B1, GLB1, E…
HP_ABNORMALITY_OF_THE_KNEE	cluster8	284	Up	0.009290122	301	SHOX, GLI3, LIMK1, B4GALT7, KIF7, MMP13, FBN2, ARID1B, COMP, SLC6A9, ELN, SCN1A, PWAR1, GABRG2, DYNC2LI1, ADGRV1, CHRNG, NSD1, BPNT2, BICD2, CHST3, ORC6, COL2A1, ACAN, LGI4, NEB, SOX11, EXT1, AEBP1, EVC, TELO2, TNFSF11, HRAS, COLQ, SDHB, MCOLN1, GAN, NT5C2, PITX1, CCN6, FGD1, RAB33B, COL6A1, ESCO2, NF1, MAN2B1, GLB1, BCOR, NRAS, BRAF, MATN3, SKI, MIR140, MCTP2, ARVCF, ATRX, COL9A2, TRPV4, NDN, AR…
HP_ABNORMALITY_OF_THE_LABIA_MAJORA	cluster4	39	Up	0.016245013	41	SETD5, NIPBL, POR, WNT5A, SLC25A24, TP63, CHRNG, FGFR2, DVL1, CTCF, ROR2, SETBP1, RAB3GAP2, RAD21, IRF6, ORC1, CDC45, CDC6, VAC14, KMT2A, ECEL1, RIPK4, B3GLCT, SMCHD1, GMNN, FZD2, HSD3B2, ORC6, ESR2, CDT1, DVL3, UBE3B, CYP11B1, ORC4, LIPE, PMM2, SMC1A, HDAC8, FIG4, SMC3, MYH3
HP_ABNORMALITY_OF_THE_LENS	cluster8	626	Up	0.004871108	685	BAP1, SDCCAG8, MTAP, KCNJ13, KCNAB2, POMT1, ARHGAP31, MT-CO1, PTEN, REEP6, RAB3GAP1, KIAA1549, ERCC3, MEFV, CLRN1, BRIP1, CRYGD, COL2A1, MED25, PCYT1A, SALL4, YAP1, EYS, KCNH1, OPA3, GJA1, ADAMTS18, RDH12, RAB3GAP2, PEX1, GLA, WDR35, CC2D2A, CCR1, MT-TL1, PTCH1, SEC23A, GALK1, USH1C, FAM111A, FTL, MT-TK, RNF113A, TFAP2A, GSR, SMCHD1, XRCC4, RPGRIP1, SLC7A14, GNAS, RLBP1, PHYH, PEX12, SLX4, PEX10,…
HP_ABNORMALITY_OF_THE_LOWER_URINARY_TRACT	cluster8	598	Up	0.004552891	637	PDGFRB, VPS11, CTBP1, CLCN4, HAAO, KRAS, FMR1, KCNAB2, GBA, REEP2, ARID1B, GPC3, STIL, PINK1, SACS, BRIP1, TBP, WASHC5, MTFMT, MYLK, MED25, DYNC2LI1, SALL4, COLEC10, ARHGEF6, PAX6, HCCS, SNCA, PEX1, WDR35, CC2D2A, HLA-DRB1, BPTF, NCAPG2, NR4A2, ATP7A, ELOVL1, GIGYF2, FGFR1, GJA1, ARX, AKT1, SDHB, ORC6, HLA-DQB1, OGT, SIX1, CDK6, SETBP1, TFAP2A, FGFR3, PLEC, CHST14, RPGRIP1, GATAD2B, PIEZO2, BCOR,…
HP_ABNORMALITY_OF_THE_MAXILLA	cluster8	120	Up	0.0167967	127	TWIST1, POLR1A, NRAS, EFTUD2, PDGFRB, WNT10A, EDA, CDH11, GPC4, ADAMTS10, NOP10, KIFBP, TP63, TWIST2, FGFR2, EDARADD, LTBP3, EP300, PAX3, ALX3, PTEN, RPS6KA3, UPF3B, PDE4D, WDR26, FGFR3, GORAB, NPM1, ZBTB20, FGFR1, B3GLCT, WRAP53, HRAS, PAX9, GMNN, FLNB, BMP2, GJA1, SMAD4, ERF, ORC6, TCOF1, MED12, DCHS1, SF3B4, SOX5, MAFB, COLEC11, AKT1, ERLIN2, FGF3, RUNX2, SCARF2, SEC23A, VPS13B, COL11A1, SLC25…
HP_ABNORMALITY_OF_THE_METACARPAL_BONES	cluster8	174	Up	0.018153507	184	RSPRY1, CTBP1, GLI3, DHCR7, ARHGAP31, TCTN3, PTEN, GDF5, RECQL4, COMP, MAP3K7, LTBP3, SETBP1, PEX7, FLNB, RPS6KA3, HHAT, TP63, PORCN, CPLANE1, RNU4ATAC, B3GALT6, FBLN1, NIPBL, IFT80, HOXD13, COG4, B3GLCT, TCF12, SALL1, SALL4, FGFRL1, BPNT2, MMP14, LRP5, CHST3, RUNX2, IFT52, BHLHA9, COL11A2, PTCH1, FLNA, PDE3A, SMARCA2, SCARF2, TWIST2, HOXA13, LONP1, SHOX, BMP2, LBR, COL2A1, BMPR1B, TBX3, PTHLH, F…
HP_ABNORMALITY_OF_THE_METAPHYSIS	cluster8	175	Up	0.015141243	186	CCN6, ABCC9, LIFR, CCDC8, SLC35D1, FGFR3, DYNC2LI1, TCIRG1, ACSL4, MTAP, AMMECR1, WDR35, MMP13, AIFM1, INPPL1, IFT80, COMP, PTH1R, CLCN5, GPC6, MAP3K7, TP53, SETBP1, SLC26A2, CASR, CSF1R, OSTM1, COL2A1, POLE, PORCN, RNU4ATAC, B3GALT6, AMER1, COG4, RAG2, IFT122, CENPE, HSPG2, CYP2R1, DYM, WDR60, COL11A2, TRIP11, CANT1, EXT1, RUNX2, ATP7A, DDRGK1, EXOC6B, LONP1, IFT140, IFT172, WDR26, HDAC6, GJA1, …
HP_ABNORMALITY_OF_THE_MIDDLE_EAR	cluster8	418	Up	0.013282592	457	CCDC39, TWIST1, KMT2D, RSPH1, DOCK8, CCDC47, CTBP1, SPAG1, ELMO2, LIMK1, BLNK, KCNAB2, BACH2, RPS28, TCOF1, CD79A, AFF4, REEP6, PRPF6, FGFR3, FGFR2, KIAA1549, CD19, AMMECR1, DNAH1, MAP3K7, NF1, SIX5, ELN, EYA4, CTLA4, PORCN, CD81, SIX1, DNAAF1, CHRNG, STAT3, NSD1, FGFRL1, GDF6, CHD7, GSC, DNAH9, RDH12, SALL4, BTK, ZNF408, LRBA, RSPH4A, BPTF, PLG, SMARCD2, GAS8, TELO2, ROR2, WDR26, GJA1, TNFRSF13B…
HP_ABNORMALITY_OF_THE_NASAL_BRIDGE	cluster8	793	Up	0.017049631	848	TWIST1, KMT2D, FGFR3, SMARCAL1, CTBP1, GLI3, CLCN4, AMMECR1, KCNAB2, ARID1B, PTEN, REEP6, SOX9, KIAA1549, TCF4, GPC3, KISS1, CLP1, UPF3B, KRAS, COL2A1, TMEM138, CBL, SPRY4, STAT3, TACR3, TTC37, BPNT2, FGF17, PUS7, LTBP3, ARHGEF6, KMT2A, TGIF1, RDH12, HCCS, PEX1, WDR35, COL11A2, DHPS, MYH3, PTCH1, BPTF, SEC23A, RAF1, SRD5A3, B9D1, TRIM32, FGFR1, GJA1, ARX, ORC6, HRAS, RAI1, TFAP2A, CEP57, KCNH1, P…
HP_ABNORMALITY_OF_THE_ORBITAL_REGION	cluster8	1155	Up	0.005620152	1239	TWIST1, CTBP1, PHF6, FRMD4A, FRG1, AMMECR1, KCNAB2, ARX, TCOF1, XPA, HEPHL1, CD19, NF1, CLP1, UBE3B, STIL, MOGS, TMEM138, RAG2, PKP1, NSD1, FGFR3, PUS7, SCN8A, CACNA1G, ARHGEF6, KMT2A, ADAMTS18, SHOC2, HCCS, SF3B4, GLA, WDR35, COL11A2, CCR1, WWOX, BGN, PIEZO1, TTC7A, PTCH1, BPTF, B9D1, KCNK4, FGFR1, NECTIN1, CDK6, ICOS, CEP57, ESS2, PIEZO2, GNAS, KIT, IFT43, TCTN2, MRAS, SLX4, CST6, MITF, CHRNG, …
HP_ABNORMALITY_OF_THE_OUTER_EAR	cluster8	911	Up	0.014722078	964	GNB1, TWIST1, KMT2D, POLR1A, CTBP1, CAMTA1, SLC6A8, PHF6, KCNJ1, INSR, FRMD4A, BLNK, KCNAB2, POMT1, TCOF1, ARID1B, PTEN, RAB3GAP1, SOX9, TCF4, GPC3, RRAS2, UPF3B, NEB, BRIP1, DDX11, KRAS, CLTC, ADSL, SETBP1, SIX1, TMEM138, MED25, CBL, SALL4, KCNH1, PUS7, GJA1, CHD7, COLEC10, COX7B, CACNA1G, KMT2A, GSC, ADAMTS18, SHOC2, HCCS, RNASEH2A, PEX1, SF3B4, CC2D2A, COL11A2, NFIX, DHPS, MYH3, LGI4, BPTF, NU…
HP_ABNORMALITY_OF_THE_PALPEBRAL_FISSURES	cluster8	614	Up	0.012256997	652	KMT2D, POLR1A, PHF6, CLCN4, KRAS, AMMECR1, LRP4, ARX, TCOF1, SLC13A5, ARID1B, PTEN, TCF4, GPC3, RRAS2, CLP1, UBE3B, STIL, BRIP1, MOGS, CLTC, MED25, CBL, SALL4, NSD1, FGFR3, KCNH1, PUS7, GJA1, SMO, CHD7, COLEC10, SCN8A, CACNA1G, ARHGEF6, KMT2A, GSC, PEX1, SF3B4, COL11A2, WWOX, NFIX, BGN, BPTF, RAF1, DGCR8, TRIM32, MED12, FGFR1, ABAT, ORC6, DYNC1I2, HRAS, TBX1, CDK6, RAI1, TFAP2A, CEP57, PDGFRB, SE…
HP_ABNORMALITY_OF_THE_PENIS	cluster8	546	Up	0.008378393	591	PROKR2, KMT2D, CTBP1, GLI3, THOC2, PHF6, INSR, KRAS, CCDC141, KCNAB2, B4GAT1, ARID1B, PTEN, REEP6, KIAA1549, TCF4, GPC3, PNPLA6, KISS1, BRIP1, ATRX, MED25, DYNC2LI1, SPRY4, TACR3, FGF17, CHD7, COLEC10, GLI2, RDH12, HCCS, PEX1, WDR35, CEP41, DSP, ANOS1, TRIM32, FGFR1, ORC6, HESX1, OGT, SETBP1, TFAP2A, FGFR3, PTCH1, ROR2, SMCHD1, SEMA3E, PIGQ, XRCC4, SLC7A14, GATAD2B, PIEZO2, BCOR, MAMLD1, KCNH1, S…
HP_ABNORMALITY_OF_THE_PERIPHERAL_NERVOUS_SYSTEM	cluster8	196	Up	0.009227307	216	LIFR, KCNE2, FANCE, PIGY, VPS11, DHCR7, DNAJC13, TMEM231, SLC6A8, TTR, EDN3, TMEM237, SCN11A, ELP1, KRAS, FMR1, PSAP, GBA, ATXN3, FANCL, ADH1C, KIFBP, DDX59, RFWD3, SIM1, TCF4, MITF, SNAI2, ARL6, POLR3A, KIT, CCDC28B, BRIP1, VPS13C, TBP, PHOX2B, SYNJ1, ATRX, ATXN8OS, UCHL1, TMEM138, TUBB3, SALL4, CACNA1C, CYP11B2, CAV1, DBH, GDNF, SNCA, NPHP1, CSPP1, NR4A2, MBTPS2, RREB1, ECE1, EDNRB, B9D1, FANCF…
HP_ABNORMALITY_OF_THE_RIB_CAGE	cluster8	287	Up	0.010129859	308	DYNC2LI1, CTBP1, GLI3, NEK9, KCNAB2, SGSH, INPPL1, TRAPPC2, FBN1, PTEN, COMP, SOX9, GPC3, DNM2, RRAS2, FLNB, NEB, COL2A1, MESP2, ATR, PORCN, CHRNG, FGFRL1, CHD7, NRAS, CHST3, ORC6, BANF1, IFT43, RUNX2, PPIB, WDR35, MTM1, COL11A2, NSDHL, PTCH1, ROR2, TNNT1, IFT172, HDAC6, PCYT1A, CYP27B1, HRAS, KMT2A, SETBP1, MMP13, SEMA3E, CHRND, CEP120, RAB33B, FGFR3, MRAS, FLI1, MAN2B1, GPC4, GLB1, MYF5, SNRPB,…
HP_ABNORMALITY_OF_THE_RIBS	cluster8	230	Up	0.006561945	249	RSPO2, RIPPLY2, LIFR, CCDC8, SLC35D1, DYNC2LI1, CTBP1, GLI3, DHCR7, MGP, NEK9, KCNAB2, IFT172, SGSH, INPPL1, RECQL4, IFT80, COL1A1, RBM8A, COMP, GDF6, SOX9, GPC3, SETBP1, DNM2, HES7, FLNB, WDR35, MESP2, ATR, PORCN, RNU4ATAC, B3GALT6, AMER1, PRDM16, CHRNG, FGFRL1, CHD7, CYP2R1, ORC6, BANF1, HSPG2, TBCK, IFT43, RUNX2, PPIB, NEB, WDR60, MTM1, GNS, COL11A2, TRIP11, MYF6, TNFRSF11A, NSDHL, PTCH1, SCAR…
HP_ABNORMALITY_OF_THE_SACROILIAC_JOINT	cluster30	5	Up	0.013443897	6	DMP1, ENPP1, TNFRSF1A, HLA-B, TWIST2, FGFR3
HP_ABNORMALITY_OF_THE_SENSE_OF_SMELL	cluster6	79	Up	0.017086178	83	PROKR2, SLC39A14, BAP1, PINK1, DNAJC13, SOX3, CHD7, PROK2, SNCA, TERT, SMO, GBA, PLXND1, NSMF, ADCY3, FGFR1, LRRK2, DCC, SOX9, SOX10, PEX7, ANOS1, TACR3, IFT27, SYNJ1, HESX1, UCHL1, KISS1R, FGF8, WDR11, PHYH, TAC3, KISS1, ATP13A2, PIK3CA, SCP2, CEP290, HS6ST1, SMARCB1, SEMA3E, FEZF1, IL17RD, PODXL, GIGYF2, DUSP6, AKT1, HYLS1, MFN2, PRKN, SMCHD1, ARNT2, TSHZ1, ARSL, PTCH2, ANK1, FGF17, OTX2, SUFU,…
HP_ABNORMALITY_OF_THE_SPINAL_CORD	cluster8	259	Up	0.007969805	277	CCL2, BMS1, DNAJC3, RIPPLY2, FANCE, CTBP1, GLI3, LIMK1, PHGDH, MASP1, MINPP1, HAAO, SMARCC2, SC5D, ATXN3, FANCL, ARID1B, RECQL4, RFWD3, COMP, GDF6, SMARCD1, MTR, HES7, PLAU, POLA1, TGFB2, ELN, RELA, BRIP1, SETD2, PORCN, WASHC5, B3GALT6, AMER1, VHL, SALL4, FGFRL1, LZTR1, HABP2, PDCD10, RUNX2, GCLC, ACY1, MFN2, NRAS, PTCH1, SOX11, COL2A1, RREB1, MPO, SMARCB1, GDF3, FRAS1, AKT1, ACVRL1, FANCF, HMGA2…
HP_ABNORMALITY_OF_THE_SPLEEN	cluster8	432	Up	0.010441967	484	SNX14, STIM1, CCDC39, RSPH1, CCDC47, CTBP1, GLB1, SPAG1, ATRX, TCIRG1, RAG1, C15orf41, KCNAB2, CPOX, JAK2, BACH2, SGSH, EPB42, MVK, PTEN, SH2B3, LYZ, KCNN4, RNASEH2C, DNAH1, COG7, GPC3, RRAS2, PEX7, MEFV, OSTM1, APOA1, IL12A-AS1, CTSK, CASP10, SPTB, CC2D2A, PDGFRA, ERBB3, RUNX1, CEP55, ASAH1, GBE1, GPR35, CD81, THPO, ATP6V1B2, ZAP70, RAG2, WRAP53, ADA2, DNAAF1, MYRF, TTC37, EPB41, FGFRL1, KCNH1, …
HP_ABNORMALITY_OF_THE_SYNOVIA	cluster8	260	Up	0.018715129	274	CCDC8, KMT2D, FANCE, POLR1A, HACE1, SMARCAL1, CCDC47, CTBP1, GLI3, DHCR7, KLHL41, GLRA1, ACTA1, YWHAE, MASP1, VAMP1, MYO18B, GPHN, PAFAH1B1, FANCL, AFF4, PTEN, EIF2AK3, NGLY1, RBM8A, RFWD3, SHROOM4, SOX9, GPC3, SLC6A9, COL6A2, SLC26A2, WDR35, COL1A2, BRIP1, PIGL, COL2A1, ATR, PORCN, RNU4ATAC, B3GALT6, NIPBL, COL1A1, CHD4, CHRNG, LMOD3, FGFRL1, FUT8, FZD2, FLNB, NOD2, ALDH18A1, GSC, PUF60, DYM, HS…
HP_ABNORMALITY_OF_THE_TESTIS_SIZE	cluster8	148	Up	0.025963753	171	TAF4B, FANCE, FMR1, FLRT3, TEX15, DAZ4, CCDC141, FGFR1, FANCL, FBN1, NSMF, B4GAT1, NF1, PTEN, RFWD3, FSHB, LHCGR, ARL6, KISS1, MAP3K1, ERCC5, UPF3B, ZFPM2, CCDC28B, SLC39A4, WWOX, BRIP1, NR0B1, AXL, SAMD9, GLI3, SPRY4, PROP1, SLC29A3, TACR3, ARX, FGF8, CLIC2, DMXL2, WDR11, FGF17, HSD3B2, HSPG2, MED12, PHGDH, DHX37, MEIOB, XPC, MCM8, POLR3B, CTDP1, HS6ST1, MBTPS2, PROK2, ANOS1, CYP11B1, FEZF1, IL1…
HP_ABNORMALITY_OF_THE_ULNA	cluster8	125	Up	0.009794029	133	TWIST1, CCDC8, FANCE, JAG1, MMP9, CTBP1, CHST3, BMPR1B, LIMK1, FANCM, RFC2, ERCC4, MASP1, B4GALT7, PCNT, LRP4, PLXND1, FANCL, WNT7A, GDF5, RECQL4, RBM8A, GTF2I, RFWD3, COMP, MMP13, FGFR2, A2ML1, TBX22, SALL4, RRAS2, MECOM, ELN, FLNB, NSD2, MAP2K2, RASA2, SHOX, BRIP1, FGFR3, PDE4D, COL2A1, B2M, CLIP2, POR, EXOC6B, TBX5, NIPBL, ZBTB16, FGFRL1, SF3B4, COLEC10, CHD7, CANT1, COLEC11, KAT6B, EXT1, RAD5…
HP_ABNORMALITY_OF_THE_UPPER_URINARY_TRACT	cluster8	1057	Up	0.011934656	1161	WT1, SMARCAL1, SLC34A1, SDCCAG8, KCNJ1, MICOS13, INSR, ELP1, IL17F, AMMECR1, KCNAB2, NF1, STIL, CASP10, KCNJ11, CC2D2A, GPR35, MYLK, TMEM138, DYNC2LI1, RAG2, SLC9A3R1, NSD1, CYP11B2, GNA11, KRT17, SF3B4, GLA, WDR35, CCR1, CEP41, CCR6, NDUFS3, BPTF, NUP133, ANOS1, PIK3CA, MOCOS, INS, SIX1, GBA, CDK6, CFI, FGFR3, MT-TT, XRCC4, CLCNKB, BSCL2, PIEZO2, BCOR, LMNB2, IFT43, PHYH, SLX4, DICER1, OCLN, KMT…
HP_ABNORMALITY_OF_THE_URETER	cluster8	255	Up	0.006968712	269	PAX2, RIPPLY2, KMT2D, FANCE, SHANK3, NKX2-1, DHCR7, LIMK1, MNX1, HAAO, KRAS, STXBP1, FANCL, SOX17, AFF4, STK11, RFWD3, MAP3K7, MCPH1, GPC3, SETBP1, HES7, SIX5, ELN, STIL, CTLA4, CDK5RAP2, BRIP1, CEP55, LHX1, MYH11, AVPR2, PORCN, NIPBL, MYLK, DYNC2LI1, B3GLCT, RAI1, SALL1, KIF14, CHD4, SALL4, PAX6, HSPG2, FBLN5, CC2D2A, GREB1L, ITGB4, ITGA6, CEP135, KANSL1, BPTF, NCAPG2, MBTPS2, KNL1, RREB1, EVC, …
HP_ABNORMALITY_OF_THE_URETHRA	cluster8	309	Up	0.008607732	331	SMS, NKX2-1, CTBP1, GLI3, LIMK1, KRAS, STAR, KCNAB2, FANCL, AFF4, ARID1B, MAPRE2, ARX, MAP3K7, GPC3, ELN, BRIP1, CEP55, POLE, ATR, MED25, DYNC2LI1, WRAP53, CHRNG, FGFRL1, HSD3B2, COLEC10, TBX1, ORC6, HCCS, PEX1, WDR35, MTM1, CC2D2A, ITGA6, PIEZO2, EVC, PEX6, FGFR1, HLA-B, DCHS1, IGF2, OGT, SETBP1, TFAP2A, FGFR3, MTOR, AR, PLEC, SRCAP, RPGRIP1, GATAD2B, BCOR, MAMLD1, SLX4, PEX10, GPC4, FRAS1, SUFU…
HP_ABNORMALITY_OF_THE_VOICE	cluster8	369	Up	0.00561441	393	SMS, SMARCAL1, DNAJC13, LIMK1, FMR1, MPLKIP, FGFR1, GBA, ARID1B, NF1, LTBP3, GPC3, KISS1, ELN, UPF3B, GABRG2, MYH3, PWAR1, TBP, ASAH1, PRPH, SYNE2, SPRY4, TACR3, FGF8, KMT2B, FGF17, MAPT, SH3BP2, TBX1, TRPV4, KCTD17, CHRNA1, GFPT1, KANSL1, NR4A2, ANOS1, DGCR8, MEGF10, LMNA, SLC5A7, TGM6, SHOC2, GIGYF2, COLQ, ABAT, FAM111A, MORC2, NLRP3, ATXN3, DYNC1I2, HRAS, RNF113A, SETBP1, RAI1, SYNE1, ATP6AP2,…
HP_ABNORMALITY_OF_THE_WING_OF_THE_ILIUM	cluster8	54	Up	0.010598355	54	IDUA, ACP5, VPS33A, GNPTG, GALNS, FUZ, PCNT, ERCC6, GATA1, TRAPPC2, GPC4, TBX15, FGFR3, EIF2AK3, GLB1, ZBTB20, EED, EP300, HDAC6, RPS6KA3, MATN3, AIFM1, RNU4ATAC, GPX4, B3GALT6, SEC23A, ARSB, PTH1R, BGN, RAB23, SMAD4, VANGL1, RUNX2, SEC24D, IHH, COL2A1, CCBE1, FLNA, NANS, GNPTAB, ERCC8, SOX9, WNT7A, ATP7A, CREBBP, EVC, EVC2, DDR2, GPC3, TRIP11, EZH2, DYM, MMP13, AMER1
HP_ABNORMALITY_OF_UPPER_LIMB_JOINT	cluster8	407	Up	0.009142775	431	SHOX, TWIST1, CTBP1, LIMK1, B4GALT7, MYBPC1, KCNAB2, FBN2, ARID1B, PLEKHG5, PTEN, COMP, LMNA, CLCN5, HEPHL1, LMBR1, MAP3K7, GPC3, SLC6A9, RRAS2, ELN, FLNB, UPF3B, MYH3, ATR, HOXD13, MED25, DYNC2LI1, SMC1A, CBL, SYNE2, TCF12, CHRNG, FGFR3, FGFRL1, MMP14, OPA3, GSC, SHOC2, CHST3, ORC6, WDR4, COL11A2, GDF5, LGI4, SOX11, EXT1, GJA1, BPTF, NUP133, AEBP1, RAF1, TBX15, MEGF10, PIEZO2, EVC, ROR2, COL2A1,…
HP_ABNORMALITY_OF_VITAMIN_D_METABOLISM	cluster30	17	Up	0.011343196	17	LRP5, OCRL, FARSB, RPL11, CTNS, TCF4, RPS10, VDR, SLC34A3, ACOX2, DMP1, ENPP1, GPR35, MST1, CLCN5, CYP2R1, CYP27B1
HP_ABSENCE_OF_PUBERTAL_DEVELOPMENT	cluster6	21	Up	0.013481608	24	TACR3, FGF17, DCHS1, CHD7, GNRH1, FGFR1, ESR1, FAT4, PROK2, GNRHR, FGF8, NSMF, WDR11, KISS1, TAC3, ZMPSTE24, PROKR2, ANOS1, LMNA, NR0B1, HS6ST1, KISS1R, DUSP6, SPRY4
HP_ACROCYANOSIS	cluster17	19	Up	0.004956459	22	COL5A2, AGXT, RNASEH2A, ETHE1, ELP1, TCF4, SEPTIN9, COL1A1, ADAR, MVK, RNASEH2B, IFIH1, COL5A1, PAX3, TREX1, THPO, SAMHD1, RNASEH2C, SH2B3, CALR, RPS6KA3, FUCA1
HP_AGANGLIONIC_MEGACOLON	cluster8	105	Up	0.017162368	116	FANCE, PIGY, DHCR7, TMEM231, SLC6A8, FANCM, ERCC4, SOX10, EDN3, TMEM237, EDNRB, KITLG, KRAS, GATA1, FANCL, CEP41, KIFBP, DDX59, RFWD3, CC2D2A, TCF4, MITF, SNAI2, PAX3, ARL6, EP300, ARMC9, KIT, CCDC28B, BRIP1, PHOX2B, COMT, ATRX, TMEM138, ACTG2, SALL4, SH2B1, SF3B4, JMJD1C, L1CAM, GDNF, PIGV, PIGO, CEP120, NPHP1, CSPP1, HIRA, PIGL, RAD51C, MBTPS2, BRCA2, RREB1, ECE1, B9D1, FANCF, EXOC6B, MYO1H, CE…
HP_AGNOSIA	cluster5	27	Up	0.023888057	29	TYROBP, PSEN2, ATP6AP2, TREM2, SEMA4A, KRAS, GRIN2A, GRN, ABCA7, APP, TOMM40, MLH3, MSH2, SORL1, PMS2, TGFBR2, PSEN1, BMPR1A, EPCAM, CHMP2B, MSH6, PMS1, MAPT, TMEM106B, PIK3CA, RPS20, FAN1, C9orf72, MLH1
HP_ALZHEIMER_DISEASE	cluster63	11	Up	0.018420512	12	APP, A2M, CACNA1G, HFE, PLAU, APOE, ABCA7, GATA1, PSEN1, NOS3, PSEN2, MPO
HP_ANORECTAL_ANOMALY	cluster8	230	Up	0.010252885	247	RSPO2, KMT2D, FANCE, DOCK8, PIGY, PIK3CA, SDHB, KIT, LIMK1, INSR, KEAP1, KCNAB2, POMT1, FANCL, NOP10, RECQL4, IFT80, STK11, RFWD3, PDGFRA, PMS2, GDF6, FKRP, EPCAM, SALL4, CDH1, ELN, BRIP1, FGFR2, COX7B, PORCN, EMC1, AMER1, CD81, PTEN, ZIC3, B3GLCT, WRAP53, GLI3, SALL1, CHD4, PRDM16, AXIN2, SMO, CHD7, HCCS, WDR35, FKTN, SDHC, TTC7A, MLH3, CD19, MSH2, MSH3, RREB1, GDF3, FRAS1, FANCF, LONP1, ROR2, C…
HP_ANOTIA	cluster4	10	Up	0.003340957	11	HOXA2, CDC6, POLR1A, CHUK, CDT1, ORC6, ORC4, ORC1, CDC45, GMNN, FANCB
HP_APLASIA_CUTIS_CONGENITA	cluster16	33	Up	0.00891807	33	PLEC, BMS1, TFAP2A, ITGB4, ATP6V1B2, CTBP1, NSD2, HSPA9, DOCK6, ARHGAP31, DLL4, COL7A1, COL17A1, EOGT, KRAS, LAMA3, MSX2, LETM1, RBPJ, LAMC2, MCTP2, ITGA6, ALX4, KCTD1, FGFRL1, LAMB3, COX7B, TAF1, UBR1, NOTCH1, DSP, NELFA, CPLX1
HP_APLASIA_HYPOPLASIA_AFFECTING_BONES_OF_THE_AXIAL_SKELETON	cluster8	691	Up	0.010234271	726	POLR1A, CTBP1, GLI3, WNT10A, HAAO, NEB, NEK9, LRP4, KCNAB2, TCOF1, ARID1B, COMP, RAB3GAP1, SOX9, RRAS2, OSTM1, UBE3B, UPF3B, BRIP1, COL2A1, SIX1, BPNT2, KCNH1, GJA1, CHD7, HSPG2, GSC, BANF1, HCCS, PEX1, SF3B4, WDR35, CC2D2A, COL11A2, NFIX, MYH3, LGI4, PTCH1, BPTF, NUP133, NCAPG2, ATP7A, EMG1, KCNK4, FGFR1, HDAC6, ORC6, PI4KA, HRAS, RNF113A, SETBP1, RAI1, TFAP2A, CEP57, ROR2, SEMA3E, CHST14, CHRND…
HP_APLASIA_HYPOPLASIA_AFFECTING_THE_EYE	cluster8	358	Up	0.013620146	389	CTBP1, LIMK1, SOX3, PDE6H, MPLKIP, POMT1, ARHGAP31, TCOF1, FANCL, SLC38A8, RAB3GAP1, MAPRE2, SAG, MYO5A, NF1, ERCC3, CNGA3, PEX7, LARGE1, KIF11, ELN, PITX2, SIX3, PRSS56, BRIP1, CEP55, GMPPB, MED13L, PORCN, MED25, SALL4, SCN8A, YAP1, FGFRL1, DPYD, GJA1, SMO, CHD7, PAX6, HCCS, TUBA8, CC2D2A, CACNA1F, FKTN, GPC3, PTCH1, RHOA, GDF3, PIEZO2, HRAS, HDAC6, FAM111A, POLR1D, HESX1, RNF113A, SLC45A2, TFAP…
HP_APLASIA_HYPOPLASIA_INVOLVING_BONES_OF_THE_UPPER_LIMBS	cluster8	427	Up	0.01548392	457	PPM1D, SHOX, KMT2D, PIGY, CTBP1, LRP4, GLI3, FMR1, PHF6, CLCN4, KRAS, WDR35, ARHGAP31, TRAPPC2, FANCL, KIFBP, AFF4, ARID1B, COMP, MMP13, LMBR1, TCF4, MAP3K7, LTBP3, GPC3, EDA2R, PEX7, FLNB, CTSK, PWAR1, BRIP1, FGFR2, TRPV4, TP63, ATR, PORCN, IFT80, HOXD13, DYNC2LI1, SMC1A, RAB39B, SALL4, FGFR3, FGFRL1, BPNT2, IFT122, GJA1, CHD7, ARHGEF6, KMT2A, GSC, CHST3, SLC6A17, RUNX2, CDKL5, SF3B4, MYH3, PTCH…
HP_APLASIA_HYPOPLASIA_INVOLVING_THE_SKELETON	cluster8	918	Up	0.008574331	970	CTBP1, WNT10A, PHF6, KCNAB2, ARHGAP31, TCOF1, FGFR3, RAB3GAP1, PTH1R, UBE3B, UPF3B, FGFR2, COL2A1, TP63, DYNC2LI1, RAG2, BPNT2, ARHGEF6, KMT2A, HCCS, SF3B4, WDR35, CC2D2A, COL11A2, PTCH1, NEB, RUNX2, BPTF, NUP133, EMG1, KCNK4, FGFR1, ARX, PCYT1A, MMP13, CEP57, ROR2, XRCC4, RAB33B, PIEZO2, GNAS, BCOR, IFT43, RMRP, LMBR1, ESCO2, PHYH, MRAS, SLX4, OCLN, GLB1, POMGNT1, CHRNG, KMT2D, NFIX, BUB3, DHODH…
HP_APLASIA_HYPOPLASIA_OF_FINGERS	cluster8	273	Up	0.013405513	286	KMT2D, PIGY, CTBP1, LRP4, PHF6, CLCN4, WDR35, ARHGAP31, FANCL, ARID1B, COMP, LMBR1, MAP3K7, GPC3, EDA2R, CTSK, BRIP1, FGFR2, TRPV4, PORCN, HOXD13, DYNC2LI1, RAB39B, SALL4, FGFR3, FGFRL1, IFT122, CHD7, ARHGEF6, KMT2A, RUNX2, SF3B4, PTCH1, SOX11, EVC, ROR2, COL2A1, ARX, IL1RAPL1, SLC25A22, SETBP1, BMPR1B, TFAP2A, KDM5C, KCNH1, SEMA3E, MGP, PIGQ, CHRND, RMRP, DOCK6, ESCO2, SLX4, NEK1, GPC4, BCOR, DV…
HP_APLASIA_HYPOPLASIA_OF_THE_5TH_METACARPAL	cluster77	8	Up	0.004855983	8	GNAS, FERMT1, NOG, FLNA, BMP2, LBR, RUNX2, HOXD13
HP_APLASIA_HYPOPLASIA_OF_THE_CEREBRUM	cluster8	1166	Up	0.004749088	1226	VPS11, CTBP1, SLC1A4, SLC12A6, THOC2, PHF6, PIGH, MCPH1, MICOS13, NHEJ1, SYNJ1, CDK6, INSR, FRMD4A, KCNAB2, XPA, FGFR3, RAB3GAP1, RNASEH2C, ERCC3, CLP1, UBE3B, STIL, PLPBP, UPF3B, SIX3, MOGS, NDUFV2, TMEM138, CHMP1A, NSD1, PUS7, SCN8A, CACNA1G, HCCS, TERT, RAB3GAP2, WDR35, CC2D2A, WWOX, NR5A1, RAD50, NDUFS3, AUH, NUP133, EMG1, B9D1, KCNK4, CCDC174, HNMT, OGT, ZC3H14, ATP6AP2, CEP57, MRPS16, XRCC4…
HP_APLASIA_HYPOPLASIA_OF_THE_CLAVICLES	cluster4	46	Up	0.003378947	48	IDUA, PORCN, SRCAP, BCOR, B4GALT7, KIAA0586, ZMPSTE24, FIG4, HOXD13, MSX2, TWIST1, WNT7A, LMNA, SALL4, ORC1, CDC45, EFNB1, CDC6, PIGL, RNU4ATAC, VAC14, TRPV4, TBX5, PTEN, CHD4, GMNN, BGN, PTDSS1, BMPR1A, ORC6, RUNX2, XYLT1, TRIP11, CDT1, PTH1R, NSDHL, FBXL3, FAT4, DYNC2LI1, ATP7A, RSPO2, FLNA, FGFR2, NAA10, ORC4, DCHS1, TBX3, ALX4
HP_APLASIA_HYPOPLASIA_OF_THE_EARLOBES	cluster126	35	Up	0.005969509	39	SMS, JMJD1C, RBM10, ATR, TRAIP, AHDC1, PCNT, PTPRF, B4GALT7, SEC24C, FLI1, FIG4, CEP152, ESCO2, ABHD5, CENPJ, PLK4, HIRA, RREB1, VPS13B, COL3A1, FGFR2, RBBP8, SEMA3E, ZMPSTE24, CHD7, POLR3A, KCTD1, GP1BB, ARVCF, LMNA, CDC6, ATRIP, TBX1, UFD1, COMT, HBA1, CENPE, HBA2
HP_APLASIA_HYPOPLASIA_OF_THE_EXTREMITIES	cluster8	541	Up	0.012306812	575	KMT2D, FGFR3, CTBP1, GLI3, PHF6, CLCN4, KRAS, LRP4, KCNAB2, ARHGAP31, ARID1B, COMP, MMP13, PTH1R, SOX9, LMBR1, TCF4, GPC3, EDA2R, FGFR2, BRIP1, TRPV4, COL2A1, TP63, IFT80, DYNC2LI1, RAG2, SALL4, BPNT2, LTBP3, GJA1, CHD7, HSPG2, ARHGEF6, KMT2A, GSC, PPIB, SF3B4, WDR35, COL11A2, MYH3, PTCH1, EXT1, RUNX2, BPTF, FGFR1, HDAC6, ARX, ORC6, PCYT1A, SETBP1, SLC35A2, TFAP2A, KCNH1, ROR2, SEMA3E, PIGQ, XRCC…
HP_APLASIA_HYPOPLASIA_OF_THE_EYEBROW	cluster8	139	Up	0.006467425	153	WNT10B, SMS, APCDD1, KMT2D, PPP1CB, LRP1, PRRX1, KRT17, RPS28, NF1, LSS, CDH3, HEPHL1, CCNK, EDA2R, NUP188, WDR35, UBE3B, HR, STAG1, HERC1, TWIST2, KRAS, LPAR6, RNU4ATAC, MED25, RAG2, CYP4F22, EDA, KIFBP, SHOC2, CHST3, BANF1, SF3B4, UROS, TTC7A, KANK2, LIPH, COL11A1, FRAS1, GJB6, LMNA, PEX6, WDR26, WNT10A, EPS8L3, TMCO1, RIPK4, FIG4, NECTIN1, SMARCA2, RPL21, TP63, EDARADD, LIG4, TBCD, DLX4, SNRPE…
HP_APLASIA_HYPOPLASIA_OF_THE_EYELID	cluster17	29	Up	0.014583377	34	SF3B4, CDH11, FREM2, RNASEH2A, PHGDH, TCOF1, EDNRA, KRAS, FLI1, GRIP1, TXNL4A, FRAS1, TWIST1, ADAR, TWIST2, POLR1C, ALX1, RNASEH2B, IFIH1, DHODH, TREX1, SLC25A24, SEMA3E, FREM1, SAMHD1, RNASEH2C, CHD7, KCTD1, ESCO2, POLR1D, RIPK4, FGFR1, ADNP, CCNQ
HP_APLASIA_HYPOPLASIA_OF_THE_NAILS	cluster8	188	Up	0.011134958	197	PLEC, PPM1D, SLC35D1, SHANK3, PIGY, LIMK1, PPP1CB, MPLKIP, ARID1A, SMARCC2, C15orf41, GPC4, STXBP1, ARHGAP31, INPPL1, NOP10, AFF4, ARID1B, HEPHL1, LAMA3, ZBTB20, GPC3, SMARCD1, COL7A1, ELN, RPS6KA3, PORCN, B3GALT6, ATP6V1B2, DYNC2LI1, GTF2H5, WRAP53, NSD1, KCNH1, NOG, SHOC2, NHP2, COL11A2, DSP, SOX11, EVC, HOXA13, TELO2, TBX3, FGFR1, SCN2A, EOGT, RIPK4, FIG4, GTF2E2, SLC25A22, RNF113A, CDH1, CASK…
HP_APLASIA_HYPOPLASIA_OF_THE_PHALANGES_OF_THE_HALLUX	cluster82	8	Up	0.012814395	8	HOXD13, MAP3K7, IHH, VAC14, FIG4, PTHLH, FLNA, ACVR1
HP_APLASIA_HYPOPLASIA_OF_THE_SKIN	cluster8	160	Up	0.005949932	165	PLEC, BMS1, LIFR, KRT14, XPC, COL7A1, CTBP1, MTAP, B4GALT7, KRAS, EDAR, ARHGAP31, NOP10, GNAS, TERT, SMO, PPP1CB, COL1A1, XPA, TP63, LAMA3, ERCC3, TGFB2, ERCC5, COL1A2, TWIST2, COX7B, PYCR1, C1R, PORCN, KRT5, WRAP53, FGFRL1, DDB2, EDA, PLOD1, MVK, LMNA, HCCS, PROS1, ITGB4, UROD, ITGA6, DSP, KRT2, FKBP14, COL17A1, LAMC2, AEBP1, ARFGEF2, UBE3B, TRAF6, PMVK, FERMT1, DLG4, ALDH18A1, TFAP2A, PDGFRB, M…
HP_APLASIA_HYPOPLASIA_OF_THE_THUMB	cluster8	95	Up	0.019391209	99	FGFR1, ATP6V1B2, CTBP1, FANCD2, MGP, FANCE, PCNT, PLXND1, LIG4, GDF5, UBE2T, RECQL4, EIF4A3, LMBR1, MAP3K7, LRP4, SALL4, SETBP1, ACAN, NSD2, DHCR7, SIN3A, FGFR2, WIPI2, TBX5, NIPBL, ZBTB16, PALB2, LTBP2, FGFRL1, SF3B4, BMPR1B, FANCL, CHD7, RPL5, CHST11, MAFB, ACVR1, BHLHA9, FLNA, PTCH1, NELFA, FRAS1, HOXA13, RSPO2, CPLX1, NSUN2, COL2A1, KDM1A, RAD51C, FBN1, RIPK4, FIG4, SMC3, SETD5, FANCC, TFAP2A…
HP_APLASTIC_CLAVICLE	cluster4	19	Up	0.003671257	19	SALL4, ATP7A, PTDSS1, ZMPSTE24, ORC6, ORC4, RUNX2, KIAA0586, ORC1, CDC45, LMNA, CDC6, PIGL, RNU4ATAC, FIG4, CDT1, TRPV4, PTH1R, GMNN
HP_APLASTIC_HYPOPLASTIC_TOENAIL	cluster5	84	Up	0.009399334	88	SLC35D1, SHANK3, ATP6V1B2, LIMK1, RFC2, PPP1CB, ARID1A, SMARCC2, GPC4, ARHGAP31, INPPL1, MSX1, LIG4, NOP10, AFF4, GTF2I, PPP2R5D, LRP4, DPF2, SMARCD1, HRAS, COL7A1, ELN, CLIP2, CRKL, NPM1, PORCN, DYNC2LI1, WRAP53, EZH2, SHOC2, DPH1, NOTCH1, SOX11, BCR, GLI1, EVC, HOXA13, TELO2, NSUN2, TBX3, FGFR1, KDM1A, EOGT, RIPK4, TERC, NSD1, NECTIN4, SHOX, KCNH1, TERT, SOX4, DOCK6, GJB2, COL11A1, DLL4, SMARCE…
HP_AXILLARY_FRECKLING	cluster31	6	Up	0.011126159	6	NF1, PMS2, SPRED1, MLH1, MSH2, MSH6
HP_B_CELL_LYMPHOMA	cluster17	13	Up	0.011880586	14	NBN, CASP10, ATM, FAS, BIRC3, FOXP1, PRKCD, PIK3R1, RASGRP1, MALT1, ADA, CCND1, BCL10, FASLG
HP_BABINSKI_SIGN	cluster8	211	Up	0.009187481	224	SNX14, DNAJC3, SLC1A4, ATP13A2, CLCN4, CHCHD10, PSAP, ERLIN1, AIFM1, ATXN3, GBA2, CHMP2B, DDHD1, PRICKLE1, FTSJ1, POLR3A, NUBPL, TPP1, GCH1, MAG, C19orf12, UPF3B, NEFL, PARS2, SACS, HADHA, PDYN, VPS13D, WASHC5, SLC2A1, RAB39B, HCFC1, FUS, BSCL2, CAV1, ARHGEF6, B4GALNT1, ARSA, REEP2, IBA57, MFN2, SPG11, CXorf56, CTDP1, ZFR, AP4E1, ALDH18A1, IREB2, AP4M1, KIF1A, TGM6, NUP62, PIK3R5, PRNP, ARX, SPAS…
HP_BLEPHARITIS	cluster5	46	Up	0.011045815	48	SETD5, TERT, DDB2, WIPF1, CST6, PLXND1, NOP10, PARN, XPA, ERCC3, TRAF3IP2, RAD21, ERCC5, MBTPS2, MSMO1, ERCC2, ST14, NPM1, NIPBL, KMT2A, PKP1, WRAP53, SLC39A4, WAS, PIGN, TP63, ADAM17, UROS, NHP2, GJB6, RTEL1, XPC, DKC1, MMP1, PLCD1, USB1, ERCC4, TBX4, TINF2, CTC1, APOE, REV3L, SMC1A, COL7A1, HDAC8, GATA1, SMC3, TERC
HP_BONE_MARROW_HYPOCELLULARITY	cluster5	48	Up	0.01501681	53	VPS33A, ACD, MYSM1, NHP2, TERT, ERCC6L2, SBDS, TINF2, FLI1, NOP10, WDR19, UBE2T, PARN, RTEL1, FASLG, FANCF, CASP10, TGFB1, FAS, NBN, SF3B1, TERC, DDX41, BRIP1, TBXAS1, RASGRP1, IFNG, TET2, NPM1, WRAP53, FANCI, FANCL, DNAJC21, PRF1, IVD, DKC1, RPS14, MAD2L2, USB1, ERCC4, CTC1, PGM3, SRP72, SRP54, PRKCD, CLPB, BRCA2, RPL26, GATA2, CLCN7, PIGA, EFL1, LBR
HP_BOWEL_DIVERTICULOSIS	cluster5	21	Up	0.008265446	21	EFEMP2, MLH1, MSH2, ELN, PTEN, LIMK1, RFC2, BAZ1B, PKD1, FBLN5, UBR1, PIK3CA, GTF2IRD1, RET, CLIP2, AKT1, COL5A1, MLXIPL, GTF2I, TBL2, ALDH18A1
HP_BOWING_OF_THE_LEGS	cluster8	163	Up	0.011227948	176	CCN6, SHOX, LIFR, RSPRY1, POLR1A, KLHL41, LIMK1, ACTA1, MTAP, GLI1, KIF7, MMP13, IFT172, EIF2AK3, COL1A1, RBM8A, COMP, CLCN5, SOX9, SETBP1, ELN, FLNB, PWAR1, SLCO2A1, COL2A1, SLC10A7, RNU4ATAC, B3GALT6, FGFR3, DYNC2LI1, TUBB3, LMOD3, NSD1, BPNT2, ENPP1, CYP2R1, CHST3, DYM, HSPG2, PLOD2, ACAN, FLNA, NEB, EXT1, SCARF2, DDRGK1, COL11A1, EVC, TNFSF11, LONP1, NPAP1, ORC6, FIBP, GAN, CYP27B1, SFRP4, CA…
HP_CAFE_AU_LAIT_SPOT	cluster8	100	Up	0.011885816	106	KMT2D, FANCE, PIK3CA, CEP57, FANCM, ERCC4, FANCD2, VHL, PCNT, KLLN, NF2, PLXND1, FANCL, PTEN, RAF1, PPP1CB, RFWD3, IFNG, MLH1, STEAP3, EP300, MAP2K2, MED12, SIN3A, ESCO2, BRIP1, CIB1, TMEM127, MTOR, SETBP1, ATM, CBL, PALB2, TTC37, TSC1, TP63, SKIV2L, BRAF, NRAS, WASF1, NF1, GNAS, APC, GDNF, RAD51C, BRCA2, AKT1, SOX10, FANCF, TSC2, SDHB, CREBBP, TRIP13, SEC23B, TMC6, SPRED1, BRCA1, BUB1B, MSH2, FA…
HP_CALCIFICATION_OF_THE_AORTA	cluster17	13	Up	0.009926669	18	IFIH1, TREX1, NKX2-5, RNASEH2A, ABCG8, SAMHD1, SMAD6, RNASEH2C, ABCG5, PCSK9, LDLR, APOB, NOTCH1, GATA5, GBA, LDLRAP1, ADAR, RNASEH2B
HP_CALCINOSIS	cluster107	7	Up	0.012398827	9	GNAS, ZMPSTE24, AGXT, GEMIN4, LBR, SAMD9, LMNA, GALNT3, CASR
HP_CARDIOVASCULAR_CALCIFICATION	cluster17	24	Up	0.008814189	29	PDGFRB, RNASEH2A, GBA, GALNT3, PCSK9, LDLR, NT5E, APOB, PDGFB, ADAR, STAT1, SLC20A2, RNASEH2B, IFIH1, TREX1, NKX2-5, FBN1, ABCG8, SAMHD1, SMAD6, LMNA, RNASEH2C, ABCC6, ABCG5, NOTCH1, ENPP1, GATA5, LDLRAP1, HGD
HP_CEREBRAL_CALCIFICATION	cluster54	107	Up	0.00742456	123	TYROBP, PDGFRB, VPS33A, TREM2, NHP2, SLC16A2, MGP, SLC46A1, ERCC6, FGFR1, SC5D, XPR1, GJA1, NOP10, PDGFB, MYMK, IFNG, GNAS, RNASEH2C, ERCC3, RTEL1, MT-TF, TREX1, CA2, CTNNB1, CLCNKB, COL2A1, ERCC2, ISG15, CASR, NPM1, ZBTB20, GNAQ, AIRE, WRAP53, ERCC1, TSC1, PTCH1, RNASEH2A, SLC29A3, TERT, TINF2, DKC1, ENPP1, ACVR1, BRAF, MT-ND1, MT-ND4, CTSC, PTH, ADAR, ERCC8, IFIH1, COL11A1, MT-CO1, TSC2, HRAS, …
HP_CEREBRAL_HYPOPLASIA	cluster8	40	Up	0.01597291	42	KIF14, CEP152, CSPP1, WDR45B, ASPM, CEP63, NCAPD3, SASS6, MKS1, RTTN, MYSM1, TAF13, ANKLE2, CEP135, FH, KNL1, PHC1, C2CD3, CENPJ, WDR62, MCPH1, PHGDH, BUB1B, MFSD2A, STIL, COASY, CDK5RAP2, ARHGEF9, HSD17B4, DHCR7, HHAT, PYCR2, BRAF, METTL5, KIAA0586, VAC14, CIT, RNU4ATAC, FIG4, MAP11, CDK6, COPB2
HP_CEREBRAL_VISUAL_IMPAIRMENT	cluster8	127	Up	0.016648638	140	GNB1, PIGY, TANGO2, NSUN2, CERT1, SHANK3, VPS11, TNIK, ASNS, CCDC47, RAB3GAP1, TWNK, ATN1, LMAN2L, CLCN4, NARS2, MT-CO2, MT-CO1, MT-TF, CRADD, RNF13, GRIK2, MT-TW, MAPK8IP3, GABRB2, PIGT, FMN2, NADK2, PARS2, LINS1, POLG, RAB3GAP2, CACNA1E, RRM2B, COG5, EMC1, SPATA5, VAMP2, MT-TC, CHMP1A, ST3GAL5, NEUROD2, FRRS1L, CDKL5, PRSS12, MT-TS2, MT-TK, MT-TL1, KDM5B, PPP3CA, PDSS2, POLG2, TBCK, SCN1A, SLC4…
HP_CHILBLAINS	cluster17	6	Up	0.011947279	7	IFIH1, TREX1, RNASEH2A, SAMHD1, RNASEH2C, ADAR, RNASEH2B
HP_CLINICAL_COURSE	cluster8	1312	Up	0.010167396	1394	CYLD, SLC1A4, HEPACAM, GLRA1, MICOS13, MTAP, CLN6, ELP1, NEUROG3, CHRNA4, SAMD12, TSFM, CRPPA, RNASEH2C, EPCAM, POLG, NEFL, CLP1, CC2D2A, PINK1, CRAT, TBP, ERGIC1, MOGS, ASAH1, NLGN3, NDUFAF1, NDUFV2, EGR2, MYLK, FZD6, PPP1R3A, CHMP1A, SNCA, RSPH3, PDGFB, LAMA2, GFPT1, DSP, MCM2, LAMC2, NR4A2, HAX1, IREB2, VPS13A, SIGMAR1, DNMT1, HESX1, HNMT, DLG4, PNPLA6, MRPS16, LMNB2, PTEN, FGFR3, MYH7, MECP2,…
HP_CLINODACTYLY	cluster8	401	Up	0.018676815	432	SNX14, TWIST1, PIGY, LIMK1, PIGH, CLCN4, KIF7, KCNAB2, WDR35, PAFAH1B1, FANCL, KIFBP, PTEN, HEPHL1, LMBR1, TCF4, AMMECR1, KCNJ11, GPC3, LIG4, RRAS2, ELN, ARID1B, MED12, NXN, PWAR1, BRIP1, DDX11, ATR, ATRX, MED13L, HOXD13, MED25, SMC1A, RAB39B, FGFR3, IFT122, GJA1, COLEC10, CACNA1G, ARHGEF6, KMT2A, MTRR, ORC6, TRPV4, GDF5, NFIX, DHPS, CHRNA7, RHOA, DSP, NCAPG2, EMG1, TELO2, ROR2, HMGA2, KCNK4, DCH…
HP_CLITORAL_HYPOPLASIA	cluster4	24	Up	0.011400501	29	FZD2, RAB3GAP1, RAB18, ORC6, SNORD116-1, TBC1D20, WNT5A, B3GLCT, CDT1, DVL1, DVL3, ROR2, HERC2, ORC4, NPAP1, MKRN3, MAGEL2, ORC1, CDC45, SNRPN, PWAR1, CDC6, RAB3GAP2, PWRN1, PORCN, SNORD115-1, NDN, POC1A, GMNN
HP_COLONIC_DIVERTICULA	cluster5	17	Up	0.005964512	17	MLH1, MSH2, ELN, PTEN, LIMK1, RFC2, BAZ1B, PKD1, UBR1, PIK3CA, GTF2IRD1, RET, CLIP2, AKT1, MLXIPL, GTF2I, TBL2
HP_COMBINED_IMMUNODEFICIENCY	cluster28	21	Up	0.0170692	22	ADA, AK2, RMRP, RAG2, LIG4, BCL11B, IL2RG, RAG1, IL7R, TTC7A, DCLRE1C, XRCC4, BUB1B, PGM3, EXTL3, ACP5, PTPRC, CHD7, JAK3, PNP, MTHFD1, PRKDC
HP_COMPLETE_DUPLICATION_OF_PHALANX_OF_HAND	cluster90	13	Up	0.012821235	13	FANCC, FANCA, RAB23, GDF5, FANCD2, NAA10, FANCE, CHSY1, LMBR1, ESCO2, BMPR1B, LEMD3, BCOR
HP_CONGENITAL_NYSTAGMUS	cluster128	10	Up	0.023873403	10	TULP1, ADAR, LRP5, NUP62, TBC1D24, PAX6, FRMD7, BLOC1S6, CNGB3, MT-ATP6
HP_CONGENITAL_ONSET	cluster8	263	Up	0.009752706	280	MYSM1, GLE1, TBXT, COL13A1, SLC1A4, TRIP4, CTSD, ELP1, CCDC88C, B4GAT1, KIFBP, EPS8, ATP11C, SERPINE1, PSAT1, SLC6A9, CLP1, COASY, EGR2, TTC25, ERGIC1, ZNF335, MOGS, CLCNKA, MRPS14, HRAS, SYNE1, MRPS22, CHMP1A, FUT8, LRP4, GSC, PUF60, DNM2, RSPH3, TUBA8, ELP2, GREB1L, TMEM231, UROS, LGI4, RHOA, LAMC2, NCAPG2, PSAP, CHRNE, HBG2, ATP8A2, ATP5F1A, AP4E1, SMARCD2, MEGF10, CRB2, STT3B, NDUFB11, PIGG, …
HP_CSF_PLEOCYTOSIS	cluster17	11	Up	0.009571683	13	IFIH1, TBK1, TREX1, RNASEH2A, SAMHD1, PRF1, RNASEH2C, RNASEH2B, TICAM1, TLR3, TRAF3, ADAR, UNC93B1
HP_DEATH_IN_EARLY_ADULTHOOD	cluster5	30	Up	0.006564383	30	CST3, BCS1L, KRAS, LIMK1, RFC2, ALMS1, BAZ1B, VPS13A, MLH3, SLC9A6, MSH2, ACTB, GTF2I, PMS2, TGFBR2, TBL2, EPCAM, ELN, MSH6, RPS6KA3, PMS1, POLG, TYMP, GTF2IRD1, CLIP2, PIK3CA, SCN4A, FAN1, APP, MLH1
HP_DECREASED_BODY_WEIGHT	cluster8	1091	Up	0.006145893	1176	CTBP1, ELMO2, KCNJ1, TCIRG1, MICOS13, RAG1, INSR, NEUROG3, KCNAB2, ARHGAP31, RAB3GAP1, EPCAM, POLG, NF1, TP53, UBE3B, KCNJ11, ASAH1, NDUFS7, NDUFAF1, NDUFV2, GPR35, DYNC2LI1, RAG2, PKP1, SPRY4, TACR3, CYP11B2, FGF17, PUS7, SCN8A, ARHGEF6, KMT2A, HCCS, TERT, LAT, CCR1, WWOX, NDUFS3, PTF1A, AUH, BPTF, LAMC2, EMG1, NUP62, FGFR1, ARX, HESX1, ERCC3, CEP57, MRPS16, RAB33B, BSCL2, PIEZO2, SUGCT, BCL2, S…
HP_DECREASED_HEAD_CIRCUMFERENCE	cluster8	993	Up	0.00482192	1025	VPS11, CTBP1, SLC1A4, SLC12A6, THOC2, PHF6, PIGH, MCPH1, MICOS13, NHEJ1, CDK6, INSR, FRMD4A, KCNAB2, XPA, RAB3GAP1, RNASEH2C, ERCC3, CLP1, UBE3B, STIL, PLPBP, SIX3, NDUFV2, CHMP1A, PUS7, SCN8A, CACNA1G, HCCS, TERT, CC2D2A, WWOX, NR5A1, RAD50, NDUFS3, AUH, NUP133, EMG1, HNMT, OGT, ZC3H14, CEP57, XRCC4, CAMK2B, ESS2, BMP15, PIEZO2, BCOR, KIT, ESCO2, SLX4, MECP2, DHFR, OCLN, POMGNT1, CHRNG, ALDH18A1…
HP_DEMYELINATING_PERIPHERAL_NEUROPATHY	cluster17	38	Up	0.013985261	43	DNAJC3, ACO2, DMXL2, ERCC5, RFC1, RNASEH2A, HK1, MANBA, MT-TV, MT-ND4, SELENOI, GJC2, RRM2B, ADAR, HARS1, RNASEH2B, AFG3L2, POLG, IFIH1, DEGS1, MT-TL1, MT-ATP6, PMP22, TREX1, MT-ND1, SAMHD1, ERCC4, MT-ND3, RNASEH2C, ERCC2, MT-TK, SACS, MT-TW, MT-ND5, ERCC3, SOX10, MT-ND6, SPTBN4, MT-ND2, ZFYVE26, BAG3, TYMP, RNF168
HP_DEPRESSED_NASAL_BRIDGE	cluster8	400	Up	0.010375176	430	SNX14, TWIST1, FGFR3, SMARCAL1, GLI3, NPR2, CLCN4, MRAS, AMMECR1, FGFR1, KCNAB2, ARID1B, PTEN, FOXG1, SOX9, SLC6A9, KISS1, KIF11, FLNB, MED12, FGFR2, COL2A1, POLE, MED13L, MRPS14, CBL, SPRY4, RAB39B, TACR3, CLIC2, FGF17, BMP2, LTBP3, ARHGEF6, NRAS, TGIF1, RUNX2, PEX1, WDR35, COL11A2, SOX11, RAF1, SRD5A3, PEX6, ROR2, WDR26, ARX, TRIP12, SPECC1L, IL1RAPL1, CACNA1C, HRAS, SLC25A22, ATRX, RAI1, GNAS,…
HP_DEVIATION_OF_THE_THUMB	cluster8	35	Up	0.010308987	35	SETD5, TFAP2A, FLNB, NOG, DHCR7, BMP4, HDAC8, EFTUD2, NIPBL, CDC42, ZC4H2, ESCO2, PTRH2, UBA1, MGAT2, GATA4, SIN3A, HOXA13, EIF4A3, FLNA, SMC3, CRIPT, SLC26A2, LONP1, RAD21, FANCB, ANKRD11, BRCA1, SMC1A, CHSY1, FGFR2, KMT2A, TP63, ZIC3, B3GLCT
HP_DIARRHEA	cluster8	266	Up	0.011116654	302	ALAD, CCDC47, CBL, KCNJ1, TTR, RAG1, SCN11A, SLC46A1, ELP1, NEUROG3, BLNK, CPOX, SGSH, SLC25A13, MVK, IKBKB, CD79A, MPI, POLG, CD19, MT-TF, ATRX, SLC39A4, RIPK1, LCT, IGHM, CLMP, CD79B, SYNJ1, TTC7A, UCHL1, SDHD, SAMD9, PTEN, ZAP70, RAG2, PKP1, SERPING1, CDKN1B, TYMP, PIGT, TTC37, CYP11B2, SCNN1B, ADAM17, PHKB, WNT2B, SNCA, SAA1, HADH, BTK, HYOU1, GNS, DBH, LRBA, MT-ND1, MT-ND4, RRM2B, COG4, ALDO…
HP_DISINHIBITION	cluster8	141	Up	0.022974098	153	TYROBP, TARDBP, C9orf72, NSUN2, TREM2, DNM1, DNMT1, TNIK, PINK1, DNAJC13, CHD2, PTCHD1, SNCA, CHCHD10, MAPT, CEP152, LMAN2L, GABRG2, TSC2, SCN3A, GRIN2D, ADAT3, TOMM40, GBA, PSEN1, SLC13A5, CHMP2B, CRADD, GRIK2, SORL1, LRRK2, GRN, ACTL6B, SLC6A1, EP300, CLTC, TBK1, CNKSR2, FMN2, LINS1, SLC1A2, ATP6V1A, NECAP1, SYNJ1, UCHL1, SZT2, FUS, VANGL1, SCN8A, AARS1, FRRS1L, C19orf12, WDR62, UBA5, WWOX, PRS…
HP_DISPLACEMENT_OF_THE_URETHRAL_MEATUS	cluster8	267	Up	0.010401627	284	SMS, NKX2-1, CTBP1, GLI3, KRAS, STAR, KCNAB2, FANCL, AFF4, ARID1B, MAPRE2, ARX, GPC3, BRIP1, POLE, ATR, MED25, DYNC2LI1, WRAP53, CHRNG, FGFRL1, HSD3B2, COLEC10, TBX1, ORC6, HCCS, PEX1, MTM1, PIEZO2, EVC, PEX6, FGFR1, DCHS1, IGF2, OGT, SETBP1, TFAP2A, FGFR3, MTOR, AR, GATAD2B, BCOR, MAMLD1, SLX4, PEX10, GPC4, FRAS1, SUFU, TMEM70, KMT2D, C2CD3, CDKN1C, SOX2, RAD21, MCTP2, RSPO1, PITX2, ARVCF, ATRX,…
HP_DOWNTURNED_CORNERS_OF_MOUTH	cluster8	110	Up	0.014640119	122	NOTCH2, ABCC8, PIGY, CCDC47, CSNK2B, CTBP1, RNU4ATAC, SMARCD1, MASP1, PDX1, SC5D, AFF4, KCNJ11, FOXP1, SMC3, PPP1R15B, PIGT, NSD2, DVL1, SRCAP, KIF15, SNRPN, PWAR1, GCK, POGZ, MED13L, ZBTB20, NIPBL, KCNMA1, SMC1A, STAT3, INS, CHRNG, ZFP57, FGFRL1, FZD2, COLEC10, HOXB1, TCF20, STAC3, PIGV, PIGO, CDC42, MEF2C, GPC4, COLEC11, MAFB, RLIM, PIGL, INTS1, PACS2, NELFA, SETD5, DVL3, UBE2A, TELO2, CPLX1, R…
HP_DYSGRAPHIA	cluster5	40	Up	0.011616762	41	PSEN2, C9orf72, KRAS, LIMK1, RFC2, GRN, ABCA7, APP, NF2, TOMM40, MAPT, VCP, GTF2I, SORL1, PMS2, TREM2, TGFBR2, PSEN1, BMPR1A, TBL2, EPCAM, ELN, TMEM106B, CLIP2, RPS20, SPG21, TMEM240, SEMA4A, BAZ1B, CHMP2B, VPS13A, MLH3, MSH2, SQSTM1, MSH6, PMS1, GTF2IRD1, PIK3CA, FGF14, FAN1, MLH1
HP_DYSPHAGIA	cluster8	330	Up	0.012886278	347	DNAJC13, LBR, NEB, FMR1, KCNAB2, GBA, ATXN8OS, SLC6A9, ADCY6, SACS, TBP, SYT14, RRM2B, TK2, PRPH, GNAQ, SLC52A3, TYMP, CHMP1A, MAPT, CHD7, PDP1, SNCA, ADD3, CLCN1, PCNA, CCR6, CHRNA1, GFPT1, VAPB, NCAPG2, NR4A2, MEGF10, SLC5A7, VPS13A, TGM6, NUP62, ATP1A3, GIGYF2, COLQ, HLA-B, ATXN3, SCO2, NDUFS2, KMT2A, SETBP1, CACNA1G, SEMA3E, POLG, COL13A1, MYMK, REEP1, GCH1, STUB1, MECP2, COL7A1, PABPN1, HLA-…
HP_ECTOPIC_CALCIFICATION	cluster54	173	Up	0.007825908	197	PDGFRB, NHP2, CASR, PRSS1, KCNJ1, MGP, SLC46A1, FGFR1, SC5D, SPINK1, NOP10, PEX16, PDGFB, MYMK, RNASEH2C, WRN, ZBTB20, ERCC3, MT-TF, TREX1, GUSB, SMAD6, CPT2, CTNNB1, COL2A1, PRSS2, GNAQ, CPA1, WRAP53, ERCC1, TSC1, AP2S1, FXYD2, RNASEH2A, TERT, PEX1, BRAF, NT5E, APOB, PEX5, MT-ND1, MT-ND4, CTSC, TTC7A, NSDHL, PTCH1, ATP7A, ERCC8, COL11A1, PEX6, TSC2, HRAS, SAMHD1, PEX26, LMNA, GJA1, MT-TQ, FAM111…
HP_EPENDYMOMA	cluster31	13	Up	0.021399869	15	TSC1, TSC2, RELA, MSH6, ERBB2, PMS2, IDH1, NF2, APC, C11orf95, IFNG, TP53, SETBP1, MLH1, MSH2
HP_EPICANTHUS	cluster8	406	Up	0.011673784	426	TWIST1, PIGY, CTBP1, LIMK1, MPLKIP, KRAS, BLNK, KCNAB2, WDR35, RPS28, FANCL, FGF20, CD79A, FOXG1, MAPRE2, GPC3, LIG4, KIF11, ELN, UBE3B, ARID1B, BRIP1, DDX11, ATRX, MED13L, MED25, CBL, CHRNG, SALL4, FGFRL1, PUS7, IFT122, BMP2, GJA1, COLEC10, KMT2A, TBX1, NRAS, SHOC2, IFT43, PEX1, NFIX, CHRNA7, SOX11, KANSL1, RAF1, PIEZO2, PEX6, KIF1A, ROR2, DCHS1, TRIP12, FIBP, SHANK3, HRAS, RNF113A, HIBCH, CEP57…
HP_EPILEPTIC_SPASM	cluster8	99	Up	0.014302807	108	TANGO2, NSUN2, TNIK, SPTAN1, DMXL2, LMAN2L, TSC2, KCNQ2, STXBP1, SLC1A4, CRADD, NGLY1, GRIK2, SCN8A, CDKL5, IFNG, ZNHIT3, SLC25A22, FMN2, LINS1, RNU4ATAC, PIGP, FBLN1, TSC1, GRIN2B, FRRS1L, PRSS12, KDM5B, NDUFAF8, SMARCA2, PHACTR1, SLC45A1, GUF1, CNPY3, HIBCH, MT-ND1, PHGDH, PGAP1, KIF1A, PLCB1, GNAO1, MAN1B1, SCN2A, RSRC1, ARX, ST3GAL3, IQSEC1, SETBP1, ZC3H14, CLIP1, SLC35A2, CASK, EHMT1, PIGQ, …
HP_EPISPADIAS	cluster4	24	Up	0.012292977	26	FZD2, PTDSS1, SMAD4, PIEZO2, ORC6, HCCS, EVC2, KRAS, WNT5A, CDT1, C2CD3, GLI1, DVL3, EVC, NDUFB11, SRY, DVL1, ORC4, ORC1, CDC45, CDC6, TP63, COX7B, ISL1, DYNC2LI1, GMNN
HP_ESOPHAGEAL_STRICTURE	cluster16	13	Up	0.011053567	13	LAMB3, IKZF1, COL7A1, HLA-B, MMP1, NHP2, FERMT1, TERT, DKC1, SAMD9, LAMA3, NOP10, LAMC2
HP_EUNUCHOID_HABITUS	cluster6	19	Up	0.009638708	21	NSMF, TACR3, WDR11, KISS1, FGF17, CYP19A1, TAC3, PROKR2, ANOS1, TUBB4A, CHD7, GNRH1, HS6ST1, FGFR1, ESR2, KISS1R, DUSP6, PROK2, GNRHR, SPRY4, FGF8
HP_FEEDING_DIFFICULTIES	cluster8	755	Up	0.006765888	801	GNB1, KMT2D, SLC6A8, MICOS13, SYNJ1, LMAN2L, NEB, ELP1, IL17F, KRAS, KCNAB2, SLC13A5, ARID1B, TSFM, TCF4, RRAS2, UBE3B, MOGS, ATRX, SLC1A2, CYP11B2, CHD7, SCN8A, SH3BP2, GSC, MTRR, HCCS, RNASEH2A, PEX1, WWOX, TPM2, GFPT1, NDUFS3, BPTF, NCAPG2, ATP7A, B9D1, MTHFS, COLQ, COL11A2, SDHB, ORC6, HRAS, SETBP1, ZC3H14, RAI1, HIBCH, SLC35A2, MRPS16, SEMA3E, CAMK2B, DLD, INPP5E, GATAD2B, PIEZO2, PDSS2, NKX…
HP_FEMORAL_BOWING	cluster8	37	Up	0.018050809	40	LIFR, RSPRY1, POLR1A, PHEX, RMRP, FGFR2, P3H1, MAN2B1, CLCN5, SOX9, WNT7A, FLNA, TRPV6, COL1A1, POR, MMP13, GORAB, WDR60, SGMS2, RNU4ATAC, COL10A1, FGFR3, COL11A1, COL1A2, CYP2R1, VDR, DYNC2H1, PLOD2, TENT5A, ENPP1, SCARF2, BHLHA9, NEK8, SLC34A3, DMP1, PCYT1A, CYP27B1, GDF5, TMEM38B, DYM
HP_FEVER	cluster5	241	Up	0.013048096	276	LIFR, CYBA, NKX2-1, PRSS1, KLHL7, KCNJ1, EIF2B3, LBR, BIRC3, SPTB, ELP1, EIF2B4, BLNK, NAB2, RANBP2, LPIN1, EPB42, CD79A, IL36RN, STAT5B, SPINK1, NOTCH3, TP53, MEFV, MT-TF, ERCC5, IL12A-AS1, TREX1, SLC11A1, CTLA4, MLX, PRKAR1A, RUNX1, IGHM, AVPR2, GPR35, PRSS2, RAG2, PML, SLC29A3, ADA2, STAT3, EPB41, CYP11B2, EDA, NGF, GLA, CALR, CCR1, MALT1, MT-ND1, MT-ND4, GPC3, XPC, IL6, CCND1, KLRC4, CFH, PST…
HP_FINGER_AGNOSIA	cluster5	6	Up	0.01257678	7	PSEN2, APP, TOMM40, SORL1, TREM2, ABCA7, PSEN1
HP_FLARED_ILIAC_WINGS	cluster8	20	Up	0.010566233	20	IDUA, BGN, EP300, RAB23, VPS33A, GNPTG, CREBBP, GLB1, IHH, DDR2, AIFM1, GPC4, GPC3, FLNA, GPX4, TRIP11, B3GALT6, GNPTAB, ARSB, MMP13
HP_FUNCTIONAL_ABNORMALITY_OF_THE_GASTROINTESTINAL_TRACT	cluster8	742	Up	0.010563807	803	CTBP1, SLC6A8, NEB, ELP1, F7, FMR1, KCNAB2, BACH2, GBA, ARHGAP31, SLC13A5, ARID1B, STK11, FGFR3, TCF4, ABCB1, EPCAM, AICDA, POLG, MEFV, ADCY6, CASP10, CTLA4, SACS, TBP, ATRX, GPR35, TK2, MYLK, SLC52A3, TYMP, TTC37, CHMP1A, CHD7, SCN8A, STN1, SNCA, GLA, CCR1, WWOX, NFIX, MT-ND4, CCR6, MLH3, GFPT1, MSH2, POLG2, NCAPG2, NR4A2, ATP7A, MCEE, MEGF10, VPS13A, NUP62, ATP1A3, GIGYF2, COLQ, ORC6, DCLRE1C, …
HP_GAIT_ATAXIA	cluster8	163	Up	0.015851223	175	DNAJC3, RRM2B, HTT, MARS2, MPLKIP, FMR1, PSAP, ATXN10, PMP22, TCF4, SPTBN2, NUS1, BEAN1, TPP1, GCH1, SACS, HERC1, PDYN, VPS13D, ADSL, GTF2H5, TH, CAV1, PDP1, HSD17B4, ATXN3, TGM6, MT-ND1, NUP62, ATP1A3, WDR26, PRNP, GTF2E2, PNPLA6, RNF113A, GABRA1, CACNA1G, RFXAP, COQ2, ELOVL5, POLG, UBA5, GPAA1, ADAR, STUB1, UBE3A, MAN2B1, ATCAY, KCNC3, CAPN1, MT-ATP6, DNAJC6, PEX6, C12orf4, FXN, PAK1, GABRG2, S…
HP_GAIT_DISTURBANCE	cluster8	868	Up	0.015478575	926	GNB1, PDGFRB, MICOS13, SMARCAL1, SGCD, CAMTA1, SLC1A4, GLB1, SLC6A8, THOC2, NEB, NKX6-2, FKRP, FMR1, PMP22, KCNAB2, GNB4, ERLIN1, GBA, SLC13A5, REEP2, RUBCN, COMP, TIA1, TCF4, EPCAM, SPTBN2, MEFV, NEFL, SACS, CRAT, TBP, COASY, ADSL, WASHC5, UCHL1, CHD2, EGR2, SLC1A2, MED25, OPA3, TRIM32, SCN8A, CACNA1G, KMT2A, SNCA, DNA2, CCR1, WWOX, TRPV4, DHPS, MT-ND4, TPM2, LAMA2, MLH3, ATP2B3, MSH2, NR4A2, NK…
HP_GANGLIONEUROMA	cluster5	5	Up	0.007293505	8	GDNF, PHOX2B, MYO1H, BDNF, EDN3, ASCL1, RET, KIF1B
HP_GASTROESOPHAGEAL_REFLUX	cluster8	271	Up	0.017990117	285	PPM1D, DNM1, SHANK3, CCDC47, CTBP1, COL13A1, DHCR7, LIMK1, VAMP1, LBR, ELP1, SCN3A, KCNAB2, GPHN, SLC1A4, SLC13A5, AFF4, SEC63, FOXG1, FGFR3, ACTL6B, POLG, TCF4, COG7, ELN, CNKSR2, STAG1, SMG9, SLC1A2, ATP6V1A, ATRX, RRM2B, AMER1, NIPBL, SAMD9, RAI1, SMC1A, SALL1, TYMP, PRDM16, CHMP1A, FGFRL1, SCN8A, FAM13A, STN1, DSP, SYNJ1, GMNN, CDKL5, WWOX, NFIX, CCR6, TRAK1, POLG2, PRKCSH, RREB1, ALDH18A1, M…
HP_GASTROINTESTINAL_DYSMOTILITY	cluster123	63	Up	0.012406816	70	EFEMP2, TANGO2, MT-ND6, FOXP3, LMOD1, SLC6A8, BRCA2, B2M, POLG, FAH, PALB2, GUCY1A1, RAD21, KRAS, MT-CO3, HMBS, FLNA, SMAD4, MT-TF, DHCR7, MDM2, FUS, FCGR2A, CLMP, MYH11, SAMD9, MYLK, TYMP, MT-CO2, ACTG2, TGFB1, IARS2, GMPPA, TWNK, AAAS, MT-TS2, EWSR1, SOX10, FBLN5, CAVIN1, GLA, CDK4, WFS1, MT-ND1, MT-ND4, DMPK, RRM2B, WT1, BRCA1, ACTB, C12orf65, TP53, TRAPPC11, FLVCR1, MT-CO1, DDIT3, TXN2, HMGA2…
HP_GASTROPARESIS	cluster6	20	Up	0.025716335	20	PINK1, TWNK, POLG, PARK7, TMEM70, LRRK2, POLG2, SNCA, HTRA2, ATP7A, PODXL, TYMP, VPS13C, SLC25A4, SON, SYNJ1, RRM2B, UCHL1, PRKN, DNAJC6
HP_GENERALIZED_ABNORMALITY_OF_SKIN	cluster8	757	Up	0.013143134	841	STIM1, KRT14, PLIN1, CASR, GDF2, ELMO2, ATRX, MTAP, INSR, ELP1, TSC2, C15orf41, IL17F, F7, KCNAB2, ARHGAP31, ARID1B, PTEN, XPA, KCNN4, TP63, TCF4, NF1, ERCC3, CASP10, CTLA4, TERT, DDX11, LORICRIN, CTSB, GPR35, RAG2, PKP1, STAT3, ATM, HCCS, PEX1, GLA, PIEZO1, RHAG, MT-ND4, CCR6, PROC, RNF213, ATP7A, EPHB4, AK9, CFH, F5, BCOR, TMC6, CALR, HPS3, NECTIN1, RNF113A, CFI, IRF2BP2, SLC37A4, TFAP2A, PDGFR…
HP_GENERALIZED_JOINT_LAXITY	cluster6	38	Up	0.004606524	40	TACR3, MSTO1, ATP6V1E1, FGF17, CHST14, ATP6V0A2, PLOD1, ATP6V1A, CHD7, GNRH1, FGFR1, MED12, AP4E1, AP4B1, COL5A1, COMP, COL5A2, SERPINH1, PROK2, GNRHR, FGF8, NSMF, WDR11, AP4M1, KISS1, TAC3, LONP1, MCTP2, PROKR2, ANOS1, HS6ST1, COL2A1, C1R, KISS1R, DUSP6, PUF60, DSE, SPRY4, FGFR3, AP4S1
HP_GENU_VALGUM	cluster8	106	Up	0.01181925	117	SHOX, LOXL3, KLHL41, CHST3, LIMK1, RFC2, ACTA1, COL9A3, GLI1, KIF7, IFT172, EIF2AK3, GTF2I, COMP, TONSL, KIF22, OCRL, ELN, EXT1, MAP2K2, CA2, SNRPN, PWAR1, COL2A1, CLIP2, SLC10A7, COG5, ZBTB20, SLC26A2, B3GALT6, DYNC2LI1, TUBB3, LMOD3, CLCN7, COL9A1, NSD1, BPNT2, IARS2, ENPP1, EXT2, TPM2, CBS, TRPV4, DYM, HSPG2, ACAN, NEB, VPS13B, COL11A1, EVC, SPART, TNFSF11, LONP1, NPAP1, MKRN3, COL1A2, IDUA, U…
HP_HASHIMOTO_THYROIDITIS	cluster28	11	Up	0.007582148	12	PTEN, DCLRE1C, CTLA4, PLCG2, SLC12A3, TTC7A, C1S, TBX2, FOXD3, POLG, SEC23B, CLCNKB
HP_HEMIPARESIS	cluster8	74	Up	0.012632422	90	ALAD, TBK1, BAP1, IL12A, TBC1D24, TREX1, TERT, SMO, FGFR1, TTR, ARHGAP31, MT-CO2, MT-CO1, MT-TF, MT-TW, TGFBR3, SLC2A1, MEFV, CACNA1A, IL12A-AS1, TSC2, PNPLA8, IL10, TSC1, STAT4, MT-TC, IL23R, CYP26C1, ERAP1, WDR62, PIK3CA, CCR1, MT-TS2, MT-TK, MT-TL1, MT-ND1, MT-ND4, NOTCH1, KLRC4, SMARCB1, CFH, COL3A1, CFHR1, ATP1A2, MT-CO3, MT-TQ, MT-ND5, AKT1, MT-ND6, SCN1A, HLA-B, TLR3, ENG, KRAS, DOCK6, MT-…
HP_HEMIPLEGIA_HEMIPARESIS	cluster8	181	Up	0.019806151	208	ALAD, RD3, SLC12A6, SOX3, TREX1, KCNJ13, SLC1A3, FGFR1, KCNAB2, ARHGAP31, MT-CO1, PMS2, GDF6, SUOX, EPCAM, NOTCH3, TGFBR3, PEX7, MEFV, IFT140, ATP1A3, MT-TF, IL12A-AS1, CTLA4, PNPLA8, PTEN, SLC2A1, TSC1, ADA2, PRDM16, PCYT1A, MT-TC, WDR4, PIK3CA, CCR1, MT-ATP8, MT-TK, MT-TL1, MT-ND1, MT-ND4, MLH3, MSH2, GALC, EXT1, NUP133, AIPL1, KLRC4, GDF3, CFH, SAMHD1, COL3A1, MT-CO3, MT-TQ, DOCK8, AKT1, NAGA,…
HP_HERNIA	cluster8	420	Up	0.016250741	446	LIMK1, GLRA1, MPLKIP, NEK9, KIF7, RPS28, GPHN, PAFAH1B1, FANCL, ARID1B, TCF4, MAPRE2, ARX, OCRL, GPC3, FGFR1, ELN, NXN, MYH3, BRIP1, MED13L, PORCN, MYLK, MED25, CHRNG, TTC37, MMP14, CHD7, HSPG2, ALDH18A1, PRDM5, WDR4, HCCS, WDR35, COL11A2, TTC7A, NSDHL, SOX11, NUP133, AEBP1, ATP7A, DGCR8, PIEZO2, PHGDH, ROR2, GJA1, NLRP3, SPECC1L, SNIP1, SHANK3, TBX1, SLC25A22, RNF113A, SETBP1, SMCHD1, SEMA3E, PI…
HP_HERPES_SIMPLEX_ENCEPHALITIS	cluster17	5	Up	0.011552048	5	TBK1, STAT1, TICAM1, TLR3, UNC93B1
HP_HIGH_PALATE	cluster8	534	Up	0.017746544	559	GNB1, KMT2D, PIGH, NEB, NEK9, BLNK, ARID1B, GPC3, RRAS2, CLP1, UBE3B, UPF3B, BRIP1, DDX11, KRAS, MOGS, CLTC, MED25, MFAP5, NSD1, FGFR3, KCNH1, PUS7, KMT2A, GSC, PEX1, DHPS, MYH3, TPM2, GFPT1, LGI4, SEC23A, AGRN, AK9, MEGF10, TWNK, COLQ, FGFR1, HRAS, RNF113A, SETBP1, CHST14, GATAD2B, BCOR, MRAS, SLX4, PEX10, NEK1, ESCO2, MAP3K7, INSR, OCLN, TAB2, CHRNG, DVL1, COX8A, BRAF, RAD21, CASK, PURA, FLCN, …
HP_HIP_DISLOCATION	cluster8	195	Up	0.020316534	207	CCDC8, KMT2D, FANCE, HACE1, CCDC47, CTBP1, GLI3, DHCR7, KLHL41, GLRA1, ACTA1, YWHAE, MASP1, VAMP1, GPHN, PAFAH1B1, FANCL, PTEN, EIF2AK3, NGLY1, RBM8A, RFWD3, SHROOM4, SOX9, GPC3, SLC6A9, COL6A2, COL1A2, BRIP1, PIGL, COL2A1, ATR, PORCN, RNU4ATAC, B3GALT6, NIPBL, CHRNG, LMOD3, FGFRL1, FUT8, FZD2, ALDH18A1, GSC, PUF60, DYM, PIEZO2, COLEC11, NFIX, NSDHL, FLNA, NEB, KANSL1, AEBP1, TBX15, SLC5A7, UBE3B…
HP_HOARSE_VOICE	cluster8	69	Up	0.008772333	71	LIFR, SDHAF2, LIMK1, MATR3, RFC2, GNE, ELN, KRT17, GPC4, MLXIPL, ARID1B, AIP, GTF2I, TBL2, LTBP3, PAX8, GPC3, TREX1, TRH, FBN1, ACAN, AFF2, SLC19A2, AGA, SUZ12, LEMD3, RNASEH2C, MYH14, TSHB, DEAF1, GNPTAB, TSHR, CLIP2, ASAH1, C1R, LAMA3, RAI1, PIGN, IQSEC2, EDA, LAMB3, RNASEH2A, EZH2, BAZ1B, SPECC1L, TRPV4, MFN2, SDHD, SIN3A, CDC73, ADAR, SERPING1, RNASEH2B, LAMC2, DDRGK1, IFIH1, SPART, FLNA, SAM…
HP_HORIZONTAL_PENDULAR_NYSTAGMUS	cluster128	5	Up	0.005541461	5	ADAR, NUP62, LRP5, CNGB3, MT-ATP6
HP_HYDROCEPHALUS	cluster8	305	Up	0.014157524	326	RSPH1, FGFR3, CTBP1, GLI3, SPAG1, TMEM231, TCIRG1, TSC2, POMT1, ARHGAP31, FANCL, B4GAT1, FGFR2, DNAH1, LARGE1, OSTM1, CTSK, OGDH, BRIP1, CEP55, GMPPB, PORCN, TMEM138, GNAQ, DNAAF1, SLC13A5, FGFRL1, MTRR, SHOC2, DNAH9, HCCS, RNASEH2A, IFT43, CC2D2A, BRAF, FKTN, RSPH4A, PTCH1, ERCC8, PLG, GAS8, CRB2, B9D1, KIF1A, EML1, HDAC6, CCDC65, AKT1, VSX1, ERCC3, DENND5A, HRAS, GPSM2, RPGRIP1, INPP5E, PIEZO2,…
HP_HYDROURETER	cluster8	57	Up	0.009395127	61	FANCE, LONP1, RIPK4, LMOD1, FANCG, PIEZO2, FANCM, BCOR, ERCC4, EDNRA, MAD2L2, SLX4, GLI3, FANCC, FANCL, GPC4, SOX17, RFWD3, NDUFAF3, TBX18, FAM20C, GPC3, SMC3, SETBP1, HPSE2, FOXF1, FANCI, FANCD2, MBTPS2, BRIP1, AQP2, RNU4ATAC, FANCA, MYH11, AVPR2, WFS1, MYLK, DYNC2LI1, ACTG2, PIGN, FLNA, RAB23, NAA10, CHRM3, EVC2, MKKS, XRCC2, RAD51C, BRCA2, GLI1, TP63, EVC, UBE2T, FANCF, ACTG1, PLD1, PALB2, ACT…
HP_HYPERCONVEX_FINGERNAILS	cluster65	10	Up	0.012070123	10	PLEC, FGFRL1, TP63, PTDSS1, CTBP1, LETM1, CPLX1, NSD2, RPS6KA3, MBTPS2
HP_HYPERCONVEX_NAIL	cluster65	17	Up	0.018274974	18	PLEC, ECE1, FGFRL1, SETBP1, TP63, GJB6, ARX, PTDSS1, CTBP1, RNU4ATAC, CPLX1, NSD2, RPS6KA3, POMP, PIGV, MBTPS2, LETM1, ORC1
HP_HYPERGONADOTROPIC_HYPOGONADISM	cluster6	50	Up	0.011924185	55	MRE11, FANCC, GALT, CYP19A1, POLG, LEPR, GNAS, FANCD2, FANCE, NR5A1, WT1, POLR3B, LSS, SRY, LHCGR, LMNA, AHSG, MAP3K1, RIN2, ALMS1, ZFPM2, WWOX, NR0B1, DMRT3, POLA1, CLPP, ZBTB20, SAMD9, VAMP7, CYP17A1, FANCB, TYMP, SIL1, FANCA, BMP15, POLR1C, COQ2, DHX37, MGME1, SCP2, DMPK, RRM2B, CYB5A, LEP, CTDP1, GATA4, SLC29A3, DCAF17, TWNK, SOX9, AMACR, ITGB6, PMM2, POLR3A, BMPR1B
HP_HYPERLIPIDEMIA	cluster122	87	Up	0.021585971	100	PLIN1, JAG1, CAV1, PRF1, PIGH, BSCL2, LDLR, PSMB9, LPL, PHKA2, CPT1A, SGPL1, SLC25A13, ADCY3, EMD, ALB, ZMPSTE24, PIGT, PPARG, LCAT, XRCC4, ALMS1, TMEM43, LMNA, XIAP, DEAF1, NPHS1, APOE, SLC37A4, LDLRAP1, RAI1, APOC3, SYNE2, SLC29A3, G6PC, STXBP2, RAB27A, GLA, AKT2, APOB, TTPA, LEP, AEBP1, PHKG2, CETP, CFH, LRP6, CFHR1, ABCG5, LIPE, SMPD1, LIPC, AGL, SYNE1, FLII, CYP19A1, LEPR, LMAN1, CIDEC, PLVA…
HP_HYPERPIGMENTATION_OF_THE_SKIN	cluster8	186	Up	0.011527065	205	SMS, FANCE, CYBA, SMARCAL1, SDHB, KIT, LBR, ABCB6, KRAS, FANCL, MVK, NOP10, TERT, PTEN, STK11, RFWD3, PDGFRA, MLH1, RPS27, MC1R, MAPRE2, MYO5A, ERCC5, SLC6A19, KRT5, BRIP1, COX7B, C1R, PORCN, ATP6V1B2, WRAP53, SLC29A3, POFUT1, HAMP, KRT14, INSR, KCNH1, HSD3B2, GNA11, BANF1, LMNA, HCCS, HFE, NHP2, SDHC, UROS, XPC, SEC23A, CYP11B1, GJB6, IL6, FANCF, HRAS, HMGA2, MC2R, GPR101, NR0B1, ABCD1, CYP17A1,…
HP_HYPERREFLEXIA	cluster8	617	Up	0.018617494	650	PDGFRB, CAMTA1, SLC1A4, MICOS13, NKX6-2, ERLIN1, RUBCN, REEP6, RAB3GAP1, KIAA1549, RNASEH2C, SPTBN2, ERCC3, CLP1, MEFV, OSTM1, STIL, PLPBP, CC2D2A, PINK1, CRAT, BRIP1, SLC2A1, NDUFS7, ADSL, WASHC5, UCHL1, SLC52A3, TRAK1, CHMP1A, NSD1, CACNA1G, RDH12, REEP2, CCR1, IREB2, KIF1A, NUP62, SIGMAR1, KCNK4, ABAT, GJA1, DNMT1, SDHB, DYNC1I2, NT5C2, EGF, CDK6, RNF113A, SLC7A14, REEP1, MT-TW, PEX12, SLX4, M…
HP_HYPERTELORISM	cluster8	559	Up	0.008922626	597	TWIST1, CTBP1, INSR, NEB, KIF7, BLNK, LRP4, WDPCP, PTEN, SOX9, GPC3, KISS1, RRAS2, CC2D2A, FGFR2, BRIP1, KRAS, ATRX, MED25, COL2A1, CBL, TCF12, SPRY4, TACR3, TTC37, SALL4, NSD1, FGFR3, KCNH1, FGF17, CHD7, COLEC10, COX7B, CACNA1G, KMT2A, SHOC2, COL11A2, BGN, PTCH1, BPTF, NUP133, SEC23A, RAF1, SRD5A3, FGFR1, GJA1, FAM111A, VSX1, OGT, ZMYND11, HRAS, RNF113A, SETBP1, RAI1, TFAP2A, SEMA3E, CHST14, CHR…
HP_HYPERTONIA	cluster8	833	Up	0.015797458	870	GNB1, MICOS13, VPS11, SLC1A4, HEPACAM, GLB1, SLC6A8, GLRA1, SYNJ1, LMAN2L, NKX6-2, ERLIN1, TOMM40, ARHGAP31, SLC13A5, B4GAT1, REEP2, XPA, RAB3GAP1, RNASEH2C, EPCAM, CLP1, MAG, OSTM1, PLPBP, NEFL, OGDH, CC2D2A, PON1, ECHS1, SACS, CLTC, COASY, SLC2A1, NDUFS7, ATRX, NDUFV2, ADSL, BOLA3, WASHC5, UCHL1, MTFMT, SLC1A2, MED25, TRAK1, CHMP1A, SCN8A, CACNA1G, MTRR, RNASEH2A, TERT, RAB3GAP2, MCCC2, HLA-DRB…
HP_HYPERTRICHOSIS	cluster8	192	Up	0.006505691	206	SNX14, ABCC9, SMS, CCDC47, NDUFS1, NDUFAF6, LIPT1, TRMT1, ARID1A, INSR, KRT10, ABCA5, NDUFB8, SGSH, SLC1A4, KIFBP, AFF4, ARID1B, SURF1, RAB3GAP1, ZBTB20, SNAI2, COG7, SETBP1, NDUFS8, MT-TF, NDUFA13, ECHS1, NDUFS7, NIPBL, ATP6V1B2, GNE, B3GLCT, RAI1, SMC1A, SLC29A3, CHMP1A, KCNH1, GNA14, KMT2A, TBCK, GNS, UROS, MT-ND1, MT-ND4, PET100, BPTF, NDUFAF2, SRD5A3, UBE2A, HMGA2, BMP2, KCNK4, TWIST2, MT-TQ…
HP_HYPOGONADISM	cluster8	347	Up	0.005203117	380	PROKR2, LIMK1, FMR1, CHD7, STS, CCDC141, FGFR1, KCNAB2, FANCL, NTN1, REEP6, POLR3B, PRPF6, FSHB, DMXL2, KIAA1549, LHCGR, WRN, PNPLA6, ARL6, KISS1, ERCC3, RRAS2, ELN, PWAR1, BRIP1, NR0B1, IFT27, POLE, SPRY4, DMRT1, TYMP, TACR3, HAMP, FGF8, ATM, FGF17, GLI2, RDH12, DNAL4, ZNF408, BRAF, MT-ND4, XPC, ERCC8, ANOS1, TWNK, PHGDH, TRIM32, MT-TQ, AKT1, BMPR1B, SMCHD1, SEMA3E, POLG, SLC7A14, GNAS, HDAC8, B…
HP_HYPOPLASIA_OF_THE_CORPUS_CALLOSUM	cluster8	368	Up	0.00999954	385	HACE1, VPS11, SLC1A4, SLC6A8, SYNJ1, LMAN2L, NKX6-2, POMT1, PAFAH1B1, NARS2, KIFBP, ARID1B, FGFR3, RAB3GAP1, RNASEH2C, COG7, SLC6A9, SPTAN1, CLP1, NADK2, SACS, MOGS, SLC1A2, MED25, CHMP1A, COX7B, PAX6, FKTN, MT-ND4, SOX11, KANSL1, ZSWIM6, PHGDH, SHOC2, KCNK4, WDR26, CCDC174, MT-TQ, DCHS1, TAF2, SNIP1, DYNC1I2, SLC25A22, SETBP1, ZC3H14, CLIP1, SLC35A2, TMTC3, ATP6AP2, GPSM2, PIGQ, TBCD, TSEN2, FKR…
HP_HYPOPLASIA_OF_THE_PHALANGES_OF_THE_TOES	cluster82	6	Up	0.014819863	6	MAP3K7, IHH, VAC14, ARID1B, FIG4, FLNA
HP_HYPOPLASTIC_FRONTAL_SINUSES	cluster77	4	Up	0.003669642	7	SFRP4, COL11A1, ALX3, AGA, FLNA, TRIM37, RUNX2
HP_HYPOPLASTIC_LABIA_MINORA	cluster4	22	Up	0.007864563	27	FZD2, RAB3GAP1, RAB18, ORC6, SNORD116-1, TBC1D20, WNT5A, CDT1, DVL3, SETBP1, HERC2, DVL1, ORC4, NPAP1, MKRN3, MAGEL2, ORC1, CDC45, SNRPN, PWAR1, CDC6, RAB3GAP2, ACTB, PWRN1, SNORD115-1, NDN, GMNN
HP_HYPOSMIA	cluster6	45	Up	0.019859469	48	SMCHD1, SLC39A14, PINK1, DNAJC13, LRRK2, SNCA, PROKR2, NSMF, TSHZ1, GBA, ADCY3, FGFR1, DCC, FGF17, SOX10, SEMA3A, ANOS1, TACR3, VPS13C, IFT27, SYNJ1, UCHL1, HESX1, FGF8, PTPN11, WDR11, PARK7, FLRT3, HTRA2, ATP13A2, KISS1R, IL17RD, VPS35, CCDC141, CHD7, SCP2, CEP290, HS6ST1, EIF4G1, SCN9A, SPRY4, PODXL, GIGYF2, DUSP6, FEZF1, PROK2, PRKN, DNAJC6
HP_HYPOTHALAMIC_GONADOTROPIN_RELEASING_HORMONE_DEFICIENCY	cluster6	20	Up	0.013107506	22	ANOS1, FGF8, SOX10, WDR11, SEMA3A, IL17RD, SPRY4, FLRT3, DUSP6, PROKR2, NSMF, TACR3, KISS1R, CCDC141, CHD7, FGFR1, FEZF1, HESX1, HS6ST1, PROK2, DCC, FGF17
HP_HYPSARRHYTHMIA	cluster8	149	Up	0.005739521	158	DNM1, ABCC8, ASNS, SYNJ1, LMAN2L, ATP6V1A, SCN3A, STXBP1, SLC1A4, SLC13A5, CRADD, CDKL5, ACTL6B, KCNJ11, SETBP1, SPTAN1, CNKSR2, PARS2, LINS1, SLC1A2, GRIN2B, ERMARD, NEUROD2, SCN8A, ALG2, PHGDH, WWOX, TRAK1, PPP3CA, CNPY3, NDUFAF8, SLC45A1, GUF1, HIBCH, EEF1A2, SIK1, KIF1A, PLCB1, NTRK2, SLC39A8, KCNB1, SCN2A, GABRB1, ARX, GABRA2, SLC25A22, ZC3H14, CLIP1, PIGP, SLC35A2, CASK, PIGQ, AIMP2, DCPS, …
HP_IMMUNODEFICIENCY	cluster5	185	Up	0.00600628	208	PIK3CA, CCDC47, CTBP1, ATRX, NHEJ1, BLNK, CHD1, CD81, NOP10, IKBKB, CD79A, TNFRSF13C, CD19, AICDA, LIG4, IRF2BP2, LAMTOR2, IFNGR1, UNC119, IGHM, TTC7A, PNP, SPATA5, RAG2, PKP1, WRAP53, ADA2, TTC37, FGFRL1, CLCA4, TERT, RAG1, HYOU1, LAT, TYK2, LRBA, NFE2L2, DCTN4, RREB1, CD40LG, FRAS1, IKBKG, TNFRSF13B, CFTR, IRAK4, MAN2B1, CTLA4, JAK3, SHANK3, AGL, IL21, ICOS, PRKDC, XRCC4, CARD9, BSCL2, TBCE, CT…
HP_IMPAIRED_VIBRATORY_SENSATION	cluster8	69	Up	0.021328649	75	BSCL2, PDK3, DARS2, POLG, TPP1, ATXN3, B4GALNT1, GBA2, REEP2, DDHD1, SAR1B, HARS1, PRKCG, VCP, KLHL9, SPTBN2, POLR3A, BEAN1, MAG, LRSAM1, SPG7, SACS, HSPD1, ATXN2, PDYN, WASHC5, SLC33A1, KLC2, SLC25A15, C19orf12, NEFH, SLC52A2, MFN2, SPG11, DCAF8, ALDH18A1, SPART, VAMP1, SPAST, ABCD1, ARSI, SAMD9L, CACNA1G, GARS1, HK1, MT-ATP6, HINT1, FLRT1, KIF5A, PEX6, KCNC3, VPS37A, FMR1, PLEKHG4, SETX, CYP7B1…
HP_IMPAIRMENT_IN_PERSONALITY_FUNCTIONING	cluster8	519	Up	0.009863008	548	PPM1D, PDGFRB, PFN1, NDUFS1, DNAJC13, LIMK1, LIPT1, HTT, CHD2, LMAN2L, CLN6, ELP1, TSC2, EIF2B4, FMR1, PSAP, FGFR1, CPOX, TOMM40, GBA, SLC13A5, GNAS, SURF1, TREM2, DRD2, EPCAM, NF1, NOTCH3, KISS1, ELN, NDUFS8, CNKSR2, GABRG2, SLC6A19, CLRN1, SCN1A, PON1, AARS2, PINK1, SLC1A2, TBP, ECHS1, CLTC, NDUFS7, ATRX, RRM2B, ADSL, MAPT, GPR35, UCHL1, PSEN1, ADGRV1, SPRY4, PPARGC1A, TACR3, SCN8A, FGF17, GNA1…
HP_INCREASED_BONE_MINERAL_DENSITY	cluster8	85	Up	0.011581516	89	TBCE, OSTM1, SLC39A14, CBL, LIMK1, LPIN2, MAP2K1, RFC2, TCIRG1, MPLKIP, MTAP, SNX10, ERCC6, LRP5, SGSH, EIF2AK3, NGLY1, GTF2I, TET2, DHCR24, SETBP1, CSF1R, ELN, CA2, SOST, ANKH, HHAT, TBXAS1, PLEKHM1, CLIP2, SQSTM1, AMER1, GTF2H5, CLCN7, ERCC3, FERMT3, HSPG2, RUNX2, SLC29A3, SCARB2, TNFRSF11A, FLNA, ENPP1, ERCC8, PTH1R, TNFRSF11B, TNFSF11, PTDSS1, HMGA2, DVL1, FAM111A, RUNX1, ERCC2, LMNA, SLC26A2…
HP_INCREASED_CIRCULATING_ANTIBODY_LEVEL	cluster5	67	Up	0.011533787	80	VPS33A, IL7R, DOCK8, SFTPA2, SPIB, CARD9, CD3D, MYD88, IL2RB, STAT3, STING1, PSMB9, IL2RG, GPC4, MVK, CD247, FOXP3, IL12RB1, KRT8, FASLG, WAS, GPC3, ALB, CASP10, PIK3CD, POMP, CD3E, KRT1, EXTL3, FAS, CD40, IL6ST, NLRP1, SFTPC, IFNGR1, PSMB8, RASGRP1, SETX, MMEL1, CCND1, PSMB4, GPR35, MST1, SPINK5, HLA-DRB1, CDSN, IRF5, XIAP, POU2AF1, UNG, SLC7A7, PLA2G7, SCARB2, MUC5B, TERT, TYK2, ELANE, ADA, DNM…
HP_INCREASED_CIRCULATING_IGG_LEVEL	cluster17	9	Up	0.022769133	10	CASP10, IL7R, CCND1, PGM3, FAS, FASLG, PRKCD, IL2RG, IFNGR1, RASGRP1
HP_INCREASED_HEAD_CIRCUMFERENCE	cluster8	350	Up	0.013423779	368	SNX14, FGFR3, PIGY, HEPACAM, LRP4, GLI3, CAMTA1, KCNJ1, TCIRG1, CLCN4, B4GALT7, EIF2B4, KIF7, KRAS, INPPL1, PTEN, SOX9, CCNK, GPC3, ARL6, DNM2, LARGE1, UPF3B, NXN, GNAQ, RAB39B, NSD1, BMP2, ARHGEF6, NRAS, PEX1, WDR35, BGN, CHRNA7, PTCH1, RAF1, TBX15, PEX6, SHOC2, EML1, ROR2, FAM111A, ARX, FIBP, NLRP3, IGF2, IL1RAPL1, SHANK3, HRAS, KDM5C, MTOR, CEP120, IFT43, MYMK, NF1, LRP2, PEX12, PEX10, FLI1, M…
HP_INCREASED_SUSCEPTIBILITY_TO_FRACTURES	cluster8	183	Up	0.018902279	199	SMS, LIFR, CBL, SLC34A1, PRDM5, TRIP4, TCIRG1, HNRNPA1, MINPP1, MTAP, NOP10, FGFR1, NGLY1, NTRK1, COL1A1, CLCN5, SOX9, TP53, CASR, CTSK, KRAS, CTNNB1, PLOD2, PTEN, MOGS, B3GALT6, IDH2, NGF, WRAP53, SLC29A3, STAT3, SLC9A3R1, FGF8, TNFRSF11A, WDR11, MMP14, HABP2, CYP2R1, RUNX2, PPIB, SCARB2, FBLN5, NEB, FKBP10, BRAF, UROS, EXT1, WNT1, HS6ST1, ATP7A, ANOS1, IL17RD, TNFSF11, YY1AP1, RUNX1, MPV17, SLC…
HP_INFLAMMATORY_ABNORMALITY_OF_THE_EYE	cluster8	173	Up	0.015512305	185	BAP1, CYBA, IL2RA, XPC, MPLKIP, LBR, BIRC3, NLRP3, BLNK, NOP10, CD79A, XPA, FGFR2, TP63, IL2RB, CD19, CYSLTR2, MEFV, ERCC5, IL12A-AS1, CASP10, CTLA4, MLX, MBTPS2, IGHM, CD79B, GPR35, NIPBL, PKP1, GTF2H5, WRAP53, DDB2, ADAM17, NOD2, HLCS, BTK, IGSF3, CCR1, LRBA, MALT1, UROS, IL6, AEBP1, KLRC4, PTPN22, HLA-B, TCF4, RAG1, ATOH7, BTNL2, SMC3, GTF2E2, RNF113A, BCL10, ICOS, CYBC1, PLEC, GNAQ, GNAS, B2M…
HP_INTELLECTUAL_DISABILITY_MILD	cluster8	255	Up	0.01529008	270	ABCC9, SMS, DNAJC3, NKX2-1, CAMTA1, HEPACAM, FMR1, MARS2, RTN4IP1, MGP, CDK6, LMAN2L, NAGA, DHTKD1, NARS2, NTN1, CRADD, NTRK1, POLR3A, KIF11, ARID1B, LINS1, GMPPB, VPS13D, QRICH1, SLC2A1, SETBP1, AMER1, PTEN, NGF, SLC29A3, TTC37, ARX, B4GALNT1, FTSJ1, NRAS, MSTO1, RAB3GAP2, DNAL4, PIEZO2, NFE2L2, NSDHL, EYA1, FLNA, BPTF, RREB1, ZFR, SLC45A1, SPEG, CPLX1, NUP62, HMGA2, EP300, CA8, HDAC6, CRBN, FAT…
HP_INTERICTAL_EEG_ABNORMALITY	cluster8	217	Up	0.011363901	231	GNB1, SCN2A, EFHC1, DNM1, ABCC8, PIGY, ASNS, CHD2, VAMP1, SYNJ1, LMAN2L, ATP6V1A, SCN3A, STXBP1, SLC1A4, SLC13A5, CRADD, SAMD12, SCN8A, CDKL5, ACTL6B, KCNJ11, SETBP1, SPTAN1, ALG11, CNKSR2, GABRG2, PARS2, LINS1, SCN1A, DPM2, SLC1A2, MED13L, TBC1D24, ADGRV1, GRIN2B, ERMARD, NEUROD2, TBCK, JRK, ALG2, PHGDH, CACNA1H, WWOX, CLCN2, SCN9A, PRRT2, TRAK1, PPP3CA, CNPY3, NDUFAF8, GABRD, SLC45A1, SLC5A7, G…
HP_INTESTINAL_POLYP	cluster5	54	Up	0.018193395	58	POLD1, AKT1, MTOR, FLCN, RNF43, PIK3CA, KRAS, CEP57, MUTYH, KLLN, BMPR1A, RET, AXIN2, KEAP1, GREM1, APC, ECE1, PMS2, EDNRB, TGFBR2, SMAD4, GDF2, EPCAM, SDHB, PTEN, SEMA3C, BUB3, PTCH2, PDGFRA, NTHL1, BUB1, USF3, CTNNB1, NRTN, SDHC, GNAS, POLE, DICER1, ACVRL1, MLH3, PTCH1, MSH2, MSH3, ENG, SEMA3D, MSH6, PMS1, TRIP13, SEC23B, COMP, EDN3, STK11, GDNF, FAN1, BUB1B, SUFU, SDHD, MLH1
HP_INTESTINAL_PSEUDO_OBSTRUCTION	cluster123	22	Up	0.006911068	28	MT-CO2, MT-ND6, TWNK, ACTG2, BRCA2, MT-TS2, POLG, PALB2, MT-ND1, MT-ND4, DMPK, BRCA1, RAD21, TP53, KRAS, MT-CO3, FLNA, MT-CO1, SMAD4, MT-TF, MT-TW, IDS, PALLD, MT-TQ, CDKN2A, MT-ND5, MT-TL1, MT-TH
HP_INTRACTABLE_DIARRHEA	cluster16	5	Up	0.006450698	7	TTC37, ITGB4, SKIV2L, C5, EPCAM, PLEC, ITGA6
HP_INTRAUTERINE_GROWTH_RETARDATION	cluster8	437	Up	0.00466692	457	SMARCAL1, CTBP1, BCS1L, FMR1, MPLKIP, PDX1, INSR, NEK9, HYMAI, FANCL, ARID1B, TSFM, MT-ND2, KLF11, KCNJ11, COG7, FOXH1, BRIP1, DDX11, POLE, ATR, DYNC2LI1, WRAP53, SMC1A, STAT3, KIF14, TTC37, FGFRL1, FUT8, ALDH18A1, MTRR, ORC6, PNPT1, WDR4, RNASEH2A, HADH, TERT, DYRK1A, NFIX, TTC7A, NSDHL, NDUFS3, SOX11, KANSL1, NDUFAF8, NUP133, NDUFV2, NCAPG2, ATP7A, ERCC8, ATP5F1A, PIEZO2, EVC, PHGDH, TELO2, HMG…
HP_INVOLUNTARY_MOVEMENTS	cluster8	856	Up	0.023014303	905	PDGFRB, NLGN4X, MICOS13, CTBP1, CAMTA1, SLC6A8, THOC2, GLRA1, CHD2, LMAN2L, CLN6, TSC2, PRRT2, NKX6-2, FMR1, PMP22, KCNAB2, ERLIN1, TOMM40, GBA, SLC13A5, REEP2, SAMD12, TSFM, SCN8A, XPA, NF1, SPTBN2, NDUFV1, ATP1A3, MAG, OSTM1, PLPBP, PINK1, SACS, CRAT, TBP, NLGN3, SLC2A1, ADSL, BOLA3, WASHC5, UCHL1, TRAK1, CHMP1A, ATM, OPA3, GNA11, SNCA, RAB3GAP2, WWOX, DHDDS, MT-ND4, PDGFB, ATP2B3, GABRD, NR4A2…
HP_JOINT_DISLOCATION	cluster8	312	Up	0.007923957	326	SHOX, KMT2D, HACE1, CCDC47, CTBP1, GLI3, LIMK1, GLRA1, MPLKIP, B4GALT7, GPHN, PAFAH1B1, FBN2, FANCL, ARID1B, PTEN, SOX9, MAP3K7, GPC3, SLC6A9, ELN, FLNB, COL1A2, BRIP1, COL2A1, ATR, PORCN, CHRNG, FGFRL1, FUT8, BPNT2, ALDH18A1, GSC, ORC6, GDF5, NFIX, BGN, NSDHL, NEB, SOX11, KANSL1, EXT1, AEBP1, TBX15, SLC5A7, TELO2, ROR2, KIF7, MYH8, B3GALT6, RNF113A, CHST14, CHRND, COL13A1, COL6A1, ZC4H2, SLX4, F…
HP_JOINT_LAXITY	cluster8	185	Up	0.004948385	195	PAX2, GMPPB, CCDC47, COL13A1, LIMK1, VAMP1, COL6A2, B4GALT7, FGFR1, CHST14, STRADA, ARID1B, COMP, ALG2, SLC6A9, KISS1, ELN, SRCAP, HERC1, COL2A1, PORCN, B3GALT6, B3GLCT, CBL, TUBB3, SPRY4, TACR3, NSD1, FGF17, PLOD1, YY1, RYR1, PROK2, DDRGK1, AP4M1, SLC5A7, SHOC2, SELENON, TELO2, ADNP, LONP1, ADAMTS2, DCHS1, FLNA, DCPS, RAB3GAP2, DLG4, PIGP, TRMT10A, FARSB, NKAP, GATAD2B, GALNS, IFT43, TCTN3, P3H1…
HP_JUNCTIONAL_SPLIT	cluster16	6	Up	0.014962297	6	ITGB4, LAMA3, LAMB3, LAMC2, PLEC, ITGA6
HP_KYPHOSCOLIOSIS	cluster8	151	Up	0.020087148	157	CCN6, SNX14, DLL3, SMS, MYO9A, NSDHL, AIMP1, SLC52A2, PNKP, VAMP1, AGRN, MPZ, PMP22, ACTA1, FBN2, SNAP25, SURF1, ZMPSTE24, TONSL, RAB3GAP1, MAP2K1, CLP1, TGFB3, PPP1R15B, KRAS, COL2A1, ATAD1, HERC1, CHST3, COL12A1, GORAB, SLC10A7, SLC26A2, B3GALT6, EGR2, SLC1A2, TUBB3, CLIC2, FUT8, STAC3, LRP5, HRAS, NDUFS3, DNMT3A, PIEZO2, TTI2, ERCC6, NFIX, ATP6V0A2, TPM2, PTCH1, CTDP1, FKBP14, MRPS34, AEBP1, R…
HP_LARGE_BEAKED_NOSE	cluster17	12	Up	0.006883203	13	IFIH1, LIG4, TREX1, RNASEH2A, SAMHD1, CEP152, RNASEH2C, POLR3A, ASPH, ADAR, ERCC2, RNASEH2B, XRCC4
HP_LISSENCEPHALY	cluster8	138	Up	0.005705863	144	RAB3GAP1, NSDHL, SNAP29, PHGDH, RTTN, STS, POMT1, STXBP1, B4GAT1, KIFBP, CTNNA2, FKRP, MCPH1, LARGE1, STIL, CDK5RAP2, GMPPB, RAB3GAP2, ATR, RNU4ATAC, ISCA1, TUBB3, POMGNT2, WDR4, ARHGAP31, FKTN, TUBG1, CEP135, NUP133, KNL1, EML1, WDR26, PAFAH1B1, DCX, DCHS1, SCN2A, CDK5, FIG4, ACTB, CDK6, SLC25A22, PRKDC, CASK, TMTC3, POMK, PIGQ, FLI1, TAF13, NUP107, OCLN, POMGNT1, MFSD2A, MLYCD, GFM2, TPRKB, CRP…
HP_LOCALIZED_SKIN_LESION	cluster8	700	Up	0.013090178	760	KMT2D, KRT14, SMARCAL1, CTBP1, MTAP, TSC2, IL17F, KRAS, KCNAB2, ARHGAP31, TCOF1, MVK, ARID1B, PTEN, REEP6, STK11, XPA, PTH1R, TP63, SOX9, KIAA1549, TCF4, ERCC3, RRAS2, MEFV, UBE3B, CTLA4, BRIP1, ASAH1, LORICRIN, SETBP1, SIX1, KRT5, MED25, PKP1, CBL, STAT3, TTC37, ATM, COX7B, KMT2A, GSC, RDH12, HCCS, TERT, GLA, CCR1, COL7A1, DHPS, CCR6, PTCH1, DSP, LAMC2, NCAPG2, ATP7A, RAF1, TEK, TMC6, DLG4, HRAS…
HP_LONG_FINGERS	cluster8	202	Up	0.02014676	215	SMS, NALCN, KMT2E, NSDHL, PRDM5, SMARCAD1, PHF6, ACSL4, B4GALT7, TUBB, AMMECR1, FBN2, FBN1, CHST14, KIFBP, FSHR, TCF4, MAP3K7, CCNK, TGFB3, TGFB2, UBE3B, RPS6KA3, UPF3B, SCN9A, HERC1, DLX5, AMER1, MFAP5, CHD4, CHRNG, PLOD1, YY1, KMT2A, WASF1, MED12, FBLN5, CDKL5, PIEZO2, NFIX, NR5A1, KANSL1, SCARF2, AEBP1, RREB1, LAS1L, ECE1, SPEG, KIF1A, TELO2, LAGE3, GPR101, COL2A1, TP53RK, NR2F1, BCORL1, EIF2S…
HP_LONG_TRACT_SIGNS	cluster63	8	Up	0.007233553	9	APP, A2M, GTF2E2, HFE, PLAU, TNFRSF11A, NOS3, APOE, MPO
HP_LOW_SERUM_CALCITRIOL	cluster30	5	Up	0.022297725	5	LRP5, DMP1, ENPP1, CYP2R1, CYP27B1
HP_LOWER_EXTREMITY_JOINT_DISLOCATION	cluster8	231	Up	0.012959592	244	CCDC8, KMT2D, FANCE, HACE1, CCDC47, CTBP1, GLI3, DHCR7, KLHL41, LIMK1, GLRA1, ACTA1, YWHAE, MASP1, VAMP1, GPHN, PAFAH1B1, FBN2, FANCL, PTEN, EIF2AK3, NGLY1, RBM8A, RFWD3, SHROOM4, SOX9, GPC3, SLC6A9, COL6A2, ELN, COL1A2, BRIP1, PIGL, COL2A1, SLC10A7, ATR, PORCN, RNU4ATAC, B3GALT6, NIPBL, CHRNG, LMOD3, FGFRL1, FUT8, FZD2, BPNT2, FLNB, ALDH18A1, GSC, CHST11, PUF60, DYM, PIEZO2, CANT1, COLEC11, NFIX…
HP_LOWER_LIMB_SPASTICITY	cluster8	171	Up	0.021755374	178	ERLIN1, HACE1, MICOS13, NDUFS1, NDUFAF6, LIPT1, AIFM1, SLC1A4, GBA2, DDHD1, POLG, MAG, NDUFS8, C19orf12, SACS, NDUFA13, ECHS1, COASY, SLC2A1, NDUFS7, ATRX, MED13L, WASHC5, INPP5K, PNP, ARX, B4GALNT1, RAB3GAP2, REEP2, IBA57, SPG11, GALC, PET100, ACTL6B, ZFR, AP4E1, ALDH18A1, NDUFAF2, AP4M1, KIF1A, EDNRB, SAMHD1, WDR45, GJA1, SPAST, SDHB, ABCD1, SLC33A1, RARS2, NT5C2, TRMT10A, MECP2, KDM5C, AP4S1, …
HP_LYMPHOMA	cluster5	93	Up	0.005962154	102	CHEK2, CBL, ICOS, BIRC3, PIK3R1, WIPF1, IL2RG, LIG4, NOP10, NFKB1, MLH1, XRCC4, TCF4, TET2, PTEN, CD19, CASP10, DNASE1L3, MS4A1, RASGRP1, NTHL1, NPM1, CD81, RAG2, WRAP53, BCL10, WAS, STAT3, RMRP, ATM, SRSF2, FOXP1, ASXL1, TNFRSF13C, MALT1, DKC1, APC, CCND1, MYD88, RAD54B, CDKN2A, RUNX1, SH2D1A, KLHDC8B, NSUN2, PGM3, TNFRSF13B, CHD7, TERC, CD28, NRAS, MSH2, AAGAB, TP53, BCL6, BLM, RNF43, TERT, CR2…
HP_MACROGLOSSIA	cluster50	107	Up	0.017217231	117	TSHR, SNX14, SLC26A4, VPS33A, CUL4B, PIK3CA, CCDC47, LIMK1, RFC2, ARID1A, KLLN, FKRP, GATA1, GPC4, AFF4, GTF2I, TPO, FOXG1, INPP5E, CRPPA, TRAF3IP2, PQBP1, MT-TE, GPC3, SETBP1, TSHB, HRAS, ELN, FOXE1, KCNN3, POMGNT1, POMT1, GMPPB, CLIP2, ATRX, POMT2, MED13L, KCNMA1, ATP6V1B2, POMK, SLC5A5, FUCA1, CDCA7, KCNH1, LIMS2, EHMT1, TBCK, DNMT3B, DUOX2, ACTB, ZBTB24, IFT140, RNF125, HEXB, THRA, IDS, GPR10…
HP_MACULAR_PURPURA	cluster5	53	Up	0.017860848	61	ETHE1, JAK2, ZBTB16, SBDS, WIPF1, GP1BA, ITGA2B, ITGB3, CHST14, COL1A1, F2, OCLN, FCGR2C, STAT5B, PRKAR1A, WAS, GP1BB, TREX1, AIP, TERT, TERC, NUMA1, NABP1, RARA, IFNG, ETV6, CLCN7, HOXA11, SAMD9, PML, GFI1B, COL5A2, F13A1, GP9, GNA14, FERMT3, RAB27A, PRF1, STAT3, CALR, P2RY12, MPL, USP8, FIP1L1, CD109, GBA, PEPD, GATA1, F13B, COL5A1, GGCX, TBL1XR1, GP6, NPM1, APOE, BCOR, TBXA2R, USP18, TET2, IRF…
HP_MALABSORPTION	cluster8	186	Up	0.006620472	205	KMT2D, CYBA, CCDC47, CBL, PRSS1, LIMK1, SLC46A1, AMACR, BLNK, NOP10, CD79A, PEX16, PMS2, SPINK1, EPCAM, POLG, LIG4, MEFV, ELN, IL12A-AS1, EPHX1, SLC6A19, SLCO2A1, LCT, IGHM, CLMP, PRSS2, WRAP53, SLC29A3, CTNNB1, CLCA4, NEUROG3, SAA1, PEX1, HYOU1, GLA, PNLIP, CCR1, PEX5, CBLIF, CCR6, BAAT, MLH3, PTF1A, MSH2, DCTN4, KLRC4, ATP7A, ABCB11, PEX6, MT-TE, PEX26, AKR1D1, SLC5A1, CFTR, RUNX1, MT-TK, PEX19…
HP_MALIGNANT_NEOPLASM_OF_THE_CENTRAL_NERVOUS_SYSTEM	cluster5	64	Up	0.015045614	69	GLI3, EDN3, TUBB, TSC2, ERBB2, KEAP1, KCNAB2, APC, NF2, RAF1, POT1, PMS2, IFNG, TP53, MLH1, BMPR1A, MAPRE2, EPCAM, GPC3, CTNNB1, SDHB, RELA, PTPN11, PHOX2B, NUTM1, IDH2, PRDM16, PALB2, TSC1, PTCH1, PTCH2, GDNF, LRP5, MLH3, MSH2, MSH3, RUNX1, CDKN2A, MYO1H, MSH6, PMS1, SMARCB1, DICER1, RET, SETBP1, IDH1, BDNF, KRAS, RERE, YY1, CHEK2, NF1, GPC4, KIF1B, C11orf95, TGFBR2, BRD4, BRAF, GABRD, RPS20, BR…
HP_MANDIBULAR_APLASIA	cluster4	13	Up	0.013164197	14	NDUFB11, CHUK, PRRX1, ORC6, ORC4, HCCS, ORC1, CDC45, CDC6, COX7B, CDT1, OTX2, FAM20C, GMNN
HP_METAPHYSEAL_WIDENING	cluster8	72	Up	0.010076061	75	CCN6, ABCC9, SFRP4, MMP2, LIFR, SLC35D1, GALNS, RMRP, TCIRG1, FGFR3, PCNT, COL11A1, INPPL1, PITX1, COMP, GJA1, GLB1, KIF22, SRP54, SLC26A2, ACAN, CSF1R, OSTM1, DDRGK1, ANKH, MATN3, LMNA, ATP7A, CANT1, COL2A1, AIFM1, SLC39A13, MMP9, FAM111A, VAC14, TRPV4, B3GALT6, COG4, ARSB, DNAJC21, PEX7, WDR19, NPR2, LRP5, NSMCE2, ACVR1, XYLT1, COL11A2, DYNC2H1, CTNS, PTH1R, NANS, RUNX2, GNPTAB, SKI, MMP13, TAP…
HP_MICROPENIS	cluster8	207	Up	0.015998043	226	PROKR2, KMT2D, GLI3, PHF6, FLRT3, KLHL15, CCDC141, FGFR1, STXBP1, NSMF, B4GAT1, TCF4, ARL6, SETBP1, KISS1, MAP3K1, ZFPM2, CCDC28B, WWOX, HERC1, PWAR1, AXL, RNU4ATAC, SPRY4, CHD4, SLC29A3, MYRF, TACR3, FGF8, COX7B, WDR11, FGF17, CHD7, COLEC10, GLI2, NEB, MTM1, DHX37, CEP41, POLR3B, HS6ST1, PROK2, ERCC8, ANOS1, ECE1, FRAS1, PIEZO2, UBE2A, SEMA3E, FEZF1, IL17RD, SAMHD1, STT3B, NPAP1, DCX, CYB5A, SCN…
HP_MICROTIA_THIRD_DEGREE	cluster4	9	Up	0.013411683	10	CDC6, CDT1, TCTN3, ORC6, ORC4, TWIST2, ORC1, CDC45, GMNN, FANCB
HP_MIDFACE_RETRUSION	cluster8	229	Up	0.019256618	239	LIFR, CCDC8, MYSM1, POLR1A, CCDC47, PDGFRB, SLC6A8, CLCN4, MGP, B4GALT7, KCNAB2, RPS28, CHD1, AIFM1, FGFR3, FTSJ1, A2ML1, FGFR2, AMMECR1, ZBTB20, SETBP1, RRAS2, TGFB3, SLC26A2, FLNB, CTSK, UPF3B, SIX3, NXN, GRIN1, COL2A1, COX7B, CPLX1, ATRX, MED13L, B3GALT6, MRPS14, RAI1, TCF12, RAB39B, HCFC1, PRDM16, FZD2, ARHGEF6, TBX1, WASF1, GLI2, BANF1, HCCS, RUNX2, GMNN, IFT52, COL11A2, FGFR1, CXorf56, BPTF…
HP_MULTIFOCAL_CEREBRAL_WHITE_MATTER_ABNORMALITIES	cluster17	10	Up	0.013404447	11	IFIH1, SLC25A15, D2HGDH, TREX1, TRAPPC9, RNASEH2A, SAMHD1, PUS3, RNASEH2C, ADAR, RNASEH2B
HP_MULTIPLE_RENAL_CYSTS	cluster5	37	Up	0.00880302	40	NOTCH2, BMPER, JMJD1C, DACT1, CCND1, LIMK1, RFC2, BAZ1B, VHL, SEC24C, DZIP1L, PEX13, UMOD, TSC1, HIRA, SEC63, STK11, GTF2I, PKHD1, PRKCSH, RREB1, TBL2, LRP5, SALL1, OCRL, FLNB, ELN, TSC2, APC2, GP1BB, ARVCF, SETD2, PMM2, NSD1, GTF2IRD1, TBX1, CLIP2, UFD1, COMT, COL4A1
HP_MUSCULAR_HYPOTONIA_OF_THE_TRUNK	cluster8	148	Up	0.035372802	155	GLYCTK, PIGY, CERT1, NALCN, ABCC8, NDUFS2, VPS11, RARS1, ASNS, AIMP1, MECP2, ADCY5, RTTN, INSR, TUBB4A, LMX1B, ALG3, LIPT1, KCNJ11, PAM16, SLC6A9, ALG11, RAB3GAP2, PPP1R15B, GM2A, OSTM1, PIK3R2, PNPO, TREX1, PARS2, EXTL3, SMG9, UNC80, GNPTAB, PDE10A, BRAT1, PCCB, CACNA2D2, COG6, VPS13D, CACNA1E, SPR, KCNMA1, NDUFA1, SPATA5, SLC25A19, TUBB3, INS, TH, VAMP2, MRPS22, PCDH12, CHMP1A, SLC18A2, GRIA3, …
HP_NARROW_FOREHEAD	cluster8	95	Up	0.013593584	102	PIGY, CCDC47, GPT2, SMARCD1, CCDC88A, ATN1, CDH11, FRMD4A, SC5D, GTPBP2, AFF4, RNF13, ZIC2, MEIS2, TCF4, COG7, NUP188, PPP1R15B, PIGT, ATRX, DHCR7, SMG9, SNRPN, PWAR1, BRAF, ADAM22, PSPH, ZNHIT3, MED13L, AMER1, AP4M1, SMC1A, AP4S1, FUT8, PUF60, CDC42, SLC25A46, DYRK1A, AP4B1, LGI4, PPP2R5D, CDKL5, TBCK, AP4E1, KCNK9, IFT140, LAGE3, BMP2, KCNK4, NPAP1, MN1, MKRN3, DCHS1, UGP2, TMCO1, RYR1, RARS2, …
HP_NARROW_MOUTH	cluster8	162	Up	0.004620294	174	SMS, RSPO2, CAMTA1, TRIP4, YWHAE, RTTN, B4GALT7, TUBB, PRRX1, KCNAB2, PAFAH1B1, TCOF1, CHST14, RECQL4, AMMECR1, MAPK8IP3, LTBP3, COG7, TNNI2, MED12, MYH3, CLCF1, PTEN, LAMA3, PRDM16, CHRNG, BPNT2, BMP2, HSPG2, GJA1, GSC, ORC6, COL11A2, NFIX, FLNA, AUTS2, TXNL4A, RREB1, PLCB4, PIEZO2, SPEG, SEMA3E, UBE3B, CHD7, POLR1D, FAT4, DCPS, RIPK4, ALDH18A1, TRMT10A, TTC37, RERE, CTCF, SEPTIN9, MECP2, COL7A1…
HP_NEONATAL_ALLOIMMUNE_THROMBOCYTOPENIA	cluster17	11	Up	0.016887245	13	IFIH1, GP1BA, TREX1, RNASEH2A, SAMHD1, GP1BB, RNASEH2C, ITGA2B, ITGB3, CD109, ADAR, RNASEH2B, ITGA2
HP_NEOPLASM_OF_THE_CENTRAL_NERVOUS_SYSTEM	cluster5	124	Up	0.013691483	132	MN1, PIK3CA, GLI3, EDN3, TUBB, TSC2, ERBB2, KEAP1, KCNAB2, APC, SDHB, SDHAF2, VHL, POT1, TCTN3, GNAS, PTEN, PMS2, MLH1, WRN, MAPRE2, EPCAM, NF1, GPC3, RELA, PHOX2B, CPLANE1, NF2, IDH2, PRDM16, TSC1, LZTR1, GDNF, PDCD10, SUFU, SDHD, NRAS, MLH3, PTCH1, MSH2, MSH3, SMARCB1, SDHC, FH, RUNX1, CDKN2A, MYO1H, AKT1, RET, SETBP1, NTHL1, CCND1, BDNF, RERE, YY1, GPC4, KIF1B, RB1, TGFBR2, BRD4, SDHA, SOX2, B…
HP_NEOPLASM_OF_THE_GASTROINTESTINAL_TRACT	cluster5	212	Up	0.014458421	236	CHEK2, EPCAM, DOCK8, PIK3CA, SDHB, KIT, MINPP1, SDHD, MET, PDX1, PSAP, NAB2, KEAP1, HNF1A, APC, SLC25A13, STK11, PDGFRA, SPRTN, PMS2, RAD51C, KLF11, GPC3, SETBP1, IGF2R, TREX1, CASP10, ATRX, RELA, TJP2, GPR35, AURKA, CD81, PTEN, CDKN1B, AXIN2, TTC37, DLC1, CTNNB1, SDHC, TP53, HABP2, HFE, BRIP1, BMPR1A, AKT1, ACVRL1, MLH3, PTCH1, CD19, FAH, MSH2, MSH3, FLCN, ABCB11, PIEZO2, BLK, AXIN1, TRIP13, WWO…
HP_NEOPLASM_OF_THE_PANCREAS	cluster5	76	Up	0.014967027	79	CHEK2, STK11, CDC73, BAP1, CDKN2A, APC, TERT, RAD50, SPINK1, NOP10, PMS2, RAD51C, BMPR1A, FLI1, EPCAM, ACD, CLCNKB, NUTM1, CDK4, NTHL1, NPM1, VHL, MRE11, WRAP53, CDKN1B, TP53, PDGFRB, BRIP1, NOTCH3, MLH3, MSH2, WT1, BRCA1, BARD1, MSH6, KRAS, PMS1, PALLD, NBN, MITF, TERC, MEN1, BRCA2, RAD51, MLH1, AAGAB, RNF43, COL14A1, CCND1, MC1R, PALB2, MGMT, RAD51D, PARN, TGFBR2, BRD4, SMAD4, MAFA, PRKAR1A, RP…
HP_NEOPLASM_OF_THE_RECTUM	cluster5	37	Up	0.014034834	38	POLD1, AKT1, RNF43, PIK3CA, SEMA4A, SDHB, KIT, KRAS, SDHA, SDHC, MUTYH, POLE, KLLN, BMPR1A, KEAP1, GREM1, DICER1, MLH3, MSH2, STK11, PDGFRA, PMS2, MSH3, TGFBR2, SMAD4, EPCAM, ENG, MSH6, PMS1, SEC23B, NTHL1, RPS20, FAN1, USF3, PTEN, SDHD, MLH1, AXIN2
HP_NEPHROTIC_SYNDROME	cluster8	110	Up	0.007718087	119	VPS33A, SMARCAL1, WT1, GSN, COL4A4, SLC17A5, TBC1D8B, SGPL1, CHST14, MAGI2, IFT27, LYZ, BBS10, SDCCAG8, TBX18, CASP10, MAP3K1, APOA1, NUP160, ZFPM2, TRPC6, BBS9, WWOX, COL4A3, NPHS1, BBS2, CRB2, STAT4, GATA3, VAMP7, RAG2, RMRP, BBS7, BBS5, MEFV, WDR4, SAA1, SNAP29, ITGA3, COQ2, GLA, DHX37, LZTFL1, OSGEP, ZNF592, PDSS2, NUP133, TRIM32, LAGE3, CCND1, SOX9, C1QBP, KANK2, NUP85, TP53RK, FN1, WDR73, N…
HP_NEUROLOGICAL_SPEECH_IMPAIRMENT	cluster8	971	Up	0.014606328	1022	STIM1, PDGFRB, MICOS13, VPS11, CAMTA1, SLC1A4, CHD2, PIGH, CLCN4, LMAN2L, TSC2, FRMD4A, NKX6-2, FMR1, KCNAB2, ERLIN1, TOMM40, RUBCN, DMXL2, HEPHL1, TCF4, EPCAM, NF1, SPTBN2, GPC3, RRAS2, CLP1, SASS6, ATP1A3, PLPBP, UPF3B, SACS, TBP, COASY, NDUFS7, ATRX, MAPT, SETBP1, TK2, SLC1A2, MED25, SLC2A1, SCN8A, CHMP1A, ATM, ARHGEF6, MTRR, HCCS, CACNB4, SNCA, RAB3GAP2, CHMP2B, NFIX, MT-ND4, PDGFB, MLH3, GFP…
HP_NON_HODGKIN_LYMPHOMA	cluster17	23	Up	0.013897186	25	POLE, ATM, SRSF2, CD28, BIRC3, FOXP1, TET2, PIK3R1, ASXL1, KIT, MALT1, CTLA4, RASGRP1, CCND1, FAS, RHOH, FASLG, NBN, CASP10, PRKCD, TNFRSF1B, NTHL1, ADA, BCL10, MYC
HP_OCULAR_ANTERIOR_SEGMENT_DYSGENESIS	cluster8	231	Up	0.009316984	260	FANCE, CTBP1, PRDM5, LIMK1, MPLKIP, VHL, LTBP2, POMT1, SDHB, SDHAF2, FANCL, MT-CO1, PTEN, RFWD3, SLC38A8, RAB3GAP1, FKRP, WNT10B, NF1, NUP188, ELN, LSS, PITX2, HHAT, BRIP1, CEP55, CRYGD, PYCR1, GCNT2, TMEM127, MED13L, PORCN, CRYBA1, MED25, B3GLCT, GTF2H5, MT-TC, FGFRL1, FUT8, CAV1, PAX6, GFER, ALDH18A1, PNPT1, CC2D2A, PHGDH, FKTN, MT-TK, MT-TL1, SDHD, GPC3, GNAQ, CTDP1, GDNF, NCAPG2, CRYBA2, CRYB…
HP_OLIGOHYDRAMNIOS	cluster8	115	Up	0.007248973	119	FANCE, CERT1, PIGY, NPHP3, TRIP4, FANCM, PKHD1, ERCC4, NEK9, FANCL, FGF20, RFWD3, BMPER, ALB, MYH3, GNPTAB, BRIP1, CEP55, B9D2, LHX1, ERGIC1, POR, WDPCP, COG5, RNU4ATAC, AMER1, GLI3, KIF14, ACE, TMEM70, PIGO, TBCK, REN, CC2D2A, DHPS, PIGL, INVS, RAD51C, PUF60, BRCA2, FANCF, COQ2, HNF1B, HBA2, C1QBP, PHOX2B, GMPPB, TMEM216, BRCA1, CHRM3, CLTCL1, ALG9, RET, CSPP1, NALCN, ITGA8, TCTN2, RPGRIP1, FARS…
HP_OSTEOPENIA	cluster8	200	Up	0.00637589	222	RSPRY1, SMARCAL1, SLC34A1, PDGFRB, LIMK1, KCNJ1, MPLKIP, MTAP, B4GALT7, FGFR1, ESR1, FBN2, FSHR, KISS1, ELN, KRAS, DPM2, PWAR1, GPR35, GTF2H5, SPRY4, PROP1, STAT3, TACR3, SLC9A3R1, FUT8, FGF17, MMP14, PLS3, ALDH18A1, SCARB2, NR5A1, PLOD2, UROS, FKBP14, AEBP1, PROK2, SMARCD2, SLC39A8, NPAP1, TCF4, ADAMTS2, DCHS1, MAN2B1, COL1A1, GTF2E2, RNF113A, PSAP, SLC35A2, MMP2, CYP19A1, BMP15, FARSB, BSCL2, M…
HP_OSTEOPOROSIS	cluster8	234	Up	0.009253222	261	CCN6, ABCC9, SMS, LIFR, CBL, SLC34A1, PRDM5, LIMK1, FGFR1, WDR35, ESR1, NSMF, NOP10, GNAS, TERT, FSHR, EIF2AK3, RAB3GAP1, WRN, KISS1, MAP3K1, ELN, ZFPM2, PLOD2, WWOX, PWAR1, PCCB, SLCO2A1, NDUFAF1, RRM2B, GPR35, B3GALT6, COL1A1, LAMA3, WRAP53, SPRY4, PROP1, TACR3, SLC9A3R1, HAMP, TNFRSF11A, FGF17, MMP14, HSD3B2, IFT122, PLS3, PLOD1, MTRR, BANF1, HSPG2, TBCK, HFE, FBLN5, FKBP10, NHP2, DHX37, NFIX,…
HP_PACE_OF_PROGRESSION	cluster8	432	Up	0.013320234	453	PDGFRB, HEPACAM, DYNC1H1, CCNO, TENM4, CFL2, MICOS13, MTAP, ELP1, PMP22, GNB4, FAN1, ERLIN1, FHL1, PLEKHG5, SURF1, RUBCN, SAMD12, LMNA, KCNK3, CRPPA, RNASEH2C, POLG, SPTBN2, TPP1, LRSAM1, NEFL, NUP160, AARS2, PNPLA8, PINK1, CRAT, VPS13C, TBP, ASAH1, TJP2, PDYN, TRAK1, COL4A4, FZD6, KMT2B, LIMS2, MPZ, EPM2A, C19orf12, SNCA, REEP2, ELP2, DNA2, UMOD, PCNA, KCTD17, LRBA, PDGFB, LAMA2, GFPT1, DNM1L, H…
HP_PANCYTOPENIA	cluster5	90	Up	0.01503148	100	ACD, NHP2, CBL, TERT, TCIRG1, FANCD2, NLRC4, FANCE, SBDS, ELANE, MMAA, SRP54, LMBRD1, UBE2T, STAT5B, PRKAR1A, XRCC4, TET2, STN1, LIG4, IKZF1, OSTM1, MMAB, XIAP, NABP1, PCCB, GATA2, COG6, IFNG, ATR, HLA-DRB1, PML, ADA2, PALB2, MTRR, DNAJC21, MPL, RAB27A, PRF1, RNASEH2A, SCARB2, TINF2, IVD, COQ2, STAT3, PSTPIP1, CALR, LRBA, DKC1, TNFRSF4, TBL1XR1, TNFSF11, SH2D1A, NAXD, RUNX1, BCOR, ITCH, MAN2B1, W…
HP_PANNICULITIS	cluster17	19	Up	0.008943748	21	IFIH1, HAVCR2, TREX1, RNASEH2A, SAMHD1, LCK, CASP10, RNASEH2C, FAS, PRKCD, KIF11, MYSM1, PSMB9, PSMB8, RASGRP1, PSMB4, OTULIN, ADAR, RNASEH2B, ADA2, FASLG
HP_PAPILLARY_CYSTADENOMA_OF_THE_EPIDIDYMIS	cluster111	6	Up	0.016112036	6	EP300, HNF1B, CCND1, CREBBP, VHL, HNF4A
HP_PARAPLEGIA	cluster8	146	Up	0.009897183	152	BSCL2, TFG, NDUFS1, TACO1, GPT2, AP5Z1, NDUFAF6, LIPT1, ALS2, TTR, SELENOI, AIFM1, GBA2, FGFR1, VAMP1, DCC, KLC2, GJC2, SOX10, NDUFA12, MAG, PNPLA6, NDUFS8, C19orf12, KIF1A, NDUFV2, L1CAM, PGAP1, HSPD1, NDUFA13, TACR3, CYP2U1, AMPD2, ECHS1, NDUFS7, ATRX, WASHC5, B3GALT6, SAMD9, AP4M1, HESX1, SLC33A1, SURF1, ZFYVE27, AP4S1, DDHD2, SLC25A15, FGF8, ZFYVE26, ATP13A2, WDR11, B4GALNT1, STXBP1, RAB3GAP2…
HP_PARAPLEGIA_PARAPARESIS	cluster8	197	Up	0.018650954	206	MICOS13, NDUFS1, NDUFAF6, LIPT1, MPLKIP, CHCHD10, AIFM1, GBA2, FGFR1, POLG, MAG, NDUFS8, C19orf12, NDUFA13, ECHS1, CLTC, COASY, NDUFS7, ATRX, MED13L, WASHC5, B3GALT6, SAMD9, PNP, GTF2H5, FUS, FGF8, WDR11, B4GALNT1, RAB3GAP2, REEP2, IBA57, SPG11, GALC, PET100, HS6ST1, ZFR, AP4E1, ALDH18A1, NDUFAF2, ANOS1, AP4M1, KIF1A, EDNRB, IL17RD, SAMHD1, SLC2A1, WDR45, GJA1, SPAST, SDHB, ABCD1, SLC33A1, NT5C2,…
HP_PARESTHESIA	cluster5	92	Up	0.009248655	99	NAGLU, IL12A, KCNJ1, SCN4A, FMR1, JAK2, PRRT2, PMS2, BMPR1A, POLG, EPCAM, PMP22, APP, MEFV, IL12A-AS1, GABRG2, MEN1, ALAD, RELA, SRPX2, CLCNKB, IL10, SLC2A1, CASR, GRIN2A, THPO, TYMP, STAT4, SH2B3, OPA3, IL23R, GNA14, GNA11, ERAP1, HLA-DRB1, SCYL1, CCR1, MFN2, CBLIF, MLH3, RRM2B, MSH2, GALC, KLRC4, DKK1, KCNQ3, SCN2A, CCND1, MSH6, PMS1, GPR101, TP53, NAGA, HLA-DQB1, MPL, HBB, CALR, MLH1, SLC12A3,…
HP_PARKINSONISM_WITH_FAVORABLE_RESPONSE_TO_DOPAMINERGIC_MEDICATION	cluster6	18	Up	0.011734556	19	PLA2G6, MAPT, DNAJC13, POLG, ATP13A2, SNCA, TAF1, PARK7, GBA, VPS35, HTRA2, PDE10A, GIGYF2, LRRK2, EIF4G1, GCH1, TK2, FBXO7, TH
HP_PATENT_FORAMEN_OVALE	cluster8	49	Up	0.018624823	51	VPS33A, MAP3K7, NKX2-1, PACS1, CHST3, HSPA9, TRIP4, TKT, PHGDH, B3GAT3, YY1, COL11A1, NONO, AFF4, CDK8, TSFM, PPP1CB, STAT1, PPP2R5D, GATA6, AMMECR1, ACADVL, TGFB3, TALDO1, GNPTAB, TBX20, FLCN, RERE, MED13L, DSE, FANCI, UBE2A, PIGN, ASCC1, DVL3, RAI1, IGF1R, NCAPG2, STAMBP, CACNA1D, NOTCH1, RAC1, TMEM94, TRRAP, KDM1A, LTBP4, PLD1, RSPRY1, ALG12, CACNA1C, WDR35
HP_PATHOLOGIC_FRACTURE	cluster8	31	Up	0.008027436	34	TYROBP, LIFR, AGXT, CHEK2, LRP5, TCIRG1, HNRNPA1, MTAP, SLC7A7, GBA, SCARB2, GNAS, UROS, SC5D, GK, GNPTAB, TP53, OCRL, ALPL, SMPD1, AGA, CCND1, TNFRSF11A, ATP7B, IER3IP1, VCP, PLOD3, NOTCH2, RB1, PTH1R, B3GALT6, HNRNPA2B1, CTC1, SLC4A1
HP_PES_CAVUS	cluster8	220	Up	0.010994325	233	DYNC1H1, COL13A1, SLC6A8, KARS1, SH3TC2, PNKP, VAMP1, AARS1, NEB, PMP22, GNB4, TRPV4, GBA2, REEP2, FGFR1, DDHD1, NEFL, PEX7, GCH1, BSCL2, C19orf12, LRSAM1, REEP1, HADHA, VPS13D, TDP1, WASHC5, EGR2, COQ8A, MED25, ATP6V1B2, B3GLCT, FGF8, CHMP1A, DMXL2, WDR11, PHYH, KCNH1, OPA3, CAV3, MPZ, ATP1A3, B4GALNT1, MSTO1, HARS1, ATP1A1, PCNA, MFN2, NFIX, TPM3, HSD17B4, SPG11, KLHL41, AIFM1, GALC, DCAF8, CTD…
HP_PES_PLANUS	cluster8	263	Up	0.020612477	275	GMPPB, PROKR2, FANCE, PRDM5, LIMK1, TRMT1, CLCN4, GRM1, B4GALT7, STAG2, FANCL, FGFR1, DMD, SARS1, RFWD3, SPRTN, ALG2, FTSJ1, TCF4, AMMECR1, CCNK, TGFB3, TGFB2, ELN, BSCL2, RPS6KA3, ALMS1, UPF3B, SCN1A, COL1A2, HERC1, BRIP1, SLC10A7, GABRG2, ATR, B3GALT6, ATP6V1B2, ADGRV1, RAI1, RAB39B, HCFC1, SLC29A3, FGF8, SALL4, NSD1, WDR11, KCNH1, GDF6, PLOD1, ARHGEF6, WASF1, HSPG2, MYPN, SCN9A, BGN, CXorf56, …
HP_POLYMICROGYRIA	cluster8	166	Up	0.023499229	172	GNB1, NSDHL, SNAP29, RTTN, LMAN2L, KLHL15, POMT1, KIFBP, CRADD, RECQL4, PEX16, FKRP, MAPK8IP3, LARGE1, LINS1, GMPPB, TUBB3, SMO, POMGNT2, PEX1, TUBA8, NPHP1, CSPP1, ARHGAP31, PAX6, FKTN, PEX5, TUFM, SLC45A1, SRD5A3, PEX6, B9D1, LAGE3, EML1, PEX26, GRIN1, TP53RK, PI4KA, USP18, PEX19, ZC3H14, CLIP1, TMTC3, GPSM2, MTOR, INPP5E, DCPS, TCTN2, PEX10, KIAA0556, OCLN, PIK3CA, POMGNT1, KIF5C, PIGC, AKT3, …
HP_POOR_SPEECH	cluster8	209	Up	0.011133962	216	C9orf72, VPS11, PIGH, CLCN4, RTTN, LMAN2L, TSC2, KCNAB2, CRADD, NGLY1, FTSJ1, HEPHL1, NUBPL, SASS6, CSF1R, PLPBP, UPF3B, LINS1, WIPI2, MED13L, MED25, SMC1A, MAPT, TUBB3, RAB39B, HCFC1, PRDM16, CLIC2, CHMP1A, COG8, ARHGEF6, ADD3, PIGC, CXorf56, KANSL1, LAS1L, SLC45A1, ZNF148, AP4M1, CAD, UBE2A, TELO2, MTHFS, SLC39A8, KCNK4, WDR45, ARX, TAF2, FMN2, IL1RAPL1, EGF, ZC3H14, CLIP1, SMARCA2, ADPRS, ALG9…
HP_POSITIONAL_FOOT_DEFORMITY	cluster8	324	Up	0.021942086	341	SNX14, HACE1, GLE1, CCDC47, CTBP1, GLI3, MYH3, HAAO, B4GALT7, MYBPC1, NEK9, ARHGAP31, FBN2, FBN1, PLEKHG5, SOX9, AMMECR1, GPC3, SLC6A9, GCH1, FLNB, NEB, COL1A2, ERGIC1, CEP55, ATR, ATRX, COL2A1, CHRNG, CHMP1A, FGFRL1, BICD2, LIMS2, ALDH18A1, GSC, SALL4, CC2D2A, FKBP10, TRPV4, LGI4, PPP3CA, KANSL1, AP4E1, ZSWIM6, DGCR8, MEGF10, PIEZO2, KIF1A, COLQ, DCHS1, ORC6, PI4KA, GAN, B3GALT6, HRAS, TBX1, BMP…
HP_PRENATAL_MOVEMENT_ABNORMALITY	cluster8	168	Up	0.012368655	187	DNM1, GLE1, CTBP1, TRIP4, PHGDH, VAMP1, ALDH7A1, NEB, SCN3A, NEK9, PEX19, SLC13A5, TSFM, ACTL6B, PSAT1, COL6A2, DNM2, NUP188, CNKSR2, MYH3, SLC1A2, PWAR1, ATP6V1A, GBE1, NIPBL, RAI1, SYNE1, CHRNG, FGFRL1, CHRND, SCN8A, PLOD1, HSPG2, SYNJ1, WWOX, MYF6, GFPT1, LGI4, TRAK1, KLHL41, RYR1, LMOD3, MEGF10, SLC5A7, SELENON, NTRK2, COL12A1, NPAP1, CCDC174, PHOX2B, TMCO1, SMC3, GABRA2, RET, ALG9, NECAP1, C…
HP_PRIMARY_AMENORRHEA	cluster6	100	Up	0.016956439	115	MSTO1, PROKR2, CAV1, WT1, EIF2B3, FLRT3, PROK2, EIF2B4, NR5A1, CCDC141, FGFR1, ESR1, FSHR, FSHB, STAG3, DCC, GPR161, SOX10, KISS1, TAC3, MAP3K1, DUSP6, PPARG, NIN, ZFPM2, TACR3, SNRPN, WWOX, PWAR1, POF1B, FEZF1, AXL, FGF17, NIPBL, KISS1R, HESX1, AR, VAMP7, SPRY4, SRA1, FGF8, TP63, WDR11, BMP15, SPIDR, POLR3H, GNRHR, SYCE1, DHX37, HSD17B4, MCM8, POLR3B, LEP, CTDP1, FIGLA, HS6ST1, TRMT10A, ANOS1, G…
HP_PRIMITIVE_NEUROECTODERMAL_TUMOR	cluster5	40	Up	0.013470667	44	BDNF, KRAS, EDN3, RERE, YY1, TUBB, KEAP1, KCNAB2, RAF1, GPC4, PHOX2B, KIF1B, PMS2, TGFBR2, MLH1, BMPR1A, FLI1, MAPRE2, EPCAM, BRD4, GPC3, GDNF, BRAF, SDHB, PTPN11, MSH6, NF1, GABRD, NUTM1, RPS20, PRDM16, PALB2, SKI, SEMA4A, ASCL1, RET, DICER1, MLH3, MSH2, RUNX1, MYO1H, PMS1, PIK3CA, FAN1
HP_PROGRESSIVE	cluster8	260	Up	0.014545622	270	PDGFRB, ASNS, CCNO, MAP2K1, MICOS13, MTAP, ELP1, TTN, FAN1, ERLIN1, ATXN3, ADH1C, GBA2, SURF1, RUBCN, PDGFB, PRICKLE1, KCNK3, RNASEH2C, SMN2, POLG, CSF1R, HINT1, SGCA, NUP160, AARS2, PNPLA8, CRAT, VPS13C, TBP, ASAH1, TJP2, LMNA, ATXN8OS, INPP5K, ISCA1, KCNT1, SYNE1, TRAK1, KMT2B, LIMS2, B4GALNT1, RRM2B, C19orf12, SNCA, POMGNT1, ANO5, VAC14, ELP2, GNS, UMOD, KCNC1, PCNA, KCTD17, LRBA, SPG11, BSCL2…
HP_PROMINENT_SCALP_VEINS	cluster107	5	Up	0.010989138	5	POLR3A, ZMPSTE24, ANTXR1, PTDSS1, LMNA
HP_PTOSIS	cluster8	555	Up	0.00618244	595	TWIST1, KMT2D, CTBP1, SLC6A8, PHF6, NEB, TCOF1, SLC13A5, ARID1B, PTEN, RAB3GAP1, RRAS2, NDUFV1, KCNJ11, SOST, CC2D2A, FGFR2, BRIP1, COL2A1, NDUFS7, TK2, TMEM138, MED25, CBL, SLC52A3, TYMP, YAP1, FGFR3, CHD7, COLEC10, SCN8A, TGIF1, SF3B4, DNA2, WWOX, GFPT1, LGI4, NDUFS3, BPTF, POLG2, RAF1, IREB2, AGRN, ANOS1, AK9, LMNA, B9D1, COLQ, MYH8, ZMYND11, HRAS, ZFHX4, TFAP2A, KCNH1, PDGFRB, SEMA3E, INPP5E,…
HP_RAYNAUD_PHENOMENON	cluster17	17	Up	0.004517616	20	IFIH1, RNF125, AGXT, TREX1, COQ2, RNASEH2A, SAMHD1, LBR, RNASEH2C, CLCNKB, STING1, COL4A1, GUCY1A1, SLC12A3, STAT4, IRAK1, ADAR, SPP1, RNASEH2B, ADA2
HP_RECURRENT_ABSCESS_FORMATION	cluster42	10	Up	0.010645648	12	SP110, TTC7A, CTSC, CD3E, PSENEN, FCN3, PSEN1, CD3D, CD247, BTK, UBE2A, LYST
HP_RECURRENT_CANDIDA_INFECTIONS	cluster42	9	Down	0.021629415	11	IL7R, DOCK8, RFXAP, CD3E, RFXANK, CIITA, CD3D, CD247, ZAP70, RFX5, SLC39A4
HP_RECURRENT_VIRAL_INFECTIONS	cluster28	40	Up	0.019821109	45	RFXANK, TCIRG1, IL7R, DOCK8, RFXAP, MCM4, CYBB, RMRP, CD3D, NHEJ1, RAG1, CTPS1, ELANE, IL2RG, SRP54, CD247, STAT1, UNC93B1, MALT1, RAG2, SP110, EPG5, CD3E, BTK, UNC119, ZAP70, GATA2, FLI1, NFKB2, CIITA, DCLRE1C, RNF168, MBL2, MAGT1, IL2RA, TYK2, RFX5, IGHM, PNP, JAK3, PGM3, STK4, ADA, GFI1, CD8A
HP_RENAL_HYPOPLASIA_APLASIA	cluster8	242	Up	0.009498943	260	PAX2, PROKR2, FANCE, DHCR7, WNT4, LIMK1, PHGDH, HAAO, RTTN, NOTCH2, SMARCC2, STS, LRP4, NDUFB8, FANCL, FGF20, TCTN3, ARID1B, FGFR1, IFT80, RFWD3, GDF6, ARX, MCPH1, SMARCD1, SIX5, ELN, WDR35, STIL, CDK5RAP2, FOXH1, TFAP2A, BRIP1, SURF1, LHX1, INSL3, CDON, CPLANE1, RNU4ATAC, HNF4A, DYNC2LI1, B3GLCT, RAI1, GLI3, SALL1, KIF14, TTC37, FGF8, SALL4, WDR11, CHD7, ALDH18A1, PUF60, SF3B4, GREB1L, NSDHL, CE…
HP_RENAL_INSUFFICIENCY	cluster8	296	Up	0.009610785	327	GATM, DYNC2LI1, SMARCAL1, TMEM231, LIMK1, SDCCAG8, GRHPR, TSC2, STS, AMMECR1, FAN1, LPIN1, FANCL, MAGI2, NPHP4, CLCN5, OCRL, PEX7, SIX5, MEFV, ELN, IL12A-AS1, CASP10, CTLA4, NUP160, CC2D2A, BRIP1, IFT27, GPR35, TMEM138, GATA3, FXYD2, SAA1, GLA, UMOD, CCR1, CCR6, ZNF592, KLRC4, ERCC8, CRB2, CFH, AGXT, LRIG2, IFT172, HLA-B, TCF4, MT-TK, MOCOS, CFI, CEP290, SLC7A7, HPRT1, HRAS, DSTYK, SLC37A4, MT-TT…
HP_RESTING_TREMOR	cluster6	38	Up	0.011832978	40	MAPT, CACNA1G, MECP2, COQ2, DNAJC13, POLG, VPS35, ADCY5, TWNK, SNCA, PARK7, EIF4G1, GBA, ADH1C, SNCAIP, LRRK2, ATXN2, DNAJC6, FMR1, PINK1, VPS13C, TBP, RRM2B, ATXN8OS, DNMT1, OPA3, ATP6AP2, POLG2, PODXL, GIGYF2, NR4A2, MAN1B1, SYNJ1, CHCHD2, ATP1A3, MICU1, TAF1, SLC25A4, RAB39B, GLUD2
HP_RETICULOCYTOPENIA	cluster90	15	Up	0.018813677	18	STEAP3, FANCC, FANCA, FANCD2, RPL15, PRF1, FANCE, RPS24, TERT, TERC, SBDS, MYSM1, RPS19, RPS17, RPL35A, IFNG, TCN2, RPS26
HP_SARCOMA	cluster5	136	Up	0.021991321	143	CHEK2, PIK3CA, CBL, SSX1, SDHB, KIT, ELMO2, MTAP, TSC2, KEAP1, APC, ABCA5, PDGFRA, PTH1R, MLH1, WRN, CASP10, AURKA, NF2, IDH2, ATP6V1B2, CDKN1B, TSC1, DLC1, CTNNB1, KCNH1, TP53, KRT17, SDHC, AKT1, PTCH1, EXT1, MSH2, FLCN, HRAS, PRLR, TRIP13, RUNX1, REST, FOXO1, RSPRY1, SPRED1, MEN1, NF1, DICER1, RB1, RECQL4, FASLG, NRAS, BRD4, BUB3, COL1A1, FAS, ANTXR2, EXT2, BUB1, SSX2, PDGFRL, AXIN2, KRAS, PDGF…
HP_SECONDARY_AMENORRHEA	cluster6	47	Up	0.009294333	53	NOBOX, BMP15, BSCL2, POLG, EIF2B3, PSMD12, CHD7, EIF2B4, NR5A1, FGFR1, DIAPH2, FSHR, WRN, GNRHR, WDR11, KISS1, TAC3, LMNA, FOXL2, EIF2B1, PROKR2, ANOS1, CAV1, BNC1, SPRY4, TACR3, FGF17, SPIDR, POLR3H, PSMC3IP, EIF2B5, GNRH1, FOS, FIGLA, BPTF, EIF2B2, PROK2, ERAL1, FGF8, NSMF, TKT, PPARG, ERCC6, MRPS22, AGPAT2, RCBTB1, HS6ST1, LHB, KISS1R, DUSP6, CAVIN1, NUP107, PAPSS2
HP_SHORT_PHALANX_OF_HALLUX	cluster82	5	Up	0.017924425	5	MAP3K7, IHH, VAC14, FIG4, FLNA
HP_SHORT_STATURE	cluster8	1075	Up	0.007323174	1152	TWIST1, SMARCAL1, CTBP1, THOC2, SDCCAG8, PHF6, KCNJ1, MCPH1, KCNAB2, FGFR3, RAB3GAP1, DMXL2, ERCC3, STIL, COL2A1, CYP19A1, DYNC2LI1, SLC13A5, BPNT2, PUS7, SCN8A, KMT2A, SHOC2, HCCS, TERT, GLA, WDR35, COL11A2, WWOX, NR5A1, RAD50, SH2B1, RUNX2, NUP133, SEC23A, FGFR1, FAM111A, MYH8, HESX1, PCYT1A, CDK6, MMP13, SECISBP2, CEP57, XRCC4, RAB33B, ESS2, BMP15, PIEZO2, GNAS, IFT43, RMRP, ESCO2, MRAS, SLX4,…
HP_SHORT_THUMB	cluster8	70	Up	0.016761936	70	SETD5, FANCC, TFAP2A, NOG, KCNH1, SEMA3E, ATP6V1B2, CTBP1, NSD2, ADAMTS10, FANCD2, FZD2, MGP, FANCE, IHH, ESCO2, PCNT, BMPR1B, HOXA13, GDF5, UBE2T, EIF4A3, FLNA, BCOR, LETM1, MAP3K7, LRP4, SALL4, SETBP1, ACAN, PSMD12, RAD21, DHODH, DHCR7, SIN3A, BRIP1, CANT1, PTCH2, RECQL4, WIPI2, APC, KDM1A, NIPBL, KMT2A, FANCI, PALB2, LTBP2, FGFRL1, FANCA, CHD7, RPL5, CHST11, ACVR1, BHLHA9, PTCH1, NELFA, SLX4, …
HP_SKIN_DIMPLE	cluster61	72	Up	0.016539718	75	CCL2, OTUD6B, NXN, SHANK3, CTBP1, NSD2, LIMK1, RFC2, ASXL1, KCNK9, WNT5A, MED12, CTCF, LIG4, ANK1, ARID1B, GTF2I, DEAF1, SOX9, TBL2, YWHAE, LETM1, RMRP, HIC1, PSMD12, ELN, DVL1, ALPL, EXTL3, KIF15, ERGIC1, COX7B, CLIP2, MASP1, CDK10, LIFR, TBXT, RPL10, VANGL1, FGFRL1, FZD2, BLM, RAB23, KMT2A, USP9X, HCCS, BAZ1B, TAF1, PAFAH1B1, DPAGT1, SMC1A, FUZ, DHPS, B3GLCT, UBA1, KANSL1, AEBP1, NCAPG2, FAT4, …
HP_SKIN_VESICLE	cluster5	18	Up	0.031231801	21	PLEC, STAT3, KRT14, KRT5, COL7A1, TERT, NHP2, RTEL1, ATP2C1, DSC3, NOP10, PARN, USB1, TINF2, CTC1, ATP2A2, DKC1, NPM1, TERC, PKP1, WRAP53
HP_SLEEP_DISTURBANCE	cluster8	355	Up	0.013064059	384	TWIST1, NKX2-1, CCDC47, DNAJC13, LIMK1, SOX3, LMAN2L, TNFSF4, TSC2, POMT1, CPOX, GPHN, GBA, SGSH, HLA-DRB1, AFF4, SLC22A5, FGFR3, TCF4, KIF11, ELN, GABRG2, NADK2, PWAR1, TBP, UCHL1, PRPH, SLC2A1, HCRT, GPR101, LTBP3, SH3BP2, MTRR, SNCA, DBH, DNA2, BRAF, FKTN, AIFM1, HLA-DQB1, NR4A2, SLC5A7, TELO2, EML1, GIGYF2, COLQ, WDR45, PRNP, DNMT1, AKT1, ATXN3, SHANK3, HRAS, SLC25A22, ZC3H14, CLIP1, RAI1, AN…
HP_SPARSE_BODY_HAIR	cluster6	52	Up	0.010421277	58	RPL21, LIPH, APCDD1, EDARADD, KDF1, KLHL24, FMR1, CHD7, EDAR, FGFR1, CST6, CTSC, CLDN1, LSS, GNRHR, KRT74, DSG4, LAMA3, WDR11, AHSG, EDA2R, KISS1, TAC3, SOX18, LAMC2, PROKR2, ANOS1, HR, CDH3, SPRY4, CYP17A1, TACR3, COL17A1, FGF17, LPAR6, GNRH1, KRT71, WNT10A, DSC3, CYB5A, KANK2, JUP, PROK2, SNRPE, FGF8, NSMF, EDA, LAMB3, TRAF6, TP63, ITGB6, LMNA, HS6ST1, KISS1R, DUSP6, KRT85, ITGB4, KRT25
HP_SPARSE_HAIR	cluster8	276	Up	0.004854064	298	WNT10B, APCDD1, PDGFRB, KLHL24, FMR1, MPLKIP, B4GALT7, DSG1, FRMD4A, EDAR, CCDC141, FGFR1, WDR35, ARHGAP31, TCOF1, KIFBP, TERT, ARID1B, FSHR, KRT81, FSHB, TP63, LAMA3, PNPLA6, EDA2R, KISS1, HR, KRT74, LPAR6, PORCN, MED25, PKP1, WRAP53, CBL, SPRY4, TACR3, FGF17, IFT122, GJA1, CACNA1G, NRAS, SHOC2, BANF1, SF3B4, NR5A1, TTC7A, LSS, ATP7A, ERCC8, SEC23A, HPD, ORC6, SLC7A7, NECTIN1, HRAS, RNF113A, SMA…
HP_SPARSE_SCALP_HAIR	cluster8	91	Up	0.016901322	96	APCDD1, PPP1CB, MPLKIP, ARID1A, B4GALT7, KRT17, PCNT, CEP152, LIG4, ARID1B, LSS, CDH3, TP63, LIPH, DPF2, RTEL1, LMNA, KRT74, ATRIP, LPAR6, ZBTB20, RNU4ATAC, B3GALT6, MED25, GTF2H5, ERCC3, KIFBP, CBS, SHOC2, TERT, ITGA3, DKC1, NHP2, PCGF2, KAT6B, RIN2, WNT10A, CENPJ, KANK2, SNRPE, GJB6, PRKD1, ADNP, NSUN2, JUP, KDM1A, ERCC2, EPS8L3, ACD, FIG4, GTF2E2, RNF113A, NECTIN4, DPH1, SMARCA2, RPL21, EDARAD…
HP_SPINAL_CORD_TUMOR	cluster111	7	Up	0.009977313	9	NF2, LZTR1, NF1, CCND1, VHL, C11orf95, RELA, FLI1, SMARCB1
HP_SPONDYLOLYSIS	cluster77	5	Up	0.009324129	5	CTSK, FLNA, AGA, FLNB, RUNX2
HP_SUBMUCOUS_CLEFT_HARD_PALATE	cluster4	53	Up	0.01399231	56	ZEB2, POMK, TP63, CDH11, SMCHD1, HYAL1, ESS2, PIEZO2, ZMPSTE24, KAT6B, LIG4, KRAS, PPP2R5D, DAG1, BCOR, DHCR24, BRAF, LARGE1, TCTN3, MAP2K2, DGCR2, POMGNT1, SIX3, ORC1, CDC45, FKRP, CDC6, POMT2, B4GAT1, RNU4ATAC, DGCR6, KIF7, COL4A1, GMNN, CRPPA, PTDSS1, FKTN, SMAD4, MAP2K1, PHGDH, POMGNT2, ORC6, LMNA, B3GALNT2, CDT1, PSAT1, DGCR8, RXYLT1, FOXP2, NSUN2, ORC4, POMT1, COL2A1, HYLS1, TBX1, AMER1
HP_SYNOSTOSIS_INVOLVING_BONES_OF_THE_UPPER_LIMBS	cluster8	97	Up	0.014740209	104	TWIST1, CTBP1, CHST3, BMPR1B, LIMK1, RFC2, MASP1, SMOC1, B4GALT7, WNT7A, GDF5, RECQL4, GTF2I, FGFR2, A2ML1, MAP3K7, TBX22, LRP4, FGFR3, SALL4, RRAS2, MECOM, ELN, NSD2, RASA2, CLIP2, POR, B3GALT6, FBLN1, NIPBL, FGFR1, DYNC2LI1, TCF12, FGFRL1, SF3B4, COLEC10, NOG, GSC, BHLHA9, CANT1, COLEC11, KAT6B, FLNA, HOXD13, GLI1, TBX15, KRAS, PIEZO2, EVC, HOXA13, PTDSS1, CPLX1, ROR2, HOXA11, COL11A2, PITX1, C…
HP_THYROIDITIS	cluster28	33	Up	0.015968453	36	ADA, RMRP, LIG4, IL2RG, TG, IL7R, PIK3CA, AKT1, TTC7A, TBX2, STAT1, FOXP3, FAS, FASLG, PTEN, CASP10, C1S, DCLRE1C, POLG, PRKCD, TCF4, SEC23B, CLCNKB, NLRP1, CTLA4, ITCH, RASGRP1, PLCG2, SLC12A3, CHD7, GPR35, MST1, RAG1, ZFAT, RAG2, FOXD3
HP_TRACHEOESOPHAGEAL_FISTULA	cluster8	68	Up	0.008608266	73	CYBB, CYBC1, FANCE, SEMA3E, CYBA, HOXD13, TERT, ARNT2, FANCG, LIMK1, SOX3, FANCM, RFC2, ERCC4, MAD2L2, SLX4, FANCC, FANCL, FGF20, NOP10, WNT7A, PARN, GTF2I, RFWD3, NCF2, TBL2, OTX2, FANCB, FANCI, ELN, FANCD2, GREB1L, BRIP1, FBN2, SOX2, FGFR1, CLIP2, FANCA, HESX1, NPM1, ZIC3, WRAP53, NCF4, MYCN, ITGA8, NCF1, CHD7, FOXF1, PDGFRB, TCOF1, NHP2, BAZ1B, RTEL1, PROKR2, XRCC2, SPECC1L, NOTCH3, RAD51C, BR…
HP_TRACHEOMALACIA	cluster8	32	Up	0.014422683	33	RPL5, EHMT1, AHDC1, FLNB, ERF, HAAO, GMNN, DCHS1, HDAC4, AFF4, FAT4, TONSL, SOX9, FGFR2, BMPER, PAX3, SNRPB, WDR26, PRRX1, RAC1, IDS, TRRAP, LTBP4, ORC6, COL2A1, KIF22, ORC4, RAB3GAP2, EMC1, SLC26A2, AMER1, HRAS, TRIM2
HP_TRIANGULAR_SHAPED_PHALANGES_OF_THE_HAND	cluster8	141	Up	0.010026072	147	TWIST1, FANCE, GJA5, GPC4, G6PC3, FANCL, GLI3, SMO, UBE2T, RBM8A, RFWD3, LMBR1, MAP3K7, SALL4, GPC3, SETBP1, SLC26A2, NXN, FGF9, BRIP1, FGFR2, MSX2, TP63, TBX5, KIF7, NIPBL, PTEN, SALL1, FGFR3, FLNB, BMP2, RUNX2, SF3B4, HOXD13, PTCH1, FLNA, BPTF, USP9X, HOXA13, FANCF, ADNP, ROR2, COL2A1, BMPR1B, PAH, EP300, CHSY1, SNIP1, FIG4, SMC3, FANCC, NOG, KCNH1, SRCAP, FANCG, GNAS, SLX4, ESCO2, SUFU, DVL1, …
HP_UPPER_EXTREMITY_JOINT_DISLOCATION	cluster8	83	Up	0.011075735	85	SHOX, CHST3, GPC6, FLNB, SMARCC2, ARID1B, NGLY1, KIF22, MAP3K7, LRP4, EP300, SMARCD1, DVL1, ATR, EXOC6B, RNU4ATAC, SLC26A2, B3GALT6, NIPBL, GMNN, CHRNG, FZD2, GSC, ORC6, DYM, HSPG2, CANT1, GDF5, FLNA, SOX11, EXT1, SCARF2, AEBP1, DVL3, ARFGEF2, ROR2, CREBBP, ORC4, COL1A2, PITX1, CD96, SMC3, ORC1, MACROH2A1, XYLT1, SETD5, NXN, SOX4, B3GAT3, DONSON, ASXL1, WNT5A, TMTC3, TBX15, SMARCB1, ARID1A, SKI, …
HP_UPPER_MOTOR_NEURON_DYSFUNCTION	cluster8	1037	Up	0.013604248	1102	VPS11, SLC1A4, HEPACAM, SLC12A6, GLRA1, MICOS13, SYNJ1, KCNAB2, ARHGAP31, MT-CO1, XPA, RAB3GAP1, RNASEH2C, EPCAM, CLP1, ATP1A3, MAG, PLPBP, CC2D2A, ECHS1, COASY, SLC2A1, NDUFS7, NDUFV2, WASHC5, UCHL1, PCYT1A, SLC13A5, CHMP1A, SCN8A, CACNA1G, ARHGEF6, TERT, RAB3GAP2, CCR1, WWOX, MT-ATP8, MT-TL1, RAD50, AUH, CNPY3, NUP133, IREB2, ANOS1, KIF1A, NUP62, SIGMAR1, ARX, DNMT1, ERCC3, HLA-DQB1, GAN, TTPA,…
HP_UPSLANTED_PALPEBRAL_FISSURE	cluster8	213	Up	0.012705088	227	SMS, FANCE, PIGY, DHCR7, NSDHL, RTTN, TUBB, DLG3, FANCL, EIF2AK3, PEX16, RFWD3, TCF4, MAPK8IP3, COG7, MCPH1, LIG4, POLA1, KIF11, UBE3B, STIL, ARID1B, CDK5RAP2, PARS2, BRCA1, TFAP2A, PGAP3, HERC1, PWAR1, BRIP1, PIGL, CLTC, QRICH1, MED13L, B3GLCT, RAI1, CHD4, FZD2, MEF2C, ADAMTS3, CACNA1G, WASF1, TBCK, PEX1, NFIX, PEX5, CEP135, KANSL1, KNL1, RREB1, ZNF148, PEX6, UBE2A, TELO2, FANCF, PEX26, ROR2, NP…
HP_URETHRAL_OBSTRUCTION	cluster5	39	Up	0.013713098	43	PLEC, SRCAP, DACT1, TERT, LIMK1, RFC2, ELN, NOP10, MLXIPL, PARN, GTF2I, TBL2, SALL1, MAP3K7, HPSE2, RIN2, IGF2, CLIP2, FERMT1, NPM1, WRAP53, TBX1, CHRM3, NHP2, BAZ1B, RTEL1, CDC45, ITGB4, ITGA6, DKC1, TP63, USB1, BNC2, TINF2, CTC1, MKKS, GTF2IRD1, COL7A1, FLT4, POLA1, LRIG2, TERC, FLNA
HP_URETHRAL_STENOSIS	cluster5	34	Up	0.018144	36	PLEC, TERT, TBX1, LIMK1, RFC2, NHP2, BAZ1B, RTEL1, ELN, CDC45, ITGB4, ITGA6, NOP10, MLXIPL, DKC1, PARN, GTF2I, TBL2, TP63, MAP3K7, USB1, RIN2, BNC2, TINF2, CTC1, MKKS, GTF2IRD1, CLIP2, COL7A1, FERMT1, FLT4, POLA1, NPM1, TERC, WRAP53, FLNA
HP_URINARY_TRACT_NEOPLASM	cluster5	122	Up	0.013814714	131	WT1, PIK3CA, CDC73, MINPP1, TSC2, KEAP1, SDHB, SDHAF2, VHL, STK11, PMS2, EPCAM, NF1, GPC3, MAP3K1, ZFPM2, WWOX, H19, AURKA, HNF4A, CDKN1B, TSC1, NSD1, DLC1, TP53, HABP2, DHX37, AKT1, SDHD, MLH3, MSH2, FGFR3, TRIP13, FLCN, SDHC, FH, HNF1B, LMNA, GPC4, BRCA2, FIBP, TRIM37, HRAS, SETBP1, FOXE1, NTHL1, CCND1, DICER1, WRN, TGFBR2, SRY, SDHA, POU6F2, BUB3, NOD2, CTNNB1, BUB1, PDGFRL, AXIN2, TFE3, MET, …
HP_VASCULAR_SKIN_ABNORMALITY	cluster8	439	Up	0.019356104	482	STIM1, KRT14, PIGY, GDF2, ELMO2, ATRX, LRP1, LBR, MTAP, IL17F, F7, KCNAB2, ARHGAP31, GNAS, ARID1B, PTEN, IL36RN, STAT5B, XPA, NOTCH3, LIG4, ITGA2B, CASP10, CTLA4, COL1A2, TERT, DDX11, LORICRIN, CTSB, PORCN, GPR35, CD81, GNAQ, PKP1, WRAP53, SMC1A, ADA2, KRT5, ATM, DTNBP1, HCCS, ATR, GLA, ITGB3, SERPING1, PCNA, MT-ND4, CCR6, PROC, NSDHL, XPC, SOX11, RNF213, AEBP1, ATP7A, GATA1, EPHB4, CFH, ACVRL1, …
HP_VENTRICULOMEGALY	cluster8	518	Up	0.015261972	552	RSPH1, FGFR3, VPS11, HEPACAM, CTBP1, GLB1, SPAG1, TMEM231, HTT, MPLKIP, KLHL15, KCNAB2, POMT1, PAFAH1B1, FANCL, B4GAT1, ARID1B, TSFM, SOX9, DNAH1, GPC3, SLC6A9, ERCC3, CLP1, LARGE1, STIL, PLPBP, NADK2, PWAR1, BRIP1, FGFR2, CEP55, GMPPB, MED25, SMC1A, DNAAF1, NSD1, FGFRL1, BMP2, SMO, MTRR, PAX6, DNAH9, RNASEH2A, IFT43, TERT, WDR35, CC2D2A, ZNF335, FKTN, BGN, RSPH4A, CEP135, SOX11, KANSL1, RNF213, …
HP_WEAKNESS_DUE_TO_UPPER_MOTOR_NEURON_DYSFUNCTION	cluster8	388	Up	0.007818013	424	RD3, MICOS13, LRP4, NDUFS1, SLC12A6, LIPT1, SOX3, MPLKIP, KCNJ13, KCNAB2, ARHGAP31, MT-CO1, SUOX, EPCAM, ARX, NOTCH3, PEX7, MEFV, IFT140, ATP1A3, MAG, NDUFS8, IL12A-AS1, CTLA4, PNPLA8, ECHS1, CLTC, COASY, NDUFS7, ATRX, MED13L, WASHC5, PNP, SLC2A1, TSC1, ADA2, PCYT1A, MT-TC, FGF8, DPYD, LIMS2, WDR4, RAB3GAP2, REEP2, CCR1, MT-ATP8, MT-TK, MT-TL1, MT-ND4, MLH3, MSH2, EXT1, PET100, NUP133, AIPL1, KLR…
HP_WEIGHT_LOSS	cluster5	240	Up	0.014779748	258	FANCE, NALCN, CBL, DNAJC13, HTT, TTR, PDX1, COL6A2, BIRC3, ABCC8, NAB2, JAK2, SDHB, CEP152, SDHAF2, GBA, FANCL, VHL, PTEN, STAT5B, RFWD3, PMS2, POLG, EPCAM, NF1, TP53, SCNN1A, MEFV, IL12A-AS1, SLC11A1, CTLA4, KCNJ11, ATRX, MLX, BRIP1, GPR35, THPO, STAT3, PML, TYMP, RRM2B, HLCS, HSPG2, CCR1, MALT1, SDHD, GPC3, MLH3, MSH2, CCND1, KLRC4, KCNJ18, SDHC, FH, JPH3, FANCF, TSHR, GIGYF2, PALLD, HLA-B, TCF…
KAUFFMANN_DNA_REPLICATION_GENES	cluster4	141	Up	0.005723054	146	LIG4, EIF5A, CHAF1B, RPA1, SET, OPRK1, MCM3, POLQ, TEP1, RFC3, UBE2B, RBBP4, CRYAB, CTBP1, CCL4, ORC2, POLE2, CD209, CHTF18, RAD17, SUV39H1, PPP2R1A, PTMS, MCM3AP, POLI, CCL3, MCM8, RPA3, TOPBP1, WRNIP1, NCOA6, POLL, LAMTOR5, PURA, NFIC, LIG1, UBP1, EGF, PTTG2, CDC45, CXCL8, PTTG1, NAP1L1, PNKP, RFC4, ABCF2, CDC34, SUPT5H, GMNN, MCM2, POLH, POLG2, TMX1, POLD1, SMC2, TENT4A, GINS2, SMC1A, RRM2, TS…
KEGG_APOPTOSIS	cluster20	81	Up	0.008976957	87	CASP10, CASP9, CASP8, CASP7, CHUK, PRKAR2B, TNF, TNFSF10, BIRC3, XIAP, PPP3R2, PPP3CC, PPP3R1, MYD88, FADD, CFLAR, RIPK1, BAD, IRAK4, BID, BAX, IKBKB, CASP6, IL1A, AKT1, CASP3, AKT2, TNFRSF1A, AKT3, CHP2, ATM, ENDOG, NFKB1, NFKBIA, CAPN2, PIK3R5, IKBKG, CAPN1, IL3RA, IL3, RELA, ENDOD1, APAF1, PRKX, CSF2RB, TNFRSF10A, TRAF2, TNFRSF10D, NGF, TNFRSF10B, TNFRSF10C, MAP3K14, IL1RAP, IL1B, IRAK2, IL1R1…
KEGG_CHRONIC_MYELOID_LEUKEMIA	cluster9	72	Up	0.017294884	73	SOS2, E2F1, CHUK, PTPN11, RAF1, SHC1, BAD, CTBP2, CTBP1, MAP2K2, BRAF, MECOM, MAP2K1, IKBKB, MDM2, RB1, ABL1, AKT1, AKT2, SHC4, AKT3, NRAS, GRB2, STAT5B, SMAD3, MAPK3, STAT5A, SMAD4, NFKB1, NFKBIA, SOS1, MYC, MAPK1, RUNX1, PIK3R5, IKBKG, HRAS, RELA, GAB2, CBLB, CDKN2A, KRAS, CBL, SHC3, CDKN1B, CDKN1A, TGFB2, TGFB1, ARAF, TGFBR2, TGFBR1, TGFB3, CCND1, PIK3R3, BCL2L1, CDK4, CBLC, TP53, E2F3, E2F2, …
KEGG_EPITHELIAL_CELL_SIGNALING_IN_HELICOBACTER_PYLORI_INFECTION	cluster2	66	Up	0.0111556	68	JUN, JAM3, ATP6V1G1, CHUK, PTPN11, CXCL1, MAP2K4, CCL5, NOD1, ADAM17, ATP6V0A1, ATP6V1G2, ATP6V0B, ATP6V1G3, CXCR2, ATP6AP1, CXCR1, CXCL8, F11R, MAPK9, MAPK10, MAPK11, MAPK13, IKBKB, ATP6V1F, ATP6V0A4, CASP3, ATP6V0A2, ATP6V0D1, NFKB1, RAC1, NFKBIA, JAM2, IKBKG, MAPK8, MAPK14, MAPK12, EGFR, RELA, ATP6V0E2, ATP6V1H, ATP6V1E2, PTPRZ1, ATP6V0D2, MAP3K14, ATP6V0E1, ATP6V1C2, ADAM10, TJP1, MET, CSK, S…
KEGG_GLYCOSPHINGOLIPID_BIOSYNTHESIS_GANGLIO_SERIES	cluster39	14	Up	0.015980174	15	ST6GALNAC4, ST6GALNAC3, ST6GALNAC6, B4GALNT1, GLB1, ST6GALNAC5, SLC33A1, ST3GAL5, ST3GAL2, ST3GAL1, HEXB, ST8SIA1, B3GALT4, ST8SIA5, HEXA
KEGG_NOD_LIKE_RECEPTOR_SIGNALING_PATHWAY	cluster2	53	Up	0.007875825	62	TRIP6, CASP8, CHUK, TAB3, CXCL1, RIPK2, TNF, BIRC3, CCL2, XIAP, CCL5, NOD1, CARD6, CCL13, CCL11, CCL8, CARD8, CCL7, MEFV, CXCL8, MAPK9, MAPK10, MAPK11, ERBIN, MAPK13, CASP5, IKBKB, NOD2, MAP3K7, CASP1, CARD18, TNFAIP3, SUGT1, MAPK3, PSTPIP1, NFKB1, NFKBIB, NFKBIA, MAPK1, IKBKG, CARD9, MAPK8, MAPK14, MAPK12, IL18, RELA, PYDC1, TRAF6, HSP90AA1, PYCARD, TAB2, NLRC4, IL1B, HSP90B1, NLRP3, NLRP1, NAIP…
KEGG_PANCREATIC_CANCER	cluster9	69	Up	0.016065305	70	CASP9, E2F1, STAT3, CHUK, RAF1, ARHGEF6, STAT1, RAD51, BAD, PGF, MAPK9, MAPK10, ERBB2, RAC2, BRCA2, TGFA, BRAF, RAC3, MAP2K1, IKBKB, RB1, JAK1, AKT1, AKT2, AKT3, SMAD3, MAPK3, SMAD4, NFKB1, RAC1, SMAD2, MAPK1, PIK3R5, IKBKG, MAPK8, EGFR, RELA, KRAS, CDKN2A, EGF, TGFB2, TGFB1, VEGFA, ARAF, VEGFC, VEGFB, TGFBR2, TGFBR1, TGFB3, CCND1, PIK3R3, RALB, BCL2L1, RALA, CDK4, VEGFD, RALBP1, RALGDS, TP53, E2…
KEGG_PURINE_METABOLISM	cluster18	154	Up	0.013753159	159	POLR2G, NT5C2, POLR2H, ENPP3, POLR2E, POLR2F, ENPP1, XDH, POLR2I, POLR2J, POLE3, ADSS2, PRPS2, ADSL, NME6, POLR1D, PNPT1, POLR2K, PDE11A, POLD3, POLR2L, AK1, NME1-NME2, AK2, AK4, POLA2, CANT1, AMPD1, AMPD3, AMPD2, NME4, GUCY2D, NME1, ATIC, NME2, DGUOK, POLR3C, NME3, POLR3G, POLR3F, PRUNE1, ADPRM, PDE4B, PDE4C, PDE3B, PDE4A, NUDT2, GMPR2, PDE6C, PDE6D, PDE4D, PDE6A, PRIM1, PRIM2, AK5, GMPR, NME5, …
KEGG_PYRIMIDINE_METABOLISM	cluster18	96	Up	0.018524937	98	NT5C2, POLR2G, POLR2H, POLR2E, POLR2F, POLR2I, POLR2J, POLE3, TYMS, TXNRD1, NME6, POLR1D, PNPT1, POLR2K, DHODH, POLD3, POLR2L, NME1-NME2, POLA2, UPRT, CANT1, NME4, NME1, NME2, NME3, POLR3C, POLR3G, POLR3F, NUDT2, PRIM1, PRIM2, NME5, POLD4, DTYMK, CTPS1, POLA1, ENTPD8, POLE2, POLD1, POLD2, POLE, CAD, CMPK2, POLR1E, NT5C1A, POLR3A, DCTD, POLR2B, POLR2A, DCK, POLR2D, POLR2C, UCK1, UPB1, TXNRD2, CMPK…
KEGG_RIG_I_LIKE_RECEPTOR_SIGNALING_PATHWAY	cluster2	54	Up	0.005796898	71	CASP10, CASP8, CXCL10, CHUK, TRIM25, TNF, IFNA5, IFNA4, IFNA2, ATG12, TBKBP1, FADD, SIKE1, IFNA1, RIPK1, CXCL8, MAPK9, IL12B, MAPK10, ISG15, MAPK11, MAP3K1, IL12A, MAPK13, IKBKB, MAP3K7, IFNA17, TKFC, IFNA21, IFNA6, IFNA7, IFNA8, IFNA10, OTUD5, IFNA13, IFNA14, IFNA16, DDX3X, IKBKE, NFKB1, NFKBIB, NFKBIA, IRF3, IFIH1, IKBKG, MAPK8, MAPK14, MAPK12, RELA, DDX3Y, IFNE, TRAF6, TRAF3, TRAF2, IFNB1, TAN…
KEGG_RNA_DEGRADATION	cluster60	57	Up	0.012821083	59	LSM5, MPHOSPH6, MTREX, PATL1, EXOSC4, PNPT1, EXOSC2, SKIC2, XRN2, EXOSC5, SKIC3, LSM6, EXOSC3, EXOSC1, EDC4, CNOT3, CNOT2, XRN1, PARN, C1D, PAPOLA, DDX6, DCP1A, ZCCHC7, ENO1, CNOT4, CNOT7, TENT4A, EXOSC8, C1DP3, HSPA9, LSM1, CNOT6L, EXOSC6, LSM7, LSM8, CNOT9, LSM4, CNOT1, CNOT10, EXOSC7, LSM3, DIS3, ENO3, ENO2, CNOT6, C1DP2, LSM2, DCP2, HSPD1, EXOSC9, EXOSC10, EDC3, DCPS, PAPOLB, DCP1B, SKIC8, CN…
KEGG_SMALL_CELL_LUNG_CANCER	cluster9	82	Up	0.013819944	84	CASP9, MAX, E2F1, CHUK, LAMA1, RARB, PIAS3, FN1, BIRC3, XIAP, ITGA3, ITGA2B, COL4A6, PTK2, COL4A1, COL4A2, PTGS2, NOS2, COL4A4, RXRB, RXRG, IKBKB, RXRA, RB1, SKP2, AKT1, AKT2, PIAS2, ITGAV, LAMC2, ITGB1, AKT3, LAMB2, LAMB3, LAMC1, LAMA4, LAMA5, LAMB1, NFKB1, NFKBIA, MYC, PIK3R5, PIAS1, IKBKG, LAMB4, RELA, APAF1, CDKN1B, LAMA3, LAMA2, TRAF6, TRAF5, TRAF3, CDKN2B, TRAF2, FHIT, TRAF1, ITGA6, CCND1, …
KOBAYASHI_EGFR_SIGNALING_24HR_DN	cluster49	251	Up	0.003616213	252	SLC20A1, FEN1, ETV5, ODC1, PRPS1, FANCI, TRIP13, RFWD3, FOSL1, MCM4, TUBB4B, MCM5, CHAF1A, CENPM, DUSP6, BLM, CDC25A, ESPL1, FABP5, MSH6, SPHK1, DDX39A, DTL, DHFR, PSMC3IP, PIMREG, GTSE1, GJB3, RFC3, ECT2, SLC43A3, TEX30, CDK1, TFDP1, CCNF, TUBB, TCN1, RANGAP1, PRC1, DSN1, CENPU, CDCA3, RAD51AP1, SPRED2, ZC3HAV1, PHLDA2, USP1, PAICS, TIPIN, NEK2, NCAPD3, CDC6, TCOF1, PA2G4, EXOSC8, POLA2, H2AZ1, …
KRASNOSELSKAYA_ILF3_TARGETS_UP	cluster10	34	Up	0.008459884	40	XAF1, RGS4, IFI27, BLZF1, PLAU, TSPAN8, EMP1, HBG1, PLSCR1, MX2, IL6ST, NT5E, IFI35, IFIT3, FAP, APOE, OAS1, ISG15, IFI6, MX1, CST4, CFH, IFI16, CTSO, TUBBP1, PSMB9, BDKRB2, PROS1, STAT1, IFITM1, TBX5, TAP1, HBE1, IFIT1, TRIM22, H2AC6, HLA-E, H1-2, OMD, CLEC2B
KUMAR_AUTOPHAGY_NETWORK	cluster113	60	Up	0.007387828	72	MAPK10, CRX, SLC26A11, IRF4, FAM189B, PLEKHG2, ARPP19, RIMS2, LCOR, EMP2, KLHL11, PDK1, ABTB2, NEK7, PGM1, FRMD5, BMP1, HNRNPC, ZNF831, REV3L, CDH6, PDZD11, GALNT2, P2RY13, LAMB1, FGF23, ZNF599, RTF2, CENPK, LST1, CPS1, TFAP2C, MOCS2, ST8SIA4, TOP2A, MSMP, PROK2, FUCA2, TLCD4, PXK, CPZ, DPY30, GATD3A, CDAN1, CNN1, ZNF554, PGK1, RELL1, HCP5, DIRAS1, ACAT2, KERA, KLRF1, VPS26B, KRBA1, MRPL20, ACTL6…
KUMAR_PATHOGEN_LOAD_BY_MACROPHAGES	cluster113	228	Up	0.009350475	274	CHMP2A, PIK3CB, S100A8, TTC6, LAMB1, LINC02870, NAT16, RELL1, FGF23, THOC7, HCAR2, STX1B, CENPH, ZNF286A, TAP1, PGAP4, KLRF1, TOLLIP, GALE, RBM44, ARL10, VCP, ZNF396, UAP1, BPY2B, LST1, TRIP11, CYYR1, CENPK, GPR148, MARS2, PCDH17, ST8SIA4, SLC38A10, DCAKD, RNASEH2B, ZNF384, LETM2, KBTBD8, IFT27, TMEM201, CPZ, LTBP4, TLR8, PARS2, FAM47B, C6orf89, OR8B4, BMP1, FAM189B, RALGDS, CSRNP1, ATP7A, ACAT2,…
LIANG_SILENCED_BY_METHYLATION_2	cluster10	48	Up	0.010678922	58	SSX2, BIK, THBD, MX1, C1S, CSF2, PTGS2, TNFAIP3, MAGEA2, SERPINB2, CCL20, H19, MX2, MAGEA3, H2BC6, IRF7, SOD2, H2AC6, CCL5, PI3, IFI44L, CXCL6, MAGEA4, LCN2, SAA1, IL13RA2, CTAG1B, IL6, INHBA, STC1, STX3, SLPI, HBEGF, S100A4, TNFSF10, SP100, C3, CXCL5, KRT17, OAS1, IFIT1, AREG, CXCL2, MMP1, DHRS2, STAT1, NT5E, IFI44, H2AC18, MAGEA12, OAS2, UCHL1, IFIT2, ICAM1, XAF1, IFI6, IFIT3, GAGE1
MANALO_HYPOXIA_DN	cluster49	284	Up	0.004458607	292	C20orf27, POLA2, PBK, CCNE1, TRAF3IP3, DLEU2, MAP2K3, MRPL40, RAD51, MFN2, DNA2, TUBB4B, EIF2B3, ID1, RFC2, WDR77, DKC1, POLR3G, COA7, MCM5, SHCBP1, ILF3, SEH1L, MCM4, PAIP1, NOL12, RPP40, C1QBP, NCAPD3, SLC25A10, SNAPC5, MCM2, CENPN, TTLL4, NIF3L1, AIMP2, UBE2S, VARS1, TPX2, DHCR7, NUSAP1, PRMT7, SLC19A1, IDH3A, GATB, GNPDA1, NUP188, RBM28, H2AX, WDR74, RGS4, SPDL1, PPARD, CAD, TOE1, RFC5, PARP1…
MARKS_HDAC_TARGETS_DN	cluster21	13	Up	0.011537781	15	IFNG, TNF, BCL2, CCND1, BIRC5, HIF1A, XIAP, TYMS, CCNA2, IL6, CFLAR, IL1B, STAT5A, BCL2L1, VEGFA
MOSERLE_IFNA_RESPONSE	cluster10	30	Up	0.005339032	31	IFI16, IFIT3, OASL, ZC3HAV1, TNFSF10, USP18, SAMD9, TRIM22, DDX60, DDX58, CD274, IFI44, GBP1, SAMD9L, IFIT2, OAS1, IFI44L, EPSTI1, CMPK2, IFIH1, MX1, STAT1, OAS2, HERC5, RTP4, CXCL10, RSAD2, IFIT1, IFIT5, IFITM1, DDX60L
PID_ATR_PATHWAY	cluster4	39	Up	0.010628489	39	HUS1, SSPOP, CDC25C, FBXW11, MCM7, PPP2R1A, RPA2, CLSPN, CDC6, ATRIP, RAD17, FANCD2, RFC5, MCM2, MDM2, YWHAZ, SMARCAL1, RAD9A, CDC25A, RPA1, TIMELESS, PLK1, RFC3, YWHAB, TOPBP1, NBN, PPP2R2B, CDK2, RAD51, ATR, RAD1, RFC4, BRCA2, CHEK1, CCNA2, PPP2CA, TIPIN, RFC2, CEP164
PID_BARD1_PATHWAY	cluster25	29	Up	0.008252068	29	NPM1, UBE2L3, TP53, CDK2, ATM, FANCD2, RAD51, FANCA, RBBP8, FANCE, FANCL, RAD50, FANCC, BARD1, BRCA1, ATR, FANCF, PRKDC, XRCC5, MRE11, FANCG, EWSR1, UBE2D3, PCNA, CSTF1, NBN, TOPBP1, XRCC6, CCNE1
PID_CD8_TCR_DOWNSTREAM_PATHWAY	cluster2	43	Up	0.011174405	65	CD3E, KRAS, FOS, CD247, IFNAR2, IFNA16, EGR4, MAPK1, TNFRSF18, PPP3R1, CD3D, PRKCQ, B2M, NFATC1, TNFRSF9, RAF1, MAP2K1, JUN, PRF1, HRAS, IFNA14, CD8B, CD8A, EGR1, FOSL1, NFATC3, FASLG, EOMES, TNF, ELK1, PRKCB, MAPK3, STAT4, JUNB, NRAS, IFNAR1, IFNA8, IFNA2, MAP2K2, TNFRSF4, IFNA6, IFNG, IFNA1, MAPK9, IL2RA, HLA-A, IFNA4, NFATC2, BRAF, MAPK8, IL2RG, PTPN7, IL2, IFNA21, IFNA10, IFNA7, PPP3CA, PRKCE…
PID_CD8_TCR_PATHWAY	cluster33	44	Up	0.017275762	52	ORAI1, KRAS, CSK, IKBKG, RAP1A, LCP2, FYN, CD80, MAP3K14, LAT, CBL, VAV1, PDPK1, CD86, HLA-A, ZAP70, PAG1, AKT1, MALT1, CD8A, TRAF6, CHUK, CD3G, PLCG1, CARD11, MAP3K8, CD8B, PTPN6, NRAS, IKBKB, CD247, LCK, SHC1, PRKCB, B2M, RASGRP2, RASSF5, CD3E, CD28, SOS1, PRF1, RASGRP1, GRAP2, BCL10, HRAS, PRKCE, PRKCQ, STIM1, PRKCA, CD3D, PTPRC, GRB2
PID_FAS_PATHWAY	cluster20	37	Up	0.006990158	38	MAPK14, CLTC, MAPK10, MAPK9, PIK3CA, PIK3R2, PDPK1, BIRC2, CASP8, FADD, PIK3CB, BID, MAP3K1, CASP10, AKT1, RFC1, FAIM2, FASLG, CFLAR, SRC, BTK, RIPK1, EZR, MAPK11, PIK3R1, CHUK, CASP3, PIK3CD, IKBKG, MAPK8, SYK, PIK3R3, MAP2K7, SMPD1, BIRC3, FAS, IKBKB, MAP2K6
PID_NFKAPPAB_CANONICAL_PATHWAY	cluster2	23	Up	0.041025075	23	CYLD, UBE2D3, TNFAIP3, NFKBIA, XPO1, MALT1, BIRC2, TRAF6, NOD2, PRKCA, RELA, RAN, TNF, IKBKG, NFKB1, SSPOP, IKBKB, RIPK2, BCL10, CHUK, ATM, ERC1, TNFRSF1A
PID_RB_1PATHWAY	cluster9	61	Up	0.007473749	65	PPP2CA, SMARCB1, TGFB2, RBP2, CCNE1, CDKN1A, RAF1, JUN, BRD2, BGLAP, CREBBP, CBX4, CEBPA, CDK4, SPI1, TBP, ATF2, RUNX2, SMARCA4, MAPK14, TFDP1, DNMT1, CKM, CTBP1, ATF7, E2F2, PAX3, MITF, UBTF, MET, SUV39H1, SFTPD, MAPK11, CCND3, SKP2, RBBP4, ELF1, ABL1, EP300, HDAC3, CDKN2A, CCNA2, E2F3, PPARG, E2F1, CCND1, CEBPD, CDKN1B, CDK2, MYOD1, HDAC1, TAF1, CDK6, CCND2, MAPK9, MDM2, GSC, E2F4, SIRT1, AATF,…
PID_TRAIL_PATHWAY	cluster20	27	Up	0.014548209	28	CFLAR, PIK3R3, IKBKG, MAPK1, MAP2K4, PIK3CB, MAPK8, TNFRSF10A, TNFRSF10D, MAPK3, FADD, TNFRSF10C, TNFRSF10B, DAP3, TNFSF10, TRADD, CASP10, IKBKB, RIPK1, CASP8, SMPD1, CHUK, MAP3K1, PIK3R2, PIK3R1, TRAF2, PIK3CD, PIK3CA
PUJANA_ATM_PCC_NETWORK	cluster81	1275	Up	0.009855111	1395	SLC1A4, NBR1, POLD4, CELF1, ALOX5, BLMH, CASP10, POU5F1, ACYP1, ITPKC, H1-4, HIPK3, PRPF40A, CCL23, PRPF19, POLE, MRE11, DPH2, SREK1IP1, SENP5, PLCG2, KDM3B, TNFAIP8, UBE2J1, POLG, SLC24A1, NSL1, ESPL1, SNRPB2, GNL2, TRIM22, PRPS1, DCP2, NCKAP1L, ARNT, PIBF1, SFI1, FBLN1, CEP135, ZNF8, IRF5, MAD2L1, ZBTB6, PGK1, RAB30, CRYAA, DCAF7, INHBA, ERC2-IT1, MICB, CEP57, DDX52, CUX1, POU2AF1, AURKA, SAP30…
PUJANA_BRCA1_PCC_NETWORK	cluster81	1539	Up	0.010306784	1626	TBCA, HCRT, TTK, GTF2E2, POLR2J, SMAD2, PSIP1, POLD3, H2AX, EEF2, CIAPIN1, RAB3GAP2, ABCG2, HMGN1, APOBEC1, PDCD2, KIF21B, PRPF19, SPTB, SMARCA4, SUMO1, CCNT2, CLPX, YY1, BNIP2, DNAJC7, GTSE1, GTF2H2, UBE2N, RAB28, DMAC2L, DDX19B, PSMB1, TOP1, MAPK8, MRE11, DNTTIP2, LTA, KXD1, CDV3, DPH2, RFC2, HTR3A, PRMT3, CSE1L, MEA1, SRSF10, SSBP2, CDK4, HRK, SF1, PDHA1, ERH, TRA2A, SFI1, HMGN4, LSM7, OSBPL3,…
PUJANA_BREAST_CANCER_LIT_INT_NETWORK	cluster25	101	Up	0.004523885	101	NPM1, ATM, CDK2, MDM2, RFC1, CCND1, JAK2, HDAC2, MYC, BARD1, FANCA, SP1, MSH2, CDC25C, NMI, BLM, PRKDC, ZNF350, CTBP1, BUB1B, CCNB1, FHL2, NBN, RAD51, SEM1, MLH1, PLK1, AR, RAD9A, LMO4, TP53, EP300, CDC25A, RB1, CSNK2A1, FANCG, BAP1, FANCD2, FLNA, STAT1, DHX9, H2AX, AKT1, MAP2K3, RPA3, SMC1A, SMAD3, ABL1, HDAC1, ATR, XRCC6, TUBG1, NUFIP1, E2F1, BRCA2, NELFB, NFKBIA, TERF1, MED1, CDK4, JAK1, PEX5,…
PUJANA_CHEK2_PCC_NETWORK	cluster81	743	Up	0.009816336	761	WEE1, XRCC6, IRF4, ATM, HDGF, GTF2H4, ZNF330, SIKE1, CDC6, FBL, MTA1, COX11, HK2, SMARCC1, PFAS, KARS1, RAD51C, CNOT1, STAT5A, UBE2C, NAT1, EIF5AL1, ATIC, TROAP, SMARCD1, NEMP1, AFF2, TPX2, TMEM123, DNTTIP2, TFAP4, XRCC5, CENPA, RIMS1, DHX9, PRMT3, CPSF4, TFRC, MTAP, TFDP1, NUP62, H2AZ1, PPP1R8, LCK, PLK1, ZWINT, BCL7A, RBM14, PSMA6, RAD21, CEBPG, AP3S1, FDPS, MYBL2, PLK4, PUM3, DBI, CDC20, SLC16…
REACTOME_2_LTR_CIRCLE_FORMATION	cluster66	7	Up	0.01512725	7	XRCC5, HMGA1, XRCC4, PSIP1, LIG4, BANF1, XRCC6
REACTOME_ABERRANT_REGULATION_OF_MITOTIC_G1_S_TRANSITION_IN_CANCER_DUE_TO_RB1_DEFECTS	cluster9	16	Up	0.00430265	17	E2F2, E2F1, CCNE1, CDK6, CCND1, CDKN1B, E2F3, CCND3, TFDP2, CCND2, CDK2, CDKN1A, CDKN1C, CDK4, RB1, CCNE2, TFDP1
REACTOME_ACTIVATED_NOTCH1_TRANSMITS_SIGNAL_TO_THE_NUCLEUS	cluster96	31	Down	0.014786386	31	CNTN1, ITCH, PSEN1, DTX2, JAG1, MIB1, NEURL1, DTX4, APH1A, DLL4, NUMB, DTX1, ARRB1, ADAM10, APH1B, ARRB2, PSEN2, RPS27A, NOTCH1, UBC, ADAM17, NCSTN, UBB, JAG2, DLK1, DNER, MIB2, DLL1, PSENEN, NEURL1B, UBA52
REACTOME_ACTIVATION_OF_ATR_IN_RESPONSE_TO_REPLICATION_STRESS	cluster4	37	Up	0.004047287	37	DBF4, RFC2, MCM10, MCM2, MCM6, ORC1, ORC6, CLSPN, CDC45, CDC6, CDC7, MCM5, MCM4, RPA3, RFC5, MCM3, RAD1, ORC2, ORC4, RPA2, CDK2, MCM8, RPA1, RFC3, ORC3, HUS1, CHEK1, RAD9B, RAD17, CDC25C, RFC4, CDC25A, ATRIP, ORC5, MCM7, RAD9A, ATR
REACTOME_ACTIVATION_OF_THE_PRE_REPLICATIVE_COMPLEX	cluster4	33	Up	0.006601735	33	DBF4, POLA2, MCM10, MCM2, MCM6, ORC1, ORC6, CDC45, CDC6, CDC7, MCM5, POLE2, POLA1, MCM4, RPA3, MCM3, GMNN, POLE4, ORC2, ORC4, RPA2, CDK2, MCM8, RPA1, ORC3, PRIM2, POLE3, ORC5, MCM7, CDT1, POLE, PRIM1, RPA4
REACTOME_ADVANCED_GLYCOSYLATION_ENDPRODUCT_RECEPTOR_SIGNALING	cluster2	10	Up	0.037721465	13	MAPK1, MAPK3, CAPZA1, PRKCSH, LGALS3, APP, S100B, S100A12, SAA1, HMGB1, CAPZA2, AGER, DDOST
REACTOME_AMINO_ACID_TRANSPORT_ACROSS_THE_PLASMA_MEMBRANE	cluster11	29	Up	0.005015937	33	SLC7A2, SLC38A5, SLC7A9, SLC6A15, SLC7A8, SLC7A6, SLC7A5, SLC1A5, SLC6A12, SLC38A1, SLC16A10, SLC1A4, SLC36A1, SLC7A10, SLC6A6, SLC38A2, SLC3A1, SLC38A4, SLC7A1, SLC43A1, SLC7A11, SLC7A7, SLC6A20, SLC6A18, SLC7A3, SLC43A2, SLC3A2, SLC6A19, SLC36A4, SLC36A2, SLC38A3, SLC25A29, SLC6A14
REACTOME_ANTIVIRAL_MECHANISM_BY_IFN_STIMULATED_GENES	cluster23	80	Up	0.007538186	82	NUP160, TPR, EIF2AK2, NDC1, NUP133, NEDD4, EIF4G3, NUP37, SEH1L, OAS1, NUP50, AAAS, NUP188, RAE1, KPNA3, MAPK3, NUP93, DDX58, KPNB1, NUP88, EIF4G2, NUP98, OAS3, OAS2, NUP107, NUP155, KPNA1, EIF4G1, STAT1, NUP43, TRIM25, PLCG1, NUP153, NUP85, IRF3, NUP214, PIN1, NUP210, OASL, RNASEL, EIF4E2, FLNB, NUP42, PPM1B, HERC5, NUP54, NUP58, EIF4A3, RPS27A, UBC, EIF4E, RANBP2, NUP205, UBE2L6, EIF4A2, SEC13,…
REACTOME_ASSEMBLY_OF_THE_ORC_COMPLEX_AT_THE_ORIGIN_OF_REPLICATION	cluster4	6	Up	0.015138695	6	ORC1, ORC6, ORC2, ORC4, ORC3, ORC5
REACTOME_BIOSYNTHESIS_OF_EPA_DERIVED_SPMS	cluster73	6	Down	0.008903174	6	ALOX5, PTGS2, LTA4H, ALOX15, HPGD, GPX4
REACTOME_BIOSYNTHESIS_OF_SPECIALIZED_PRORESOLVING_MEDIATORS_SPMS_	cluster73	19	Down	0.008893284	19	ALOX5, PTGS2, CYP2D6, PTGR1, ALOX12, LTA4H, EPHX2, CYP2E1, ALOX5AP, CYP2C9, CYP2C8, CYP1A1, CYP1A2, CYP3A4, ALOX15, HPGD, GPX4, GSTM4, LTC4S
REACTOME_CDC6_ASSOCIATION_WITH_THE_ORC_ORIGIN_COMPLEX	cluster4	11	Up	0.008379051	11	E2F2, ORC1, ORC6, CDC6, E2F1, E2F3, ORC2, ORC4, MCM8, ORC3, ORC5
REACTOME_CELL_CYCLE	cluster4	674	Up	0.007541258	693	MAD1L1, CDC27, POLR2J, PRKAR2B, DBF4, PAFAH1B1, E2F2, PSMB1, CDK11A, NCAPD2, BRCA1, PSMC4, POLA2, MNAT1, MRE11, SPAST, PHF20, NCAPH2, VRK2, NUP160, CENPQ, RFC1, TUBG2, SPDL1, PSMA4, OFD1, POLR2B, TPR, RSF1, RFC2, RAD51, ANAPC4, SDCCAG8, SYNE2, SPO11, CUL1, MSH4, PPP1R12A, NDC1, WAPL, POLD1, MCM10, PPP2R5A, STAG3, TP53BP1, KIF2A, PSME4, SIRT2, PPP2R5B, NUP133, CSNK2A2, PRKACA, UBE2D1, SMC1A, HMMR,…
REACTOME_CELL_CYCLE_CHECKPOINTS	cluster4	284	Up	0.007523429	292	MAD1L1, CDC27, DBF4, PAFAH1B1, PSMB1, BRCA1, PSMC4, MRE11, PHF20, NUP160, CENPQ, SPDL1, PSMA4, RFC2, ANAPC4, MCM10, PPP2R5A, TP53BP1, KIF2A, PSME4, PPP2R5B, NUP133, UBE2D1, NDE1, MCM2, CLASP1, NUP37, GTSE1, MCM6, DYNC1I2, PPP2R5C, NDC80, XPO1, SEH1L, ORC1, ZW10, PSMC5, UIMC1, DYNLL1, ANAPC5, BIRC5, PCBP4, NUDC, ORC6, PSME1, CLSPN, CDC45, CDC6, CDC23, PSMD5, CDC7, PSMD8, CENPM, MCM5, RANGAP1, PSMC…
REACTOME_CELL_CYCLE_MITOTIC	cluster4	544	Up	0.00891197	561	MAD1L1, CDC27, PRKAR2B, DBF4, PAFAH1B1, E2F2, PSMB1, CDK11A, NCAPD2, PSMC4, POLA2, MNAT1, SPAST, NCAPH2, VRK2, NUP160, CENPQ, RFC1, TUBG2, SPDL1, PSMA4, OFD1, TPR, RFC2, ANAPC4, SDCCAG8, CUL1, PPP1R12A, NDC1, WAPL, POLD1, MCM10, PPP2R5A, KIF2A, PSME4, SIRT2, PPP2R5B, NUP133, CSNK2A2, PRKACA, UBE2D1, SMC1A, HMMR, FBXW11, NDE1, MCM2, CLASP1, NUP37, GTSE1, TUBA3D, MCM6, PPP1R12B, DYNC1I2, POLD3, PPP…
REACTOME_CELLULAR_RESPONSE_TO_HEAT_STRESS	cluster23	98	Up	0.01709104	101	FKBP4, CREBBP, NUP160, HSPA5, TPR, CAMK2B, NDC1, NUP133, CAMK2A, NUP37, HSP90AA1, GSK3B, SEH1L, NUP50, HDAC6, AAAS, NUP188, HSP90AB1, SIRT1, MAPK1, ST13, EP300, RAE1, MAPK3, NUP93, GML, DNAJC2, DNAJB6, HSPB1, RPA3, RLN1, BAG1, NUP88, YWHAE, CRYAB, HSPA8, NUP98, PTGES3, NUP107, MRPL18, BAG2, HSPA9, NUP155, RPA2, NUP43, HSPH1, NUP153, NUP85, HSPA2, NUP214, DNAJB1, NUP210, RPA1, HSPA12B, NUP42, NUP5…
REACTOME_CS_DS_DEGRADATION	cluster124	13	Up	0.006529096	14	IDS, DCN, VCAN, HEXB, ARSB, HYAL1, CSPG5, IDUA, NCAN, BCAN, CSPG4, BGN, HYAL3, HEXA
REACTOME_CYTOKINE_SIGNALING_IN_IMMUNE_SYSTEM	cluster32	793	Up	0.007413413	884	ITGA2B, CRLF1, MAP3K14, TNFRSF12A, RALA, NOS2, PSMB1, IL32, RANBP9, CD4, FYN, PPP5C, ALOX5, PSMC4, IL20RA, HGF, BIRC3, VIM, CD44, IFNGR1, TNFRSF1B, NUP160, LRRC7, GAB2, PIAS1, MAP2K3, VCL, CUL3, PSMA4, TPR, TNFRSF17, KITLG, TNFRSF9, MAPK9, PIK3CB, CUL1, TAB2, EIF2AK2, IL17RB, RASGRF1, CAMK2B, NDC1, CNN2, ERBB3, MAP2K4, PRKCQ, PPP2R5A, FGFR2, SP100, TNFRSF1A, FGFR3, IFI35, MEF2A, IP6K2, PSME4, PPP…
REACTOME_DAP12_INTERACTIONS	cluster33	31	Up	0.020290642	45	BTK, FYN, TYROBP, LCP2, PIK3CB, TREM2, NCR2, GRAP2, SIRPB1, PIK3R2, SOS1, PIK3CA, PLCG1, TREM1, KRAS, VAV3, KLRD1, RAC1, PIK3R1, VAV2, SHC1, SYK, B2M, HRAS, GRB2, CD300LB, LCK, CD300E, SIGLEC15, PLCG2, HLA-C, HLA-E, KLRC2, NRAS, LAT, KLRK1, HLA-B, SIGLEC14, CLEC5A, KIR2DS4, KIR3DS1, KIR2DS3, KIR2DS2, KIR2DS1, KIR2DS5
REACTOME_DDX58_IFIH1_MEDIATED_INDUCTION_OF_INTERFERON_ALPHA_BETA	cluster2	61	Up	0.011649844	78	CASP10, CREBBP, RNF216, SIKE1, ATG5, CASP8, OTUD5, UBE2D1, NFKB2, UBE2K, ITCH, CYLD, MAVS, MAP3K1, EP300, NFKBIA, RNF125, IKBKB, NFKBIB, TAX1BP1, DDX58, DHX58, NFKB1, UBE2D3, IFIH1, TNFAIP3, IFNA6, IFNA8, TRIM25, IRF3, TRAF2, PIN1, TRAF3, UBE2D2, TANK, IFNA21, RIPK1, HERC5, NLRC5, APP, RPS27A, ATG12, IFNA5, IFNA16, TKFC, UBC, UBE2L6, S100B, NLRX1, S100A12, FADD, NKIRAS2, UBB, IFNB1, RELA, SAA1, T…
REACTOME_DEUBIQUITINATION	cluster53	262	Up	0.01186232	298	CFTR, PSMB1, BRCA1, PSMC4, ZRANB1, BIRC3, USP2, MAT2B, PSMA4, USP28, TNIP3, USP13, ATXN3, RHOA, OTUD5, PSME4, UFD1, POLB, UBE2D1, ACTB, USP33, VDAC3, KEAP1, CYLD, PSMC5, UIMC1, MAVS, OTUB2, MUL1, USP48, ESR1, PSME1, CLSPN, PSMD5, PSMD8, JOSD1, TAB1, EP300, PSMC6, PSMA3, HIF1A, PSMC1, PSMB5, YY1, PSMA6, NFKBIA, PSME2, PSMA7, ACTR5, USP14, SMAD7, PSMD10, USP11, PSMD7, AXIN1, USP10, CCP110, RIPK2, T…
REACTOME_DEX_H_BOX_HELICASES_ACTIVATE_TYPE_I_IFN_AND_INFLAMMATORY_CYTOKINES_PRODUCTION_	cluster117	7	Up	0.008469612	7	NFKB2, NFKB1, DHX9, MYD88, RELA, DHX36, IRF7
REACTOME_DISEASES_OF_MISMATCH_REPAIR_MMR_	cluster31	5	Up	0.019294067	5	MLH1, MSH2, MSH3, MSH6, PMS2
REACTOME_DNA_DAMAGE_BYPASS	cluster4	48	Up	0.005154462	48	REV3L, SPRTN, RFC1, RFC2, POLD1, UFD1, RAD18, POLD3, RBX1, POLE2, POLI, USP10, RPA3, POLD2, RFC5, WDR48, POLE4, MAD2L2, RPA2, UBE2B, TRIM25, POLK, RPA1, PCNA, RFC3, REV1, CUL4A, DTL, RPS27A, POLE3, UBC, USP43, UBE2L6, CUL4B, USP1, RCHY1, RFC4, VCP, PCLAF, DDB1, UBB, POLH, POLD4, POLE, UBA7, NPLOC4, ISG15, UBA52
REACTOME_DNA_REPAIR	cluster12	322	Up	0.009638611	331	RAD52, POLR2J, LIG3, REV3L, BAZ1B, SPRTN, PPP5C, BRCA1, ERCC1, MNAT1, MRE11, AQR, PIAS1, RFC1, PNKP, TDP1, POLR2B, ERCC8, RFC2, RAD51, POLQ, POLD1, RNF4, EYA2, NTHL1, KDM4A, TP53BP1, UFD1, POLB, RAD18, XRCC1, TIPIN, ACTB, MLH1, UNG, XAB2, UBE2T, SIRT6, POLD3, XRCC5, RIF1, PALB2, PPIE, UIMC1, ALKBH5, TINF2, CLSPN, MSH2, ABL1, POLR2E, POLR2F, ASCC2, RBX1, EP300, POLE2, YY1, APEX1, ACTR5, POLI, RBBP…
REACTOME_DNA_REPLICATION	cluster4	127	Up	0.013104645	128	CDC27, DBF4, E2F2, PSMB1, PSMC4, POLA2, RFC1, PSMA4, RFC2, ANAPC4, CUL1, POLD1, MCM10, PSME4, UBE2D1, MCM2, MCM6, POLD3, ORC1, PSMC5, ANAPC5, ORC6, PSME1, CDC45, CDC6, CDC23, PSMD5, CDC7, PSMD8, MCM5, RBX1, POLE2, PSMC6, PSMA3, PSMC1, PSMB5, PSMA6, PSME2, GINS1, PSMA7, E2F1, PSMD10, POLA1, PSMD7, MCM4, CCNE1, FZR1, LIG1, RPA3, PSMA2, POLD2, UBE2S, PSMD3, PSMD11, ANAPC15, PSMD9, RFC5, MCM3, E2F3, …
REACTOME_DNA_REPLICATION_PRE_INITIATION	cluster4	84	Up	0.015621232	85	DBF4, E2F2, PSMB1, PSMC4, POLA2, PSMA4, MCM10, PSME4, MCM2, MCM6, ORC1, PSMC5, ORC6, PSME1, CDC45, CDC6, PSMD5, CDC7, PSMD8, MCM5, POLE2, PSMC6, PSMA3, PSMC1, PSMB5, PSMA6, PSME2, PSMA7, E2F1, PSMD10, POLA1, PSMD7, MCM4, RPA3, PSMA2, PSMD3, PSMD11, PSMD9, MCM3, E2F3, GMNN, PSMD14, POLE4, ORC2, ORC4, RPA2, CDK2, PSMF1, MCM8, PSMB2, SEM1, PSMA1, PSME3, RPA1, ORC3, PSMB7, PSMB6, PSMA5, RPS27A, PRIM2…
REACTOME_DUAL_INCISION_IN_GG_NER	cluster4	41	Up	0.014483606	41	ERCC1, RFC1, RFC2, POLD1, POLD3, RBX1, POLE2, ERCC2, RPA3, POLD2, GTF2H1, GTF2H3, RFC5, POLE4, RPA2, POLK, PARP2, CHD1L, RPA1, PCNA, RFC3, DDB2, ERCC5, XPA, CUL4A, PARP1, RPS27A, GTF2H2, POLE3, UBC, CUL4B, ERCC3, RFC4, DDB1, UBB, POLD4, ERCC4, POLE, GTF2H4, UBA52, GTF2H5
REACTOME_ERK_MAPK_TARGETS	cluster2	22	Up	0.011670295	22	MEF2A, RPS6KA2, MEF2C, MAPK1, RPS6KA5, MAPK3, PPP2CB, VRK3, PPP2R1A, DUSP3, MAPK14, PPP2R5D, PPP2CA, RPS6KA1, DUSP4, ELK1, PPP2R1B, DUSP6, DUSP7, MAPK7, RPS6KA3, MAPK11
REACTOME_ERKS_ARE_INACTIVATED	cluster2	13	Up	0.012851805	13	MAPK1, MAPK3, PPP2CB, VRK3, PPP2R1A, DUSP3, PPP2R5D, PPP2CA, DUSP4, PPP2R1B, DUSP6, DUSP7, MAPK7
REACTOME_EXPORT_OF_VIRAL_RIBONUCLEOPROTEINS_FROM_NUCLEUS	cluster23	33	Up	0.020494073	33	NUP160, TPR, NDC1, NUP133, NUP37, XPO1, SEH1L, NUP50, AAAS, NUP188, RAE1, NUP93, NUP88, NUP98, NUP107, NUP155, NUP43, NUP153, NUP85, NUP214, NUP210, RAN, NUP42, NUP54, NUP58, RANBP2, NUP205, SEC13, NUP35, POM121, HSPA1A, NUP62, POM121C
REACTOME_FORMATION_OF_SENESCENCE_ASSOCIATED_HETEROCHROMATIN_FOCI_SAHF_	cluster7	17	Up	0.013231411	17	CABIN1, HIRA, ASF1A, LMNB1, UBN1, H1-3, H1-1, CDKN1A, HMGA1, RB1, TP53, HMGA2, H1-4, EP400, H1-5, H1-2, H1-0
REACTOME_G2_M_CHECKPOINTS	cluster4	161	Up	0.007097506	168	DBF4, PSMB1, BRCA1, PSMC4, MRE11, PSMA4, RFC2, MCM10, TP53BP1, PSME4, MCM2, GTSE1, MCM6, ORC1, PSMC5, UIMC1, ORC6, PSME1, CLSPN, CDC45, CDC6, PSMD5, CDC7, PSMD8, MCM5, PSMC6, PSMA3, PSMC1, PSMB5, PSMA6, PSME2, PSMA7, RBBP8, PSMD10, PSMD7, NBN, MCM4, PIAS4, BABAM1, RPA3, PSMA2, PSMD3, PSMD11, YWHAE, NSD2, PSMD9, RFC5, MCM3, RNF8, RAD1, RAD50, PSMD14, ORC2, ORC4, SUMO1, RPA2, CDK2, H2BC11, PSMF1, M…
REACTOME_GLYCOLYSIS	cluster23	70	Up	0.009449635	72	NUP160, TPR, NDC1, PFKP, PKM, NUP133, PRKACA, ENO1, NUP37, GCKR, SEH1L, NUP50, AAAS, NUP188, RAE1, PGK1, NUP93, PPP2CB, GPI, PPP2R1A, GAPDHS, GCK, ENO3, NUP88, ALDOC, NUP98, NUP107, GAPDH, TPI1, ENO2, PPP2R5D, GNPDA1, NUP155, PPP2CA, PFKFB4, NUP43, PFKFB2, NUP153, NUP85, NUP214, NUP210, NUP42, ALDOB, PPP2R1B, NUP54, NUP58, PFKL, PRKACB, PKLR, ALDOA, PFKM, RANBP2, NUP205, HK1, SEC13, PFKFB1, ADPGK…
REACTOME_INTEGRATION_OF_PROVIRUS	cluster66	9	Up	0.015231384	9	XRCC5, KPNA1, HMGA1, XRCC4, PSIP1, LIG4, BANF1, PPIA, XRCC6
REACTOME_INTERACTIONS_OF_REV_WITH_HOST_CELLULAR_PROTEINS	cluster23	37	Up	0.012715615	37	NUP160, TPR, NDC1, NUP133, NUP37, XPO1, SEH1L, NUP50, AAAS, NUP188, RANBP1, RANGAP1, RAE1, NUP93, KPNB1, NUP88, NUP98, NUP107, NUP155, NUP43, NUP153, NUP85, NUP214, NUP210, RAN, NUP42, NUP54, NUP58, RANBP2, NUP205, SEC13, NUP35, RCC1, NPM1, POM121, NUP62, POM121C
REACTOME_INTERACTIONS_OF_VPR_WITH_HOST_CELLULAR_PROTEINS	cluster23	37	Up	0.01286363	37	SLC25A5, NUP160, TPR, NDC1, NUP133, NUP37, SEH1L, NUP50, AAAS, NUP188, RAE1, NUP93, NUP88, NUP98, NUP107, NUP155, KPNA1, NUP43, NUP153, NUP85, NUP214, NUP210, NUP42, HMGA1, NUP54, NUP58, SLC25A4, RANBP2, NUP205, SEC13, NUP35, PSIP1, SLC25A6, BANF1, POM121, NUP62, POM121C
REACTOME_INTERFERON_ALPHA_BETA_SIGNALING	cluster10	57	Up	0.003493011	71	IFI35, IP6K2, OAS1, SAMHD1, TYK2, OAS3, OAS2, PTPN6, STAT1, IRF6, IFIT3, IFIT2, IFNA6, IFNA8, EGR1, IRF1, IRF3, IFI6, IRF5, BST2, XAF1, RSAD2, OASL, RNASEL, IFNA21, IRF4, HLA-F, IRF8, IFITM3, IFNAR1, IFNA5, IFNA16, IFIT5, MX1, IFNAR2, ADAR, JAK1, GBP2, ABCE1, IFI27, IRF2, STAT2, IFNB1, ISG20, PTPN11, MX2, SOCS3, USP18, IFITM2, SOCS1, IRF7, IFIT1, IFITM1, IFNA10, ISG15, IFNA2, PTPN1, IFNA1, PSMB8,…
REACTOME_INTERFERON_SIGNALING	cluster23	180	Up	0.004162456	203	CD44, IFNGR1, NUP160, PIAS1, TPR, EIF2AK2, CAMK2B, NDC1, SP100, IFI35, IP6K2, NUP133, NEDD4, CAMK2A, EIF4G3, NUP37, SEH1L, OAS1, ICAM1, NUP50, AAAS, NUP188, JAK2, RAE1, SAMHD1, MID1, KPNA3, MAPK3, NUP93, TRIM35, TYK2, TRIM14, DDX58, KPNB1, NUP88, TRIM2, TRIM3, EIF4G2, NUP98, OAS3, OAS2, IFNG, NUP107, PTPN6, TRIM38, NUP155, KPNA1, EIF4G1, STAT1, SUMO1, TRIM62, GBP3, GBP1, IRF6, IFIT3, IFIT2, IFNA6…
REACTOME_INTERLEUKIN_17_SIGNALING	cluster2	68	Up	0.005922173	71	MAP2K3, MAPK9, CUL1, TAB2, IL17RB, MAP2K4, MEF2A, RPS6KA2, FBXW11, MAP2K7, MEF2C, MAPK1, TAB1, RPS6KA5, MAPK3, RIPK2, IKBKB, PPP2CB, VRK3, PPP2R1A, NOD1, MAPK8, MAP3K8, DUSP3, MAP2K6, NFKB1, MAPK10, MAPK14, IL17A, IL17F, PPP2R5D, SKP1, PPP2CA, MAPKAPK3, ATF2, RPS6KA1, CREB1, DUSP4, ATF1, IL17C, ELK1, IRAK2, MAP3K7, PPP2R1B, DUSP6, RPS27A, UBC, TAB3, MAPKAPK2, IL17RE, IL17RC, DUSP7, IL25, BTRC, MA…
REACTOME_JNK_C_JUN_KINASES_PHOSPHORYLATION_AND_ACTIVATION_MEDIATED_BY_ACTIVATED_HUMAN_TAK1	cluster2	22	Up	0.014730243	22	MAPK9, TAB2, MAP2K4, MAP2K7, TAB1, RIPK2, NOD1, MAPK8, MAPK10, IRAK2, MAP3K7, RPS27A, UBC, TAB3, NOD2, UBB, TRAF6, UBE2N, IRAK1, UBA52, UBE2V1, IKBKG
REACTOME_MAPK_TARGETS_NUCLEAR_EVENTS_MEDIATED_BY_MAP_KINASES	cluster2	31	Up	0.004083255	31	MAPK9, MEF2A, RPS6KA2, MEF2C, MAPK1, RPS6KA5, MAPK3, PPP2CB, VRK3, PPP2R1A, MAPK8, DUSP3, MAPK10, MAPK14, PPP2R5D, PPP2CA, ATF2, RPS6KA1, CREB1, DUSP4, ATF1, ELK1, PPP2R1B, DUSP6, MAPKAPK2, DUSP7, MAPK7, FOS, RPS6KA3, JUN, MAPK11
REACTOME_MATURATION_OF_PROTEIN_3A	cluster39	8	Up	0.020637547	9	ST3GAL1, ST6GALNAC2, ST6GAL1, ST3GAL4, ST3GAL3, ST6GALNAC4, GALNT1, ST3GAL2, ST6GALNAC3
REACTOME_MET_PROMOTES_CELL_MOTILITY	cluster9	39	Up	0.013559371	41	ITGA3, HGF, LAMC3, LAMA3, LAMC2, COL11A1, COL5A3, LAMB1, CRKL, LAMA1, MET, RAPGEF1, COL1A1, GAB1, LAMA4, FN1, RAP1A, DOCK7, RAP1B, COL5A1, LAMA5, TNS4, LAMC1, TNS3, RAC1, COL2A1, ITGB1, ITGA2, COL1A2, CRK, COL3A1, PTK2, COL24A1, LAMB2, GRB2, LAMA2, COL27A1, LAMB3, SRC, COL11A2, COL5A2
REACTOME_MITOTIC_G1_PHASE_AND_G1_S_TRANSITION	cluster4	148	Up	0.014339212	149	DBF4, E2F2, PSMB1, PSMC4, POLA2, MNAT1, PSMA4, CUL1, MCM10, MCM2, MCM6, RBL1, ORC1, PSMC5, ORC6, PSME1, CDC45, CDC6, PSMD5, JAK2, ABL1, CDC7, PSMD8, MCM5, POLE2, PSMC6, PSMA3, PSMC1, PSMB5, PSMA6, PSME2, MYBL2, PSMA7, PTK6, E2F1, PSMD10, POLA1, PSMD7, RBL2, PPP2CB, MCM4, CCNE1, AKT2, PPP2R1A, CDK6, RPA3, PSMA2, PSMD3, PSMD11, CCND1, PSMD9, CDKN1B, FBXO5, MCM3, E2F3, GMNN, CCND3, SKP1, PPP2CA, TFD…
REACTOME_MYD88_INDEPENDENT_TLR4_CASCADE_	cluster2	93	Up	0.009336508	97	SARM1, BIRC3, MAP2K3, MAPK9, CUL1, TAB2, CASP8, MAP2K4, MEF2A, RPS6KA2, UBE2D1, FBXW11, MAP2K7, NFKB2, MEF2C, MAPK1, TAB1, RPS6KA5, NFKBIA, MAPK3, RIPK2, IKBKB, PPP2CB, NFKBIB, VRK3, PPP2R1A, NOD1, MAPK8, MAP3K8, DUSP3, MAP2K6, NFKB1, UBE2D3, MAPK10, BIRC2, MAPK14, PPP2R5D, SKP1, PPP2CA, MAPKAPK3, ATF2, RPS6KA1, CREB1, DUSP4, ATF1, IRF3, ELK1, TICAM1, RIPK3, TRAF3, UBE2D2, IRAK2, MAP3K7, TANK, TL…
REACTOME_NF_KB_ACTIVATION_THROUGH_FADD_RIP_1_PATHWAY_MEDIATED_BY_CASPASE_8_AND_10	cluster20	11	Up	0.004872709	12	CASP10, CASP8, MAVS, IKBKB, DDX58, IFIH1, TRIM25, RIPK1, FADD, RNF135, CHUK, IKBKG
REACTOME_NOD1_2_SIGNALING_PATHWAY	cluster2	36	Up	0.017697703	36	BIRC3, TAB2, CASP8, ITCH, CYLD, TAB1, RIPK2, IKBKB, NOD1, CASP2, MAP2K6, BIRC2, MAPK14, TNFAIP3, AAMP, CASP9, IRAK2, MAP3K7, CASP1, RPS27A, UBC, MAPK13, TAB3, NOD2, UBB, TRAF6, UBE2N, IRAK1, MAPK11, CARD9, MAPK12, CASP4, CHUK, UBA52, UBE2V1, IKBKG
REACTOME_NS1_MEDIATED_EFFECTS_ON_HOST_PATHWAYS	cluster23	41	Up	0.012934541	41	NUP160, TPR, EIF2AK2, NDC1, NUP133, NUP37, SEH1L, NUP50, AAAS, NUP188, PABPN1, RAE1, KPNA3, NUP93, KPNB1, NUP88, NUP98, NUP107, NUP155, KPNA1, NUP43, NUP153, NUP85, NUP214, NUP210, NUP42, NUP54, NUP58, RANBP2, NUP205, SEC13, CPSF4, NUP35, KPNA2, KPNA7, KPNA4, ISG15, POM121, KPNA5, NUP62, POM121C
REACTOME_NUCLEAR_IMPORT_OF_REV_PROTEIN	cluster23	34	Up	0.015920361	34	NUP160, TPR, NDC1, NUP133, NUP37, SEH1L, NUP50, AAAS, NUP188, RAE1, NUP93, KPNB1, NUP88, NUP98, NUP107, NUP155, NUP43, NUP153, NUP85, NUP214, NUP210, RAN, NUP42, NUP54, NUP58, RANBP2, NUP205, SEC13, NUP35, RCC1, NPM1, POM121, NUP62, POM121C
REACTOME_NUCLEOBASE_BIOSYNTHESIS	cluster47	15	Up	0.023003338	15	ADSS2, CAD, DHODH, IMPDH1, LHPP, UMPS, PAICS, PPAT, ATIC, GART, GMPS, IMPDH2, PFAS, ADSS1, ADSL
REACTOME_NUCLEOTIDE_BINDING_DOMAIN_LEUCINE_RICH_REPEAT_CONTAINING_RECEPTOR_NLR_SIGNALING_PATHWAYS	cluster2	54	Up	0.00588695	55	BIRC3, TAB2, CASP8, NFKB2, ITCH, CYLD, P2RX7, NLRC4, NLRP1, HSP90AB1, TAB1, MEFV, PYCARD, RIPK2, IKBKB, NOD1, CASP2, MAP2K6, NFKB1, PANX1, BIRC2, MAPK14, TNFAIP3, AAMP, CASP9, IRAK2, MAP3K7, TXN, CASP1, PSTPIP1, APP, RPS27A, UBC, MAPK13, TAB3, NLRP3, AIM2, SUGT1, NOD2, UBB, BCL2L1, BCL2, RELA, TRAF6, UBE2N, IRAK1, MAPK11, CARD9, MAPK12, CASP4, CHUK, UBA52, UBE2V1, TXNIP, IKBKG
REACTOME_OAS_ANTIVIRAL_RESPONSE	cluster125	8	Up	0.006051676	9	OAS1, DDX58, OAS3, OAS2, OASL, RNASEL, ABCE1, PDE12, FLNA
REACTOME_PLATELET_SENSITIZATION_BY_LDL	cluster2	16	Up	0.017471351	17	FGR, PPP2R5A, PPP2R5B, PPP2R5C, APOB, PPP2CB, PPP2R1A, PTPN6, MAPK14, PPP2R5D, PPP2CA, PLA2G4A, PPP2R1B, PPP2R5E, LRP8, PTPN11, PECAM1
REACTOME_POSTMITOTIC_NUCLEAR_PORE_COMPLEX_NPC_REFORMATION	cluster23	27	Up	0.013016516	27	NUP160, NDC1, NUP133, NUP37, TNPO1, SEH1L, NUP188, RANGAP1, NUP93, UBE2I, KPNB1, NUP98, NUP107, NUP155, SUMO1, NUP43, NUP85, RAN, NUP54, NUP58, AHCTF1, NUP205, SEC13, NUP35, RCC1, POM121, NUP62
REACTOME_PURINE_RIBONUCLEOSIDE_MONOPHOSPHATE_BIOSYNTHESIS	cluster47	12	Up	0.016939626	12	ADSS2, IMPDH1, LHPP, PAICS, PPAT, ATIC, GART, GMPS, IMPDH2, PFAS, ADSS1, ADSL
REACTOME_RAF_INDEPENDENT_MAPK1_3_ACTIVATION	cluster38	22	Up	0.005394838	23	JAK2, MAPK1, MAPK3, TYK2, DUSP16, DUSP1, DUSP4, MAP2K2, DUSP9, IL6ST, IL6, DUSP5, DUSP6, DUSP10, DUSP2, IL6R, JAK1, PEA15, DUSP7, MAP2K1, CDK1, PTPN11, DUSP8
REACTOME_REGULATION_OF_HSF1_MEDIATED_HEAT_SHOCK_RESPONSE	cluster23	79	Up	0.013192534	82	FKBP4, NUP160, HSPA5, TPR, NDC1, NUP133, NUP37, GSK3B, SEH1L, NUP50, AAAS, NUP188, SIRT1, MAPK1, ST13, RAE1, MAPK3, NUP93, GML, DNAJC2, DNAJB6, HSPB1, RPA3, RLN1, BAG1, NUP88, YWHAE, HSPA8, NUP98, NUP107, MRPL18, BAG2, HSPA9, NUP155, RPA2, NUP43, HSPH1, NUP153, NUP85, HSPA2, NUP214, DNAJB1, NUP210, RPA1, HSPA12B, NUP42, NUP54, NUP58, TNFRSF21, HIKESHI, SERPINH1, ATM, BAG3, RANBP2, HSPA13, NUP205,…
REACTOME_RIPK1_MEDIATED_REGULATED_NECROSIS	cluster20	18	Up	0.015164598	20	CFLAR, BIRC3, FAS, CASP8, XIAP, TRADD, TNFRSF10A, BIRC2, FASLG, TNFRSF10B, TNFSF10, TRAF2, RIPK3, RIPK1, RPS27A, UBC, FADD, MLKL, UBB, UBA52
REACTOME_RUNX2_REGULATES_CHONDROCYTE_MATURATION	cluster51	5	Up	0.008567855	5	CBFB, HDAC4, GLI2, RUNX2, IHH
REACTOME_RUNX3_REGULATES_P14_ARF	cluster51	10	Up	0.005986911	10	RUNX3, CBFB, HDAC4, EP300, TGFB1, CCND1, KRAS, CDKN2A, RUNX1, BRD2
REACTOME_S_PHASE	cluster4	161	Up	0.011212892	162	CDC27, PSMB1, PSMC4, POLA2, MNAT1, RFC1, PSMA4, RFC2, ANAPC4, CUL1, WAPL, POLD1, PSME4, UBE2D1, SMC1A, MCM2, MCM6, POLD3, GSK3B, PDS5B, ORC1, PSMC5, ANAPC5, ORC6, PSME1, CDC45, CDC6, CDC23, PSMD5, PSMD8, MCM5, RBX1, POLE2, PSMC6, PSMA3, PSMC1, PSMB5, PSMA6, PSME2, GINS1, PSMA7, PTK6, CDC25B, E2F1, PSMD10, POLA1, STAG2, PSMD7, RBL2, MCM4, CCNE1, AKT2, FZR1, LIG1, RPA3, PSMA2, POLD2, SMC3, UBE2S, P…
REACTOME_SIALIC_ACID_METABOLISM	cluster39	30	Up	0.022850319	33	ST3GAL1, ST3GAL6, CTSA, ST6GALNAC1, ST6GALNAC2, ST6GAL1, NANS, ST8SIA5, ST3GAL4, CMAS, ST8SIA1, ST8SIA4, NEU2, ST3GAL5, ST6GALNAC5, SLC17A5, ST3GAL3, NPL, ST6GALNAC4, ST8SIA2, ST6GAL2, ST8SIA6, ST3GAL2, GNE, ST6GALNAC6, NEU3, SLC35A1, NANP, GLB1, ST8SIA3, ST6GALNAC3, NEU1, NEU4
REACTOME_SIGNALING_BY_MAPK_MUTANTS	cluster38	7	Up	0.005958824	7	MAPK1, DUSP16, DUSP9, DUSP6, DUSP10, DUSP7, DUSP8
REACTOME_SNRNP_ASSEMBLY	cluster23	54	Up	0.010959811	54	NUP160, GEMIN8, TPR, NDC1, DDX20, NUP133, CLNS1A, NUP37, GEMIN5, SEH1L, GEMIN2, NUP50, AAAS, NUP188, SNRPD3, PRMT5, RAE1, NUP93, NUP88, NUP98, NUP107, NUP155, NCBP2, WDR77, NUP43, NUP153, NUP85, SNRPD2, SNRPB, NUP214, NUP210, NUP42, NCBP1, TGS1, NUP54, SNRPF, NUP58, GEMIN7, SNRPG, GEMIN6, RANBP2, NUP205, SEC13, NUP35, PHAX, SNRPD1, SNUPN, SMN1, GEMIN4, SNRPE, POM121, SMN2, NUP62, POM121C
REACTOME_SUMOYLATION_OF_DNA_DAMAGE_RESPONSE_AND_REPAIR_PROTEINS	cluster23	77	Up	0.011943739	77	RAD52, SCMH1, BRCA1, NUP160, PIAS1, TPR, NDC1, HDAC7, SP100, NUP133, SMC1A, NUP37, PIAS2, SEH1L, NUP50, AAAS, NUP188, RAE1, STAG2, NUP93, UBE2I, PIAS4, NSMCE4A, SMC3, NUP88, NUP98, NUP107, PHC1, NUP155, SUMO1, STAG1, NUP43, RNF2, NUP153, NUP85, NUP214, HERC2, NUP210, RPA1, PHC2, NUP42, MDC1, NUP54, TDG, NUP58, PML, CBX8, CBX4, PARP1, CETN2, CDKN2A, XRCC4, RANBP2, XPC, NUP205, NSMCE2, SEC13, NUP35…
REACTOME_SYNTHESIS_OF_LIPOXINS_LX_	cluster73	6	Down	0.015936741	6	ALOX5, PTGR1, ALOX12, ALOX5AP, HPGD, LTC4S
REACTOME_TERMINATION_OF_TRANSLESION_DNA_SYNTHESIS	cluster4	32	Up	0.007067458	32	RFC1, RFC2, POLD1, POLD3, POLE2, POLI, USP10, RPA3, POLD2, RFC5, POLE4, RPA2, TRIM25, POLK, RPA1, PCNA, RFC3, REV1, RPS27A, POLE3, UBC, USP43, UBE2L6, RFC4, PCLAF, UBB, POLH, POLD4, POLE, UBA7, ISG15, UBA52
REACTOME_TOLL_LIKE_RECEPTOR_10_TLR10_CASCADE	cluster2	80	Up	0.006914657	84	MAP2K3, MAPK9, CUL1, TAB2, MAP2K4, MEF2A, RPS6KA2, FBXW11, MAP2K7, NFKB2, MEF2C, MAP3K1, MAPK1, TAB1, RPS6KA5, NFKBIA, MAPK3, RIPK2, IKBKB, PPP2CB, NFKBIB, VRK3, PPP2R1A, NOD1, MAPK8, MAP3K8, DUSP3, MAP2K6, NFKB1, MAPK10, MAPK14, PPP2R5D, SKP1, PPP2CA, MAPKAPK3, ATF2, RPS6KA1, CREB1, DUSP4, ATF1, ELK1, ECSIT, IRAK2, MAP3K7, PPP2R1B, DUSP6, PELI2, APP, RPS27A, UBC, TAB3, S100B, MAPKAPK2, S100A12, …
REACTOME_TOLL_LIKE_RECEPTOR_4_TLR4_CASCADE	cluster2	120	Up	0.008421301	127	SARM1, BTK, BIRC3, MAP2K3, MAPK9, CUL1, TAB2, CASP8, MAP2K4, MEF2A, RPS6KA2, UBE2D1, FBXW11, MAP2K7, NFKB2, DNM2, MEF2C, PTPN4, IRAK3, MAP3K1, MAPK1, TAB1, RPS6KA5, NFKBIA, BPI, MAPK3, RIPK2, IKBKB, PPP2CB, NFKBIB, VRK3, PPP2R1A, NOD1, DNM1, MAPK8, MAP3K8, DUSP3, MAP2K6, NFKB1, UBE2D3, MAPK10, BIRC2, MAPK14, PPP2R5D, LY86, SKP1, PPP2CA, MAPKAPK3, ATF2, RPS6KA1, CREB1, DUSP4, SFTPA1, ATF1, IRF3, E…
REACTOME_TOLL_LIKE_RECEPTOR_9_TLR9_CASCADE	cluster2	92	Up	0.006851327	95	MAP2K3, MAPK9, CUL1, TAB2, MAP2K4, MEF2A, RPS6KA2, FBXW11, MAP2K7, NFKB2, PIK3C3, MEF2C, MAP3K1, MAPK1, TAB1, RPS6KA5, NFKBIA, TLR8, EEA1, MAPK3, RIPK2, IKBKB, PPP2CB, NFKBIB, VRK3, PPP2R1A, NOD1, MAPK8, MAP3K8, DUSP3, MAP2K6, NFKB1, MAPK10, MAPK14, PPP2R5D, SKP1, PPP2CA, MAPKAPK3, ATF2, RPS6KA1, CREB1, DUSP4, ATF1, ELK1, TICAM1, ECSIT, RBSN, IRAK2, MAP3K7, TLR4, PPP2R1B, DUSP6, PELI2, APP, RPS27…
REACTOME_TOLL_LIKE_RECEPTOR_CASCADES	cluster2	142	Up	0.009300178	153	SARM1, BTK, BIRC3, MAP2K3, MAPK9, CUL1, TAB2, CASP8, MAP2K4, MEF2A, RPS6KA2, UBE2D1, FBXW11, MAP2K7, NFKB2, PIK3C3, DNM2, MEF2C, APOB, PTPN4, IRAK3, MAP3K1, MAPK1, TAB1, LGMN, RPS6KA5, NFKBIA, BPI, TLR8, EEA1, MAPK3, RIPK2, IKBKB, PPP2CB, NFKBIB, VRK3, PPP2R1A, NOD1, DNM1, MAPK8, MAP3K8, DUSP3, MAP2K6, NFKB1, UBE2D3, MAPK10, UNC93B1, BIRC2, MAPK14, PPP2R5D, LY86, SKP1, PPP2CA, MAPKAPK3, ATF2, RPS…
REACTOME_TOLL_LIKE_RECEPTOR_TLR1_TLR2_CASCADE	cluster2	93	Up	0.00836989	97	BTK, MAP2K3, MAPK9, CUL1, TAB2, MAP2K4, MEF2A, RPS6KA2, FBXW11, MAP2K7, NFKB2, MEF2C, IRAK3, MAP3K1, MAPK1, TAB1, RPS6KA5, NFKBIA, MAPK3, RIPK2, IKBKB, PPP2CB, NFKBIB, VRK3, PPP2R1A, NOD1, MAPK8, MAP3K8, DUSP3, MAP2K6, NFKB1, MAPK10, MAPK14, PPP2R5D, SKP1, PPP2CA, MAPKAPK3, ATF2, RPS6KA1, CREB1, DUSP4, SFTPA1, ATF1, ELK1, ECSIT, SFTPD, IRAK2, CD36, MAP3K7, TLR4, TLR2, PPP2R1B, DUSP6, PELI2, APP, …
REACTOME_TP53_REGULATES_TRANSCRIPTION_OF_DNA_REPAIR_GENES	cluster23	62	Up	0.011101666	62	POLR2J, ELOA, BRCA1, MNAT1, POLR2B, CTDP1, CDK13, MLH1, CCNT2, CCNK, SUPT16H, MSH2, POLR2E, POLR2F, NELFCD, POLR2C, ELOB, ERCC2, POLR2I, ELL, GTF2H1, GTF2H3, ATF2, PMS2, GTF2F1, CCNT1, CDK7, CCNH, DDB2, CDK9, MDC1, FANCI, TP53, POLR2D, FANCD2, GTF2H2, POLR2K, SSRP1, ATM, CHEK1, ELOC, FANCC, ERCC3, POLR2H, CDK12, POLR2G, FOS, ATR, JUN, POLR2L, POLR2A, NELFA, RAD51D, TCEA1, GTF2F2, NELFB, SUPT5H, N…
REACTOME_TRAF6_MEDIATED_NF_KB_ACTIVATION	cluster2	20	Up	0.018089847	24	NFKB2, MAVS, MAP3K1, NFKBIA, IKBKB, NFKBIB, DDX58, NFKB1, IFIH1, TRIM25, TRAF2, APP, S100B, S100A12, NKIRAS2, RELA, SAA1, TRAF6, RNF135, HMGB1, NKIRAS1, AGER, CHUK, IKBKG
REACTOME_TRAIL_SIGNALING	cluster20	7	Up	0.006840415	8	CASP10, CFLAR, CASP8, TNFRSF10A, TNFRSF10B, TNFSF10, FADD, TNFRSF10D
REACTOME_TRANSLESION_SYNTHESIS_BY_POLH	cluster4	19	Up	0.012039717	19	SPRTN, RFC1, RFC2, UFD1, RPA3, RFC5, RPA2, RPA1, PCNA, RFC3, RPS27A, UBC, RCHY1, RFC4, VCP, UBB, POLH, NPLOC4, UBA52
REACTOME_TRANSLESION_SYNTHESIS_BY_Y_FAMILY_DNA_POLYMERASES_BYPASSES_LESIONS_ON_DNA_TEMPLATE	cluster4	39	Up	0.00526527	39	REV3L, SPRTN, RFC1, RFC2, POLD1, UFD1, POLD3, POLE2, POLI, USP10, RPA3, POLD2, RFC5, POLE4, MAD2L2, RPA2, TRIM25, POLK, RPA1, PCNA, RFC3, REV1, RPS27A, POLE3, UBC, USP43, UBE2L6, RCHY1, RFC4, VCP, PCLAF, UBB, POLH, POLD4, POLE, UBA7, NPLOC4, ISG15, UBA52
REACTOME_TRANSPORT_OF_MATURE_MRNAS_DERIVED_FROM_INTRONLESS_TRANSCRIPTS	cluster23	43	Up	0.009184054	43	NUP160, TPR, NDC1, NUP133, CPSF1, NUP37, SEH1L, NUP50, AAAS, NUP188, RAE1, NUP93, NUP88, NUP98, NUP107, NUP155, NCBP2, CPSF3, NUP43, NUP153, NUP85, SYMPK, NUP214, NUP210, NUP42, WDR33, NCBP1, NUP54, NUP58, FIP1L1, EIF4E, RANBP2, NUP205, SEC13, CPSF4, NXF1, NUP35, SLBP, CPSF2, ALYREF, POM121, NUP62, POM121C
REACTOME_TRANSPORT_OF_MATURE_TRANSCRIPT_TO_CYTOPLASM	cluster23	82	Up	0.009887944	84	NUP160, TPR, THOC3, ZC3H11A, NDC1, U2AF2, NUP133, CPSF1, NUP37, THOC1, SEH1L, NUP50, AAAS, NUP188, POLDIP3, THOC5, SRSF5, RAE1, LUZP4, NUP93, CASC3, NUP88, NUP98, MAGOHB, NUP107, SRSF9, SRSF3, NUP155, NCBP2, SRSF7, SRSF4, SRSF11, CPSF3, GLE1, NUP43, FYTTD1, DDX39A, SRSF6, NUP153, UPF3B, NUP85, THOC2, SYMPK, NUP214, THOC6, NUP210, NXT1, SRRM1, NUP42, SRSF1, WDR33, NCBP1, NUP54, NUP58, DHX38, EIF4A…
REACTOME_TRANSPORT_OF_THE_SLBP_DEPENDANT_MATURE_MRNA	cluster23	36	Up	0.016247187	36	NUP160, TPR, NDC1, NUP133, NUP37, SEH1L, NUP50, AAAS, NUP188, RAE1, NUP93, NUP88, NUP98, NUP107, NUP155, NCBP2, NUP43, NUP153, NUP85, NUP214, NUP210, NUP42, NCBP1, NUP54, NUP58, EIF4E, RANBP2, NUP205, SEC13, NXF1, NUP35, SLBP, ALYREF, POM121, NUP62, POM121C
REACTOME_TRNA_PROCESSING	cluster23	108	Up	0.016084395	111	ELAC2, NUP160, NSUN2, METTL1, TRIT1, TPR, NDC1, ADAT1, TRMT11, FTSJ1, NUP133, CPSF1, HSD17B10, TRNT1, NUP37, DDX1, SEH1L, RTRAF, TRMT6, PUS7, OSGEP, NUP50, AAAS, NUP188, RTCB, TRMU, PRORP, RAE1, CSTF2, NUP93, POP1, TRMT1, POP4, TRDMT1, NUP88, PUS3, NUP98, NUP107, THG1L, NUP155, THADA, NUP43, TRMT13, RPP40, NUP153, NUP85, TRMT5, NUP214, GTPBP3, NUP210, RAN, MTO1, C2orf49, NUP42, EPRS1, ALKBH8, NUP…
REACTOME_TRNA_PROCESSING_IN_THE_NUCLEUS	cluster23	58	Up	0.007596471	59	ELAC2, NUP160, TPR, NDC1, NUP133, CPSF1, TRNT1, NUP37, DDX1, SEH1L, RTRAF, NUP50, AAAS, NUP188, RTCB, RAE1, CSTF2, NUP93, POP1, POP4, NUP88, NUP98, NUP107, NUP155, NUP43, RPP40, NUP153, NUP85, NUP214, NUP210, RAN, C2orf49, NUP42, NUP54, NUP58, RPP30, RPP38, RANBP2, TSEN2, NUP205, SEC13, CPSF4, NUP35, RPP14, POP5, TSEN34, FAM98B, POP7, CLP1, ZBTB8OS, RPP25, TSEN54, XPOT, POM121, TSEN15, NUP62, RPP…
REACTOME_UNWINDING_OF_DNA	cluster4	12	Up	0.003361262	12	MCM2, MCM6, CDC45, MCM5, GINS1, MCM4, MCM3, MCM8, GINS2, GINS4, MCM7, GINS3
REACTOME_VIRAL_MESSENGER_RNA_SYNTHESIS	cluster23	44	Up	0.007534443	44	POLR2J, NUP160, POLR2B, TPR, NDC1, NUP133, NUP37, SEH1L, NUP50, AAAS, NUP188, POLR2E, POLR2F, RAE1, NUP93, POLR2C, POLR2I, NUP88, NUP98, NUP107, NUP155, NUP43, NUP153, NUP85, GTF2F1, NUP214, NUP210, NUP42, NUP54, NUP58, POLR2D, POLR2K, RANBP2, NUP205, SEC13, NUP35, POLR2H, POLR2G, POLR2L, POLR2A, GTF2F2, POM121, NUP62, POM121C
RODRIGUES_THYROID_CARCINOMA_ANAPLASTIC_UP	cluster119	702	Up	0.020952423	721	TOX2, TMEM259, PCNX4, ZNF92, ZNF780B, WDR36, KCNMA1, SMURF1, NAMPT, RNF6, ACAP2, MCM4, CDK1, CDC42EP3, TMOD3, CCT2, RPAP3, RALGAPB, NXPH4, AFF4, HSPA13, CENPA, BRCC3, THOC2, STC2, LINC00973, ATRX, TUSC3, ACP1, MOCOS, ASAP1, MELK, ADORA1, PSAT1, GNG12, LCTL, ZNF700, MME, TRMT1, SLC38A2, AC091057.1, SEL1L, USP15, SMC6, ARFGEF2, RBAK, XPOT, KPNA4, RESF1, CARS1, MED6, TPR, CENPF, SP100, MRPS17, SLC16…
RODRIGUES_THYROID_CARCINOMA_POORLY_DIFFERENTIATED_UP	cluster119	634	Up	0.00807523	640	PAQR3, CUL4B, SGCB, ORC6, ME2, VPS35, AGPAT5, TTF2, SMC3, RCC1, USP1, CPSF2, RPAP3, PAG1, PTPN14, PRTFDC1, MOB1A, RABGGTB, SNRPD1, CTDSPL2, TTC26, LINC00662, ECT2, EIF4EBP1, NAA15, HSPA4, TUSC3, MAD2L2, RRM1, MTREX, CDKAL1, DONSON, EIF4G2, UGGT2, PAICS, EXOSC9, MAD2L1, TFAM, IL1RAP, TBC1D7, MTHFD2, TMEM97, PHGDH, H2AZ1, MIS18A, PSMG1, TMEM45A, CHAC2, FUS, GALE, CCDC88A, CFI, SPDL1, CLIC4, HSPD1, …
ROETH_TERT_TARGETS_UP	cluster10	14	Up	0.01535361	14	IFIT1, IFI44L, NRIP1, HEG1, IFI44, MX1, GPR35, SLC12A8, RSAD2, PLA2G4A, IFIT3, HERC5, HERC6, OASL
ROY_WOUND_BLOOD_VESSEL_UP	cluster118	43	Up	0.007891462	50	CYFIP2, POSTN, RAB31, GNA12, PLAU, FBXL7, STOM, FKBP1B, MMP1, HYAL1, PLXDC1, ANGPT2, CHN1, COL5A2, ANXA6, NRP1, PEA15, PCDH17, SULF1, COL4A1, TES, SEL1L3, KDM5D, ANGPTL2, SGCB, ATG4A, THY1, MCTP1, GBP1, COL3A1, XAF1, SLCO2A1, COL5A3, BMP1, HLA-DRB4, LUM, STC1, GALNT2, S100A4, SRSF11, NID2, HEG1, MSX1, DENND4B, KCNJ8, ZWINT, VCAN, CCN1, TIMP1, CDH5
RUIZ_TNC_TARGETS_DN	cluster49	140	Up	0.005624678	143	FST, NCAPG2, PDSS1, SERPINE2, CRIM1, ZWINT, POLR1E, MAD2L1, RAD54B, AUNIP, PTPRF, IL7R, MCM5, TNPO1, RAD54L, MET, FOSL1, FOXM1, TUBB6, RRAS2, UGCG, RFWD3, RAD51AP1, MCM2, CDC42EP3, CTPS1, SPDL1, MT1X, DKC1, LPXN, CCNE1, TPM1, DMD, DTL, CD44, TRIP13, NMT2, UBE2C, ODC1, NXN, LYPD1, PALM2AKAP2, BLM, CDC25A, ATAD2, NRG1, PRIM1, EGFR, OLR1, CCDC86, OGFRL1, PNP, MICAL2, TMEM158, CENPU, TUBB4B, ASF1B, E…
RUTELLA_RESPONSE_TO_HGF_UP	cluster98	381	Up	0.01098073	422	ATP6V0E1, PLXNA1, TCF3, ST3GAL6, ARFGAP3, CALHM2, SLAMF8, C1QA, GADD45G, FASTKD1, MITF, SQLE, DPAGT1, CXCL10, SUN2, TM9SF4, PDXK, GSR, ABCC3, CREG1, CCR5, FDX1, NQO1, FSCN1, RGL1, CLEC4E, KMO, CD81, EIF2S1, RAB3GAP1, NDUFS2, GNA12, TNFRSF4, SMS, TRIP10, SLC35B1, MARCKS, MT1G, BIRC3, DHRS4, DHCR7, MCM5, TMEM251, CCL2, RAB20, CHI3L1, SNTB1, SGPL1, HSPB1, SLC1A3, VNN1, MYOF, GSDME, METTL1, NARS1, PS…
RUTELLA_RESPONSE_TO_HGF_VS_CSF2RB_AND_IL4_UP	cluster98	368	Up	0.0146404	412	TIMP2, TNK2, SELL, NR1H3, EMC7, SH3BP5, SCARB2, ARHGEF40, MDH1, CASP1, PLCL2, SQSTM1, MFHAS1, TUBA4A, PNP, HLA-DRB4, SMIM7, CD81, TFEB, TRAF3, CHST15, TM6SF1, NUP214, CYP27B1, SLC29A3, TSEN34, RAB20, NCOA4, ENTPD1, C1QA, TMBIM6, ACAA2, HK2, CERT1, ST6GAL1, NR4A2, DCSTAMP, NDRG1, ACAT1, STAT1, ST3GAL1, CHPT1, AKR1B1, HDDC2, CTSB, YIPF6, PLSCR1, GOT2, EGR1, RGCC, SPTLC2, GPD2, MT1X, KLF10, PGS1, CD…
SANSOM_APC_TARGETS	cluster91	188	Up	0.011229787	208	TCHP, WASF3, MRPL47, ZFP1, HMGA2, TXNL1, PSRC1, CITED1, FZD6, ARMC9, CAGE1, MBOAT1, FAM20B, MAPK4, FGFRL1, ZNF800, RNF43, TIAM1, ZNF136, CABCOCO1, PRSS41, RNF157, SLC1A4, PHF21B, PMM1, IGFBP4, THOC1, ACP1, SOX9, HOPX, STOML1, RASSF4, METTL2A, RGCC, ASCL2, POLE, ATRIP, GGH, POGK, PNLIPRP1, PLCD3, TRMT9B, AXIN2, NEB, EMC8, ADAT1, ERCC4, TXNRD3, ZFHX3, TRMT1, MAD1L1, RNF149, PRSS1, DYRK3, GULOP, SHM…
SANSOM_APC_TARGETS_UP	cluster91	122	Up	0.017022111	130	ZNF101, MRI1, ZC3H8, PASK, CCND2, POLI, INTS7, TGFBR2, KCNQ1, ASCL2, AGR3, EHF, CDC37, HNRNPA1, ATL3, SOX9, TCF7, MYCL, SLC40A1, HS3ST1, RECQL, GLUL, TXNRD3, KRT23, SOX4, MEG3, ANG, MSI1, DLK1, IMPA2, PRDX2, TRIB1, TLR7, HUNK, SNHG6, TC2N, RPP14, PSMG2, DYRK3, EIF2S2, BCAS2, ETS2, TMEM131L, GTF3C4, GGH, ACOT1, SLC12A2, TNNI1, AQP4, SGF29, AXIN2, PAICS, MYL7, MAD1L1, NR2E3, MSX1, TGIF1, ZNF746, SL…
SARRIO_EPITHELIAL_MESENCHYMAL_TRANSITION_UP	cluster49	163	Up	0.006658762	166	PLK1, H4C3, RFC4, GGCT, ZNF367, POLR3K, H2AX, CENPE, CCNA2, CEP55, TUBB4B, CYP2A13, BARD1, F3, KIF11, TUBG1, RFC2, UBE2T, TYMS, ENC1, ARPC5L, ASPM, MCM4, SMIM10L1, DHFR, CRLF3, LRP8, EIF5A2, HMMR, SAPCD2, BCL2L11, CENPA, MCM2, UGGT2, YWHAH, MCM7, EXO1, CDC6, AGAP1, MBOAT7, TNK1, POLD3, ORC6, FJX1, BRCA1, FGF2, DSCC1, NDC80, ETV1, MAD2L1, ANKRD1, CCNB1, LRRC8C, ENO1, NT5E, RELT, MSANTD3, PLCG2, KN…
SCHLOSSER_MYC_TARGETS_AND_SERUM_RESPONSE_DN	cluster103	48	Up	0.004049356	48	MXI1, FBL, PRNP, HSPA9, SRPK1, PAICS, FABP5, BYSL, PA2G4, AMD1, RPP40, ODC1, MYC, ADCY3, PRDX4, IRAK1, EIF1AX, CUL1, RAN, SRRM2, AKAP1, LDHA, PPAT, EBNA1BP2, RPIA, RSL1D1, PDIA5, TFDP1, DDX21, FTSJ1, URI1, NCL, SYNCRIP, CEBPZ, TIMM17A, BAG2, PMM2, CSE1L, THAP12, MRPL19, DKC1, UCHL3, RRS1, EXOSC7, HDGF, UTP18, TRIM14, NOP14
SCHMIDT_POR_TARGETS_IN_LIMB_BUD_UP	cluster14	26	Up	0.010175921	26	FDPS, AASDH, FDFT1, ACAT2, INSIG1, TM7SF2, SQLE, CYP51A1, NSDHL, DHCR7, FGL1, ACLY, STARD4, MVD, SC5D, ELOVL6, LDLR, SREBF2, ZMAT4, MVK, FOXC1, LSS, HMGCS1, CYP26A1, MSMO1, IDI1
SCHUHMACHER_MYC_TARGETS_UP	cluster103	80	Up	0.015596275	80	POLR2H, NAMPT, ATP1B3, RCC1, NEFH, PRDX4, CYP51A1, TMEM97, PPAT, FKBP4, MGST1, MRPL3, PYCR1, NOLC1, AK4, PRPS2, IMPDH2, TRAP1, SLC39A6, PUM3, RABEPK, PNO1, EXOSC7, SRPK1, LRP8, ODC1, SRM, DCUN1D4, CYCS, DHODH, RRP1B, TARBP1, DDX10, AKAP1, GRSF1, FXN, ZNF239, GPD1L, TBL3, CEBPZ, VARS1, ACSL1, SLC39A14, HSPE1, AUH, FABP5, MXI1, PAICS, FASN, ABCE1, EXOSC2, MTHFD1, CTPS1, MEST, GCSH, PEBP1, AIMP2, TF…
SHAFFER_IRF4_TARGETS_IN_ACTIVATED_B_LYMPHOCYTE	cluster112	81	Up	0.005325669	81	GNG10, MVK, SLAMF7, ME2, HK2, SERF1A, HMGCR, TIMP2, PAM, HMBS, MSMO1, CCL3, CCNC, HILPDA, TAGLN2, BCL2, B3GNT2, SNX9, PRPF40A, SQLE, AHCY, GFOD1, SLC31A1, SRPK1, VEGFA, SLC3A2, TNFRSF12A, EIF2S2, CANX, RPP30, CYP51A1, MARS1, LDLR, GART, VDAC1, GRSF1, ATP5F1D, GARS1, XPOT, ADGRE5, CYCS, LDHA, PAICS, SEPTIN11, FADS1, BSPRY, PGK1, NDRG1, GNPDA1, FDFT1, BMP6, GOLGA7, CTH, CFLAR, LONP1, PNP, TERT, IRF…
SHAFFER_IRF4_TARGETS_IN_ACTIVATED_DENDRITIC_CELL	cluster112	65	Up	0.010154508	65	FKBP11, CASP3, TNFAIP3, UAP1, SSR1, BMI1, IRF4, ATRX, NSD2, UCK2, FHL1, E2F5, ANKZF1, PAICS, HIVEP2, DDHD2, GNG7, PIM2, PDS5A, UNG, MNAT1, TNFRSF17, AURKA, CDT1, TAF9B, CAV1, HSP90B1, PRDM1, DUSP5, MSMO1, MYB, TRAM1, TXNDC5, PRR7, SUB1, ELL2, TCERG1, ST6GAL1, PDIA4, CD38, SIRT3, ITGB7, GFPT1, FADS1, C11orf24, APOBEC3B, GID4, GLDC, UBE2J1, B3GNT2, SEPTIN11, PPP1R2, HMMR, MARS1, DNAJB9, ISG20, CANX…
SHEDDEN_LUNG_CANCER_POOR_SURVIVAL_A6	cluster49	452	Up	0.009094076	460	EIF4E2, NCAPG, CALM3, PSMA7, PLIN2, GAPDH, STC1, SSX2IP, HAT1, MYO7A, CDK1, RIPK2, THOP1, PAX8, WDHD1, TWSG1, GINS3, ADRM1, UBE2S, AGMAT, SLC16A3, PRMT1, ANKLE2, NOLC1, UBE2V1, MTF2, ZNF248, LRFN4, HMGB2, SMC6, DNAJA1, ATAD2, PLOD2, PSAT1, SEC23A, KIF11, GPSM2, YEATS2, NCAPH, SEPHS1, EIF5B, AURKB, BUB1, RUVBL2, ARPP19, VRK2, MYBL1, MPHOSPH9, STEAP1B, DR1, TUBA3C, SFXN1, WDR62, TMEM38B, NSD2, DNA2…
SINGH_NFE2L2_TARGETS	cluster99	14	Up	0.009451511	14	GRK6, ABCC1, PRDX1, TXNRD1, GCLC, ME1, ABCC2, HMOX1, GCLM, NQO1, GSR, GSTM4, G6PD, TXN
STAMBOLSKY_TARGETS_OF_MUTATED_TP53_DN	cluster10	47	Up	0.009404454	51	CIRBP, DDX60, RTEL1, IFI6, CAPN8, TMEM52B, SOCS2, SP100, HLA-B, SAMD9, ISG15, TRAPPC12, IRF7, SP110, IFI35, MICAL3, RIPOR3, COX4I1, IRF9, IFITM1, OAS1, OAS3, KRT17, LBP, TBC1D22A, TMEM44, TSC22D4, UNG, RBCK1, DNAI1, ZP1, TLDC2, BST2, CD9, SSH2, STAT1, TGFBR1, IFIT1, SLC40A1, CUEDC1, ASAP3, RAB4B, FAM214A, DDX58, CCL18, DTX3L, TAGLN, XAF1, MX1, CHRM1, HERC6
STEIN_ESR1_TARGETS	cluster130	83	Up	0.004079953	83	RAB31, RFC4, RRM1, ZWILCH, OLFM1, MCM2, DYNLT3, SKP2, NDRG4, CXCL12, ADCY9, SLC16A1, CA12, CCNE2, PXMP4, IGFBP4, CDC6, RET, CELSR2, FKBP8, TSC22D3, MANEA, RECQL, RAI14, NEMP1, HSPB8, MYOF, TPBG, MCM4, SMC4, CHRNA5, CDC25A, CAP2, DTL, MED13L, TFF1, ATAD2, SGK3, SGK1, PAPSS2, TIAM1, MCM5, PCNA, FEN1, SLC39A8, BTG3, GINS2, MICB, GREB1, PLA2G2F, SACS, SUSD4, TMPO, SIAH2, TIPARP, SLC27A2, GRIN2B, SOX1…
STEIN_ESRRA_TARGETS_RESPONSIVE_TO_ESTROGEN_DN	cluster130	41	Up	0.003309566	41	ATAD2, MCM6, CDC6, FEN1, OLFM1, SKP2, SOX3, ZWILCH, BTG3, ULK1, GINS2, MCM2, NCAPG2, CAP2, SLC27A2, MYOF, MANEA, RRM1, CCNE2, PCNA, NEMP1, SMC4, WDHD1, GINS3, MCM10, NAB2, POLE2, DTL, SACS, MCM5, CHRNA5, RAI14, RAB31, CDC25A, MICB, TMPO, CELSR2, ASPH, PRSS23, PAPSS2, CENPU
TAKEDA_TARGETS_OF_NUP98_HOXA9_FUSION_10D_UP	cluster41	163	Up	0.006705503	194	HOXA7, NAPSB, SCN4B, NEGR1, CAV1, ZNF521, STAT1, CFP, UST, ALDH1A1, MCOLN2, FN1, FGF18, ADCYAP1, GEM, GBP1, CELA2B, FLT3, MIR155HG, BTLA, MED18, GMPR, EIF2AK2, IFIT2, SLC5A3, TM4SF1, ATP10A, DLC1, OASL, KIT, DDX60L, HOXB-AS3, ZNF711, XAF1, CADM1, PALLD, OAS3, IFITM1, ASB2, CDC42EP3, CALB1, HOXB3, FERMT2, DUSP4, C11orf96, HBB, TPSAB1, IFI44L, TMEM45A, EPSTI1, MX2, EPCAM, SPOCK1, SAMD9L, NXPE3, IDO…
TAKEDA_TARGETS_OF_NUP98_HOXA9_FUSION_16D_UP	cluster41	138	Up	0.018367358	177	IL6ST, HOXA9, EPSTI1, CD1D, ZDHHC17, LGALS2, FN1, CFD, TPSAB1, APH1A, HBB, GPR82, BCL2L11, CLEC4D, SIGLEC6, ATP10A, ELOVL6, AUTS2, FKBP1B, LY6E, MPP7, MX1, ADRB1, NCALD, NRG1, TOX, SLC45A3, SLC38A1, PPP1R16B, OAS3, TRDC, MEIS1, HPGD, LAMP5, FHL2, NAPSB, HLA-DPB2, TNFSF10, AFF3, IL31RA, DUSP4, ASPHD2, NDRG2, MCOLN2, CHST2, HBA1, CLNK, HBG1, CPA3, LBH, SLC5A3, HOXB-AS3, DCANP1, LIF, CES1, RSAD2, CM…
TAKEDA_TARGETS_OF_NUP98_HOXA9_FUSION_3D_UP	cluster41	167	Up	0.012910266	183	OASL, LGALS3BP, LY6E, ST6GALNAC1, RNASE6, RTN1, HERC6, PLA2G4A, DDX58, HOXA7, IFIT1, STAT2, CELA2B, IDO1, XAF1, CRISP2, RPS6KA5, FRAS1, STAT1, IFIH1, SHFL, CDKN1C, ANGPT1, SP110, PARP9, VMP1, EIF2AK2, RHOBTB1, HOXA9, SCN9A, IFITM1, PTGER3, ALDH1A1, NEAT1, CAV1, IFIT3, BEND6, GBP3, CLSTN3, USP18, SDSL, MX1, MX2, CRISP3, HLX, MYCT1, S100A10, HOXA3, BMP2K, IFI16, DTX3L, GBP1, TRIM22, TRIM25, HOXA5, …
TAKEDA_TARGETS_OF_NUP98_HOXA9_FUSION_8D_UP	cluster41	138	Up	0.008593554	156	EPSTI1, TNFAIP6, C3orf80, LGALS3BP, HERC5, SLC9A3, AMMECR1, LTBP3, CDH1, PLD4, DEFB1, PRSS23, TPSAB1, F2R, REN, SMIM24, CHST2, TYRP1, THBS1, IRX3, SPOCK1, IFIH1, NR4A2, RBM11, SOX4, CCDC71L, ASB2, KLF1, PTGS2, RSAD2, TAL1, GBP1, GAD1, TSC22D1, TGM5, SLC27A6, XAF1, CRISP3, ISYNA1, GPR18, RBPMS, IDO1, FGF18, MX1, RHOBTB1, OAS1, IFIT2, IGLL1, HOXA9, IL22RA2, DHRS3, MYCT1, HOXB-AS3, DLC1, SDSL, OSBPL…
UROSEVIC_RESPONSE_TO_IMIQUIMOD	cluster10	17	Up	0.006515898	19	MICB, CXCL11, ISG15, TRAFD1, OASL, MX1, IRF7, IFITM1, IL6, IDO1, IFI35, ISG20, STAT1, SECTM1, CCL8, BRCA1, IFI6, PLAAT4, OAS2
WARTERS_IR_RESPONSE_5GY	cluster93	44	Up	0.016258384	50	MDM2, CDKN1A, GDF15, ACER2, VWCE, SESN1, FDXR, TP53INP1, POLH, GASK1B, TYMSOS, PLCL2, HSPA4L, APP, TIGAR, E2F7, COQ9, THSD1, B2M, BBC3, WDR63, DDB2, CHADL, BLOC1S2, RRAD, OR11A1, CAVIN2, FBXW7, NINJ1, PPM1D, FAS, PIDD1, LRATD2, SNX20, PHLDB3, PLK3, SH2D2A, BEX3, ATF3, ZNF597, NOTCH1, BTG2, TNFRSF10C, PCNA, RHOXF2, GADD45A, AEN, HAS3, DNAI2, GDNF
WP_DNA_REPLICATION	cluster4	42	Up	0.003163339	42	MCM3, MCM4, MCM5, POLA2, MCM6, ORC4, ORC5, MCM7, RFC1, RFC2, RFC3, POLA1, MCM2, MCM10, CDC6, CDK2, POLD3, UBC, PRIM1, PRIM2, POLD4, PCNA, UBA52, ORC3, RPA4, GMNN, ORC6, CDT1, DBF4, RFC4, RPA1, CDC45, RFC5, POLD1, POLD2, RPA3, CDC7, RPA2, POLE, POLE2, ORC1, ORC2
WP_ESTROGEN_SIGNALING_PATHWAY	cluster2	23	Up	0.028883518	23	NFKB1, MAPK1, FOS, GNB1, CREB1, ESR1, GNGT1, IKBKB, PIK3CA, GNAS, BCL2, BRAF, GPER1, CHUK, MAPK14, ELK1, SP1, PRKACA, AKT1, IKBKG, MAPK9, MAP2K1, JUN
WP_G1_TO_S_CELL_CYCLE_CONTROL	cluster4	63	Up	0.013052211	64	MCM3, MCM4, MCM5, POLA2, MCM6, MCM7, MNAT1, CDK7, CREB1, CDK6, MCM2, ATM, CDK4, CCND1, CDK2, MYC, CDC25A, PCNA, MYT1, CREB3L1, CDKN2D, CDKN2C, CDKN2B, CDKN2A, CDKN1C, CDKN1B, CDKN1A, ATF6B, CREB3L4, RPA1, RPA3, POLE, RPA2, POLE2, E2F1, ORC4, ORC5, WEE1, TFDP1, MDM2, CCNB1, CCND2, CCND3, E2F3, E2F2, CCNE1, PRIM1, PRIM2, CCNA1, CCNE2, TP53, ORC3, CDK1, CREB3L3, ORC6, CDC45, TFDP2, CCNG2, CCNH, CREB…
WP_GANGLIO_SPHINGOLIPID_METABOLISM	cluster39	12	Up	0.011073998	13	ST3GAL2, ST3GAL1, ST8SIA5, ST8SIA1, B4GALNT1, SLC33A1, A3GALT2, FUT1, ST8SIA3, ST3GAL5, ST6GALNAC6, B3GALT1, B3GALT4
WP_HEPATITIS_C_AND_HEPATOCELLULAR_CARCINOMA	cluster9	47	Up	0.016203915	50	TGFBR1, PTPN11, PODXL, MIR744, TGFB1, CCND1, JAK1, BRCA1, MYC, FASLG, BCL2L1, CASP3, NOS2, RRM2, HIF1A, MAPK3, VAV2, IL6R, IL6, CD44, CDKN1A, CASP7, LEF1, CASP9, AKT1, PTGS2, JUN, NFKB1, VEGFA, UCHL1, SOS1, STAT3, COL4A2, BIRC3, HNF1A, BIRC5, GRB2, MAPK14, CXCR1, FRZB, CXCL8, E2F2, MAPK8, RAC1, MYOF, SMAD3, TP53, SMAD4, CTTN, MMP1
WP_HOSTPATHOGEN_INTERACTION_OF_HUMAN_CORONA_VIRUSES_INTERFERON_INDUCTION	cluster2	32	Up	0.01216672	33	IKBKE, TRAF3, TRAF6, NFKB1, IFIH1, NFKBIA, STAT2, STAT1, IRF3, FOS, DDX58, TICAM1, JAK1, TLR7, MAPK14, IFNAR2, IFNAR1, EIF2AK2, MAPK8, OAS3, MAVS, IRF9, TYK2, MAP3K7, IKBKB, TBK1, OAS1, OAS2, CHUK, RIPK1, IKBKG, MYD88, JUN
WP_HOSTPATHOGEN_INTERACTION_OF_HUMAN_CORONA_VIRUSES_MAPK_SIGNALING	cluster2	36	Up	0.00575816	36	MAP3K9, RPS6KA3, MAP3K10, RPS6KA2, MAP3K11, FOS, RPS6KA1, BCL2, MAPK14, MAPK8, IFITM3, EIF4E, MAPK1, MAPK12, MAPK3, RAF1, IFITM2, JUNB, MAP2K6, MAP2K7, BST2, ATF2, MAP3K1, MAPK11, MAPK9, MAP2K4, MAP3K4, MAPK10, MAPK13, MAP2K1, DDIT3, MAP2K2, MAP2K3, JUN, IFI27, IFITM1
WP_HUMAN_THYROID_STIMULATING_HORMONE_TSH_SIGNALING_PATHWAY	cluster9	64	Up	0.016278711	68	RPS6KB1, PDE4D, TTF2, KCNIP3, FOS, CREB1, RPS6KA1, IGF1R, RPS6, CDK4, JAK1, BRAF, CDK2, JAK2, MYC, PLD1, RBL2, TSHR, TSHB, MAPK1, MAPK3, MIR197, RAP1A, CDKN1B, RAP1B, RAP1GAP, MTOR, AKT1, APEX1, RALGDS, E2F1, SRC, PAX8, JUN, MIR937, STAT1, STAT3, GNAI2, HRAS, GNAI1, CGA, GNA12, GNG2, CCND3, MAPK14, CCNE1, GNA13, EGR1, PIK3R1, PIK3R2, RAF1, GNB1, PIK3CA, PLCB1, TTF1, PDPK1, SCRIB, MAP2K6, GNAS, GN…
WP_IL1_SIGNALING_PATHWAY	cluster2	54	Up	0.012957195	57	MIR6502, PTPN11, MAPKAPK2, MAP3K14, HSPB2, TOLLIP, IL1RAP, IL1R1, IL1B, PLCG1, CCL2, TAB1, MIR718, MAPK1, UBE2N, MAPK3, MAP3K7, UBE2V1, PRKCZ, MAP3K2, ECSIT, CHUK, IRAK4, ATF2, AKT1, MAP3K1, MAP3K3, MYD88, JUN, TRAF6, NFKB1, NFKBIA, NFKBIB, PELI2, PELI1, MAPK14, MAPK8, IRAK1, IRAK2, PIK3R1, PIK3R2, RELA, IL1A, IKBKB, TAB3, TAB2, MAP2K6, MAP2K7, IKBKG, MAPK9, MAP2K4, SQSTM1, REL, MAP2K1, IRAK3, MA…
WP_INTEGRATED_BREAST_CANCER_PATHWAY	cluster25	150	Up	0.017385297	154	FADD, TGFBR1, SMARCA4, TGFBR2, EP300, USP21, AHR, ATM, NOXA1, CCND1, BCL2, CDC25A, MYC, CDC25B, GDI1, PPP4R3B, CSNK1D, CDC42, RALGAPA1, CDH1, BID, RALA, FOXO1, TPR, MIR6125, ZMYND8, ERAL1, BLM, CYP19A1, APOBEC3G, AR, ARAF, RRAS, E2F1, MSH6, RHO, PIGR, ABL1, WEE1, STAT1, PIAS1, MDM2, EDAR, LGALS13, CHEK1, BMPR1A, BMPR2, RHEB, CHEK2, RAD50, SMAD1, MRE11, PIK3R2, SMAD2, SMAD4, NCOA3, PAK1, HMGCR, PT…
WP_INTERLEUKIN1_INDUCED_ACTIVATION_OF_NFKAPPAB	cluster2	10	Up	0.004722556	11	NFKB1, TRAF6, MIR718, AJUBA, UBE2N, TIFA, UBE2V1, IL1A, IRAK1, SQSTM1, PRKCZ
WP_INTERLEUKIN11_SIGNALING_PATHWAY	cluster9	44	Up	0.008519686	44	PTPN11, RPS6KB1, STAT1, PIAS1, STAT3, CREB1, HRAS, SOCS3, ICAM1, TGFB1, RPS6KA1, IBSP, RPS6, JAK1, JAK2, BIRC5, BCL2, GRB2, BGLAP, TYK2, PIK3R1, PIK3R2, MAPK1, MAPK3, RELA, RAF1, ITGA2, IKBKB, FES, IL6ST, PDPK1, IL11RA, RUNX2, FYN, IL11, ATF1, CHUK, YES1, AKT1, PTPA, SRC, MAP2K1, MAP2K2, PIAS3
WP_LTF_DANGER_SIGNAL_RESPONSE_PATHWAY	cluster2	16	Up	0.018617529	20	TLR4, CD14, MIR718, TRAF6, NFKB1, MAPK1, TNF, LTF, IL1A, TLR2, IFNA1, TREM1, AGER, IL6, IFNB1, CXCL8, IRAK4, IL1B, IRAK1, MYD88
WP_MIRNA_BIOGENESIS	cluster15	6	Up	0.011988308	8	DICER1, MIR1306, XPO5, MIR3618, DROSHA, DGCR8, TARBP2, RAN
WP_NOVEL_INTRACELLULAR_COMPONENTS_OF_RIGILIKE_RECEPTOR_RLR_PATHWAY	cluster2	54	Up	0.00501297	61	FADD, TNF, DDX3Y, PIN1, IFNE, ATG12, DHX58, IFNA1, DDX3X, TANK, MAVS, ATG5, TBKBP1, MAP3K7, TKFC, MIR3614, TBK1, CHUK, CASP8, CYLD, CASP10, RIPK1, MAP3K1, TRAF3, IKBKE, TRAF2, NFKB1, TRAF6, IFIH1, NFKBIA, NFKBIB, IRF3, SNW1, DDX58, NLRX1, IFNK, SIKE1, IFNG, MAPK14, IFNB1, CXCL8, MAPK8, ISG15, MAPK12, AZI2, RELA, CXCL12, STING1, IKBKB, OTUD5, RNF125, MAPK11, IKBKG, IRF7, MAPK9, MAPK10, MAPK13, DDX…
WP_ONCOSTATIN_M_SIGNALING_PATHWAY	cluster9	64	Up	0.013017011	66	PRKCD, PRKCE, PRKCH, PTPN11, FOS, CREB1, OSMR, SOCS3, RPS6, JAK1, JAK2, CDK2, JAK3, PRKCA, CCL2, PRKCB, CASP3, TYK2, MIR6886, HIF1A, MAPK1, MAPK3, IL6ST, CCN1, JUNB, JUND, PXN, CDKN1B, CASP7, MTOR, AKT1, SRC, KRAS, NFKB1, VEGFA, NFKBIA, STAT1, SOS1, STAT3, HRAS, RICTOR, GRB2, MAPK14, MAPK8, EGR1, LIFR, PIK3R1, SERPINE1, TIMP3, RELA, SHC1, TP53, RAF1, MMP13, PTK2B, CEBPB, LDLR, STAT5B, MMP1, MAPK9…
WP_OSTEOPONTIN_SIGNALING	cluster2	13	Up	0.00613437	13	NFKB1, ITGB3, MAPK1, SPP1, MAPK3, RELA, IKBKB, MAP3K14, CHUK, ITGAV, PLAU, MAP2K1, MMP9
WP_PANCREATIC_ADENOCARCINOMA_PATHWAY	cluster9	88	Up	0.009286016	89	PRKCD, PAK3, TGFB3, RPS6KB2, TGFBR1, RPS6KB1, TGFBR2, RALBP1, CDK6, PAK5, TGFB1, TGFB2, PAK2, CDK4, JAK1, CCND1, BRAF, BCL2L1, BRCA2, CDC42, RALA, PLD1, PAK4, RALB, MAPK1, MAPK3, PEBP1, CDKN2A, CHUK, CDKN1A, CASP9, ARAF, MTOR, AKT1, AKT2, RALGDS, E2F1, KRAS, GADD45B, NFKB1, RAC2, RAC3, VEGFA, STAT1, STAT3, BAD, GADD45G, EGF, BAK1, E2F3, E2F2, MAPK8, PIK3R3, RAC1, POLK, EGFR, PIK3R1, PIK3R2, SMAD2…
WP_PATHWAYS_OF_NUCLEIC_ACID_METABOLISM_AND_INNATE_IMMUNE_SENSING	cluster17	14	Up	0.01350838	16	IFIH1, SAMHD1, STING1, IRF3, DDX58, RNASEL, RNASEH2A, OAS1, RNASEH2B, ADAR, IFNB1, CGAS, RNASET2, TREX1, MAVS, RNASEH2C
WP_PDGF_PATHWAY	cluster9	40	Up	0.020554628	40	ARFIP2, NFKB1, PTPN11, NFKBIA, STAT1, PLA2G4A, SOS1, STAT3, FOS, HRAS, JAK1, GRB2, ELK1, PDGFRB, MAPK8, PLCG1, SRF, CDC42, RAC1, PIK3R1, PDGFA, MAPK1, MAPK3, PDGFB, SHC1, VAV2, RAF1, PAK1, TIAM1, RHOA, CHUK, MAP3K1, MAP2K4, WASL, RASA1, MT-CO2, MAP2K1, SRC, JUN, VAV1
WP_PHOTODYNAMIC_THERAPYINDUCED_NFKB_SURVIVAL_SIGNALING	cluster2	29	Up	0.007096792	35	NFKB1, TRAF6, NFKB2, VEGFA, TNF, ICAM1, CSF2, BIRC3, CCND1, IL2, CXCL2, BIRC5, BCL2A1, BCL2L2, CXCL8, IL1B, CD40LG, TNFRSF1A, RELA, SELE, RELB, EGLN2, VCAM1, IL1A, IKBKB, IL6, CHUK, MMP1, PTGS2, MMP2, BIRC2, MMP3, REL, CFLAR, MMP9
WP_PHYTOCHEMICAL_ACTIVITY_ON_NRF2_TRANSCRIPTIONAL_ACTIVATION	cluster99	15	Up	0.01447073	15	NFE2L2, CEBPB, PIK3CA, HMOX1, MAF, SLC7A11, EPHB2, GCLM, MAPK8, AIMP2, PRKCA, GSTA2, GCLC, NQO1, KEAP1
WP_PYRIMIDINE_METABOLISM	cluster18	81	Up	0.011333483	86	POLA2, POLA1, TK2, TK1, CAD, POLR1D, DUT, POLE4, NME1-NME2, ENTPD1, ENTPD3, MIR3658, RRM2, POLR3K, CMPK1, RRM1, TYMS, UPP1, POLR2A, POLR2B, POLR2C, POLR2D, UMPS, TWISTNB, UCK2, CTPS1, POLR3C, UCK1, RRM2B, UCKL1, POLR3H, POLD1, UPB1, POLD2, POLE, POLE2, POLR3G, POLR3F, POLR2K, POLR2L, ENPP1, ENPP3, NME7, POLR2J2, POLR1A, MIR1914, DCTPP1, DCTD, DCK, NT5M, POLD3, CTPS2, POLR2E, POLR3GL, POLR3B, CDA,…
WP_RANKLRANK_RECEPTOR_ACTIVATOR_OF_NFKB_LIGAND_SIGNALING_PATHWAY	cluster2	53	Up	0.003005711	55	NFATC1, FOS, FHL2, PAPSS2, CALCR, PLCG1, CDC42, TAB1, ACP5, MAPK1, MAPK3, LYN, MAP3K7, TNFRSF11B, VCAM1, CHUK, MTOR, AKT1, AKT2, PTK2, SRC, JUN, TRAF3, TRAF2, NFKB1, TRAF6, TNFRSF11A, TRAF5, NFKB2, SYK, NFKBIA, STAT1, ICAM1, TRAF1, CTSK, MAPK14, MAPK8, SPI1, RAC1, PIK3R1, PIK3R2, MITF, TNFSF11, RELA, RELB, IKBKB, TAB2, MAP2K6, MAP2K7, IKBKG, CBL, MAPK9, GAB2, SQSTM1, MAP2K1
WP_SMALL_CELL_LUNG_CANCER	cluster9	94	Up	0.010444111	98	MIR4758, FHIT, LAMB2, CCND1, LAMB3, BCL2, LAMC1, MYC, BCL2L1, LAMA1, LAMC2, BID, NOS2, LAMA4, LAMA5, TRAF4, LAMB1, E2F1, GADD45B, TRAF3, TRAF2, TRAF6, TRAF5, RXRA, RXRG, RXRB, TRAF1, GADD45G, E2F3, CCNE1, E2F2, ITGA6, POLK, PIK3R1, PIK3R2, CCNE2, RELA, ITGA2, IKBKB, PIK3CA, PIK3CB, PIK3CD, PTEN, DDB2, FN1, AKT3, GADD45A, MIR4260, BIRC8, CDK6, LAMB4, CDK4, CDK2, ITGA2B, APAF1, ITGA3, CASP3, CDKN2B…
WP_TCELL_ANTIGEN_RECEPTOR_TCR_PATHWAY_DURING_STAPHYLOCOCCUS_AUREUS_INFECTION	cluster33	53	Up	0.0100798	62	NCK1, CHP1, TNF, NFATC2, FOS, MAP3K14, CDK4, IL2, PLCG1, PTPN6, DLG1, MALT1, LAT, CD3D, CD40LG, MAPK3, MAP3K7, IL5, CHUK, CARD11, IL4, CD4, PRKCQ, RRAS, AKT1, CALM1, PTPRC, CD8A, CALM2, JUN, PDK1, NFKB1, NFKBIA, SOS1, GRAP2, CSF2, LCP2, IFNG, GRB2, ZAP70, AHSA1, LCK, PDCD1, RAF1, PAK1, IKBKB, CTLA4, PIK3CA, MAP3K8, GSK3B, MAP2K7, FYN, CD28, ICOS, IL10, CBL, IKBKG, MAPK9, MAP2K1, MAP2K2, ITK, BCL10
WP_THE_HUMAN_IMMUNE_RESPONSE_TO_TUBERCULOSIS	cluster10	23	Up	0.012927271	23	SOCS1, TAP1, TYK2, PTPN2, STAT2, STAT1, PSMB8, PIAS1, MED14, IFI35, IFNGR2, JAK1, OAS1, IFNGR1, IFIT3, JAK2, IFIT1, IFNAR2, IFNAR1, MX1, IRF9, IRF1, IFITM1
WP_THYMIC_STROMAL_LYMPHOPOIETIN_TSLP_SIGNALING_PATHWAY	cluster9	45	Up	0.032504613	47	NFKB1, PTPN11, NFKB2, NFKBIA, STAT1, STAT4, TEC, STAT3, CCL11, PI4K2A, RPS6, JAK1, IL2RA, JAK2, BTK, MYC, MAPK14, CXCL8, IL7R, MAPK8, LCK, EIF4EBP1, TSLP, MAPK1, MAPK3, RELA, LYN, RELB, CISH, FES, HCK, PIK3CA, CRLF2, TNFSF4, IL6, FYN, MTOR, STAT5B, YES1, AKT1, STAT5A, MAPK9, GAB2, STAT6, MAP2K1, SRC, MAP2K2
WP_TLR4_SIGNALING_AND_TOLERANCE	cluster2	27	Up	0.013811408	30	IKBKE, MIR6502, TRAF3, TRAF6, NFKB1, TIRAP, NFKBIA, TNF, IRF3, TICAM1, IFNB1, CXCL8, IRAK1, TAB1, INPP5D, TLR4, MIR718, MAP3K7, IKBKB, TAB2, TBK1, IL6, CHUK, TRAM1, IRAK4, RIPK1, IKBKG, IRF7, IRAK3, MYD88
WP_TOLLLIKE_RECEPTOR_SIGNALING_PATHWAY	cluster2	83	Up	0.018268848	104	FADD, CCL4, CCL5, TOLLIP, CCL3, MAP3K7, LBP, IRAK4, MYD88, TRAF3, IKBKE, CD14, CXCL11, TRAF6, TIRAP, TLR5, STAT1, IRF3, TICAM1, IRAK1, PIK3CG, PIK3R1, PIK3R2, MAPK12, RELA, IKBKB, PIK3CA, PIK3CB, PIK3CD, MAP2K6, MAP2K7, CD80, TLR8, CD86, AKT3, IRF5, MAPK11, IRF7, MAP2K4, MAPK9, MAPK10, MAPK13, MAP2K1, MAP2K2, MAP2K3, TNF, IFNA5, FOS, IFNA4, IFNA2, LY96, IFNA1, TLR7, IL1B, CD40, TLR6, TAB1, TLR4, …
WP_TYPE_I_INTERFERON_INDUCTION_AND_SIGNALING_DURING_SARSCOV2_INFECTION	cluster2	29	Up	0.012972111	29	IKBKE, TRAF3, TRAF6, NFKB1, NFKBIA, STAT2, STAT1, IRF3, TREML4, FOS, JAK1, TLR7, MAPK14, IFNAR2, IFNAR1, EIF2AK2, MAPK8, OAS3, IRF9, TYK2, MAP3K7, IKBKB, TBK1, OAS1, OAS2, CHUK, IKBKG, MYD88, JUN
WP_TYPE_II_INTERFERON_SIGNALING_IFNG	cluster10	33	Up	0.006244695	37	SOCS1, PRKCD, TAP1, PTPN11, STAT2, STAT1, IRF2, IRF4, IFNA2, IFNGR2, SOCS3, ICAM1, H4C14, CYBB, JAK1, IFNGR1, JAK2, IFNG, IFNB1, IFIT2, IL1B, PSMB9, EIF2AK2, SPI1, ISG15, NOS2, IRF9, IRF1, CIITA, CXCL9, IRF8, IFI6, OAS1, HLA-B, GBP1, REG1A, CXCL10
XU_AKT1_TARGETS_6HR	cluster10	26	Up	0.010757119	27	IFIT1, IRF7, SGK2, PLSCR1, HNRNPH1, SOAT1, ERF, HERC5, UBBP1, INHBC, TCTN2, CDC5L, TAT, ABI1, ERBIN, OAS3, MX1, U2AF2, IFIT3, PRKAR1A, IFITM2, MAP2K5, BRCA1, IFI6, ISG15, LYST, IFIH1
XU_HGF_TARGETS_INDUCED_BY_AKT1_6HR	cluster10	19	Up	0.005087211	19	TRMT2B, TSC22D2, THBS1, IFI6, IRF7, EREG, PLA2G6, ISG15, LSM5, PLAUR, MX1, ERBIN, IFIT1, PLSCR1, CCN1, ZEB1, SLC9A1, MARCHF6, OAS3
ZHANG_INTERFERON_RESPONSE	cluster10	23	Up	0.003773347	24	IRF1, IFI27, IFRD1, STAT1, MX2, OAS1, OASL, ISG15, MX1, IFIT2, SP110, IFITM3, OAS2, IFNB1, IRF9, IFI44, IFITM1, ISG20, IFI16, OAS3, IFI30, IFITM3P7, IRF3, RTP4
ZHU_CMV_24_HR_UP	cluster56	82	Up	0.005899082	82	NAMPT, PSMD2, LATS2, ATP6V1C1, PSMA6, NPM1, MARK2, FGFR1, BCL7B, IMPA1, UBE2S, IL11, ENO1, NUP93, EIF5, EGR1, TUBA4A, MLLT11, SLC39A14, PSMD6, GBP1, IFITM1, PSMA3, MANF, GORASP2, ISG15, PSMC1, SSR1, HSPA1A, CD55, SRSF7, GGCX, CSE1L, MX1, GRPEL1, RAB2B, HLA-E, TRIM22, ALAS1, OAS1, SCARB2, NAA30, EIF4E, TUBB2A, TAP1, PSMB2, IL7R, ENO2, IFI27, SAR1A, TRIM21, GCH1, KDM5C, PFKP, PIM1, IRF1, PSMA2, IFI…
ZHU_CMV_8_HR_UP	cluster56	39	Up	0.008236253	41	OAS2, MX1, NR4A3, IRF2, MSX1, NR4A1, ATF5, PTGS2, BCL7B, CXCL10, GTF2B, EGR1, BRCA2, CCL5, IFITM1, SP100, PLA2G4A, HLA-E, PML, LGMN, SLC39A14, IFI6, OAS1, GCH1, IFNB1, GBP1, IL11, WARS1, TRIM21, NAMPT, MX2, ISG15, RIPK1, IL6, CD55, PSMB8, TNFAIP3, IDO1, ALAS1, DNAJA1, H2AC18
ZHU_CMV_ALL_UP	cluster56	105	Up	0.007099565	107	IFITM1, GRPEL1, MX1, SCARB2, GGCX, TFPI2, ISG15, PSMD6, ENO2, SYNGR2, MX2, EIF1AX, GBP1, ATP6V1C1, IRF1, LIG4, H2AC18, SRSF7, NUP93, BRCA2, CXCL10, EGR1, EIF4E, NR4A1, REC8, RB1, CCL5, PSMB2, GORASP2, SNRPA1, IDO1, HSPE1, RAB2B, IRF2, HSPA1A, SAR1A, TUBA4A, OAS1, DNAJA1, PLA2G4A, NFKB1, NR4A3, PSMA6, TNFAIP3, STIP1, SLC39A14, EIF4A1, NAA30, IFI6, PIM1, PSMC1, ALAS1, CD55, SSR1, GCH1, POLR2K, SP10…
