# Supplementary material for: Brain FGF2 and NCAM1 contribute to FGFR1-dependent progression of estrogen receptor-positive breast cancer brain metastases
Source: Nat Commun. 2026 May 28;17:6945. doi: 10.1038/s41467-026-73726-5 (PMC13388965; doi:10.1038/s41467-026-73726-5)
Supplement: Supplementary file 10 — Source Data [file 41467_2026_73726_MOESM10_ESM.xlsx]

## Sheet: Fig. 1
	1a				1b				1c				1d							1f
	Subtype	Number of Individuals with BCBM			Age	Number of Individuals			Menopause Status	Number of Individuals			PDX	% with Brain Mets	% with Bone Mets	% with Liver Mets	% with Lung Mets			Week	Aged Sham Log-Transformed Extracranial IVIS Signal													Young OVX + E2 Log-Transformed Extracranial IVIS Signal													Young OVX Log-Transformed Extracranial IVIS Signal
	ER+HER2-	27			>50 years old	27			Postmenopausal	31			UCD46	0	0	100	30			0	6.61918	6.51955	6.45805	6.60426	6.76571	6.7724	6.87797	6.5546	6.82923	6.43035	6.8737	6.6574	6.80849	6.70099	6.53128	6.36069	6.66827	7.19276	6.71979	7.03668	6.73401	6.89489	6.74292	6.72489	6.76058	6.73132	6.56271	6.55224	6.61374
	ER+HER2+	14			<50 years old	13			Premenopausal	7			UCD4	20	40	80	0			2	6.026	5.93744	5.73361	5.89616	6.19512	5.86587	5.88484	5.98426	5.94211	6.10923	5.85881	6.31129	5.87065	5.91263	5.81034	6.1315	5.92033	5.9642	6.13268	5.92262	5.84592	5.9345	5.95451	5.94694	6.05235	5.94015	5.85493	5.90016	5.94189
	ER-HER2+	21			Unknown	1			Unknown	3			UCD12	40	100	0	30			4	6.10361	6.04995	5.78389	5.88915	6.44398	5.94436	6.00571	6.02567	6.07115	6.18626	5.93648	6.95891	5.88469	5.94101	5.87404	6.57835	5.87271	6.15655	7.03858	6.07441	5.93757	6.00685	5.85947	5.89705	6.40685	6.06878	5.88403	5.91068	5.86947
	TNBC	23											UCD65	80	70	0	0			6	6.30432	6.65433	5.9375	6.0798	7.09781	5.99406	6.00527	6.01778	6.45278	6.35222	5.98952	7.49207	5.9006	6.02747	5.9976	7.3838	6.0081	6.56278	8.10037	6.12415	6.15761	6.01745	5.9468	5.97855	7.1834	6.0642	6.09642	6.03499	6.03411
																				8	7.201	7.35973	5.8973	5.97037	7.72294	6.05697	6.14583	5.91798	7.12624	6.77297	5.98041	8.19866	5.9	6.10639	6.17327	8.43775	6.3211	7.31713	9.00432	6.6093	6.4087	6.38621	6.06539	6.10182	8.1271	6.13434	5.94566	5.96574	5.99585
													n = 10 animals per PDX							10	7.201	8.2878	6.11476	5.95303	8.29447	6.14557	6.21825	6.1478	7.27321	6.81867	5.94348	8.62531	5.91438	5.98417	6.02902	8.43775	6.3211	8.17898	9.81823	6.8311	7.23966	6.76336	6.21664	6.21002	8.82413	6.9613	5.94566	5.96574	5.99585
																				12	7.201	8.63144	7.98224	5.98432	8.29447	6.14557	6.21825	6.1478	7.81162	6.74245	5.94016	8.85612	6.09266	5.95371	5.90818	8.43775	5.87584	8.25285	10.1271	7.4255	7.84079	7.2312	6.56269	6.46991	9.34439	6.69265	5.94566	5.96574	5.99585
																				1g
																				Week	Aged Sham Log-Transformed Head IVIS Signal													Young OVX + E2 Log-Transformed Head IVIS Signal													Young OVX Log-Transformed Head IVIS Signal
																				0	6.12195	5.90206	5.1784	5.22696	6.40695	5.2718	5.29574	5.42667	5.74367	5.43516	5.4417	6.19044	5.29636	5.32777	5.26855	5.85763	5.36586	5.65331	6.32232	5.63809	5.53643	5.4707	5.52827	5.44803	5.75351	5.55546	5.44638	5.35509	5.53782
																				2	5.61268	5.38464	5.03459	5.19965	5.83734	5.13389	5.10182	5.14799	5.26219	5.28402	5.2249	5.49762	5.22809	5.33433	5.16773	5.4099	5.32035	5.31561	5.59857	5.23957	5.14603	5.46538	5.35955	5.49817	5.74858	5.3476	5.28504	5.2931	5.35572
																				4	5.35671	5.2707	5.22588	5.20322	5.57101	5.25489	5.2392	5.35927	5.36605	5.28348	5.22365	5.53504	5.24252	5.42078	5.20401	5.26832	5.28364	5.47129	6.39811	5.59813	5.43249	5.42651	5.29101	5.31712	5.87111	5.61962	5.36389	5.39915	5.22505
																				6	5.56134	5.49052	5.24733	5.41581	5.79734	5.23852	5.24497	5.31748	5.87175	5.25098	5.27635	5.97667	5.28416	5.44731	5.3927	5.61553	5.27596	5.39778	7.21698	5.53744	5.42781	5.50705	5.39759	5.42943	6.08045	5.51108	5.47217	5.44545	5.37931
																				8	6.23211	6.10843	5.20082	5.18932	6.11167	5.27397	5.29418	5.17981	6.2633	5.52022	5.41697	6.51574	5.23345	5.33905	5.35507	6.03695	5.49872	5.59184	8.07562	5.75343	5.57206	5.79768	5.4101	5.49568	6.68717	5.65619	5.33043	5.24539	5.35545
																				10	6.49471	6.84098	5.38193	5.37218	6.75641	5.44279	5.34672	5.46389	6.73775	5.6013	5.27258	7.0436	5.27446	5.5084	5.51095	6.40243	5.49872	5.9434	8.72599	5.97543	5.87547	6.72851	5.58399	5.6193	7.31146	5.64895	5.33043	5.24539	5.35545
																				12	6.49471	7.11304	5.86106	5.24269	6.75641	5.44279	5.34672	5.46389	7.1664	5.46835	5.3373	7.33925	5.25998	5.24677	5.28796	6.40243	5.3123	6.13944	9.3505	6.26783	6.12395	6.87676	5.6039	5.69758	7.92583	5.86641	5.33043	5.24539	5.35545
[truncated: 45 more columns]

## Sheet: Fig. 2
	2a					2e
	Menopause Status	%pFGFR1+ Membrane Cells	% FGFR1+ Membrane Cells			Day	shNC +E2 Confluence Rel. D0										shNC +veh Confluence Rel. D0										shFGFR1 #1 +E2 Confluence Rel. D0										shFGFR1 #1 +veh Confluence Rel. D0										shFGFR1 #2 +E2 Confluence Rel. D0
	Pre	87.9	67.3			0	1	1	1	1	1	1	1	1	1	1	1	1	1	1	1	1	1	1	1	1	1	1	1	1	1	1	1	1	1	1	1	1	1	1	1	1	1	1	1	1	1	1	1
	Post	76.9	49.6			0.5	1.03	1.01	1.03	1.02	1.01	1.02	1.02	1.02	1.01	1.02	1.01	1.01	1.02	1.01	1.02	1.01	1.01	1.01	1.02	1.02	1.02	1.02	1.03	1.03	1.02	1.02	1.03	1.03	1.02	1.02	1.02	1.01	1.01	1	1.02	1.02	1.01	1.02	1.02	1.02	1.04	1.03	1.03
	Post	89.6	65			1	1.05	1.05	1.04	1.04	1.03	1.04	1.04	1.03	1.03	1.05	1.02	1.02	1.03	1.02	1.02	1.03	1.01	1.03	1.03	1.04	1.05	1.05	1.05	1.04	1.04	1.04	1.05	1.06	1.04	1.05	1.03	1.03	1.02	1.02	1.03	1.03	1.03	1.03	1.02	1.04	1.07	1.05	1.05
	Post	89.4	57			1.5	1.08	1.07	1.07	1.07	1.07	1.08	1.09	1.06	1.05	1.07	1.04	1.03	1.05	1.02	1.04	1.04	1.03	1.06	1.05	1.08	1.1	1.1	1.07	1.07	1.06	1.07	1.07	1.1	1.06	1.05	1.06	1.05	1.03	1.03	1.06	1.05	1.02	1.04	1.04	1.08	1.12	1.08	1.07
	Pre	83.4	79.1			2	1.12	1.11	1.11	1.1	1.09	1.09	1.11	1.07	1.07	1.09	1.07	1.05	1.07	1.05	1.05	1.06	1.04	1.07	1.06	1.11	1.14	1.12	1.11	1.09	1.09	1.1	1.09	1.14	1.1	1.08	1.07	1.06	1.04	1.06	1.07	1.05	1.04	1.06	1.04	1.1	1.16	1.12	1.1
	Post	67.3	81			2.5	1.15	1.13	1.13	1.13	1.11	1.13	1.14	1.1	1.09	1.13	1.09	1.05	1.08	1.06	1.06	1.06	1.06	1.1	1.09	1.14	1.16	1.16	1.17	1.14	1.12	1.13	1.13	1.18	1.13	1.11	1.08	1.08	1.04	1.06	1.09	1.06	1.06	1.08	1.08	1.12	1.2	1.16	1.13
	Post	70.4	68.9			3	1.18	1.16	1.15	1.15	1.13	1.16	1.17	1.13	1.13	1.15	1.1	1.06	1.09	1.08	1.07	1.07	1.07	1.11	1.11	1.15	1.21	1.19	1.19	1.15	1.14	1.15	1.15	1.21	1.16	1.15	1.1	1.1	1.05	1.08	1.1	1.08	1.07	1.1	1.08	1.14	1.23	1.18	1.17
	Post	79.3	63.3			3.5	1.23	1.2	1.19	1.18	1.16	1.19	1.21	1.16	1.15	1.19	1.12	1.07	1.11	1.08	1.09	1.1	1.08	1.14	1.13	1.2	1.22	1.22	1.24	1.18	1.18	1.18	1.17	1.25	1.19	1.19	1.11	1.11	1.07	1.09	1.11	1.1	1.09	1.11	1.09	1.17	1.28	1.23	1.21
	Pre	86.8	67.1			4	1.26	1.23	1.21	1.21	1.17	1.22	1.23	1.18	1.16	1.21	1.14	1.08	1.12	1.09	1.09	1.12	1.08	1.17	1.14	1.23	1.27	1.24	1.26	1.21	1.19	1.2	1.2	1.28	1.22	1.18	1.12	1.12	1.07	1.09	1.12	1.1	1.08	1.12	1.09	1.18	1.3	1.25	1.23
	Post	92.3	53.3			4.5	1.29	1.25	1.23	1.22	1.18	1.23	1.25	1.2	1.2	1.25	1.15	1.09	1.13	1.07	1.1	1.11	1.09	1.18	1.16	1.25	1.29	1.27	1.26	1.23	1.22	1.21	1.21	1.32	1.25	1.2	1.13	1.13	1.09	1.12	1.14	1.11	1.1	1.14	1.11	1.19	1.33	1.27	1.25
	Post	94.9	73.5			5	1.33	1.27	1.25	1.25	1.19	1.26	1.27	1.21	1.23	1.27	1.17	1.1	1.16	1.12	1.09	1.12	1.11	1.19	1.18	1.29	1.33	1.3	1.32	1.25	1.24	1.24	1.25	1.35	1.28	1.26	1.14	1.14	1.09	1.12	1.14	1.12	1.1	1.15	1.15	1.2	1.35	1.31	1.28
	Pre	88.6	51.4			5.5	1.36	1.29	1.26	1.28	1.21	1.29	1.28	1.23	1.24	1.29	1.18	1.1	1.17	1.12	1.08	1.12	1.11	1.22	1.2	1.3	1.35	1.32	1.32	1.27	1.23	1.26	1.25	1.37	1.3	1.28	1.14	1.15	1.1	1.12	1.15	1.12	1.11	1.15	1.15	1.22	1.37	1.31	1.29
	Post	97	76.6			6	1.41	1.33	1.31	1.32	1.24	1.32	1.32	1.27	1.28	1.33	1.21	1.14	1.18	1.15	1.11	1.13	1.12	1.25	1.23	1.34	1.39	1.36	1.33	1.29	1.25	1.29	1.3	1.38	1.33	1.32	1.16	1.17	1.11	1.13	1.17	1.13	1.13	1.18	1.19	1.24	1.41	1.34	1.33
	Post	96	68.9			6.5	1.47	1.39	1.37	1.38	1.31	1.39	1.37	1.31	1.31	1.36	1.24	1.17	1.23	1.16	1.11	1.18	1.16	1.29	1.27	1.42	1.43	1.41	1.34	1.33	1.32	1.33	1.34	1.44	1.37	1.36	1.18	1.18	1.12	1.16	1.2	1.16	1.15	1.2	1.21	1.26	1.44	1.4	1.38
	Post	80.6	56.8
	Post	76.2	50.1
	Post	96.8	69.3
	Post	98.7	86.9
	Post	97.2	52.2			2f
	Post	83.2	80			Day	shNC +E2 Confluence Rel. D0										shNC +veh Confluence Rel. D0										shFGFR1 #1 +E2 Confluence Rel. D0										shFGFR1 #1 +veh Confluence Rel. D0										shFGFR1 #2 +E2 Confluence Rel. D0
	Post	36.7	72.2			0	1	1	1	1	1	1	1	1	1	1	1	1	1	1	1	1	1	1	1	1	1	1	1	1	1	1	1	1	1	1	1	1	1	1	1	1	1	1	1	1	1	1	1
	Post	34	60.9			0.5	1.03998	1.02423	1.05325	1.03479	1.02725	1.03459	1.02369	1.04443	1.04296	1.0233	1.03803	1.03456	1.03734	1.02651	1.02704	1.01128	1.01921	1.02336	1.02091	1.02226	1.02561	1.02979	1.02996	1.04564	1.0338	1.04151	1.02369	1.04538	1.03645	1.0394	1.02612	1.02942	1.00268	1.02156	1.02005	1.02156	1.0175	1.01428	1.02009	1.03994	1.0327	1.03547	1.03577
	Post	85.9	70.7			1	1.09041	1.09484	1.10755	1.0993	1.09457	1.08786	1.07411	1.12517	1.11364	1.08942	1.08862	1.08261	1.0736	1.06649	1.06745	1.06768	1.07401	1.07801	1.07763	1.06932	1.10816	1.10756	1.09428	1.12154	1.10766	1.11087	1.10757	1.11834	1.11001	1.12232	1.09853	1.09129	1.06786	1.08989	1.06557	1.09939	1.09625	1.0922	1.08201	1.10129	1.12517	1.13376	1.13031
	Post	93.8	73.8			1.5	1.10976	1.11878	1.13596	1.11688	1.11826	1.12047	1.10092	1.15549	1.15983	1.11454	1.10045	1.09687	1.0841	1.09096	1.07673	1.07664	1.09236	1.09642	1.10635	1.08123	1.13669	1.15359	1.11844	1.17514	1.1416	1.16676	1.14501	1.14208	1.1504	1.16063	1.10034	1.11833	1.0784	1.12095	1.09867	1.1419	1.12255	1.13551	1.09866	1.115	1.16489	1.19029	1.17416
	Post	85.4	78.2			2	1.15528	1.16631	1.16977	1.19932	1.18997	1.17581	1.16109	1.22213	1.23878	1.17939	1.12092	1.15521	1.14138	1.15515	1.10642	1.12893	1.10485	1.13338	1.15585	1.13383	1.19705	1.21765	1.19651	1.24575	1.22396	1.2292	1.21246	1.22861	1.22324	1.21532	1.15407	1.15959	1.12529	1.18062	1.16268	1.18879	1.16655	1.20244	1.1654	1.16499	1.23912	1.29985	1.25427
	Post	85.7	90.1			2.5	1.20781	1.20305	1.20798	1.24171	1.22282	1.20924	1.20721	1.24225	1.27654	1.20856	1.1263	1.13225	1.14184	1.15284	1.09351	1.11654	1.09589	1.13976	1.16411	1.14469	1.2425	1.27881	1.24971	1.2903	1.26431	1.27603	1.27009	1.24541	1.27227	1.27706	1.14521	1.15064	1.1417	1.16442	1.15765	1.18955	1.17133	1.20094	1.18091	1.18622	1.26876	1.30978	1.29038
	Post	62.1	74.7			3	1.2864	1.26912	1.28454	1.29744	1.29739	1.29604	1.25721	1.29274	1.3288	1.26363	1.14705	1.134	1.14388	1.13454	1.11841	1.1374	1.12704	1.17439	1.18011	1.17353	1.31544	1.36094	1.32699	1.36558	1.33313	1.34311	1.35462	1.33143	1.3417	1.33429	1.15812	1.17205	1.1798	1.19003	1.1914	1.21894	1.18881	1.23147	1.19572	1.23337	1.36589	1.3782	1.35681
	Post	50.2	59.9			3.5	1.34902	1.34957	1.34815	1.36215	1.36113	1.3779	1.32093	1.3513	1.39753	1.34734	1.16927	1.15049	1.16889	1.1497	1.12895	1.15157	1.14748	1.21323	1.20761	1.21829	1.40762	1.44252	1.41108	1.44682	1.43126	1.42465	1.43656	1.40214	1.41166	1.4215	1.1777	1.20303	1.20574	1.21108	1.21419	1.25244	1.22226	1.2783	1.24293	1.27261	1.44558	1.42969	1.43335
	Post	92.4	80.2			4	1.42586	1.41738	1.41364	1.43017	1.42218	1.44866	1.37591	1.41978	1.46615	1.40786	1.18637	1.15342	1.18483	1.15913	1.1438	1.16976	1.16251	1.22794	1.24072	1.2578	1.49536	1.51917	1.4858	1.51299	1.5103	1.502	1.51053	1.50322	1.48378	1.50427	1.19439	1.21805	1.22143	1.23916	1.23951	1.27236	1.25532	1.32516	1.26507	1.31579	1.52018	1.48851	1.48704
	Post	77.1	89			4.5	1.48288	1.48468	1.48388	1.49656	1.49434	1.50798	1.42972	1.49333	1.52879	1.47035	1.20572	1.17512	1.20052	1.17297	1.15297	1.18053	1.17495	1.24987	1.26329	1.29353	1.56638	1.59982	1.55935	1.58795	1.57975	1.57632	1.58502	1.57364	1.54166	1.57034	1.21098	1.24216	1.23872	1.26403	1.26627	1.28994	1.27565	1.35688	1.27173	1.34572	1.5765	1.56961	1.56259
	Unknown	58	77.9			5	1.56405	1.5528	1.57034	1.5662	1.57508	1.5821	1.50307	1.55492	1.61814	1.54034	1.21506	1.19624	1.21142	1.19235	1.1622	1.19436	1.19413	1.27179	1.28728	1.31512	1.63622	1.67287	1.62538	1.66903	1.66364	1.65549	1.66606	1.63537	1.60773	1.63603	1.22997	1.2633	1.25792	1.27915	1.29244	1.31052	1.29714	1.39629	1.30866	1.37317	1.64563	1.64732	1.6343
	Post	97.6	64.1			5.5	1.61851	1.62644	1.65441	1.63489	1.64639	1.63413	1.57628	1.62119	1.68687	1.60759	1.22696	1.20838	1.2266	1.21232	1.17522	1.21231	1.21124	1.30105	1.31402	1.34364	1.70741	1.76091	1.67426	1.74748	1.72246	1.73622	1.77564	1.70856	1.68059	1.70995	1.24163	1.28544	1.27402	1.29674	1.3057	1.32528	1.32494	1.4309	1.33192	1.39196	1.73322	1.72386	1.71372
	Post	96	99.5			6	1.70424	1.72269	1.75808	1.72255	1.73001	1.70495	1.65597	1.70377	1.77152	1.67519	1.27052	1.25224	1.25549	1.24061	1.21922	1.23385	1.24578	1.33495	1.35387	1.39425	1.82761	1.85398	1.77889	1.87322	1.83726	1.83938	1.85071	1.82925	1.78606	1.81904	1.28066	1.32082	1.30304	1.3232	1.33633	1.36952	1.36966	1.49317	1.36736	1.45457	1.84977	1.84368	1.78371
	Post	95.4	82.9			6.5	1.74222	1.78042	1.81926	1.79213	1.80457	1.75835	1.70759	1.76354	1.84413	1.72768	1.28007	1.26622	1.28581	1.26227	1.22987	1.24326	1.25645	1.35333	1.37749	1.42075	1.90302	1.91989	1.83443	1.96415	1.91947	1.94231	1.93355	1.88652	1.87234	1.90999	1.28964	1.33458	1.31549	1.34916	1.34403	1.38976	1.39968	1.52562	1.39013	1.48379	1.90319	1.91477	1.86438
	Post	99.1	56.5			7	1.81104	1.87187	1.9031	1.86977	1.87013	1.8418	1.78909	1.84792	1.92896	1.80689	1.31422	1.30489	1.31012	1.28099	1.25767	1.27757	1.2804	1.39275	1.41575	1.46148	2.00112	2.01851	1.93174	2.08004	2.03514	2.03481	2.02404	1.99968	1.97831	1.98864	1.32638	1.3672	1.35186	1.38521	1.39663	1.42042	1.43677	1.56353	1.42458	1.51892	1.99631	1.99214	1.9597
	Post	26.2	75.1			7.5	1.84748	1.92992	1.97485	1.9414	1.92411	1.91251	1.85583	1.90747	1.96934	1.86058	1.32199	1.33048	1.33072	1.28856	1.26451	1.28697	1.29624	1.40515	1.4447	1.48996	2.07662	2.09413	1.95021	2.14122	2.10031	2.13604	2.10238	2.01385	2.05355	2.06231	1.32452	1.3795	1.35443	1.40726	1.40447	1.43589	1.4664	1.58618	1.44711	1.54693	2.03763	2.0838	1.99881
	Post	94.6	65.8			8	1.9781	2.05023	2.08793	2.04053	2.02814	2.03489	1.95074	2.00873	2.05867	1.95767	1.37989	1.39032	1.38709	1.33388	1.30649	1.32941	1.33123	1.45025	1.48269	1.54726	2.1832	2.21394	2.08094	2.24972	2.22126	2.25142	2.19857	2.18019	2.16018	2.16843	1.35717	1.4348	1.40476	1.44676	1.47284	1.48085	1.51378	1.6436	1.48314	1.60052	2.14101	2.1831	2.11461
	Unknown	79.8	62.8			8.5	1.96829	2.10044	2.13641	2.09315	2.09068	2.0746	2.01314	2.0813	2.10829	1.9842	1.38482	1.40041	1.38963	1.33188	1.30938	1.33897	1.34986	1.47116	1.5088	1.55349	2.23728	2.26741	2.08798	2.32038	2.28773	2.31648	2.26133	2.13843	2.2205	2.23579	1.36596	1.44081	1.40879	1.46132	1.46581	1.49861	1.51562	1.66154	1.5027	1.61354	2.17813	2.24703	2.16279
	Post	90.4	83.9			9	1.99628	2.15729	2.17997	2.15375	2.14513	2.09309	2.08147	2.12644	2.16275	2.05167	1.3925	1.41865	1.40056	1.34294	1.33099	1.35532	1.36185	1.48734	1.54984	1.58629	2.30913	2.34101	2.11391	2.382	2.36429	2.39111	2.3214	2.16995	2.2949	2.27753	1.38815	1.45209	1.42406	1.4828	1.47312	1.52936	1.54347	1.67616	1.53817	1.62956	2.22851	2.29439	2.22993
	Pre	88.6	83.1			9.5	2.06424	2.23457	2.26094	2.22157	2.22512	2.18021	2.16274	2.21532	2.23244	2.1123	1.41084	1.43614	1.4203	1.36418	1.34987	1.38722	1.38664	1.52053	1.5902	1.62868	2.40256	2.4285	2.16807	2.47071	2.43691	2.45932	2.4212	2.25924	2.37657	2.35616	1.4157	1.48402	1.44524	1.51254	1.50064	1.57321	1.58477	1.73103	1.56711	1.65726	2.29087	2.40756	2.29527
	Post	98.2	46.7			10	2.0709	2.28501	2.31539	2.2978	2.2893	2.20321	2.23041	2.27568	2.29173	2.2057	1.4232	1.43781	1.43992	1.37892	1.35459	1.40549	1.40013	1.54482	1.62546	1.64646	2.44532	2.47659	2.19657	2.53397	2.49134	2.41635	2.47312	2.27187	2.44779	2.4014	1.43127	1.49669	1.46749	1.52622	1.49992	1.58126	1.60336	1.75976	1.57947	1.67713	2.33975	2.4673	2.35885
	Unknown	97.6	66.1			10.5	2.07103	2.32993	2.37074	2.35677	2.3536	2.25308	2.28756	2.35186	2.36646	2.27458	1.43907	1.45989	1.46257	1.38352	1.37567	1.41088	1.42504	1.56402	1.65563	1.6616	2.51281	2.53414	2.22517	2.61635	2.56486	2.56505	2.51564	2.26719	2.5072	2.49187	1.44718	1.50605	1.4767	1.5437	1.50158	1.61428	1.61509	1.78712	1.61313	1.70978	2.37354	2.52604	2.42043
	Post	93.7	63.6			11	2.08011	2.36044	2.41427	2.41026	2.42712	2.26645	2.33642	2.40682	2.41421	2.34174	1.44831	1.47696	1.46897	1.39843	1.38327	1.41792	1.43157	1.58659	1.66791	1.67297	2.56227	2.57149	2.23972	2.69004	2.64555	2.63539	2.58603	2.32912	2.56038	2.53141	1.46289	1.52757	1.48024	1.56666	1.5164	1.6239	1.64104	1.82939	1.64517	1.71099	2.39254	2.60289	2.4638
	Post	87.4	99			11.5	2.09538	2.38653	2.46145	2.47656	2.5016	2.30746	2.39573	2.48327	2.4785	2.40493	1.45632	1.49671	1.48541	1.39949	1.38625	1.42878	1.44818	1.6169	1.6922	1.6885	2.62696	2.63329	2.25097	2.76215	2.6947	2.7095	2.65496	2.34704	2.6327	2.56575	1.46453	1.54365	1.50639	1.588	1.52389	1.65037	1.66275	1.87834	1.6853	1.72577	2.44029	2.69071	2.51344
	Post	95.7	88			12	2.09772	2.42405	2.50353	2.53861	2.56302	2.30548	2.44557	2.52801	2.53922	2.4627	1.47364	1.50032	1.50983	1.42674	1.39732	1.44853	1.46421	1.6225	1.72285	1.70362	2.68363	2.70016	2.25492	2.84672	2.75884	2.79762	2.73432	2.36152	2.6959	2.62569	1.47454	1.56117	1.51408	1.60688	1.53739	1.67406	1.67752	1.90009	1.70122	1.74021	2.49146	2.7521	2.55048
	Post	90.1	72.3
	Post	93	80.9
	Post	88.7	82
[truncated: 115 more columns]

## Sheet: Fig. 3
	3b																											3c						3f
	Week	shNC Head IVIS Signal												shFGFR1 Head IVIS Signal														shNC Micromet Count	shFGFR1 Micromet Count	shNC Clusters Count	shFGFR1 Clusters Count			Week	shNC Head IVIS Signal													shFGFR1 Head IVIS Signal
	0	6.18554	6.11093	6.15131	6.20434	5.48387	5.46805	5.48686	5.50338	5.48714	5.67724	5.86118	5.54913	5.54827	5.5012	5.54195	5.54949	5.51904	5.55618	5.56667	5.53403	5.5382	5.46075	5.54233	5.61194			0	0	0	0			0	5.38596	6.04638	5.34262	5.38934	5.28556	5.35717	5.77415	5.82982	5.32263	5.77466	5.41681	5.94037	5.20374	5.33191	5.27802
	2	5.37197	5.32449	5.26586	5.56972	5.29405	5.31262	5.31214	5.37566	5.34025	5.17725	5.49094	5.20685	5.38471	5.33895	5.23568	5.11317	5.30856	5.12937	5.28162	5.47596	5.36903	5.40261	5.36549	5.41797			0	0	3	0			2	5.306	5.52569	5.18918	5.31555	5.26465	5.29754	5.49178	5.39915	5.15284	5.29728	5.22827	5.33314	5.15764	5.28427	5.25481
	4	5.55763	5.61553	5.42602	5.78675	5.2959	5.30044	5.40688	5.50133	5.35507	5.40466	5.92547	5.36361	5.4221	5.40756	5.344	5.40851	5.29066	5.37291	5.39445	5.48359	5.48216	5.57008	5.36866	5.4128			0	0	3	0			4	5.32181	5.39033	5.29684	5.34163	5.2235	5.26319	5.36252	5.41547	5.18898	5.33122	5.24532	5.23284	5.20485	5.1115	5.25234
	6	5.41027	5.46967	5.41162	6.38589	5.39094	5.3865	5.41597	5.21701	5.49122	5.34753	6.36229	5.4609	5.30374	5.20382	5.26935	5.24204	5.3543	5.35641	5.38614	5.43457	5.41647	5.3784	5.40415	5.45362			0	0	0	0			7	5.36459	5.35428	5.31591	5.30814	5.28809	5.27642	5.24578	5.33734	5.22575	5.21683	5.19548	5.32083	5.25571		5.24172
	8	5.36135	5.49052	5.33143	7.05843	5.49206	5.3865	5.479	5.3123	5.91286	5.34321	7.45439	5.73664	5.49762	5.56407	5.45378	5.49817	5.37051	5.39199	5.49038	5.51121	5.42991	5.3351	5.20409	5.42667			2	0	18	0			10	5.07229	5.60606	5.40603	5.29522		5.133	5.37511	5.83033	5.30279	5.22978	5.3941	5.88161	5.36135		5.26621
	10	5.34459	5.62242	5.37328	7.52434	5.15782	5.33786	5.43056	5.23815	6.3578	5.49596	8.05308	6.2258	5.39076	5.35583	5.44012	5.42308	5.27919	5.26198	5.06479	5.53377	5.33878	5.39129	5.42781	5.47334			0	0	0	0			12		5.76238	5.40209	5.31572		5.3638	5.49721	6.11524	5.31869	5.34889	5.33786	6.16967	5.3822		5.31074
	12	5.43664	5.60152	5.45393	8.06819	6.69382	5.46776	5.34928	5.18834	6.72404	5.70105	8.62737	6.67706	5.5253	5.45515	5.46359	5.57008	5.4133	5.46716	5.71458	5.51402	5.51162	5.44592	5.50718	5.58001			0	0	0	0			14		5.96369	5.48259	5.26131		5.27885		6.69949	5.2701	5.30151	5.35238	6.58602	5.3638		5.20518
	14	5.49429	5.37125	5.629	8.5682	7.693	5.37236	5.34928	5.18834	6.72404	5.55739	8.62737	7.00941	5.43281	5.44389	5.63276	5.61941	5.52022	5.40483	6.0571	5.4682	5.44545	5.32654	5.47828	5.48216			0	0	0	0			16		6.34512	5.5924	5.30445		5.25892		6.72165	5.43489	5.56879	5.42308	6.75967	5.4188		5.26416
																												0	0	1	0
																												0	0	9	0
																													0		0
																													0		0
	3d																																	3h
	Week	shNC Extracranial IVIS Signal												shFGFR1 Extracranial IVIS Signal																				Week	shNC Extracranial IVIS Signal													shFGFR1 Extracranial IVIS Signal
	0	6.28803	6.43104	6.24259	6.20553	6.56788	6.52195	6.41584	6.55307	6.54888	6.72749	6.54859	6.59526	6.76683	6.81471	6.74419	6.79075	6.76467	6.82394	6.71192	6.78682	6.86044	6.71876	6.79598	6.85057									0	6.69115	6.57116	6.46054	6.61446	6.57183	6.57673	6.45826	6.49585	6.5433	6.39634	6.64423	6.51206	6.48361	6.72577	6.6482
	2	5.85836	5.91238	5.87643	5.96384	5.88166	5.94699	5.90032	5.86249	5.93952	5.85083	5.91614	5.83467	5.94101	5.92985	5.8763	5.75863	5.92169	5.78118	5.91176	6.0026	5.9722	5.98286	5.89807	5.95564									2	6.00894	6.04344	5.93486	6.00022	5.97385	5.93842	6.00467	6.05595	5.91662	5.96394	5.94971	5.96841	5.89946	5.99192	5.93308
	4	5.97077	6.13871	6.04033	6.31597	5.89006	5.93266	5.94836	6.047	5.94161	5.99546	6.169	5.90369	5.97285	6.03036	5.92464	6.07366	5.9071	5.94335	5.98127	6.07693	6.05637	6.10687	5.99817	5.96619									4	6.02572	6.17494	5.95237	6.0103	5.9741	5.94384	6.05476	6.0893	5.9537	5.99489	5.97556	5.98657	5.99984	5.83533	5.91159
	6	5.94389	6.0443	6.03667	7.04295	5.94032	6.02645	5.99948	5.84842	5.9287	6.14703	6.42029	5.97497	5.91204	5.84906	5.88188	5.85649	5.99717	5.94919	5.96984	6.02222	6.02127	6.00864	6.03125	6.00009									7	6.00689	7.05177	5.94078	5.95109	5.97844	5.92897	6.2717	6.32902	5.96822	6.45041	5.9679	6.24368	5.92851		5.9071
	8	6.00758	6.08711	6.02007	7.70346	6.00698	6.10178	6.03048	5.91368	5.96251	6.26618	7.2159	5.96028	6.05561	6.11707	6.03719	6.17354	6.38122	5.98883	6.04387	6.03527	6.15506	5.97561	5.88423	5.99607									10	5.77378	8.17609	6.11008	6.04138		5.93022	7.24072	7.13983	6.10109	7.30652	6.08796	6.94015	6.10653		5.97534
	10	5.95737	6.21917	6.3329	7.96752	5.84879	6.11701	5.98798	5.89146	6.09251	6.47942	7.76418	6.06375	5.97727	5.95617	6.12235	6.46073	7.00924	5.96497	5.83835	6.091	6.22025	6.01376	6.01204	5.95909									12		8.54654	6.20055	5.97105		6.03595	7.87884	7.49075	6.07033	7.54139	6.09902	7.17499	6.08171		6.01135
	12	6.11843	6.37356	6.18056	8.34439	6.28751	6.32715	5.97543	5.8179	6.1461	6.76695	8.40654	6.27068	6.06021	6.06554	6.27124	7.21382	7.81733	6.08037	6.33832	6.12117	6.64169	6.11813	6.084	6.11528									14		8.75358	6.42689	5.93866		5.92509		8.08991	6.09281	8.1038	6.12966	7.65958	6.0596		5.90726
	14	6.08536	6.16652	6.30908	8.8704	6.61869	6.27265	5.97543	5.8179	6.1461	6.78291	8.40654	6.05576	5.98619	6.08497	6.6223	7.71057	8.41162	6.04336	6.51911	6.05911	7.15039	5.98525	6.0323	5.98825									16		9.04922	6.5958	5.99573		5.95707		8.38561	6.39735	8.52114	6.27568	7.92304	6.15616		5.94344
[truncated: 40 more columns]

## Sheet: Fig. 4
	4n
	Young Sham	Young OVX	Aged Sham	Aged OVX
	9.29988	6.36691	8.49165	6.24951
	9.14515	7.32256	8.42204	7.03328
	8.98787	7.4208	7.73908	6.94348
	8.69955	8.06323	7.91234	6.29905
	8.71578	7.01495	7.57278	7.24707
	8.62565	7.15631	8.35671
	8.84986	7.3967	8.58822
	8.72585	6.94311	7.75535
	8.94273	7.76454	7.98601
	8.67776		7.60393
	8.5046		7.50753
	8.62013		8.17377
	8.41892		7.85171
	8.99384		8.17695
	8.47525		8.15702

## Sheet: Fig. 5
	5a									5b				5d					5f																					5i
	Cell Pop.	Young #1	Young #2	Young #3	Aged #1	Aged #2	Aged #3			mAst P0	Aged mAst			Alone	mAst-P0	Aged-mAst			Day	mAst P0 + UCD65 shEV			mAst P0 + UCD65 shFGFR1			Aged mAst + UCD65 shEV			Aged mAst + UCD65 shFGFR1			UCD65 shEV			UCD65 shFGFR1					Day	IgG GFP Int. Rel. D0
	Total Brain	10.8338	11.4633	11.4467	7.64846	7.90931	9.707			34.7491	27.7214			171974	1.16653e+06	481145			1	1	1	1	1	1	1	1	1	1	1	1	1	1	1	1	1	1	1			1	1	1	1	1	1	1	1	1	1
	OLs	6.52512	6.60256	6.35948	2.55288	2.07013	3.38238			53.9592	13.634			150129	1.12506e+06	709210			1.5	1.35698	1.37801	1.36112	1.35088	1.33635	1.34829	1.06242	1.1366	1.10921	1.11987	1.1583	1.11622	1.12782	1.09585	1.10627	1.10353	1.10669	1.10379			5	1.64382	1.55683	1.71111	1.4416	1.72741	2.91298	1.69991	1.53901	1.15162
	Microglia	3.79104	4.69286	7.26141	2.47511	3.77644	4.15313			39.605	29.3097			141114	1.88119e+06	839797			2	1.57862	1.62073	1.62643	1.65715	1.64039	1.61449	1.23492	1.34346	1.26245	1.24887	1.32434	1.28055	1.20795	1.17407	1.17844	1.14506	1.15198	1.13521			9	3.56985	3.38397	3.83413	3.01281	2.45409	4.29649	3.48906	2.90846	2.16956
	Neurons	23.6917	20.2028	14.0241	1.99165	2.20569	2.54755			46.9394	18.6132			288694	1.06652e+06	602967			2.5	1.69295	1.75469	1.74197	1.85397	1.84793	1.76955	1.33773	1.45127	1.37478	1.34409	1.39255	1.38776	1.25703	1.24142	1.22947	1.19359	1.19257	1.17874
	Astrocytes	48.547	70.819	51.7893	31.7863	31.6495	32.0416							58101		802722			3	1.77394	1.80729	1.81136	1.97689	1.96898	1.86846	1.3995	1.54219	1.45969	1.38701	1.44338	1.44761	1.30238	1.27087	1.25325	1.20865	1.19928	1.20216
														38060.1					3.5	1.81587	1.85197	1.87122	2.05725	2.04216	1.91079	1.46401	1.5753	1.5048	1.40322	1.45904	1.46945	1.32619	1.30217	1.27848	1.20904	1.19979	1.2013
																			4	1.86455	1.9262	1.94003	2.10878	2.09414	1.92644	1.52702	1.62798	1.57176	1.39814	1.45187	1.47784	1.33032	1.31355	1.29451	1.20576	1.19249	1.19023
																			4.5	1.89865	1.97696	1.98118	2.13703	2.12713	1.92877	1.56245	1.71373	1.60232	1.37818	1.45809	1.458	1.3402	1.31127	1.30344	1.21245	1.18126	1.18899
																			5	1.98355	2.08059	2.09768	2.21659	2.18427	1.96592	1.68482	1.81016	1.73107	1.42421	1.48219	1.49412	1.36537	1.31287	1.30286	1.21466	1.18998	1.19316
																			5.5	2.02335	2.12401	2.13641	2.20536	2.19798	1.96261	1.6897	1.8406	1.76026	1.39311	1.4844	1.46813	1.36688	1.36193	1.32555	1.21479	1.17019	1.20857
																			6	2.11619	2.2018	2.22438	2.23045	2.23029	1.9708	1.77234	1.9351	1.8282	1.40851	1.48861	1.47767	1.38905	1.40225	1.34653	1.22522	1.15468	1.19932
																			6.5	2.19871	2.28653	2.32116	2.24206	2.27548	2.01456	1.83524	1.9824	1.88199	1.41307	1.51033	1.4805	1.43736	1.43166	1.3713	1.25236	1.16574	1.20998
																			7	2.30306	2.38759	2.41701	2.28937	2.31134	2.02413	1.89995	2.06143	1.95954	1.4303	1.51759	1.49481	1.45424	1.46352	1.40428	1.29099	1.15821	1.21507
																			7.5	2.39484	2.48527	2.53982	2.33727	2.35084	2.02793	1.98221	2.1298	2.01607	1.44689	1.52369	1.50145	1.47927	1.48886	1.43781	1.30295	1.15346	1.22429
																			8	2.50715	2.601	2.65344	2.36531	2.38193	2.03162	2.07929	2.25392	2.09145	1.46727	1.53198	1.5119	1.52169	1.53143	1.46946	1.32031	1.17175	1.23001
																			8.5	2.61931	2.69776	2.73616	2.3964	2.39055	2.02502	2.1436	2.28023	2.14587	1.47083	1.54064	1.50198	1.52409	1.51507	1.47714	1.33904	1.17217	1.2427
																			9	2.74328	2.81122	2.87282	2.43099	2.43266	2.00606	2.21503	2.37059	2.20648	1.4823	1.52984	1.50581	1.55235	1.54782	1.49447	1.36221	1.17377	1.24996
																			9.5	2.86013	2.93404	2.99992	2.4615	2.47248	2.00836	2.29155	2.44464	2.26949	1.47808	1.53584	1.50873	1.56883	1.582	1.50293	1.36725	1.16898	1.25912
																			10	2.9573	3.03352	3.1116	2.47962	2.47581	2.0406	2.29155	2.44464	2.26949	1.47808	1.53584	1.50873	1.58006	1.59421	1.52272	1.41174	1.17165	1.26283
																			10.5	3.09742	3.16873	3.25422	2.50438	2.50097	2.01521	2.46433	2.58673	2.40003	1.4837	1.5398	1.51156	1.60111	1.6093	1.54074	1.41206	1.17434	1.26413
																			11	3.23011	3.31042	3.3634	2.51914	2.50629	2.0364	2.53711	2.67491	2.43291	1.4627	1.52661	1.48802	1.61491	1.63526	1.52691	1.40731	1.18285	1.2569
																			11.5	3.37291	3.44327	3.52652	2.54258	2.52723	2.01873	2.61267	2.68452	2.46978	1.455	1.50423	1.48733	1.65124	1.61672	1.55477	1.41334	1.17096	1.26598
																			12	3.50112	3.59943	3.6649	2.56264	2.55032	1.99491	2.68538	2.74979	2.50267	1.4434	1.49755	1.47412	1.66711	1.61825	1.55959	1.397	1.17846	1.26513
																			12.5	3.64773	3.7341	3.78296	2.56433	2.55351	1.9789	2.74862	2.80862	2.53274	1.42791	1.47594	1.45014	1.67904	1.59204	1.57966	1.39464	1.1683	1.26545
																			13	3.77522	3.86992	3.90977	2.576	2.54786	1.96547	2.79374	2.84344	2.55164	1.40444	1.4841	1.42535	1.69488	1.63467	1.56573	1.38289	1.17972	1.29158
																			13.5	3.91227	4.0145	4.05462	2.57295	2.55467	1.97097	2.86086	2.88718	2.58091	1.40371	1.46053	1.40492	1.70167	1.63511	1.58772	1.36172	1.18306	1.29663
																			14	4.02918	4.13418	4.12955	2.56442	2.56153	1.9333	2.90396	2.91284	2.59578	1.38266	1.43765	1.37714	1.72093	1.61524	1.58999	1.3163	1.17294	1.27683
																			14.5	4.16141	4.27994	4.23929	2.5587	2.54862	1.93127	2.96338	2.97818	2.61429	1.36575	1.43973	1.35118	1.72209	1.61733	1.6006	1.29095	1.19734	1.28222
																			15	4.26816	4.40836	4.34645	2.53956	2.53746	1.88544	2.99785	3.02975	2.64003	1.35991	1.41285	1.31957	1.72054	1.62777	1.62059	1.23938	1.19191	1.26565
																			15.5	4.39331	4.51487	4.45105	2.5304	2.53001	1.85284	3.05988	3.02944	2.63595	1.34204	1.38051	1.29528	1.72164	1.60178	1.59323	1.15798	1.1991	1.28394
																			16	4.51425	4.61692	4.52708	2.51979	2.50947	1.83387	3.07515	3.07376	2.62998	1.3219	1.37758	1.26262	1.71955	1.60432	1.59182	1.08195	1.21786	1.28683
																			16.5	4.63429	4.71268	4.64141	2.51132	2.49674	1.81771	3.10823	3.10659	2.63416	1.31046	1.3464	1.24172	1.7363	1.61431	1.62486	1.00686	1.21739	1.2991
																			17	4.72956	4.79614	4.72635	2.49864	2.48548	1.80156	3.11775	3.11087	2.66185	1.2958	1.33119	1.21263	1.70521	1.58455	1.61537	0.920142	1.22142	1.28958
																			17.5	4.81729	4.89061	4.80481	2.48133	2.46716	1.7985	3.15284	3.13237	2.6284	1.28266	1.3199	1.18637	1.68606	1.61165	1.61029	0.844119	1.22392	1.27324
																			18	4.91303	4.95403	4.86137	2.4611	2.43669	1.79062	3.14756	3.16076	2.64072	1.2535	1.29454	1.15633	1.66773	1.60946	1.61834	0.773356	1.22054	1.27637
																			18.5	4.98062	5.0301	4.92975	2.44467	2.41846	1.77964	3.17057	3.19287	2.65038	1.23565	1.27876	1.13743	1.62637	1.58719	1.62071	0.701111	1.20902	1.26777
																			19	5.08262	5.06361	4.96772	2.4303	2.38547	1.74181	3.16043	3.18837	2.63653	1.21909	1.25749	1.0984	1.58145	1.59775	1.6157	0.639704	1.22547	1.25794
[truncated: 11 more columns]

## Sheet: Fig. 6
	6g																					6i						6k
	Cells	+SY5Y shEV						+SY5Y shNCAM1 #1						+SY5Y shNCAM1 #2								UCD65 + mAst EV	UCD65 + mAst shNCAM1	UCD12 + mAst EV	UCD12 + mAst shNCAM1			Day	IgG GFP Int. Rel D1								αNCAM1 GFP Int. Rel D1
	UCD65	6770.1	14916.3	14483.5	16496	21593.2		8271.32	9768.58	12810	9018.14	5391.5	5445.45	1765.6	1476.79	1123.78	943.159	2008.87	1227.78			1.30789	0.730899	1.11414	0.447397			1	1	1	1	1	1	1	1	1	1	1	1	1	1	1	1	1	1
	UCD12	10902.5	10870.8	12399.8	10636.8	8846.05	15113.5	4240.11	2095.06	2840.04	3218.33	2153.5	4717.76	915.764	1393.75	1179.85	1315.26	2485.86	1547.47			1.09849	0.913216	2.31644	0.783667			5	1.95778	2.11425	1.8494	2.20783	1.45287	1.41763	1.91987	1.46819	1.65958	1.6011	1.35115	0.810399	1.19189	1.84885	1.30419	1.11649	1.24583
	MCF7-FGFR1-OE	1030.68	3335.36	12230.8	656.724	7266.04	1272.82	582.076	560.935	2532.55	1196.35	533.042	931.166	546.538	599.687	1672.06	1280.55	735.409	531.286			0.580955	0.78496	1.33601	0.642336			9	2.78715	2.84501	2.68264	3.47475	1.92672	1.4714	3.22884	2.8719	1.74625	1.80082	1.66924	0.779279	1.03755	1.72961	1.57439	2.03936	2.20817
	MCF7-EV	544.418	849.416	572.978	512.113	769.78	1061.12	899.304	546.532	502.813	516.467	643.228	703.981	623.592	600.589	581.752	517.494	625.762	535.043			0.166514	0.80063	0.934936	0.71032
																						0.849152	2.55316	0.460594	0.21487
																						1.13985	0.945732	1.24807	0.396878
																						1.51234	1.62082	0.801012	0.925893			6l
																						3.28441	1.42729	0.818735	0.968241			Day	IgG GFP Int. Rel D1										αNCAM1 GFP Int. Rel D1
																						1.9291	0.412734	0.360924	0.44971			1	1	1	1	1	1	1	1	1	1	1	1	1	1	1	1	1	1	1	1	1
																						0.927108	0.457886	0.6249	0.605617			5	1.80679	1.69164	1.67575	1.82087	1.63428	1.76648	1.75775	1.72025	1.21424	1.46438	1.70202	1.63151	1.52975	1.75383	1.56034	1.8616	1.57645	1.70272	1.74754	1.70259
																						1.01307	0.527584	0.958649	0.652159			9	2.13932	1.83987	2.25562	2.25619	2.56709	2.04533	1.89863	2.01976	1.73352	1.43528	2.37238	2.03269	1.71278	2.55531	1.8812	2.32513	2.10933	2.15491	2.45432	2.01342
																						0.195265	1.67051	1.90169	0.344491
																						1.07564	0.927266	1.00147	0.644758
																						1.02644	1.40529	1.54874	1.07314
																						1.42544	0.59335	0.566353	0.336396
																						0.513977	1.43148	0.471737	0.866615			6m
																						0.689218	1.1785	0.966696	0.119768			Day	UCD65 + shNC mAst GFP Intensity						UCD65 + shNCAM1 mAst GFP Intensity						UCD65 + shFGF2 mAst GFP Intensity						UCD65 + shNCAM1 + shFGF2 mAst GFP Intensity
																						1.09316	1.59957	0.645869	0.669575			0	39.8058	36.4984	37.618	30.9282	39.2042	40.1979	29.0587	26.7679	36.3596	40.4811	23.978	31.7422	28.7386	35.8419	34.3134	32.8177	41.953	27.7447	32.3241	29.227	29.485
																						0.734861	1.47357	0.611918	0.432522			2	48.5451	44.726	44.9052	36.2184	46.5373	48.6759	37.5249	34.4021	45.9153	50.6258	30.4237	39.9541	37.8366	47.3157	44.3769	42.2944	55.9247	37.0617	42.9348	38.4444	39.4731
																						0.774285	0.815099	0.768291	1.17395			4	77.5855	73.1425	73.3868	56.1787	73.5649	77.4821	62.1123	55.9627	75.4068	82.0177	49.7914	63.6837	60.7597	75.2747	73.4241	68.3467	88.9899	58.7245	67.7912	63.765	62.4568
																						1.12892	0.639657	0.568923	0.373223			6	111.168	108.579	108.14	85.2939	109.983	114.349	90.5474	80.3894	108.362	120.099	73.697	92.1558	85.6851	107.458	105.698	95.7414	126.304	84.3593	96.0459	91.7463	86.8379
																						0.707148	0.997384	0.408359	0.615685			8	153.155	151.957	157.182	120.864	157.732	165.435	123.419	108.131	144.562	165.764	100.866	123.126	104.709	128.211	128.475	114.245	152.784	102.089	114.788	108.052	99.3883
																						1.1707	0.869296	0.511507	0.515285			10	220.786	223.771	229.574	173.63	235.336	243.558	177.11	153.125	206.528	233.31	143.349	174.716	142.894	179.527	180.777	159.573	210.911	143.515	159.042	146.359	133.662
																						1.47613	2.1071	0.273422	1.56459			12	305.777	314.194	327.482	243.741	332.148	343.325	248.495	210.22	285.343	320.045	203.078	239.915	186.754	241.021	240.928	211.42	280.495	193.626	213.124	194.906	172.734
																						1.22055	0.690721	0.834255	0.606749			14	434.084	444.763	472.808	342.872	475.17	484.299	351.903	301.816	408.603	447.436	294.204	345.689	248.953	328.692	328.111	280.712	382.194	264.468	292.962	267.452	229.893
																						0.600583	0.763247	0.413414	0.711602			16	568.552	576.627	624.261	464.687	609.573	611.178	454.09	391.974	536.866	562.381	394.5	462.6	298.715	387.846	400.708	337.429	458.362	330.798	354.162	316.729	265.685
																						0.756612	0.832344	0.938121	0.594419			18	725.153	715.184	795.842	595.693	765.71	753.464	576.278	507.144	685.906	677.182	510.848	621.646	361.848	476.74	489.763	416.532	559.001	412.142	441.589	398.945	328.883
																						1.73763	0.572747	0.431162	1.17959			20	906.055	876.408	986.122	749.529	937.827	913.44	714.244	633.319	848.408	803.513	638.962	810.612	435.622	573.052	595.307	508.296	678.426	511.213	543.057	488.264	393.745
																						1.86301	1.04949	1.22459	1.05028
																						0.833797	1.0754	0.77012	0.448402
																						1.06243	0.881813	0.51275	0.48039
																						1.1437	0.776432	0.620864	1.90508
																						1.53816	0.548462	0.438066	0.926801			6n
																						0.840569	0.567291	0.662159	1.17368			Day	UCD12 + shNC mAst GFP Intensity						UCD12 + shNCAM1 mAst GFP Intensity						UCD12 + shFGF2 mAst GFP Intensity						UCD12 + shNCAM1 + shFGF2 mAst GFP Intensity
																						0.992615	0.747317	1.80805	0.995283			0	3.4038	2.61061	2.7579	3.70546	2.5708	2.88754	3.11309	2.45373	2.27515	2.55591	2.83543	2.48609	4.04865	2.46638	2.94245	3.90835	2.45225	2.91371	2.92152	2.63013	2.32757
																						1.18082	0.601575	0.835231	0.5674			2	5.6667	4.7009	4.76485	7.12716	4.53059	5.19017	6.29546	4.84401	4.69499	4.84715	5.48147	4.62549	6.53186	5.0486	5.51397	7.53893	4.62667	6.27841	5.96619	5.44317	5.09096
																						2.12035	0.664425	0.189659	1.27615			4	13.2789	11.1683	11.6549	15.5871	10.6003	13.0971	14.5241	10.9659	10.5131	11.0936	12.423	11.0288	14.1857	11.2886	12.7042	15.3001	10.3029	12.9296	12.753	11.4426	11.1233
																						0.723822	0.732058	0.548643	0.759781			6	28.5598	26.2435	25.3941	33.4706	26.3784	33.4594	30.2595	22.1484	22.4043	23.9253	27.8436	23.98	27.3913	25.3099	28.4325	29.4139	21.1641	26.615	27.5245	22.9187	21.671
																						0.781214	0.556509	0.69143	1.30835			8	45.3813	46.5857	48.7418	55.6115	46.8173	59.4997	48.1579	35.4143	34.2852	45.1554	41.7856	37.5872	36.573	35.4581	43.0334	35.3314	30.2884	33.9052	40.8718	30.3427	28.4091
																						0.894079	0.629434	1.20428	0.664849			10	86.0401	94.4625	92.5155	105.779	92.6513	119.639	88.745	65.5431	61.4024	87.7536	77.4506	67.6042	59.3352	62.6271	73.6183	56.5092	53.9629	56.2498	69.9254	52.4923	45.6089
																						0.932057	0.830985	0.560153	0.846174			12	127.431	147.14	140.921	156.63	145.009	186.922	130.041	94.1462	87.149	133.286	112.645	96.8132	77.8272	88.2423	104.12	74.7434	74.5089	76.6383	95.2735	71.9172	61.0086
																						1.15542	0.506726	0.34527	0.871196			14	172.725	206.292	195.542	211.794	204.68	261.087	170.507	121.159	110.156	177.826	145.658	125.067	94.2787	111.286	132.729	90.7921	91.0263	96.7649	115.376	87.1053	75.1028
																						0.899904	0.687859	0.684642	0.772037			16	208.119	235.027	219.226	258.232	234.455	307.354	179.084	126.643	116.447	208.504	163.87	131.879	87.3844	112.04	132.371	87.7488	92.851	96.9946	111.205	78.6953	65.6061
																						1.13581	0.497733	0.669118	0.829384			18	254.312	293.289	268.51	320.185	293.568	388.164	211.844	146.637	135.421	247.265	192.626	154.952	101.576	131.77	160.312	99.4588	108.891	114.067	129.487	90.3832	72.7797
																						1.75046	0.604336	0.781738	0.418846			20	308.13	346.069	314.04	368.692	360.161	462.226	235.15	165.819	147.497	271.094	212.129	172.444	110.385	150.258	180.888	107.382	119.618	125.852	142.769	102.049	80.7547
																						1.21556	0.454056	0.498434	0.471253
																						0.771153	0.764663	0.962804	0.446491
																						1.41361	1.06806	0.64392	0.271321
																						1.32122	0.81765	0.359621	0.626745
																						1.58252	0.371952	0.780672	0.375099
																						0.714851	0.419017	1.15895	0.298894
																						1.12931	0.82485	0.78417	0.534934
																						1.39066	1.26057	1.4143	0.432539
																						0.683297	0.956655	0.446374	0.455418
																						2.13294	0.543238	1.06876	0.499882
																						1.90307	0.582854	0.608832	0.430985
																						1.7456	1.64766	1.5713	1.11155
																						1.48219	1.34654	1.18419	0.737765
																						1.31636	1.60005	1.21299	0.401924
																						0.896862	1.09682	0.952176	0.600063
																						1.32768	0.97615		0.532594
																						0.848402	0.714449		1.12848
																						0.910787	2.00277		0.69888
																						1.47464	1.25091		0.753287
																						1.37762	0.752085		0.835939
																						1.47705	1.68526		0.861018
																						1.27367	1.05337		0.63944
																						1.32409	1.08269		0.955874
																						0.62244	0.696949		0.661646
																						0.774484	1.06592		0.444958
																						0.714664	1.23144		2.02438
																						0.726539	0.991625		0.538421
																						0.889791	0.74011		0.531594
																						1.09329	0.980947		0.290646
																						0.777034	0.740247		0.649895
																						0.63821	1.46401		1.00336
																						0.711158	1.31034		0.441096
																						1.12649	1.22686		0.771154
																						0.896159	1.00968		1.20295
																						1.68907	0.892528		0.802411
																						0.74839	0.853779		0.845677
																						0.779634	0.722653		0.385068
																						1.05355	0.838961		0.441338
																						1.06745	0.76461		0.427742
																						0.852213	0.929572		0.83213
																						0.705525	1.68468		0.707866
																						0.828199	0.732836		0.599346
																						1.45526	0.87624		0.632148
																						1.02728	1.22252		0.807295
																						1.01842	1.10863
																						0.54328	1.02234
																						0.91217	1.18322
																						0.586636	0.76255
																						0.706269	0.791316
																						0.545545	0.616388
																						0.461302	1.60845
																						1.07288	0.822476
																						0.655615	1.07953
																						1.319	0.869879
																						1.00865	0.659352
																						1.17865	0.451141
																						1.17509	0.552315
																						0.861213	0.748063
																						0.549326	0.740874
																						0.784371	0.92215
																						0.392318	0.906833
																						1.12364	0.510413
																						1.03751	1.15126
																						1.35873
																						1.212
																						1.30549
																						0.406926
																						0.833766
																						1.36756
																						0.926116
																						1.41519
																						0.748272
																						0.625619
																						0.442938
																						1.70508
																						1.0203
																						0.644042
																						0.688525
																						0.666675
																						0.743737
																						1.77106
																						1.37238
																						1.29947
																						1.16056
[truncated: 3 more columns]

## Sheet: Fig. 7
	7e														7f										7g											7h
	shNC	shNC	shNC	shNC	shFGFR1 #1	shFGFR1 #1	shFGFR1 #1	shFGFR1 #1	shFGFR1 #2	shFGFR1 #2	shFGFR1 #2	shFGFR1 #2			shNC	shNC	shNC	shNC	shFGFR1 #2	shFGFR1 #2	shFGFR1 #2	shFGFR1 #2			shNC	shNC	shNC	shFGFR1 #1	shFGFR1 #1	shFGFR1 #1	shFGFR1 #2	shFGFR1 #2	shFGFR1 #2			UCD65 + SY5Y shEV	UCD65 + SY5Y shEV	UCD65 + SY5Y shEV	UCD65 + SY5Y shEV	UCD65 + SY5Y shEV	UCD65 + SY5Y shNCAM1	UCD65 + SY5Y shNCAM1	UCD65 + SY5Y shNCAM1	UCD65 + SY5Y shNCAM1	UCD65 + SY5Y shNCAM1	UCD12 + SY5Y shEV	UCD12 + SY5Y shEV	UCD12 + SY5Y shEV	UCD12 + SY5Y shEV
	0.0262805	0.0320751	0.0293448	0.0288897	0.0210142	0.0328141	0.00334582	0.0443052	0.0152924	0.0311859	0.0292863	0.0216548			50.9803	50.5786	50.3615	58.0293	44.1056	57.0291	37.795	51.4058			55.8564	68.4464	56.9412	53.3084	42.4993	37.888	52.5004	58.187	53.6513			48.1616	41.6574	49.2327	41.6562	42.8655	42.6553	47.538	42.7181	39.0487	41.4502	47.6562	39.2967	45.5972	38.6142
	0.0236354	0.0318032	0.02197	0.0397025	0.0254067	0.024694	0.00381996	0.0233372	0.0143405	0.0147288	0.0306223	0.0257628			57.1142	59.6	47.3593	41.7265	36.0661	67.0345	43.888	54.2916			58.1688	54.6515	46.7382	46.5059	47.0094	51.7773	47.2117	53.1034	44.0813			44.9683	38.0633	40.9667	41.3539	43.9556	38.7644	40.0526	41.7043	42.7102	41.6257	45.4237	41.0108	42.4058	28.4723
	0.0264266	0.0282963	0.0272094	0.0325009	0.0149041	0.0190998	0.0101627	0.0203679	0.0158524	0.0142152	0.0278669	0.0249362			45.6081	57.1895	52.1494	52.2822	40.9894	51.1294	42.444	44.2876			52.3991	58.4582	48.4747	53.1241	45.5304	43.6976	51.0034	49.297	46.6149			46.9895	39.9611	42.4558	38.3105	44.6021	46.6643	36.2271	39.9678	40.1504	40.1325	48.1939	40.9252	40.6048	42.2638
	0.0278848		0.0340456	0.0425362	0.0256304		0.00508135		0.0242139	0.0113436	0.0154498	0.0347303			48.1414	74.1169	66.2077	46.9059	44.1977	51.1067	44.0843	50.5029			48.3152	60.9858	49.1305	45.9725	50.1888	49.5276	44.8906	59.7606	41.5188			45.6957	43.1384	39.2992	47.481	37.8192	41.2738	35.2841	38.121	37.1595	35.24	42.7159	43.434	40.1582	42.3531
				0.0461369			0.00527816		0.0206743	0.0118177	0.00916969				47.4634	59.6511	53.2242	51.9798	36.6731	58.7244	58.1052	47.6554			59.1426	55.9425	54.7966	45.0056	48.5301	43.1899	56.7869	49.9401	47.1257			40.0962	42.2945	38.9587	35.7506	38.7023	40.403	44.3729	50.2177	37.9742	38.9487	48.5279	47.1412	33.1816	42.3421
											0.0124887				67.8033	41.4684	48.7926	59.6865	46.3751	42.8274	65.0068	46.0502			55.8149	56.0605	50.7719	47.3492	53.3554	47.7719	55.9956	52.5634	50.571			41.1111	47.6405	46.4542	34.5262	45.5779	39.302	43.3405	37.3524	41.1701	38.4945	32.4111	42.8557	42.27	39.2987
															55.0559	55.8022	38.5536	52.5519	34.3142	56.5695	48.1148	44.6516			43.36	56.6622	51.9733	46.2917	47.9756	46.5059	52.184	50.9542	47.0556			42.8667	45.4425	40.8553	48.47	39.4789	44.4261	39.3839	39.4379	45.6449	34.8585	42.3867	38.4357	43.4819	40.7486
															57.8516	64.3759	60.6817	45.6001	61.0732	50.5669	43.7237	46.0056			49.7632	58.5419	49.3708	40.8391	44.5844	42.097	53.1507	43.8181	45.7327			42.5117	39.0696	43.4798	42.1987	39.0512	43.0433	38.2522	35.8806	36.9913	49.4678	45.835	42.1561	42.4789	47.5342
															61.0688	57.5578	55.335	58.141	49.0822	44.4314	46.1353	44.3623			54.9557	55.6759	49.8957	51.5029	47.0801	44.3009	44.6919	51.0519	48.792			41.6363	48.8075	48.0793	41.3875	39.8126	39.3501	44.0036	44.5325	42.7179	40.8392	47.4228	41.3783	45.1098	41.9288
															55.2347	58.5415	45.451	54.8142	46.2895	45.2923	40.5585	53.685			48.8869	48.0616	49.5406	53.0288	45.1786	50.2113	51.4542	49.2231	46.5031			39.9252	44.2983	45.0148	39.1384	38.0458	43.6608	33.8643	38.1808	34.5951	37.621	43.9327	42.8597	46.2936	42.0284
															51.1438		53.294	58.1643	39.3908	44.392	47.595	45.9149			49.5474	57.0649	53.2068	54.1633	52.6324	45.0185	48.4703	51.1638	39.9139			46.6675	37.7615	34.1632	43.1316	39.5948	47.5999	39.4564	42.0144	39.2312	33.852	44.5226	43.6344	37.4232	45.7903
																		53.2968	37.5206	42.267	32.9311	51.2736			59.5074	47.5399	48.9556		45.389	52.9812		46.6697	50.9626			42.805	42.5588	36.7401	47.8336	45.251	41.536	39.6166	38.5799	39.7288	38.4511	36.5769	37.4327	42.0313	46.2125
																																				43.337	40.3272	41.5579	49.2895	34.8624	42.8013	39.7804	34.8348	43.3838	36.8547	41.178	40.9713	31.0279	43.5785
																																				40.8152	38.2438	44.0356	37.61	40.1913	41.7994	45.1213	50.6624	43.4502	37.6812	39.2161	39.1422	42.0632	42.8731
																																				43.4165	44.9397	41.08	36.8786	43.1725	44.2233	45.5039	36.0825	44.0772	36.8538	31.6712	41.1022	40.7352	42.244
																																				50.5377	42.0556	43.7811	41.5843	37.0066	44.1414	38.478	35.2989	40.0612	40.0639	44.1136	45.3453	46.8771	47.1799
[truncated: 6 more columns]

## Sheet: Fig. 8
	8a				8b					8e																																		8f					8g
	Aged	Young				No pFGFR1 Membrane Staining	pFGFR1 Membrane Staining			Week	BGJ398 W0-12 Head IVIS Signal									BGJ398 W7-12 Head IVIS Signal											Vehicle Head IVIS Signal													BGJ398 W0-12	BGJ398 W7-12	Vehicle			BGJ398 W0-12 Micromets Count
	8096.05	7704.56			Young	2	10			0	5.22386	5.82295	5.75328	5.27928	5.37199	5.84634	5.67459	5.42911	5.60584	5.57357	5.76178	5.98641	5.44886	5.39933	5.7829	5.59824	5.70578	5.73743	5.87518	5.31387	5.82924	5.31027	5.56372	5.5738	5.8667	5.81431	5.95095	5.31645	5.69496	5.53757	5.41246			5.98856	6.60097	7.48714			0
	738.103	4690.12			Aged	6	8			3	5.37401	5.40976	5.76849	5.26129	5.61374	5.77974	5.38721	5.40483	5.56396	5.69522	6.10257	5.79435	5.43696	5.28312	5.54716	5.81505	5.72206	5.57519	5.76693	5.2407	5.79518	5.37712	5.61162	5.62449	5.70638	5.69653	5.61679	5.29649	5.70062	5.45818	5.35488			7.13672	8.44716	6.97543			0
	1380.59	8810.43								6	5.47436	5.974	5.89642	5.37621	5.50583	6.34074	5.84813	5.31154	5.96445	5.59572	7.0023	6.4915	5.48144	5.35603	5.83778	5.42308	6.19997	6.28948	6.06081	5.24758	6.20677	5.45071	5.62066	6.01741	6.71248	6.46345	6.08618	5.33826	6.53763	5.51746	5.40123			6.24551	8.25768	8.08279			0
	2909.58	3891.87								8	5.48742	6.46583	6.36668	5.56738	5.44451	7.13758	6.15715	5.48173	5.83721	5.67532	7.76796	7.22	5.99502	5.54456	6.47236	5.77583	6.48344	7.20596	6.2559	5.46195	6.97072	5.80407	6.24247	6.84286	7.30298	7.61563	7.29802	5.57841	7.53529	5.69732	5.62778			6.07918	8.26482	8.61805			0
	3623.53	14046.4								10	5.50907	7.20041	6.7814	5.62716	5.44358	7.88007	6.65543	5.57473	6.83219	6.39398	8.65071	7.97063	7.83759	5.65963	7.57634	6.4754	7.06423	7.20596	7.02481	5.46195	7.42177	6.00971	6.729	7.53135	7.71955	8.14445	7.74005	5.64963	8.21466	5.57368	5.4627			5.97497	6.4609	6.36549			0
	1041.66	12248.5								12	5.8687	7.74531	7.34195	5.73207	5.59999	8.27955	7.27121	5.60959	7.54678	6.74695	8.65071	8.50661	8.35892	5.65963	8.21638	7.06967	7.6621	7.20596	8.08846	5.46195	8.00095	6.00971	7.18182	8.19329	7.71955	8.5458	8.41797	5.81544	8.87327	5.88138	5.7632			6.46687	6.734	8.02119			7
	4011.58	6848.64																																										7.17609	7.71181	6.4133			1
	6953.27	2029.97																																										6.96848		6.47857			0
		2754.79																																										6.51587		8.08636			0
		8302.08

[truncated: 44 more columns]

## Sheet: Sup. Fig. 1
	S.1b																														S.1d					S.1g
	Week	E2									E2WD									E2WD + LET											E2	E2WD	E2WD+LET			Week	E2
	2	5.25768	5.35984	5.43616	5.48996	5.35603	5.87622	5.72673	5.37658	5.43775	5.45179	5.21219	5.51587	5.50106	5.45332	5.50243	5.2014	5.4216	5.45788	5.15534	5.5092	5.40483	5.18469	5.51983	5.14301	5.26245	5.53908	5.30103			4.32015	5.03342	4.37107			2	5.42651	5.41664	5.15229	5.63448	5.62118	5.52634	5.52244	5.54283	5.41162	5.15534	5.08636	5.13354
	3	5.40654	5.15534	5.15229	5.35793	5.32634	5.63246	5.60531	5.35603	5.19866	5.13354	5.1959	5.14922	5.233	5.33646	5.31387	5.24551	5.32015	5.28103	5.18752	5.26245	5.33244	5.13033	5.05308	5.04139	5.36922	5.54777	5.19033			4.60746	4.30103	4.32634			4	5.39094	5.44716	5.49276	5.42975	5.51587		5.47129	5.38739	5.29885	5.37475	5.35411	5.32634
	4	5.22272	5.29447	5.39094	5.38917	5.27416	5.65801	5.55267	5.33445	5.2878	5.10721	4.97772	5.08636	5.17609	5.12385	5.17319	5.28556	5.81291	5.56229	5.16732	5.06819	5.21748	5.18184	5.11727	5.35218	5.23553	5.36173	5.14301			4.66464	4.49276	4.43616			6	5.37107	5.5092	5.37291	5.51322	5.58092	5.40312	5.40312	5.29003	5.17898	5.27646	5.31387	5.2014
	5	5.28556	5.47857	5.4133		5.83885	5.47129	5.68305	5.57978	5.36173	5.07918	5.11394	5.16137	5.11059	5.43933	5.18469	5.43136	5.50379	5.37475	5.14301	5.01703	5.17026	5.02531	4.91645		5.09342	5.15229	5.15836			4.4609	4.38382	4.5172			8	5.39794	5.48287	5.38382	5.33846	5.943	5.33846	5.34242	5.24304	5.37475	5.31597	5.27184	5.20683
																															5.61595	4.49554	4.36736			12	5.08279	5.19866	5.24551	5.26951	5.34439	5.03743	5.13988	5.09342	5.11059	5.3075	5.36922	5.3962
																															5.18752	4.65418	4.49415
																															4.68124	4.36922	4.47567
	S.1c																														5.26007	4.40654	4.61595
	Week	E2									E2WD									E2WD + LET											4.50515	4.35218	4.30535			S.1h
	2	5.86751	5.63002	5.58805	6.72412	5.94811	6.83243	6.33441	6.59325	6.12153	5.94394	5.84765	5.63317	6.02621	5.57841	5.86652	5.47836	5.64316	5.99502	5.74054	6.11361	6.05839	6.135	5.80346	5.62317	6.14261	6.27932	5.61135								Week	E2
	3	6.28867	5.73117	5.71451	6.39697	6.09325	7.26889	6.53075	6.5181	6.22761	5.74492	5.7278	5.35522	5.766	5.55703	5.74531	5.52577	5.52595	5.80717	5.87266	6.12547	5.84371	5.32172	5.33939	5.50877	6.11534	6.24731	5.56475								2	5.76864	5.79239	5.79934	6.1959	6.2833	5.76938	5.68124	5.56229	5.7356	5.549	5.50243	5.70501
	4	6.02874	6.36094	6.48356	7.02379	6.05835	7.1037	6.78797	6.42716	6.50133	5.81298	5.50948	5.38459	5.72652	5.44119	5.41369	5.56851	6.58008	6.54285	5.86618	5.90611	6.09031	5.40895	5.36056	5.97612	6.22592	6.30693	5.5542								4	5.66558	5.69285	5.87448	5.74896	5.75587		5.49831	5.67394	5.68931	5.6464	5.64738	5.52375
	5	6.7059	6.3183	6.23433	7.35259	6.44807	6.84551	6.93999	7.10819	6.66793	5.8718	6.05209	5.35978	5.68308	5.80814	5.84624	5.62613	5.73838	5.96652	5.85961	5.74393	6.01169	5.24692	5.22246	6.17883	6.08322	6.30897	5.29833								6	5.58206	5.85309	6.03743	5.71767	5.8169	5.78675	5.6981	5.66932	5.6721	5.62839	5.62634	5.67578
																																				8	5.89818	6.05308	6.40483	5.87157	6.51055	5.62221	5.47276	5.63749	5.72016	5.47712	5.62941	5.52114
																																				12	5.88649	6.13672	6.68124	6.72754	6.62634	5.62014	5.7007	5.67302	5.57403	5.86153	6.0086	6.09342

## Sheet: Sup. Fig. 2
	S.2b											S.2d
	UCD65 shNC			UCD65 shFGFR1 #1			UCD65 shFGFR1 #2					UCD12 shNC			UCD12 shFGFR1 #1			UCD12 shFGFR1 #2
	bio rep A	bio rep B	bio rep C	bio rep A	bio rep B	bio rep C	bio rep A	bio rep B	bio rep C			bio rep A	bio rep B	bio rep C	bio rep A	bio rep B	bio rep C	bio rep A	bio rep B	bio rep C
	1.013	1.078	0.894	0.375	0.289	0.321	0.389	0.476	0.502			1.0066	0.86913	1.08305	0.613409	0.543248	0.635296	0.619248	0.607198	0.731249
	0.985	1.044	0.955	0.367	0.357	0.34	0.372	0.446	0.519			0.990625	0.902827	1.10189	0.611992	0.551417	0.550447	0.561971	0.658145	0.753742
	0.997	1.134		0.349	0.291	0.34	0.422	0.484	0.499			1.07804	0.898627	1.10546	0.591471	0.530617	0.616864		0.596282	0.788038
	S.2c											S.2e
	shNC	shFGFR1 #1	shFGFR1 #2									shNC	shFGFR1 #1	shFGFR1 #2
	1.10272	0.132799	0.328987									1.00248	0.482458	0.32881
	0.871099	0.204088	0.401872									0.868714	0.269158	0.733902
	1.02618	0.157631	0.22789									1.12881	0.615556	0.343318

[truncated: 5 more sheets: Sup. Fig. 3, Sup. Fig. 5, Sup. Fig. 6, Sup. Fig. 8, Immunoblot Full Membranes]
